# Supplementary material for: Exploration of the Key Proteins in the Normal-Adenoma-Carcinoma Sequence of Colorectal Cancer Evolution Using In-Depth Quantitative Proteomics
Source: J Oncol. 2021 Jun 11;2021:5570058. doi: 10.1155/2021/5570058 (PMC8214504; doi:10.1155/2021/5570058)
Supplement: Supplementary Materials — Supplementary File 1: quantitative analysis of the identified proteins in the first replicate. Supplementary File 2: quantitative analysis of the identified proteins in the second replicate. Supplementary File 3: quantitative analysis of the identified proteins in the third replicate. Supplementary File 4: the intersected proteins in the N-A and A-C processes. Supplementary File 5: the enrichment annotation of each protein of the MCODE clusters in the N-A-C sequence. Table S1: clinical and pathological characteristics of the patients. Supplementary Figure 1: workflow of this study. Supplementary Figure 2: the primary and member biological process and pathway enrichment of MCODE1 in the N-A process. Supplementary Figure 3: integrating analysis of downregulated DEPs in the N-A and A-C processes. Supplementary Figure 4: ROC curves of RRP12 and SERPINH1 based on GEO database. [file 5570058.f1.zip › Supplementary file 1.xlsx]

## Sheet: Proteins
Accession	Description	Exp. q-value: Combined	Sum PEP Score	Coverage [%]	# Peptides	# PSMs	# Unique Peptides	# Protein Groups	# AAs	MW [kDa]	calc. pI	Score Sequest HT: Sequest HT	# Peptides (by Search Engine): Sequest HT	Biological Process	Cellular Component	Molecular Function	Pfam IDs	Entrez Gene ID	Ensembl Gene ID	Gene Symbol	Chromosome	KEGG Pathways	WikiPathways	# Razor Peptides	Abundance Ratio: (F1, 129) / (F1, 127)	Abundance Ratio: (F1, 131) / (F1, 127)	Abundance Ratio: (F1, 131) / (F1, 129)	Abundances (Grouped): F1, 127	Abundances (Grouped): F1, 129	Abundances (Grouped): F1, 131
Q15149	Plectin OS=Homo sapiens OX=9606 GN=PLEC PE=1 SV=3	0	2570.82	70	377	2015	366	1	4684	531.5	5.96	6159.11	377	cell organization and biogenesis	cytoplasm;cytoskeleton;cytosol;membrane	protein binding;RNA binding;structural molecule activity	Pf00307, Pf00681, Pf03501, Pf07812	5339	ENSG00000178209.14	PLEC	8			12	1.249	1.356	1.086	83.2	103.9	112.9
Q09666	Neuroblast differentiation-associated protein AHNAK OS=Homo sapiens OX=9606 GN=AHNAK PE=1 SV=2	0	2978.34	81	360	2242	359	1	5890	628.7	6.15	5817.28	360	cell organization and biogenesis;regulation of biological process	cytoplasm;cytoskeleton;cytosol;membrane;nucleus	protein binding;RNA binding;structural molecule activity		79026	ENSG00000124942.13	AHNAK	11			1	0.693	0.691	0.996	125.8	87.2	86.9
P15924	Desmoplakin OS=Homo sapiens OX=9606 GN=DSP PE=1 SV=3	0	1500.91	70	236	1285	236	1	2871	331.6	6.81	3576	236	cell death;cell differentiation;cell organization and biogenesis;metabolic process;regulation of biological process;response to stimulus;transport	cytoplasm;cytoskeleton;membrane;nucleus	catalytic activity;motor activity;protein binding;RNA binding;structural molecule activity	Pf00038, Pf00681, Pf01540, Pf01576, Pf02463, Pf04111, Pf04156, Pf05483, Pf05557, Pf05622, Pf06008, Pf06160, Pf06637, Pf07888, Pf10174, Pf12072, Pf12128, Pf13166	1832	ENSG00000096696.13	DSP	6	Arrhythmogenic right ventricular cardiomyopathy (ARVC)	Arrhythmogenic Right Ventricular Cardiomyopathy; Lung fibrosis	0	1.401	1.28	0.913	81.5	114.2	104.3
Q13813	Spectrin alpha chain, non-erythrocytic 1 OS=Homo sapiens OX=9606 GN=SPTAN1 PE=1 SV=3	0	1655.17	80	222	1284	222	1	2472	284.4	5.35	3804.41	222	cell organization and biogenesis;cellular component movement;metabolic process;regulation of biological process;response to stimulus;transport	cytoplasm;cytoskeleton;cytosol;extracellular;membrane;organelle lumen	metal ion binding;protein binding;structural molecule activity	Pf00018, Pf00036, Pf00435, Pf07653, Pf08239, Pf08726, Pf13405, Pf13499, Pf14604	6709	ENSG00000197694.15	SPTAN1	9	Tight junction; Apoptosis	Fas Ligand (FasL) pathway and Stress induction of Heat Shock Proteins (HSP) regulation	0	0.986	0.991	1.005	100.8	99.4	99.8
Q14204	Cytoplasmic dynein 1 heavy chain 1 OS=Homo sapiens OX=9606 GN=DYNC1H1 PE=1 SV=5	0	1162.12	48	202	646	202	1	4646	532.1	6.4	1752.13	202	cell division;cell organization and biogenesis;cellular component movement;regulation of biological process;transport	cytoplasm;cytoskeleton;cytosol;extracellular;membrane;organelle lumen	catalytic activity;motor activity;nucleotide binding;protein binding;RNA binding	Pf00769, Pf03028, Pf03915, Pf04156, Pf07246, Pf07728, Pf08385, Pf08393, Pf12774, Pf12775, Pf12777, Pf12780, Pf12781, Pf13173, Pf13207, Pf13401	1778	ENSG00000197102.10	DYNC1H1	14	Phagosome; Salmonella infection; Vasopressin-regulated water reabsorption		0	0.99	0.805	0.813	107.3	106.3	86.4
P35579	Myosin-9 OS=Homo sapiens OX=9606 GN=MYH9 PE=1 SV=4	0	1862.02	71	194	2913	161	1	1960	226.4	5.6	8763.23	194	cell differentiation;cell organization and biogenesis;cellular component movement;metabolic process;regulation of biological process;response to stimulus;transport	cytoplasm;cytoskeleton;cytosol;extracellular;membrane;nucleus	catalytic activity;motor activity;nucleotide binding;protein binding;RNA binding;transporter activity	Pf00063, Pf01442, Pf01496, Pf01576, Pf01765, Pf02736, Pf03962, Pf04111, Pf04156, Pf05911, Pf06637, Pf07888, Pf09731, Pf11068, Pf11559, Pf12128, Pf13094	4627	ENSG00000100345.20	MYH9	22	Tight junction; Salmonella infection; Regulation of actin cytoskeleton	Primary Focal Segmental Glomerulosclerosis FSGS; VEGFA-VEGFR2 Signaling Pathway	39	0.834	0.989	1.186	106.2	88.7	105.1
Q8WXH0	Nesprin-2 OS=Homo sapiens OX=9606 GN=SYNE2 PE=1 SV=3	0	736.923	27	165	315	161	1	6885	795.9	5.36	738.74	165	cell organization and biogenesis;cellular component movement;regulation of biological process;transport	cytoplasm;cytoskeleton;endoplasmic reticulum;membrane;mitochondrion;nucleus;organelle lumen	protein binding	Pf00307, Pf00435, Pf10541, Pf11971, Pf13654	23224	ENSG00000054654.16	SYNE2	14		Ovarian Infertility Genes	5	1.264	1.298	1.026	84.2	106.5	109.3
P12111	Collagen alpha-3(VI) chain OS=Homo sapiens OX=9606 GN=COL6A3 PE=1 SV=5	0	1191.04	53	160	1150	160	1	3177	343.5	6.68	3334.88	160	cell organization and biogenesis;metabolic process;regulation of biological process	extracellular;membrane;organelle lumen	enzyme regulator activity;protein binding	Pf00014, Pf00041, Pf00092, Pf01391, Pf13519, Pf13768	1293	ENSG00000163359.15	COL6A3	2	Protein digestion and absorption; Focal adhesion; ECM-receptor interaction; PI3K-Akt signaling pathway	miRNA targets in ECM and membrane receptors	0	0.378	0.749	1.984	141.1	53.3	105.7
P35749	Myosin-11 OS=Homo sapiens OX=9606 GN=MYH11 PE=1 SV=3	0	1792.68	69	188	2621	157	1	1972	227.2	5.5	7975.12	188	cell organization and biogenesis;metabolic process;transport	cytoskeleton;cytosol;extracellular	catalytic activity;motor activity;nucleotide binding;protein binding;structural molecule activity	Pf00038, Pf00063, Pf01442, Pf01576, Pf02463, Pf02736, Pf04111, Pf04156, Pf05622, Pf06160, Pf07888, Pf09311, Pf09726, Pf09731, Pf10079, Pf12128, Pf12252, Pf12325, Pf13166	4629	ENSG00000133392.17; ENSG00000276480.5	MYH11	16; CHR_HSCHR16_1_CTG1	Tight junction; Vascular smooth muscle contraction		11	0.305	0.297	0.972	187.2	57.2	55.6
Q01082	Spectrin beta chain, non-erythrocytic 1 OS=Homo sapiens OX=9606 GN=SPTBN1 PE=1 SV=2	0	1352.43	75	175	1088	157	1	2364	274.4	5.57	3068.49	175	cell organization and biogenesis;cellular component movement;metabolic process;regulation of biological process;response to stimulus;transport	cytoplasm;cytoskeleton;cytosol;membrane;nucleus	protein binding;RNA binding;structural molecule activity	Pf00169, Pf00307, Pf00435, Pf11971, Pf12128, Pf15410	6711	ENSG00000115306.15	SPTBN1	2		Sudden Infant Death Syndrome (SIDS) Susceptibility Pathways; TGF-beta Signaling Pathway	18	0.855	0.94	1.098	107.3	91.8	100.9
Q14789	Golgin subfamily B member 1 OS=Homo sapiens OX=9606 GN=GOLGB1 PE=1 SV=2	0	810.262	49	150	387	149	1	3259	375.8	5	1016.35	150	cell organization and biogenesis;metabolic process;regulation of biological process;transport	Golgi;membrane	catalytic activity;DNA binding;motor activity;protein binding;RNA binding;transporter activity	Pf01496, Pf01576, Pf04111, Pf07888, Pf09726	2804	ENSG00000173230.15	GOLGB1	3			1	1.203	1.459	1.213	81.9	98.5	119.5
P21333	Filamin-A OS=Homo sapiens OX=9606 GN=FLNA PE=1 SV=4	0	1357.07	69	157	1306	141	1	2647	280.6	6.06	3828.13	157	cell organization and biogenesis;cellular component movement;metabolic process;regulation of biological process;response to stimulus;transport	cytoplasm;cytoskeleton;cytosol;extracellular;membrane;nucleus	protein binding;RNA binding;signal transducer activity	Pf00307, Pf00630	2316	ENSG00000196924.14	FLNA	X	MAPK signaling pathway; Focal adhesion; Proteoglycans in cancer; Salmonella infection	Hypothesized Pathways in Pathogenesis of Cardiovascular Disease; IL-4 Signaling Pathway; Focal Adhesion; Prolactin Signaling Pathway; MAPK Signaling Pathway; Androgen receptor signaling pathway	16	0.478	0.488	1.022	152.6	72.9	74.5
P58107	Epiplakin OS=Homo sapiens OX=9606 GN=EPPK1 PE=1 SV=3	0	998.065	68	149	693	140	1	5088	555.3	5.62	2173.42	149											0	1.342	1.43	1.066	79.5	106.7	113.7
P98160	Basement membrane-specific heparan sulfate proteoglycan core protein OS=Homo sapiens OX=9606 GN=HSPG2 PE=1 SV=4	0	948.26	46	135	748	135	1	4391	468.5	6.51	2141.75	135	cell differentiation;cell growth;cell organization and biogenesis;defense response;metabolic process;regulation of biological process;response to stimulus;transport	extracellular;membrane;organelle lumen	metal ion binding;protein binding	Pf00008, Pf00047, Pf00052, Pf00053, Pf00054, Pf00057, Pf02210, Pf07679, Pf07686, Pf12785, Pf13385, Pf13895, Pf13927	3339	ENSG00000142798.17	HSPG2	1	Hepatitis B; Proteoglycans in cancer; ECM-receptor interaction		0	0.611	0.754	1.235	126.8	77.5	95.7
P78527	DNA-dependent protein kinase catalytic subunit OS=Homo sapiens OX=9606 GN=PRKDC PE=1 SV=3	0	653.135	35	135	367	135	1	4128	468.8	7.12	942.89	135	cell death;cell differentiation;cell organization and biogenesis;cell proliferation;defense response;metabolic process;regulation of biological process;response to stimulus	cytosol;membrane;nucleus	catalytic activity;DNA binding;nucleotide binding;protein binding;RNA binding	Pf00454, Pf02259, Pf02260, Pf08163	5591	ENSG00000253729.7	PRKDC	8	Non-homologous end-joining; Cell cycle	Pathways Affected in Adenoid Cystic Carcinoma; DNA Damage Response; Retinoblastoma (RB) in Cancer; Cell Cycle; ATM Signaling Network in Development and Disease; miRNA Regulation of DNA Damage Response; Non-homologous end joining; Fas Ligand (FasL) pathway and Stress induction of Heat Shock Proteins (HSP) regulation	0	1.268	0.923	0.728	94	119.2	86.8
Q7Z406	Myosin-14 OS=Homo sapiens OX=9606 GN=MYH14 PE=1 SV=2	0	1103.13	63	148	1101	131	1	1995	227.7	5.6	3591.77	148	cell organization and biogenesis;cellular component movement;regulation of biological process;response to stimulus	cytoplasm;cytosol;membrane	catalytic activity;motor activity;nucleotide binding;protein binding	Pf00063, Pf01576	79784	ENSG00000105357.15	MYH14	19	Tight junction; Salmonella infection; Regulation of actin cytoskeleton		1	1.106	1.221	1.104	90.2	99.7	110.1
Q9Y490	Talin-1 OS=Homo sapiens OX=9606 GN=TLN1 PE=1 SV=3	0	1096.47	68	148	758	131	1	2541	269.6	6.07	2160.93	148	cell organization and biogenesis;cellular component movement;regulation of biological process;response to stimulus;transport	cell surface;cytoplasm;cytoskeleton;cytosol;extracellular;membrane	protein binding;structural molecule activity	Pf00373, Pf01608, Pf02174, Pf08913, Pf09141, Pf09379	7094	ENSG00000137076.20	TLN1	9	Rap1 signaling pathway; HTLV-I infection; Focal adhesion; Platelet activation	Primary Focal Segmental Glomerulosclerosis FSGS; Integrin-mediated Cell Adhesion; Focal Adhesion	16	0.682	0.657	0.963	128.2	87.5	84.3
O75369	Filamin-B OS=Homo sapiens OX=9606 GN=FLNB PE=1 SV=2	0	1121.01	67	145	791	130	1	2602	278	5.73	2288.13	145	cell differentiation;cell organization and biogenesis;development;regulation of biological process;response to stimulus	cytoplasm;cytoskeleton;cytosol;membrane;nucleus	protein binding;RNA binding	Pf00307, Pf00630	2317	ENSG00000136068.14	FLNB	3	MAPK signaling pathway; Focal adhesion; Proteoglycans in cancer; Salmonella infection	VEGFA-VEGFR2 Signaling Pathway	2	1.049	0.986	0.94	98.9	103.7	97.5
Q9UPN3	Microtubule-actin cross-linking factor 1, isoforms 1/2/3/5 OS=Homo sapiens OX=9606 GN=MACF1 PE=1 SV=4	0	546.879	21	130	224	127	1	7388	837.8	5.39	517.42	130	cell organization and biogenesis;regulation of biological process;response to stimulus;transport	cytoplasm;cytoskeleton;Golgi;membrane	catalytic activity;metal ion binding;motor activity;protein binding;RNA binding	Pf00036, Pf00307, Pf00435, Pf00681, Pf01576, Pf02187, Pf10498, Pf11971, Pf13499, Pf13514, Pf13833	23499	ENSG00000127603.23	MACF1	1		Mesodermal Commitment Pathway	2	1.016	1.203	1.184	93.2	94.7	112.1
Q9Y6R7	IgGFc-binding protein OS=Homo sapiens OX=9606 GN=FCGBP PE=1 SV=3	0	931.481	47	124	930	124	1	5405	571.6	5.34	2498.06	124		extracellular	protein binding	Pf00094, Pf01826, Pf08742, Pf12714	8857		FCGBP	19			0	0.955	0.56	0.586	119.3	113.9	66.8
Q14980	Nuclear mitotic apparatus protein 1 OS=Homo sapiens OX=9606 GN=NUMA1 PE=1 SV=2	0	762.243	64	118	520	118	1	2115	238.1	5.78	1514.15	118	cell differentiation;cell division;cell organization and biogenesis;metabolic process;regulation of biological process	chromosome;cytoplasm;cytoskeleton;cytosol;membrane;nucleus	protein binding;structural molecule activity	Pf04111, Pf07888, Pf12128	4926	ENSG00000137497.17	NUMA1	11		Ectoderm Differentiation	0	1.272	1.212	0.953	86.1	109.5	104.4
Q99715	Collagen alpha-1(XII) chain OS=Homo sapiens OX=9606 GN=COL12A1 PE=1 SV=2	0	650.353	43	113	371	113	1	3063	332.9	5.53	930.47	113	cell differentiation;cell organization and biogenesis;metabolic process	extracellular;organelle lumen	protein binding;structural molecule activity	Pf00041, Pf00092, Pf13519	1303	ENSG00000111799.20	COL12A1	6	Protein digestion and absorption		0	1.651	3.672	2.224	47.4	78.3	174.2
P12270	Nucleoprotein TPR OS=Homo sapiens OX=9606 GN=TPR PE=1 SV=3	0	648.453	44	111	407	109	1	2363	267.1	5.02	1023.99	111	cell division;cell organization and biogenesis;metabolic process;regulation of biological process;response to stimulus;transport	chromosome;cytoplasm;cytoskeleton;membrane;nucleus	catalytic activity;motor activity;protein binding;RNA binding;structural molecule activity;transporter activity	Pf00038, Pf01496, Pf01576, Pf02463, Pf03961, Pf04111, Pf05911, Pf07888, Pf07926, Pf09726, Pf12128, Pf13166, Pf13514	7175	ENSG00000047410.13	TPR	1	Pathways in cancer; RNA transport; Thyroid cancer		2	1.382	1.313	0.95	81.2	112.2	106.6
Q07954	Prolow-density lipoprotein receptor-related protein 1 OS=Homo sapiens OX=9606 GN=LRP1 PE=1 SV=2	0	555.312	31	110	297	109	1	4544	504.3	5.39	735.48	110	cell proliferation;development;metabolic process;regulation of biological process;response to stimulus;transport	cytoplasm;cytosol;endosome;membrane;nucleus	metal ion binding;protein binding;receptor activity;RNA binding;transporter activity	Pf00057, Pf00058, Pf07645, Pf12662, Pf14670	4035	ENSG00000123384.13	LRP1	12	Malaria; Alzheimer's disease	Alzheimers Disease; Regulation of Wnt/B-catenin Signaling by Small Molecule Compounds; Statin Pathway	1	1.057	1.055	0.998	96.4	101.9	101.7
Q9NZM1	Myoferlin OS=Homo sapiens OX=9606 GN=MYOF PE=1 SV=1	0	657.774	57	110	423	107	1	2061	234.6	6.18	1116.42	110	cell organization and biogenesis;regulation of biological process;response to stimulus	membrane;nucleus	protein binding	Pf00168, Pf08150, Pf08151, Pf08165	26509	ENSG00000138119.16	MYOF	10		Hepatitis C and Hepatocellular Carcinoma; Aryl Hydrocarbon Receptor Pathway	3	1.262	1.352	1.071	83	104.8	112.2
Q00610	Clathrin heavy chain 1 OS=Homo sapiens OX=9606 GN=CLTC PE=1 SV=5	0	756.333	60	102	694	102	1	1675	191.5	5.69	2008.23	102	cell differentiation;cell division;cell organization and biogenesis;cellular component movement;metabolic process;regulation of biological process;response to stimulus;transport	cytoplasm;cytoskeleton;cytosol;endosome;membrane;vacuole	protein binding;RNA binding;structural molecule activity	Pf00637, Pf01394, Pf04053, Pf09268, Pf13838	1213	ENSG00000141367.11	CLTC	17	Lysosome; Endocytosis; Huntington's disease; Endocrine and other factor-regulated calcium reabsorption; Bacterial invasion of epithelial cells; Synaptic vesicle cycle	Synaptic Vesicle Pathway; Complement and Coagulation Cascades; VEGFA-VEGFR2 Signaling Pathway	0	1.087	1.223	1.126	90.6	98.5	110.9
P42704	Leucine-rich PPR motif-containing protein, mitochondrial OS=Homo sapiens OX=9606 GN=LRPPRC PE=1 SV=3	0	726.117	69	95	730	94	1	1394	157.8	6.13	1951.92	95	cellular component movement;metabolic process;regulation of biological process;transport	chromosome;cytoplasm;cytoskeleton;membrane;mitochondrion;nucleus	catalytic activity;DNA binding;protein binding;RNA binding	Pf12854, Pf13041, Pf13812	10128	ENSG00000138095.18	LRPPRC	2			1	1.183	1.432	1.21	83	98.2	118.8
Q99996	A-kinase anchor protein 9 OS=Homo sapiens OX=9606 GN=AKAP9 PE=1 SV=4	0	384.815	27	92	169	92	1	3907	452.7	4.98	371.61	92											0	1.164	1.153	0.99	90.5	105.3	104.3
P49792	E3 SUMO-protein ligase RanBP2 OS=Homo sapiens OX=9606 GN=RANBP2 PE=1 SV=2	0	617.263	45	123	305	92	1	3224	358	6.2	751.15	123	cell organization and biogenesis;metabolic process;regulation of biological process;response to stimulus;transport	cytoplasm;cytosol;membrane;mitochondrion;nucleus	catalytic activity;enzyme regulator activity;metal ion binding;protein binding;RNA binding	Pf00160, Pf00515, Pf00638, Pf00641, Pf07719, Pf12185, Pf13414, Pf13432, Pf14559	5903	ENSG00000153201.15	RANBP2	2	RNA transport		29	1.51	1.59	1.053	73.2	110.5	116.3
P04114	Apolipoprotein B-100 OS=Homo sapiens OX=9606 GN=APOB PE=1 SV=2	0	398.039	24	88	179	88	1	4563	515.3	7.05	415.25	88	cell organization and biogenesis;cellular component movement;metabolic process;regulation of biological process;response to stimulus;transport	cytoplasm;cytosol;endoplasmic reticulum;endosome;extracellular;membrane;organelle lumen	protein binding;transporter activity	Pf01347, Pf04286, Pf06448, Pf09172, Pf12491	338		APOB	2	Fat digestion and absorption; Vitamin digestion and absorption	Vitamin B12 Metabolism; Folate Metabolism; Statin Pathway; Selenium Micronutrient Network	0	1.04	1.405	1.351	87.1	90.6	122.3
Q02817	Mucin-2 OS=Homo sapiens OX=9606 GN=MUC2 PE=1 SV=2	0	791.782	22	89	987	88	1	5179	540	5.8	2868.51	89	metabolic process;regulation of biological process;response to stimulus	extracellular;membrane;organelle lumen	protein binding	Pf00007, Pf00094, Pf01826, Pf03045, Pf08742, Pf13330	4583		MUC2	11	Amoebiasis; Vibrio cholerae infection		1	1.106	1.254	1.134	89.3	98.8	112
P22105	Tenascin-X OS=Homo sapiens OX=9606 GN=TNXB PE=1 SV=5	0	427.31	32	88	187	88	1	4244	458.1	5.17	448.77	88											0	0.465	0.442	0.95	157.3	73.2	69.5
P46939	Utrophin OS=Homo sapiens OX=9606 GN=UTRN PE=1 SV=2	0	413.37	32	90	183	88	1	3433	394.2	5.33	451.22	90	cell organization and biogenesis;regulation of biological process;response to stimulus	cytoplasm;cytoskeleton;membrane	metal ion binding;protein binding	Pf00307, Pf00397, Pf00435, Pf00569, Pf09068, Pf09069, Pf11971	7402	ENSG00000152818.18	UTRN	6		Primary Focal Segmental Glomerulosclerosis FSGS	1	0.748	0.808	1.08	117.4	87.8	94.8
P35555	Fibrillin-1 OS=Homo sapiens OX=9606 GN=FBN1 PE=1 SV=4	0	497.331	40	88	324	86	1	2871	312.1	4.93	752.64	88	cell organization and biogenesis;metabolic process;regulation of biological process;response to stimulus	cell surface;extracellular;membrane;organelle lumen	metal ion binding;protein binding;structural molecule activity	Pf00683, Pf06247, Pf07645, Pf12662, Pf12947, Pf14670	2200	ENSG00000166147.13	FBN1	15		Hypothesized Pathways in Pathogenesis of Cardiovascular Disease	3	0.443	0.845	1.905	131.1	58.1	110.7
P18206	Vinculin OS=Homo sapiens OX=9606 GN=VCL PE=1 SV=4	0	677.127	72	86	593	86	1	1134	123.7	5.66	1539.99	86	cell growth;cell organization and biogenesis;cellular component movement;regulation of biological process;transport	cytoplasm;cytoskeleton;cytosol;extracellular;membrane;organelle lumen	protein binding;structural molecule activity	Pf01044	7414	ENSG00000035403.17	VCL	10	Amoebiasis; Focal adhesion; Adherens junction; Regulation of actin cytoskeleton; Leukocyte transendothelial migration; Bacterial invasion of epithelial cells; Shigellosis	Primary Focal Segmental Glomerulosclerosis FSGS; Focal Adhesion; Regulation of Actin Cytoskeleton; VEGFA-VEGFR2 Signaling Pathway; Integrin-mediated Cell Adhesion	0	0.686	0.593	0.865	131.7	90.3	78.1
Q86UP2	Kinectin OS=Homo sapiens OX=9606 GN=KTN1 PE=1 SV=1	0	544.502	63	86	378	85	1	1357	156.2	5.64	1064.42	86	cellular component movement;metabolic process	endoplasmic reticulum;membrane;organelle lumen	protein binding;RNA binding		3895	ENSG00000126777.17	KTN1	14			0	1.266	1.284	1.014	84.5	107	108.5
Q14315	Filamin-C OS=Homo sapiens OX=9606 GN=FLNC PE=1 SV=3	0	547.868	46	100	299	84	1	2725	290.8	5.97	835.16	100	cell organization and biogenesis	cytoplasm;cytoskeleton;cytosol;membrane	protein binding	Pf00307, Pf00630	2318	ENSG00000128591.15	FLNC	7	MAPK signaling pathway; Focal adhesion; Proteoglycans in cancer; Salmonella infection		0	0.45	0.52	1.156	152.3	68.5	79.2
Q92616	eIF-2-alpha kinase activator GCN1 OS=Homo sapiens OX=9606 GN=GCN1 PE=1 SV=6	0	418.751	37	83	223	83	1	2671	292.6	7.47	641.32	83	cell communication;metabolic process;regulation of biological process;response to stimulus	cytoplasm;cytosol;membrane;ribosome	enzyme regulator activity;protein binding;RNA binding	Pf12074, Pf13646	10985		GCN1L1; GCN1	12			0	1.302	1.105	0.849	88.1	114.6	97.3
P02549	Spectrin alpha chain, erythrocytic 1 OS=Homo sapiens OX=9606 GN=SPTA1 PE=1 SV=5	0	399.181	41	83	185	83	1	2419	279.8	5.05	489.59	83	cell organization and biogenesis;cellular component movement;metabolic process;regulation of biological process;response to stimulus;transport	cytoplasm;cytoskeleton;cytosol;membrane	metal ion binding;protein binding;structural molecule activity	Pf00018, Pf00435, Pf07653, Pf08726, Pf14604	6708	ENSG00000163554.12	SPTA1	1	Apoptosis		0	1.04	1.266	1.217	90.7	94.4	114.9
P02751	Fibronectin OS=Homo sapiens OX=9606 GN=FN1 PE=1 SV=5	0	535.309	42	82	391	82	1	2477	272.2	5.5	1089.28	82											0	0.716	1.819	2.542	84.9	60.7	154.4
P24821	Tenascin OS=Homo sapiens OX=9606 GN=TNC PE=1 SV=3	0	565.765	45	82	406	82	1	2201	240.7	4.89	1097.94	82	cell communication;cell differentiation;cell organization and biogenesis;metabolic process;regulation of biological process;response to stimulus	extracellular;membrane;organelle lumen	protein binding	Pf00041, Pf00147, Pf07974	3371	ENSG00000041982.15	TNC	9	MicroRNAs in cancer; Focal adhesion; ECM-receptor interaction; PI3K-Akt signaling pathway	Focal Adhesion-PI3K-Akt-mTOR-signaling pathway; Amplification and Expansion of Oncogenic Pathways as Metastatic Traits; Focal Adhesion; TGF-B Signaling in Thyroid Cells for Epithelial-Mesenchymal Transition; TGF-beta Signaling Pathway	0	1.165	3.288	2.822	55	64.1	180.9
P01024	Complement C3 OS=Homo sapiens OX=9606 GN=C3 PE=1 SV=2	0	478.536	55	80	268	80	1	1663	187	6.4	707.41	80	cell organization and biogenesis;defense response;metabolic process;regulation of biological process;response to stimulus;transport	extracellular;membrane;organelle lumen	catalytic activity;enzyme regulator activity;protein binding	Pf00207, Pf01759, Pf01821, Pf01835, Pf07677, Pf07678, Pf07703, Pf10569, Pf11974	718	ENSG00000125730.16	C3	19	Viral carcinogenesis; Chagas disease (American trypanosomiasis); Leishmaniasis; Tuberculosis; Pertussis; Phagosome; Complement and coagulation cascades; Systemic lupus erythematosus; Herpes simplex infection; Staphylococcus aureus infection; Legionellosis	TYROBP Causal Network; Complement and Coagulation Cascades; Allograft Rejection; Complement Activation	0	0.914	1.097	1.199	99.6	91.1	109.3
O15230	Laminin subunit alpha-5 OS=Homo sapiens OX=9606 GN=LAMA5 PE=1 SV=8	0	440.743	28	80	228	79	1	3695	399.5	7.02	606.25	80	cell differentiation;cell organization and biogenesis;cell proliferation;cellular component movement;regulation of biological process;response to stimulus;transport	extracellular;membrane;nucleus	catalytic activity;motor activity;protein binding;structural molecule activity	Pf00052, Pf00053, Pf00054, Pf00055, Pf00529, Pf01576, Pf02210, Pf06008, Pf06009, Pf12795, Pf13514, Pf13747	3911	ENSG00000130702.15	LAMA5	20	Amoebiasis; Pathways in cancer; Toxoplasmosis; Focal adhesion; Small cell lung cancer; ECM-receptor interaction; Metabolic pathways; PI3K-Akt signaling pathway	Focal Adhesion; Focal Adhesion-PI3K-Akt-mTOR-signaling pathway; Inflammatory Response Pathway; Alpha 6 Beta 4 signaling pathway; Primary Focal Segmental Glomerulosclerosis FSGS	0	0.603	0.612	1.015	135.4	81.7	82.9
P02545	Prelamin-A/C OS=Homo sapiens OX=9606 GN=LMNA PE=1 SV=1	0	666.752	80	81	1030	79	1	664	74.1	7.02	3049.73	81	cell organization and biogenesis;regulation of biological process;response to stimulus;transport	cytosol;membrane;nucleus	protein binding;structural molecule activity	Pf00038, Pf00932	4000	ENSG00000160789.19	LMNA	1	Arrhythmogenic right ventricular cardiomyopathy (ARVC); Dilated cardiomyopathy; Apoptosis; Hypertrophic cardiomyopathy (HCM)	Fas Ligand (FasL) pathway and Stress induction of Heat Shock Proteins (HSP) regulation; Arrhythmogenic Right Ventricular Cardiomyopathy; Adipogenesis	2	0.797	0.789	0.99	116	92.4	91.5
P46940	Ras GTPase-activating-like protein IQGAP1 OS=Homo sapiens OX=9606 GN=IQGAP1 PE=1 SV=1	0	620.154	56	82	447	78	1	1657	189.1	6.48	1238.12	82	cell growth;regulation of biological process;response to stimulus;transport	cytoplasm;cytoskeleton;cytosol;membrane;nucleus	enzyme regulator activity;metal ion binding;protein binding	Pf00307, Pf00397, Pf00616, Pf03836, Pf11016	8826	ENSG00000140575.12	IQGAP1	15	Proteoglycans in cancer; Adherens junction; Regulation of actin cytoskeleton	G13 Signaling Pathway; Regulation of Actin Cytoskeleton; VEGFA-VEGFR2 Signaling Pathway; EGF/EGFR Signaling Pathway	4	0.967	0.721	0.746	111.6	107.9	80.5
P04275	von Willebrand factor OS=Homo sapiens OX=9606 GN=VWF PE=1 SV=4	0	361.713	34	76	160	76	1	2813	309.1	5.48	400.87	76	cell organization and biogenesis;coagulation;metabolic process;response to stimulus;transport	endoplasmic reticulum;extracellular;organelle lumen	protein binding	Pf00092, Pf00093, Pf00094, Pf01826, Pf08742	7450	ENSG00000110799.13	VWF	12	Focal adhesion; Complement and coagulation cascades; ECM-receptor interaction; PI3K-Akt signaling pathway; Platelet activation	Focal Adhesion-PI3K-Akt-mTOR-signaling pathway; Complement and Coagulation Cascades; Blood Clotting Cascade; Focal Adhesion	0	0.606	0.792	1.307	125.1	75.8	99.1
Q9P2E9	Ribosome-binding protein 1 OS=Homo sapiens OX=9606 GN=RRBP1 PE=1 SV=5	0	582.347	65	76	378	75	1	1410	152.4	8.6	1168.07	76											1	1.015	1.036	1.021	98.3	99.8	101.9
A3KMH1	von Willebrand factor A domain-containing protein 8 OS=Homo sapiens OX=9606 GN=VWA8 PE=1 SV=2	0	338.479	47	75	148	75	1	1905	214.7	7.4	400.99	75		mitochondrion	catalytic activity;nucleotide binding	Pf00092, Pf07728, Pf13191, Pf13519	23078	ENSG00000102763.17	VWA8	13			0	1.153	1.355	1.175	85.5	98.6	115.9
Q13439	Golgin subfamily A member 4 OS=Homo sapiens OX=9606 GN=GOLGA4 PE=1 SV=1	0	312.282	36	75	129	74	1	2230	261	5.39	312.87	75	cell organization and biogenesis;regulation of biological process;transport	cytoplasm;cytosol;Golgi;membrane	protein binding	Pf01465, Pf09731, Pf12128	2803	ENSG00000144674.16	GOLGA4	3			0	1.055	1.19	1.128	92.4	97.5	110
P16144	Integrin beta-4 OS=Homo sapiens OX=9606 GN=ITGB4 PE=1 SV=5	0	400.485	48	74	266	74	1	1822	202	6.09	728.29	74	cell communication;cell differentiation;cell organization and biogenesis;cellular component movement;metabolic process;regulation of biological process;response to stimulus	cell surface;membrane;nucleus	protein binding;receptor activity	Pf00041, Pf00362, Pf03160, Pf07965, Pf07974	3691	ENSG00000132470.13	ITGB4	17	Arrhythmogenic right ventricular cardiomyopathy (ARVC); Dilated cardiomyopathy; Focal adhesion; Regulation of actin cytoskeleton; ECM-receptor interaction; PI3K-Akt signaling pathway; Hypertrophic cardiomyopathy (HCM)	TGF-beta Signaling Pathway; Alpha 6 Beta 4 signaling pathway; Focal Adhesion-PI3K-Akt-mTOR-signaling pathway; Primary Focal Segmental Glomerulosclerosis FSGS; Arrhythmogenic Right Ventricular Cardiomyopathy; Focal Adhesion; Integrin-mediated Cell Adhesion; Regulation of Apoptosis by Parathyroid Hormone-related Protein	0	1.444	1.228	0.85	81.7	118	100.3
Q6P2Q9	Pre-mRNA-processing-splicing factor 8 OS=Homo sapiens OX=9606 GN=PRPF8 PE=1 SV=2	0	357.39	39	75	200	74	1	2335	273.4	8.84	456.1	75	cell organization and biogenesis;metabolic process;response to stimulus	membrane;nucleus;spliceosomal complex	catalytic activity;protein binding;RNA binding	Pf01398, Pf08082, Pf08083, Pf08084, Pf10596, Pf10597, Pf10598, Pf12134	10594	ENSG00000174231.16; ENSG00000274442.2	PRPF8	17; CHR_HSCHR17_1_CTG2	Spliceosome	mRNA Processing	1	1.18	1.169	0.991	89.6	105.7	104.7
P49327	Fatty acid synthase OS=Homo sapiens OX=9606 GN=FASN PE=1 SV=3	0	448.214	38	73	243	73	1	2511	273.3	6.44	674.88	73	cell differentiation;metabolic process;regulation of biological process;response to stimulus	cytoplasm;cytosol;Golgi;membrane;mitochondrion	catalytic activity;nucleotide binding;protein binding;RNA binding	Pf00106, Pf00107, Pf00108, Pf00109, Pf00698, Pf00975, Pf02801, Pf08242, Pf08659, Pf13602, Pf14765	2194	ENSG00000169710.8	FASN	17	Insulin signaling pathway; Fatty acid biosynthesis; AMPK signaling pathway; Metabolic pathways; Fatty acid metabolism	SREBF and miR33 in cholesterol and lipid homeostasis; Angiopoietin Like Protein 8 Regulatory Pathway; AMP-activated Protein Kinase (AMPK) Signaling; Liver X Receptor Pathway; Fatty Acid Biosynthesis; Sterol Regulatory Element-Binding Proteins (SREBP) signalling	0	1.178	1.038	0.881	93.3	109.9	96.8
O75643	U5 small nuclear ribonucleoprotein 200 kDa helicase OS=Homo sapiens OX=9606 GN=SNRNP200 PE=1 SV=2	0	356.565	37	70	181	70	1	2136	244.4	6.06	436.26	70	cell differentiation;cell organization and biogenesis;metabolic process	membrane;nucleus;spliceosomal complex	catalytic activity;DNA binding;nucleotide binding;protein binding;RNA binding	Pf00270, Pf00271, Pf02889, Pf04851	23020	ENSG00000144028.14	SNRNP200	2	Spliceosome		0	1.335	1.199	0.898	84.9	113.3	101.8
P35580	Myosin-10 OS=Homo sapiens OX=9606 GN=MYH10 PE=1 SV=3	0	616.342	52	101	579	69	1	1976	228.9	5.54	1648.59	101	cell organization and biogenesis;cellular component movement;metabolic process;regulation of biological process;transport	cytoplasm;cytosol;nucleus	catalytic activity;motor activity;nucleotide binding;protein binding;transporter activity	Pf00063, Pf00769, Pf01496, Pf01576, Pf02736, Pf04111, Pf05622, Pf05911, Pf06637, Pf07888, Pf09726, Pf12128, Pf13094, Pf13514	4628	ENSG00000133026.12	MYH10	17	Tight junction; Salmonella infection; Regulation of actin cytoskeleton	Regulation of Actin Cytoskeleton	0	0.708	1.379	1.946	97.2	68.8	134
Q15075	Early endosome antigen 1 OS=Homo sapiens OX=9606 GN=EEA1 PE=1 SV=2	0	338.993	49	68	163	68	1	1411	162.4	5.68	461.18	68	cell organization and biogenesis;metabolic process;transport	cytoplasm;cytosol;endosome;membrane	catalytic activity;metal ion binding;motor activity;protein binding;transporter activity	Pf01363, Pf01496, Pf01576, Pf04156, Pf05478, Pf09726, Pf10498, Pf12128, Pf13166	8411	ENSG00000102189.16	EEA1	12	Endocytosis; Tuberculosis; Phagosome	VEGFA-VEGFR2 Signaling Pathway	0	1	0.758	0.759	108.8	108.7	82.5
Q14152	Eukaryotic translation initiation factor 3 subunit A OS=Homo sapiens OX=9606 GN=EIF3A PE=1 SV=1	0	352.093	49	68	198	68	1	1382	166.5	6.79	515.3	68	cell organization and biogenesis;metabolic process;regulation of biological process	cytoplasm;cytosol;membrane;nucleus	protein binding;RNA binding;structural molecule activity	Pf01399	8661	ENSG00000107581.12	EIF3A	10	RNA transport	Translation Factors	0	1.037	0.692	0.668	109.9	114	76.1
P11047	Laminin subunit gamma-1 OS=Homo sapiens OX=9606 GN=LAMC1 PE=1 SV=3	0	463.074	50	69	339	68	1	1609	177.5	5.12	902.67	69	cell organization and biogenesis;cellular component movement;metabolic process;regulation of biological process	extracellular;organelle lumen	catalytic activity;motor activity;protein binding;structural molecule activity	Pf00052, Pf00053, Pf00055, Pf00261, Pf01576, Pf05262, Pf05483, Pf05557, Pf05667, Pf05701, Pf06008, Pf08317, Pf10174, Pf11068, Pf12128, Pf12795, Pf13166, Pf13514, Pf13868	3915	ENSG00000135862.5	LAMC1	1	Amoebiasis; Prion diseases; Pathways in cancer; Toxoplasmosis; Focal adhesion; Small cell lung cancer; ECM-receptor interaction; PI3K-Akt signaling pathway	Focal Adhesion-PI3K-Akt-mTOR-signaling pathway; Endoderm Differentiation; Focal Adhesion; miRNA targets in ECM and membrane receptors; Inflammatory Response Pathway; Alpha 6 Beta 4 signaling pathway	0	0.528	0.712	1.35	133.9	70.7	95.4
P55072	Transitional endoplasmic reticulum ATPase OS=Homo sapiens OX=9606 GN=VCP PE=1 SV=4	0	557.445	77	68	496	68	1	806	89.3	5.26	1282.22	68	cell communication;cell organization and biogenesis;metabolic process;regulation of biological process;response to stimulus;transport	cytoplasm;cytosol;endoplasmic reticulum;extracellular;membrane;nucleus;organelle lumen;proteasome	catalytic activity;enzyme regulator activity;nucleotide binding;protein binding;RNA binding	Pf00004, Pf00910, Pf01057, Pf01078, Pf02359, Pf02933, Pf05496, Pf05673, Pf06068, Pf07724, Pf07726, Pf07728, Pf09336, Pf13191, Pf13207, Pf13401	7415	ENSG00000165280.15	VCP	9	Protein processing in endoplasmic reticulum; Legionellosis		0	0.909	0.975	1.073	104	94.5	101.4
P11532	Dystrophin OS=Homo sapiens OX=9606 GN=DMD PE=1 SV=3	0	255.095	21	69	109	67	1	3685	426.5	5.88	263.63	69	cell organization and biogenesis;cellular component movement;cellular homeostasis;metabolic process;regulation of biological process;response to stimulus;transport	cell surface;cytoplasm;cytoskeleton;cytosol;membrane;nucleus	metal ion binding;protein binding;structural molecule activity	Pf00307, Pf00397, Pf00435, Pf00569, Pf09068, Pf09069, Pf11971, Pf12761, Pf13166	1756		DMD	X	Arrhythmogenic right ventricular cardiomyopathy (ARVC); Dilated cardiomyopathy; Viral myocarditis; Hypertrophic cardiomyopathy (HCM)	Arrhythmogenic Right Ventricular Cardiomyopathy; Ectoderm Differentiation; Striated Muscle Contraction	0	0.631	0.563	0.892	136.7	86.3	77
Q03001	Dystonin OS=Homo sapiens OX=9606 GN=DST PE=1 SV=4	0	227.635	10	67	91	66	1	7570	860.1	5.25	168.34	67	cell organization and biogenesis;cellular component movement;regulation of biological process;response to stimulus;transport	cytoplasm;cytoskeleton;cytosol;endoplasmic reticulum;membrane;nucleus	metal ion binding;protein binding	Pf00307, Pf00435, Pf00681, Pf02187, Pf11971, Pf13499, Pf13833	667		DST	6			0	0.955	1.06	1.11	99.5	95	105.5
Q7Z6Z7	E3 ubiquitin-protein ligase HUWE1 OS=Homo sapiens OX=9606 GN=HUWE1 PE=1 SV=3	0	291.216	20	66	126	66	1	4374	481.6	5.22	255.07	66	cell differentiation;cell organization and biogenesis;metabolic process;response to stimulus;transport	cytoplasm;cytosol;extracellular;membrane;nucleus;organelle lumen	catalytic activity;DNA binding;protein binding;RNA binding	Pf00632, Pf02825, Pf06012, Pf06025, Pf14377	10075	ENSG00000086758.15	HUWE1	X	Ubiquitin mediated proteolysis		0	1.042	0.913	0.876	101.6	105.8	92.7
P07814	Bifunctional glutamate/proline--tRNA ligase OS=Homo sapiens OX=9606 GN=EPRS PE=1 SV=5	0	421.004	51	65	232	65	1	1512	170.5	7.33	645.15	65	cell organization and biogenesis;metabolic process;regulation of biological process;response to stimulus	cytoplasm;cytosol;membrane	catalytic activity;metal ion binding;nucleotide binding;protein binding;RNA binding	Pf00458, Pf00587, Pf00749, Pf01406, Pf03129, Pf03950, Pf09180, Pf14497	2058	ENSG00000136628.17	EPRS	1	Porphyrin and chlorophyll metabolism; Aminoacyl-tRNA biosynthesis; Metabolic pathways	Parkinsons Disease Pathway; Amino Acid metabolism	0	1.115	0.934	0.837	98.4	109.7	91.9
P35221	Catenin alpha-1 OS=Homo sapiens OX=9606 GN=CTNNA1 PE=1 SV=1	0	532.609	76	65	438	65	1	906	100	6.29	1233.93	65	cell organization and biogenesis;regulation of biological process;response to stimulus	cytoplasm;cytoskeleton;cytosol;Golgi;membrane	protein binding;RNA binding;structural molecule activity	Pf01044	1495	ENSG00000044115.20	CTNNA1	5	Arrhythmogenic right ventricular cardiomyopathy (ARVC); Tight junction; Hippo signaling pathway; Endometrial cancer; Pathways in cancer; Adherens junction; Leukocyte transendothelial migration; Bacterial invasion of epithelial cells	VEGFA-VEGFR2 Signaling Pathway; Arrhythmogenic Right Ventricular Cardiomyopathy; Apoptosis-related network due to altered Notch3 in ovarian cancer; White fat cell differentiation	0	1.365	1.351	0.99	80.7	110.2	109.1
P02768	Serum albumin OS=Homo sapiens OX=9606 GN=ALB PE=1 SV=2	0	640.349	83	65	1623	65	1	609	69.3	6.28	4995.33	65	cell communication;cell organization and biogenesis;metabolic process;regulation of biological process;response to stimulus;transport	cytoplasm;endoplasmic reticulum;extracellular;Golgi;nucleus;organelle lumen	antioxidant activity;catalytic activity;DNA binding;metal ion binding;protein binding	Pf00273	213	ENSG00000163631.16	ALB	4	Thyroid hormone synthesis	Folate Metabolism; Vitamin B12 Metabolism; Selenium Micronutrient Network	0	0.992	0.785	0.791	108	107.2	84.8
P14625	Endoplasmin OS=Homo sapiens OX=9606 GN=HSP90B1 PE=1 SV=1	0	581.943	63	66	1069	64	1	803	92.4	4.84	2905.15	66	cell organization and biogenesis;metabolic process;regulation of biological process;response to stimulus;transport	cytosol;endoplasmic reticulum;extracellular;membrane;nucleus;organelle lumen	metal ion binding;nucleotide binding;protein binding;RNA binding	Pf00183, Pf02518, Pf13589	7184	ENSG00000166598.14	HSP90B1	12	Pathways in cancer; Prostate cancer; Protein processing in endoplasmic reticulum; Thyroid hormone synthesis; Estrogen signaling pathway; PI3K-Akt signaling pathway	Sudden Infant Death Syndrome (SIDS) Susceptibility Pathways; Focal Adhesion-PI3K-Akt-mTOR-signaling pathway; Photodynamic therapy-induced unfolded protein response	2	0.738	0.962	1.303	111.1	82	106.9
P55268	Laminin subunit beta-2 OS=Homo sapiens OX=9606 GN=LAMB2 PE=1 SV=2	0	394.958	46	64	227	64	1	1798	195.9	6.52	631.03	64	cell growth;cell organization and biogenesis;cellular component movement;metabolic process;regulation of biological process;transport	cytoplasm;extracellular;Golgi;organelle lumen	catalytic activity;motor activity;nucleotide binding;protein binding;structural molecule activity;transporter activity	Pf00053, Pf00055, Pf00430, Pf00769, Pf01576, Pf02050, Pf02841, Pf04111, Pf06008, Pf09831, Pf12128, Pf12795, Pf13514, Pf13851, Pf13868, Pf15070, Pf15558	3913	ENSG00000172037.13	LAMB2	3	Amoebiasis; Pathways in cancer; Toxoplasmosis; Focal adhesion; Small cell lung cancer; ECM-receptor interaction; PI3K-Akt signaling pathway	Focal Adhesion-PI3K-Akt-mTOR-signaling pathway; Primary Focal Segmental Glomerulosclerosis FSGS; Inflammatory Response Pathway; Alpha 6 Beta 4 signaling pathway; miRNA targets in ECM and membrane receptors; Focal Adhesion	0	0.403	0.399	0.99	166.4	67.1	66.4
P11277	Spectrin beta chain, erythrocytic OS=Homo sapiens OX=9606 GN=SPTB PE=1 SV=5	0	377.762	38	76	195	64	1	2137	246.3	5.27	486.07	76	cell organization and biogenesis;cellular component movement;metabolic process;regulation of biological process;response to stimulus;transport	cell surface;cytoplasm;cytoskeleton;cytosol;Golgi	protein binding;structural molecule activity	Pf00307, Pf00435, Pf11971	6710	ENSG00000070182.19	SPTB	14			1	1.051	1.243	1.183	91.1	95.7	113.2
P31327	Carbamoyl-phosphate synthase [ammonia], mitochondrial OS=Homo sapiens OX=9606 GN=CPS1 PE=1 SV=2	0	426.903	48	63	227	63	1	1500	164.8	6.74	615.2	63	cell differentiation;metabolic process;response to stimulus	cytoplasm;membrane;mitochondrion;nucleus;organelle lumen	catalytic activity;metal ion binding;nucleotide binding;protein binding	Pf00117, Pf00289, Pf00988, Pf02142, Pf02222, Pf02786, Pf02787, Pf07478, Pf13535, Pf15632	1373	ENSG00000021826.14	CPS1	2	Arginine biosynthesis; Carbon metabolism; Alanine, aspartate and glutamate metabolism; Biosynthesis of amino acids; Nitrogen metabolism; Metabolic pathways	Urea cycle and metabolism of amino groups; Amino Acid metabolism	0	6.628	0.989	0.149	34.8	230.7	34.4
Q14573	Inositol 1,4,5-trisphosphate receptor type 3 OS=Homo sapiens OX=9606 GN=ITPR3 PE=1 SV=2	0	374.125	33	73	200	63	1	2671	303.9	6.48	502.82	73	cell organization and biogenesis;cellular homeostasis;regulation of biological process;response to stimulus;transport	cytoplasm;endoplasmic reticulum;membrane;nucleus	metal ion binding;protein binding;receptor activity;signal transducer activity;transporter activity	Pf00520, Pf01027, Pf01365, Pf02815, Pf03772, Pf08454, Pf08709	3710	ENSG00000096433.10	ITPR3	6	Dopaminergic synapse; Serotonergic synapse; NOD-like receptor signaling pathway; Vascular smooth muscle contraction; Glutamatergic synapse; cGMP-PKG signaling pathway; Renin secretion; Oxytocin signaling pathway; Circadian entrainment; Long-term potentiation; Insulin secretion; Gap junction; Phosphatidylinositol signaling system; Taste transduction; Glucagon signaling pathway; Thyroid hormone syn…	Calcium Regulation in the Cardiac Cell; GPR40 PATHWAY; Alzheimers Disease; Myometrial Relaxation and Contraction Pathways; MFAP5-mediated ovarian cancer cell motility and invasiveness	10	1.306	1.505	1.152	78.7	102.8	118.5
P07942	Laminin subunit beta-1 OS=Homo sapiens OX=9606 GN=LAMB1 PE=1 SV=2	0	399.594	42	63	266	63	1	1786	197.9	4.94	721.67	63	cell differentiation;cell organization and biogenesis;cellular component movement;metabolic process;regulation of biological process;response to stimulus;transport	extracellular;membrane;organelle lumen	catalytic activity;motor activity;nucleotide binding;protein binding;signal transducer activity;structural molecule activity	Pf00015, Pf00053, Pf00055, Pf01576, Pf02841, Pf03938, Pf04156, Pf05103, Pf05335, Pf05667, Pf05698, Pf05701, Pf06428, Pf07111, Pf07767, Pf08317, Pf08647, Pf09731, Pf10174, Pf13476, Pf13514, Pf13851, Pf15346, Pf15619	3912	ENSG00000091136.13	LAMB1	7	Amoebiasis; Pathways in cancer; Toxoplasmosis; Focal adhesion; Small cell lung cancer; ECM-receptor interaction; PI3K-Akt signaling pathway	Focal Adhesion-PI3K-Akt-mTOR-signaling pathway; Focal Adhesion; Inflammatory Response Pathway; Alpha 6 Beta 4 signaling pathway	0	0.752	1.058	1.407	106.8	80.3	112.9
Q14683	Structural maintenance of chromosomes protein 1A OS=Homo sapiens OX=9606 GN=SMC1A PE=1 SV=2	0	347.49	51	63	182	63	1	1233	143.1	7.64	438.72	63	cell division;cell organization and biogenesis;metabolic process;regulation of biological process;response to stimulus	chromosome;cytosol;nucleus	nucleotide binding;protein binding;RNA binding	Pf02463, Pf05262, Pf05557, Pf06470, Pf09726, Pf09731, Pf10186, Pf12128, Pf13175, Pf13304, Pf13476, Pf13555, Pf13558	8243	ENSG00000072501.17	SMC1A	X	Oocyte meiosis; Cell cycle	ATM Signaling Network in Development and Disease; miRNA Regulation of DNA Damage Response; Constitutive Androstane Receptor Pathway; mRNA Processing; Pathways Affected in Adenoid Cystic Carcinoma; DNA Damage Response; Retinoblastoma (RB) in Cancer; Cell Cycle	0	1.221	1.235	1.011	86.8	106	107.2
Q9Y4G6	Talin-2 OS=Homo sapiens OX=9606 GN=TLN2 PE=1 SV=4	0	407.824	39	81	182	63	1	2542	271.4	5.57	470.43	81	cell organization and biogenesis	cytoplasm;cytoskeleton;membrane	protein binding;structural molecule activity	Pf00373, Pf01608, Pf02174, Pf08913, Pf09141, Pf09379	83660	ENSG00000171914.16	TLN2	15	Rap1 signaling pathway; HTLV-I infection; Focal adhesion; Platelet activation		1	0.898	0.777	0.866	112.1	100.7	87.2
Q9UM54	Unconventional myosin-VI OS=Homo sapiens OX=9606 GN=MYO6 PE=1 SV=4	0	365.506	51	63	198	63	1	1294	149.6	8.53	508.65	63	cellular component movement;regulation of biological process;response to stimulus;transport	cytoplasm;cytosol;Golgi;membrane;nucleus	catalytic activity;motor activity;nucleotide binding;protein binding	Pf00063, Pf00529	4646		MYO6	6		VEGFA-VEGFR2 Signaling Pathway	0	1.261	1.282	1.016	84.7	106.8	108.5
Q9NYU2	UDP-glucose:glycoprotein glucosyltransferase 1 OS=Homo sapiens OX=9606 GN=UGGT1 PE=1 SV=3	0	447.187	49	63	286	61	1	1555	177.1	5.63	789.39	63	metabolic process;regulation of biological process;response to stimulus	endoplasmic reticulum;organelle lumen	catalytic activity;protein binding	Pf06427	56886	ENSG00000136731.12	UGGT1	2	Protein processing in endoplasmic reticulum		2	0.952	1.118	1.175	97.7	93	109.2
Q08211	ATP-dependent RNA helicase A OS=Homo sapiens OX=9606 GN=DHX9 PE=1 SV=4	0	437.117	51	59	360	59	1	1270	140.9	6.84	996.61	59	cell death;cell differentiation;cell organization and biogenesis;defense response;metabolic process;regulation of biological process;response to stimulus;transport	cytoplasm;cytoskeleton;cytosol;membrane;nucleus;ribosome	catalytic activity;DNA binding;metal ion binding;nucleotide binding;protein binding;RNA binding	Pf00035, Pf00270, Pf00271, Pf04408, Pf07717	1660	ENSG00000135829.16	DHX9	1		mRNA Processing	0	1.156	1.31	1.134	86.6	100	113.4
O94832	Unconventional myosin-Id OS=Homo sapiens OX=9606 GN=MYO1D PE=1 SV=2	0	397.163	62	63	296	59	1	1006	116.1	9.39	865.8	63	regulation of biological process;transport	cytosol;endoplasmic reticulum;endosome;membrane	catalytic activity;motor activity;nucleotide binding;protein binding	Pf00063, Pf06017	4642	ENSG00000176658.16	MYO1D	17			4	0.953	0.912	0.957	104.7	99.8	95.5
Q9ULV0	Unconventional myosin-Vb OS=Homo sapiens OX=9606 GN=MYO5B PE=1 SV=3	0	311.586	37	68	151	59	1	1848	213.5	7.2	366.51	68	metabolic process;transport	cytoplasm;endosome;Golgi;membrane	catalytic activity;motor activity;nucleotide binding;protein binding	Pf00063, Pf00612, Pf01576, Pf01843, Pf02463, Pf04111, Pf05622, Pf07888, Pf07926, Pf09730, Pf12128, Pf13514, Pf13870, Pf14915	4645	ENSG00000167306.19	MYO5B	18			8	1.144	0.913	0.798	98.1	112.2	89.6
P11717	Cation-independent mannose-6-phosphate receptor OS=Homo sapiens OX=9606 GN=IGF2R PE=1 SV=3	0	275.99	31	58	138	58	1	2491	274.2	5.94	324.92	58	cell organization and biogenesis;regulation of biological process;response to stimulus;transport	cell surface;cytoplasm;endosome;Golgi;membrane;nucleus;vacuole	catalytic activity;protein binding;receptor activity;signal transducer activity;transporter activity	Pf00040, Pf00878, Pf02157, Pf09451	3482	ENSG00000197081.12	IGF2R	6	Lysosome; Endocytosis		0	1.144	1.602	1.4	80.1	91.6	128.3
P53621	Coatomer subunit alpha OS=Homo sapiens OX=9606 GN=COPA PE=1 SV=2	0	309.461	51	58	164	58	1	1224	138.3	7.66	456.02	58	regulation of biological process;transport	cytoplasm;cytosol;extracellular;Golgi;membrane	protein binding;structural molecule activity	Pf00400, Pf04053, Pf06957	1314	ENSG00000122218.14	COPA	1			0	0.993	0.975	0.983	101.1	100.3	98.6
Q5T4S7	E3 ubiquitin-protein ligase UBR4 OS=Homo sapiens OX=9606 GN=UBR4 PE=1 SV=1	0	230.234	15	59	97	58	1	5183	573.5	6.04	197.3	59	metabolic process;transport	cytoplasm;cytoskeleton;cytosol;membrane;nucleus	catalytic activity;metal ion binding;protein binding	Pf02207, Pf13764	23352	ENSG00000127481.14	UBR4	1	Viral carcinogenesis		1	1.002	0.945	0.943	101.8	102	96.2
Q92896	Golgi apparatus protein 1 OS=Homo sapiens OX=9606 GN=GLG1 PE=1 SV=2	0	343.381	52	58	244	58	1	1179	134.5	6.9	594.37	58	cellular component movement;regulation of biological process	Golgi;membrane	protein binding	Pf00839	2734	ENSG00000090863.11	GLG1	16	Cell adhesion molecules (CAMs)		0	1.101	1.362	1.237	86.6	95.4	118
Q16363	Laminin subunit alpha-4 OS=Homo sapiens OX=9606 GN=LAMA4 PE=1 SV=4	0	322.443	36	58	246	58	1	1823	202.4	6.28	615.45	58	cell organization and biogenesis;regulation of biological process;transport	cytoskeleton;extracellular;membrane	catalytic activity;motor activity;protein binding;structural molecule activity	Pf00053, Pf00054, Pf00529, Pf01576, Pf02210, Pf03302, Pf05483, Pf06008, Pf06009, Pf06160, Pf07888, Pf10174, Pf12128, Pf13385, Pf13868, Pf14662	3910		LAMA4	6	Amoebiasis; Pathways in cancer; Toxoplasmosis; Focal adhesion; Small cell lung cancer; ECM-receptor interaction; African trypanosomiasis; PI3K-Akt signaling pathway	miRNA targets in ECM and membrane receptors; Focal Adhesion-PI3K-Akt-mTOR-signaling pathway; Focal Adhesion	0	0.565	0.854	1.511	124	70.1	105.9
Q15643	Thyroid receptor-interacting protein 11 OS=Homo sapiens OX=9606 GN=TRIP11 PE=1 SV=3	0	233.523	34	58	98	58	1	1979	227.4	5.26	238.89	58	cell differentiation;cell organization and biogenesis;cellular component movement;metabolic process;regulation of biological process;transport	cytoplasm;cytoskeleton;Golgi;membrane;nucleus	protein binding	Pf04111, Pf08317	9321	ENSG00000100815.12	TRIP11	14			0	1.023	1.359	1.328	88.7	90.8	120.6
Q5JRA6	Transport and Golgi organization protein 1 homolog OS=Homo sapiens OX=9606 GN=MIA3 PE=1 SV=1	0	302.705	35	58	152	58	1	1907	213.6	4.84	381.98	58	cell organization and biogenesis;metabolic process;regulation of biological process;response to stimulus;transport	endoplasmic reticulum;membrane;organelle lumen	protein binding;transporter activity	Pf02463, Pf04156, Pf06409, Pf07653, Pf09726, Pf13166	375056	ENSG00000154305.16	MIA3	1			0	1.415	1.407	0.994	78.5	111.1	110.4
P01023	Alpha-2-macroglobulin OS=Homo sapiens OX=9606 GN=A2M PE=1 SV=3	0	368.07	52	57	241	57	1	1474	163.2	6.46	650.55	57	cell differentiation;cell organization and biogenesis;metabolic process;regulation of biological process;response to stimulus;transport	cytosol;extracellular;organelle lumen	enzyme regulator activity;protein binding	Pf00207, Pf01835, Pf07677, Pf07678, Pf07703, Pf10569, Pf11974, Pf13249	2	ENSG00000175899.14	A2M	12	Complement and coagulation cascades	Complement and Coagulation Cascades	0	1.238	1.062	0.858	90.9	112.6	96.5
P08133	Annexin A6 OS=Homo sapiens OX=9606 GN=ANXA6 PE=1 SV=3	0	445.254	81	57	379	57	1	673	75.8	5.6	1111.5	57	cell organization and biogenesis;cellular homeostasis;regulation of biological process;response to stimulus;transport	cytoplasm;membrane;mitochondrion	metal ion binding;nucleotide binding;protein binding;transporter activity	Pf00191	309	ENSG00000197043.13	ANXA6	5		Prostaglandin Synthesis and Regulation; Calcium Regulation in the Cardiac Cell	0	0.511	0.598	1.171	142.3	72.7	85.1
Q05707	Collagen alpha-1(XIV) chain OS=Homo sapiens OX=9606 GN=COL14A1 PE=1 SV=3	0	431.066	37	57	364	57	1	1796	193.4	5.3	905.04	57	cell organization and biogenesis	extracellular;organelle lumen	protein binding;RNA binding;structural molecule activity	Pf00041, Pf00092, Pf01391, Pf13519	7373	ENSG00000187955.11	COL14A1	8	Protein digestion and absorption		0	0.253	0.354	1.398	186.7	47.2	66.1
O60313	Dynamin-like 120 kDa protein, mitochondrial OS=Homo sapiens OX=9606 GN=OPA1 PE=1 SV=3	0	378.685	53	57	275	57	1	960	111.6	7.87	669.13	57	cell death;cell organization and biogenesis;cellular component movement;cellular homeostasis;metabolic process;regulation of biological process;response to stimulus;transport	cytosol;membrane;mitochondrion	catalytic activity;metal ion binding;nucleotide binding;protein binding	Pf00350, Pf01926	4976	ENSG00000198836.8	OPA1	3			0	1.083	1.378	1.272	86.7	93.9	119.4
Q14764	Major vault protein OS=Homo sapiens OX=9606 GN=MVP PE=1 SV=4	0	487.789	66	57	463	57	1	893	99.3	5.48	1326.01	57	regulation of biological process;response to stimulus;transport	cytoplasm;cytoskeleton;cytosol;extracellular;membrane;nucleus;organelle lumen	protein binding	Pf01145, Pf01505, Pf11978	9961	ENSG00000013364.18	MVP	16			0	0.955	0.937	0.981	103.7	99.1	97.2
Q16891	MICOS complex subunit MIC60 OS=Homo sapiens OX=9606 GN=IMMT PE=1 SV=1	0	470.194	72	57	356	57	1	758	83.6	6.48	1153.6	57	cell organization and biogenesis;cellular homeostasis	membrane;mitochondrion	protein binding;RNA binding	Pf09731	10989	ENSG00000132305.20	IMMT	2			0	1.423	1.331	0.935	79.9	113.7	106.3
P46013	Proliferation marker protein Ki-67 OS=Homo sapiens OX=9606 GN=MKI67 PE=1 SV=2	0	251.039	25	57	102	57	1	3256	358.5	9.45	214.05	57	cell proliferation;metabolic process;regulation of biological process;response to stimulus	chromosome;cytoplasm;membrane;nucleus	DNA binding;nucleotide binding;protein binding;RNA binding	Pf00498, Pf08065, Pf15276	4288	ENSG00000148773.13	MKI67	10		Primary Focal Segmental Glomerulosclerosis FSGS	0	1.494	1.933	1.294	67.8	101.2	131
Q9UQE7	Structural maintenance of chromosomes protein 3 OS=Homo sapiens OX=9606 GN=SMC3 PE=1 SV=2	0	323.708	46	57	159	57	1	1217	141.5	7.18	391.59	57	cell division;cell organization and biogenesis;metabolic process;regulation of biological process;response to stimulus;transport	chromosome;cytosol;nucleus	catalytic activity;motor activity;nucleotide binding;protein binding;transporter activity	Pf01496, Pf02463, Pf04111, Pf06470, Pf10168, Pf12128, Pf13304, Pf13476, Pf13555	9126	ENSG00000108055.9	SMC3	10	Oocyte meiosis; Cell cycle	Mecp2 and Associated Rett Syndrome; Retinoblastoma (RB) in Cancer	0	1.228	1.187	0.966	87.8	107.9	104.3
Q709C8	Vacuolar protein sorting-associated protein 13C OS=Homo sapiens OX=9606 GN=VPS13C PE=1 SV=1	0	230.687	19	57	108	57	1	3753	422.1	6.83	229.35	57	cell organization and biogenesis;transport	cytoplasm;cytosol;membrane;mitochondrion		Pf06650, Pf12624	54832	ENSG00000129003.15	VPS13C	15			0	0.98	0.822	0.839	107.1	104.9	88
P10809	60 kDa heat shock protein, mitochondrial OS=Homo sapiens OX=9606 GN=HSPD1 PE=1 SV=2	0	529.966	80	56	1052	56	1	573	61	5.87	2748.29	56	cell organization and biogenesis;cell proliferation;metabolic process;regulation of biological process;response to stimulus;transport	cell surface;cytoplasm;cytosol;endosome;membrane;mitochondrion;organelle lumen	catalytic activity;DNA binding;nucleotide binding;protein binding;RNA binding	Pf00118	3329	ENSG00000144381.16	HSPD1	2	Type I diabetes mellitus; Tuberculosis; RNA degradation; Legionellosis	Apoptosis-related network due to altered Notch3 in ovarian cancer; Sudden Infant Death Syndrome (SIDS) Susceptibility Pathways	0	1.244	1.806	1.452	74.1	92.1	133.8
Q63HN8	E3 ubiquitin-protein ligase RNF213 OS=Homo sapiens OX=9606 GN=RNF213 PE=1 SV=3	0	212.723	12	57	82	56	1	5207	591	6.48	179	57	cell organization and biogenesis;metabolic process;regulation of biological process	cytoplasm;cytosol;membrane	catalytic activity;metal ion binding;protein binding	Pf00097, Pf13639, Pf13920, Pf13923, Pf15227	57674		RNF213	17			1	1.121	1.279	1.141	88.2	98.9	112.8
P20700	Lamin-B1 OS=Homo sapiens OX=9606 GN=LMNB1 PE=1 SV=2	0	494.909	78	64	579	56	1	586	66.4	5.16	1558.8	64	regulation of biological process;response to stimulus	membrane;nucleus	catalytic activity;motor activity;protein binding;structural molecule activity	Pf00038, Pf00932, Pf01576, Pf07888, Pf09726, Pf09731, Pf10186, Pf12128	4001	ENSG00000113368.11	LMNB1	5	Apoptosis	Fas Ligand (FasL) pathway and Stress induction of Heat Shock Proteins (HSP) regulation	5	1.116	1.106	0.991	93.1	103.9	103
O43491	Band 4.1-like protein 2 OS=Homo sapiens OX=9606 GN=EPB41L2 PE=1 SV=1	0	364.319	63	61	237	55	1	1005	112.5	5.44	650.85	61	cell division;cell organization and biogenesis;transport	cytoplasm;cytoskeleton;cytosol;membrane;nucleus	protein binding;structural molecule activity	Pf00373, Pf04382, Pf05902, Pf08736, Pf09379, Pf09380	2037	ENSG00000079819.18	EPB41L2	6	Tight junction		6	0.993	0.688	0.692	111.9	111.1	77
Q03252	Lamin-B2 OS=Homo sapiens OX=9606 GN=LMNB2 PE=1 SV=4	0	421.525	71	63	373	55	1	620	69.9	5.59	1139.42	63		membrane;nucleus	catalytic activity;motor activity;protein binding;structural molecule activity	Pf00038, Pf00932, Pf01576, Pf12128	84823	ENSG00000176619.12	LMNB2	19	Apoptosis	Gastric cancer network 2; Fas Ligand (FasL) pathway and Stress induction of Heat Shock Proteins (HSP) regulation	0	0.867	0.935	1.078	107.1	92.9	100.1
O60437	Periplakin OS=Homo sapiens OX=9606 GN=PPL PE=1 SV=4	0	232.531	35	56	93	55	1	1756	204.6	5.6	217.72	56	cell death;cell organization and biogenesis;metabolic process;response to stimulus	cytoplasm;cytoskeleton;cytosol;membrane;mitochondrion;nucleus	protein binding;structural molecule activity	Pf04111	5493	ENSG00000118898.15	PPL	16			0	1.566	1.65	1.053	71.2	111.5	117.4
Q00341	Vigilin OS=Homo sapiens OX=9606 GN=HDLBP PE=1 SV=2	0	289.359	43	55	171	55	1	1268	141.4	6.87	464.44	55	metabolic process;transport	cytoplasm;cytosol;membrane;nucleus	protein binding;RNA binding	Pf00013, Pf13014, Pf14611	3069		HDLBP	2			0	0.99	0.988	0.998	100.7	99.7	99.5
P08670	Vimentin OS=Homo sapiens OX=9606 GN=VIM PE=1 SV=4	0	611.947	91	65	1286	55	1	466	53.6	5.12	3842.51	65	cell differentiation;cell organization and biogenesis;cellular component movement;metabolic process;regulation of biological process;response to stimulus	cytoplasm;cytoskeleton;cytosol;membrane	protein binding;RNA binding;structural molecule activity	Pf00038, Pf04111, Pf04156, Pf04732, Pf05622, Pf10186	7431	ENSG00000026025.15	VIM	10	MicroRNAs in cancer; Epstein-Barr virus infection	TGF-B Signaling in Thyroid Cells for Epithelial-Mesenchymal Transition; Spinal Cord Injury; Apoptosis-related network due to altered Notch3 in ovarian cancer; T-Cell antigen Receptor (TCR) Signaling Pathway; Primary Focal Segmental Glomerulosclerosis FSGS; Allograft Rejection; Striated Muscle Contraction	12	0.607	0.789	1.299	125.2	76	98.7
P33176	Kinesin-1 heavy chain OS=Homo sapiens OX=9606 GN=KIF5B PE=1 SV=1	0	313.296	61	54	174	54	1	963	109.6	6.51	452.19	54	cell differentiation;cell organization and biogenesis;cellular component movement;metabolic process;regulation of biological process;transport	cytoplasm;cytoskeleton;cytosol;membrane	catalytic activity;motor activity;nucleotide binding;protein binding	Pf00225, Pf01576, Pf02463, Pf03999, Pf04111, Pf04156, Pf05483, Pf05557, Pf05622, Pf06160, Pf07111, Pf07888, Pf10174, Pf12128, Pf13514, Pf13851, Pf14915	3799	ENSG00000170759.10	KIF5B	10	Dopaminergic synapse; Endocytosis	Insulin Signaling	0	1.116	0.848	0.76	101.2	113	85.8
Q14690	Protein RRP5 homolog OS=Homo sapiens OX=9606 GN=PDCD11 PE=1 SV=3	0	267.169	35	54	133	54	1	1871	208.6	8.87	345.79	54	metabolic process	cytosol;nucleus	protein binding;RNA binding	Pf00575, Pf13424, Pf13432	22984	ENSG00000148843.13	PDCD11	10			0	1.497	2.06	1.376	65.8	98.6	135.6
Q13576	Ras GTPase-activating-like protein IQGAP2 OS=Homo sapiens OX=9606 GN=IQGAP2 PE=1 SV=4	0	298.059	39	56	158	54	1	1575	180.5	5.64	398.04	56	cell organization and biogenesis;regulation of biological process;response to stimulus;transport	cell surface;cytoplasm;cytoskeleton;cytosol;membrane	enzyme regulator activity;protein binding	Pf00307, Pf00616, Pf03836	10788	ENSG00000145703.15	IQGAP2	5	Regulation of actin cytoskeleton	G13 Signaling Pathway	0	0.914	0.59	0.645	119.8	109.5	70.7
O95425	Supervillin OS=Homo sapiens OX=9606 GN=SVIL PE=1 SV=2	0	245.65	32	54	99	54	1	2214	247.6	6.98	233.52	54	cell organization and biogenesis;regulation of biological process	cytoplasm;cytoskeleton;cytosol;membrane;nucleus	protein binding	Pf00626, Pf02209	6840	ENSG00000197321.14	SVIL	10			0	1.129	1.329	1.177	86.8	98	115.3
Q9C0C2	182 kDa tankyrase-1-binding protein OS=Homo sapiens OX=9606 GN=TNKS1BP1 PE=1 SV=4	0	304.089	41	53	135	53	1	1729	181.7	4.86	336.58	53	cell organization and biogenesis;metabolic process;regulation of biological process;response to stimulus	chromosome;cytoplasm;cytoskeleton;cytosol;nucleus	protein binding	Pf15327	85456	ENSG00000149115.13	TNKS1BP1	11			0	1.446	1.122	0.776	84.1	121.6	94.3
O60716	Catenin delta-1 OS=Homo sapiens OX=9606 GN=CTNND1 PE=1 SV=1	0	355.072	58	54	353	53	1	968	108.1	6.23	980.21	54	cell organization and biogenesis;metabolic process;regulation of biological process;response to stimulus	cytoplasm;cytosol;membrane;nucleus	protein binding	Pf00514	1500	ENSG00000198561.13	CTNND1	11	Rap1 signaling pathway; Adherens junction; Leukocyte transendothelial migration	Wnt Signaling Pathway and Pluripotency; VEGFA-VEGFR2 Signaling Pathway	1	1.365	1.324	0.97	81.3	111	107.7
Q8IWJ2	GRIP and coiled-coil domain-containing protein 2 OS=Homo sapiens OX=9606 GN=GCC2 PE=1 SV=4	0	249.029	39	58	123	53	1	1684	195.8	5.14	285.24	58	cell organization and biogenesis;metabolic process;regulation of biological process;transport	cytoplasm;cytosol;Golgi;membrane	protein binding;structural molecule activity	Pf00038, Pf01465, Pf04111, Pf12128	9648	ENSG00000135968.20	GCC2	2		Deregulation of Rab and Rab Effector Genes in Bladder Cancer	4	1.142	1.112	0.974	92.2	105.3	102.5
Q9Y4L1	Hypoxia up-regulated protein 1 OS=Homo sapiens OX=9606 GN=HYOU1 PE=1 SV=1	0	407.794	52	53	352	53	1	999	111.3	5.22	992.73	53	regulation of biological process;response to stimulus;transport	endoplasmic reticulum;extracellular;membrane;organelle lumen	nucleotide binding;protein binding	Pf00012	10525	ENSG00000280682.2; ENSG00000149428.18	HYOU1	11; CHR_HG2217_PATCH	Protein processing in endoplasmic reticulum		0	0.843	1.112	1.32	101.5	85.6	112.9
P24043	Laminin subunit alpha-2 OS=Homo sapiens OX=9606 GN=LAMA2 PE=1 SV=4	0	233.425	22	53	107	53	1	3122	343.7	6.4	250.19	53	cell differentiation;cell organization and biogenesis;cellular component movement;metabolic process;regulation of biological process;response to stimulus;transport	cytoplasm;cytoskeleton;extracellular;membrane	catalytic activity;motor activity;protein binding;signal transducer activity;structural molecule activity	Pf00015, Pf00052, Pf00053, Pf00054, Pf00055, Pf00261, Pf00769, Pf01442, Pf01540, Pf01576, Pf01920, Pf02210, Pf02463, Pf03357, Pf04740, Pf04912, Pf05478, Pf05483, Pf05557, Pf05622, Pf05667, Pf05701, Pf06008, Pf06009, Pf06160, Pf07926, Pf08317, Pf10174, Pf10368, Pf12128, Pf12718, Pf12889, Pf13166, Pf13385, Pf13514, Pf13863, Pf13949, Pf14265, Pf15450	3908	ENSG00000196569.11	LAMA2	6	Amoebiasis; Arrhythmogenic right ventricular cardiomyopathy (ARVC); Dilated cardiomyopathy; Pathways in cancer; Toxoplasmosis; Focal adhesion; Small cell lung cancer; ECM-receptor interaction; Viral myocarditis; PI3K-Akt signaling pathway; Hypertrophic cardiomyopathy (HCM)	Focal Adhesion-PI3K-Akt-mTOR-signaling pathway; Arrhythmogenic Right Ventricular Cardiomyopathy; Alpha 6 Beta 4 signaling pathway; Focal Adhesion	0	0.478	0.533	1.114	149.2	71.3	79.5
Q5T5P2	Sickle tail protein homolog OS=Homo sapiens OX=9606 GN=KIAA1217 PE=1 SV=2	0	250.589	32	53	116	53	1	1943	214	7.06	287.58	53	development	cytoplasm	protein binding		56243	ENSG00000120549.17	KIAA1217	10			0	1.614	1.658	1.027	70.2	113.3	116.4
P38646	Stress-70 protein, mitochondrial OS=Homo sapiens OX=9606 GN=HSPA9 PE=1 SV=2	0	419.917	66	54	508	53	1	679	73.6	6.16	1581.55	54	cell differentiation;cell organization and biogenesis;metabolic process;regulation of biological process;response to stimulus	cytoplasm;mitochondrion;nucleus;organelle lumen	nucleotide binding;protein binding;RNA binding	Pf00012, Pf06723	3313	ENSG00000113013.12	HSPA9	5	Tuberculosis; RNA degradation	Parkin-Ubiquitin Proteasomal System pathway	1	1.157	1.219	1.054	88.9	102.8	108.4
O15061	Synemin OS=Homo sapiens OX=9606 GN=SYNM PE=1 SV=2	0	235.849	39	53	114	53	1	1565	172.7	5.16	309.07	53	cell organization and biogenesis	cytoplasm;cytoskeleton;membrane	protein binding;structural molecule activity	Pf00038	23336		SYNM	15			0	0.272	0.279	1.028	193.5	52.5	54
O00159	Unconventional myosin-Ic OS=Homo sapiens OX=9606 GN=MYO1C PE=1 SV=4	0	327.716	53	54	244	53	1	1063	121.6	9.41	687.94	54	cell organization and biogenesis;regulation of biological process;response to stimulus;transport	cytoplasm;cytosol;membrane;nucleus	catalytic activity;motor activity;nucleotide binding;protein binding	Pf00063, Pf06017	4641	ENSG00000197879.14	MYO1C	17		Insulin Signaling	0	0.648	0.688	1.06	128.4	83.3	88.3
Q6PIF6	Unconventional myosin-VIIb OS=Homo sapiens OX=9606 GN=MYO7B PE=1 SV=2	0	223.586	28	54	96	53	1	2116	241.4	8.57	230.28	54	cell differentiation	cytoplasm;cytoskeleton	catalytic activity;motor activity;nucleotide binding;protein binding	Pf00018, Pf00063, Pf00373, Pf00612, Pf00784, Pf07653, Pf14604	4648	ENSG00000169994.18	MYO7B	2			0	1.106	1.113	1.006	93.2	103.1	103.7
Q02218	2-oxoglutarate dehydrogenase, mitochondrial OS=Homo sapiens OX=9606 GN=OGDH PE=1 SV=3	0	402.954	58	52	317	52	1	1023	115.9	6.86	889.26	52	cellular component movement;metabolic process	cytosol;membrane;mitochondrion;organelle lumen	catalytic activity;metal ion binding;protein binding	Pf00676, Pf02779	4967	ENSG00000105953.14	OGDH	7	Citrate cycle (TCA cycle); Carbon metabolism; Lysine degradation; Metabolic pathways; Tryptophan metabolism	TCA Cycle; TCA Cycle and Deficiency of Pyruvate Dehydrogenase complex (PDHc); Tryptophan metabolism; Amino Acid metabolism	0	0.978	1.109	1.134	97.2	95.1	107.8
O75165	DnaJ homolog subfamily C member 13 OS=Homo sapiens OX=9606 GN=DNAJC13 PE=1 SV=5	0	249.669	27	52	129	52	1	2243	254.3	6.74	295.34	52	cell differentiation;cell organization and biogenesis;regulation of biological process;transport	cytosol;endosome;membrane	protein binding	Pf00226, Pf14237	23317	ENSG00000138246.15	DNAJC13	3			0	0.936	1.295	1.384	92.8	86.9	120.3
Q08378	Golgin subfamily A member 3 OS=Homo sapiens OX=9606 GN=GOLGA3 PE=1 SV=2	0	255.915	39	52	123	52	1	1498	167.3	5.44	381.87	52	metabolic process;regulation of biological process;transport	cytoplasm;cytosol;Golgi;membrane;nucleus	catalytic activity;motor activity;protein binding;structural molecule activity;transporter activity	Pf00038, Pf01576, Pf02463, Pf04111, Pf05557, Pf07888, Pf10186, Pf12128, Pf12325	2802	ENSG00000090615.14	GOLGA3	12			0	1.08	1.017	0.942	96.9	104.6	98.5
Q16787	Laminin subunit alpha-3 OS=Homo sapiens OX=9606 GN=LAMA3 PE=1 SV=2	0	227.749	20	53	90	52	1	3333	366.4	7.24	203.84	53	cell differentiation;cell organization and biogenesis;cellular component movement;regulation of biological process;transport	extracellular	catalytic activity;motor activity;protein binding;structural molecule activity	Pf00038, Pf00052, Pf00053, Pf00054, Pf00055, Pf01576, Pf02210, Pf03938, Pf05557, Pf06008, Pf06009, Pf06873, Pf07888, Pf07926, Pf10174, Pf11985, Pf12795, Pf13385, Pf13851	3909		LAMA3	18	Amoebiasis; Pathways in cancer; Toxoplasmosis; Focal adhesion; Small cell lung cancer; ECM-receptor interaction; Metabolic pathways; PI3K-Akt signaling pathway	Focal Adhesion; Focal Adhesion-PI3K-Akt-mTOR-signaling pathway; Alpha 6 Beta 4 signaling pathway; Overview of nanoparticle effects	0	1.51	1.058	0.701	84.1	127	89
Q9UHB6	LIM domain and actin-binding protein 1 OS=Homo sapiens OX=9606 GN=LIMA1 PE=1 SV=1	0	341.188	66	52	273	52	1	759	85.2	6.84	753.75	52	cell organization and biogenesis;regulation of biological process	cytoplasm;cytoskeleton	metal ion binding;protein binding	Pf00412	51474	ENSG00000050405.13	LIMA1	12			0	1.389	1.201	0.865	83.6	116.1	100.4
O00468	Agrin OS=Homo sapiens OX=9606 GN=AGRN PE=1 SV=6	0	276.889	36	51	134	51	1	2068	217.2	6.39	372.33	51											0	0.857	0.853	0.995	110.7	94.9	94.4
P27708	CAD protein OS=Homo sapiens OX=9606 GN=CAD PE=1 SV=3	0	271.443	33	52	114	51	1	2225	242.8	6.46	302.57	52	metabolic process	cytoplasm;cytosol;membrane;nucleus	catalytic activity;metal ion binding;nucleotide binding;protein binding	Pf00117, Pf00185, Pf00289, Pf00988, Pf01979, Pf02142, Pf02222, Pf02729, Pf02786, Pf02787, Pf07478, Pf07722, Pf13147, Pf13535, Pf13594, Pf15632	790	ENSG00000084774.13	CAD	2	Alanine, aspartate and glutamate metabolism; Metabolic pathways; Pyrimidine metabolism	Amino Acid metabolism; Endothelin Pathways	0	1.223	1.378	1.127	83.3	101.9	114.8
P12109	Collagen alpha-1(VI) chain OS=Homo sapiens OX=9606 GN=COL6A1 PE=1 SV=3	0	378.656	50	51	417	51	1	1028	108.5	5.43	1156.56	51	cell differentiation;cell organization and biogenesis;metabolic process;response to stimulus	extracellular;membrane;organelle lumen	protein binding	Pf00092, Pf01391, Pf13519	1291	ENSG00000142156.14	COL6A1	21	Protein digestion and absorption; Focal adhesion; ECM-receptor interaction; PI3K-Akt signaling pathway	miRNA targets in ECM and membrane receptors	0	0.339	0.629	1.853	152.4	51.7	95.8
P13639	Elongation factor 2 OS=Homo sapiens OX=9606 GN=EEF2 PE=1 SV=4	0	407.863	60	52	325	51	1	858	95.3	6.83	912.06	52	cell differentiation;cell proliferation;metabolic process;regulation of biological process;response to stimulus;transport	cytoplasm;cytosol;extracellular;membrane;nucleus;organelle lumen;ribosome	catalytic activity;nucleotide binding;protein binding;RNA binding	Pf00009, Pf00679, Pf03144, Pf03764, Pf14492	1938	ENSG00000167658.15	EEF2	19	Oxytocin signaling pathway; AMPK signaling pathway	Brain-Derived Neurotrophic Factor (BDNF) signaling pathway; Translation Factors; AMP-activated Protein Kinase (AMPK) Signaling	1	1.106	0.816	0.738	102.7	113.6	83.8
P27816	Microtubule-associated protein 4 OS=Homo sapiens OX=9606 GN=MAP4 PE=1 SV=3	0	278.349	46	51	177	51	1	1152	120.9	5.43	410.52	51	cell division;cell organization and biogenesis;cellular component movement;regulation of biological process	cytoplasm;cytoskeleton	protein binding;RNA binding;structural molecule activity	Pf00418	4134	ENSG00000047849.21	MAP4	3			0	1.174	0.754	0.642	102.5	120.3	77.3
P48681	Nestin OS=Homo sapiens OX=9606 GN=NES PE=1 SV=2	0	240.186	39	51	131	51	1	1621	177.3	4.36	357.97	51	cell organization and biogenesis;cell proliferation;development;regulation of biological process	cytoplasm;cytoskeleton	protein binding;structural molecule activity	Pf00038	10763	ENSG00000132688.10	NES	1			0	0.712	0.95	1.334	112.7	80.3	107
O15031	Plexin-B2 OS=Homo sapiens OX=9606 GN=PLXNB2 PE=1 SV=3	0	261.913	33	52	115	51	1	1838	205	6.24	326.85	52	cell proliferation;development;regulation of biological process;response to stimulus	cell surface;membrane	protein binding;receptor activity;signal transducer activity	Pf01403, Pf01437, Pf01833, Pf08337	23654	ENSG00000196576.14	PLXNB2	22	Axon guidance		0	1.146	1.113	0.971	92	105.5	102.4
Q93009	Ubiquitin carboxyl-terminal hydrolase 7 OS=Homo sapiens OX=9606 GN=USP7 PE=1 SV=2	0	239.358	46	51	147	51	1	1102	128.2	5.55	337.89	51	cell organization and biogenesis;development;metabolic process;regulation of biological process;response to stimulus	chromosome;cytoplasm;cytosol;nucleus	catalytic activity;protein binding	Pf00443, Pf00917, Pf12436, Pf13423, Pf14533	7874	ENSG00000187555.14	USP7	16	Viral carcinogenesis; FoxO signaling pathway; Epstein-Barr virus infection; Herpes simplex infection	Regulation of toll-like receptor signaling pathway	0	1.239	0.9	0.726	95.6	118.4	86
Q92614	Unconventional myosin-XVIIIa OS=Homo sapiens OX=9606 GN=MYO18A PE=1 SV=3	0	243.833	30	51	101	51	1	2054	233	6.3	257.39	51	cell differentiation;cell organization and biogenesis;cellular component movement;metabolic process;regulation of biological process;transport	cell surface;cytoplasm;cytoskeleton;Golgi;membrane	catalytic activity;DNA binding;motor activity;nucleotide binding;protein binding;RNA binding;structural molecule activity;transporter activity	Pf00038, Pf00063, Pf00595, Pf00769, Pf01496, Pf01576, Pf02463, Pf02841, Pf03962, Pf04111, Pf04156, Pf04502, Pf04615, Pf05483, Pf05557, Pf05622, Pf05701, Pf05911, Pf06008, Pf06160, Pf06785, Pf06818, Pf07111, Pf07888, Pf08286, Pf09726, Pf09728, Pf09731, Pf09789, Pf10174, Pf12128, Pf12252, Pf12718, Pf13514, Pf13851, Pf14643, Pf14662, Pf14992, Pf15066, Pf15070, Pf15397	399687	ENSG00000196535.15	MYO18A	17			0	0.978	1.073	1.097	98.3	96.2	105.5
O43707	Alpha-actinin-4 OS=Homo sapiens OX=9606 GN=ACTN4 PE=1 SV=2	0	709.828	75	76	970	50	1	911	104.8	5.44	2969.1	76	cell organization and biogenesis;cellular component movement;regulation of biological process;response to stimulus;transport	cytoplasm;cytoskeleton;cytosol;extracellular;nucleus;organelle lumen	DNA binding;metal ion binding;protein binding;RNA binding	Pf00307, Pf00435, Pf08726, Pf11971, Pf13499	81	ENSG00000282844.1; ENSG00000130402.11	ACTN4	19; CHR_HG26_PATCH	Viral carcinogenesis; Amoebiasis; Arrhythmogenic right ventricular cardiomyopathy (ARVC); Tight junction; Focal adhesion; Adherens junction; Regulation of actin cytoskeleton; Leukocyte transendothelial migration; Systemic lupus erythematosus	Arrhythmogenic Right Ventricular Cardiomyopathy; Primary Focal Segmental Glomerulosclerosis FSGS; Striated Muscle Contraction	26	0.819	1.271	1.552	97.1	79.5	123.4
P11021	Endoplasmic reticulum chaperone BiP OS=Homo sapiens OX=9606 GN=HSPA5 PE=1 SV=2	0	447.593	66	53	941	50	1	654	72.3	5.16	2850.59	53	cell communication;cell death;cell differentiation;cell organization and biogenesis;metabolic process;regulation of biological process;response to stimulus;transport	cell surface;cytoplasm;endoplasmic reticulum;membrane;mitochondrion;nucleus;organelle lumen	catalytic activity;metal ion binding;nucleotide binding;protein binding	Pf00012, Pf01968, Pf06723	3309	ENSG00000044574.7	HSPA5	9	Prion diseases; Protein export; Protein processing in endoplasmic reticulum; Thyroid hormone synthesis; Antigen processing and presentation	Apoptosis-related network due to altered Notch3 in ovarian cancer; MAPK Signaling Pathway; Photodynamic therapy-induced unfolded protein response; Parkin-Ubiquitin Proteasomal System pathway	3	0.881	1.166	1.324	98.4	86.7	114.8
P13667	Protein disulfide-isomerase A4 OS=Homo sapiens OX=9606 GN=PDIA4 PE=1 SV=2	0	492.364	64	51	597	50	1	645	72.9	5.07	1598.38	51	cellular homeostasis;metabolic process;regulation of biological process;response to stimulus;transport	cell surface;endoplasmic reticulum;organelle lumen	catalytic activity;metal ion binding;protein binding;RNA binding	Pf00085, Pf01216, Pf13098, Pf13848, Pf13905	9601	ENSG00000155660.10	PDIA4	7	Protein processing in endoplasmic reticulum; Thyroid hormone synthesis; Vibrio cholerae infection		1	0.922	1.102	1.196	99.2	91.4	109.4
P40939	Trifunctional enzyme subunit alpha, mitochondrial OS=Homo sapiens OX=9606 GN=HADHA PE=1 SV=2	0	482.474	72	50	624	50	1	763	82.9	9.04	1795.3	50	metabolic process;response to stimulus	membrane;mitochondrion	catalytic activity;nucleotide binding;protein binding	Pf00378, Pf00725, Pf02737	3030	ENSG00000084754.10	HADHA	2	Butanoate metabolism; Fatty acid degradation; Propanoate metabolism; Carbon metabolism; Lysine degradation; beta-Alanine metabolism; Fatty acid elongation; Biosynthesis of unsaturated fatty acids; Metabolic pathways; Tryptophan metabolism; Valine, leucine and isoleucine degradation; Fatty acid metabolism	Valproic acid pathway; Mitochondrial LC-Fatty Acid Beta-Oxidation; Sudden Infant Death Syndrome (SIDS) Susceptibility Pathways; Fatty Acid Beta Oxidation	0	0.974	0.935	0.96	103.1	100.5	96.4
P12956	X-ray repair cross-complementing protein 6 OS=Homo sapiens OX=9606 GN=XRCC6 PE=1 SV=2	0	300.933	64	50	257	50	1	609	69.8	6.64	625.04	50	cell organization and biogenesis;defense response;metabolic process;regulation of biological process;response to stimulus;transport	chromosome;cytoplasm;cytosol;extracellular;membrane;nucleus;organelle lumen	catalytic activity;DNA binding;nucleotide binding;protein binding;RNA binding	Pf02037, Pf02735, Pf03730, Pf03731	2547	ENSG00000196419.12	XRCC6	22	Non-homologous end-joining	Non-homologous end joining	0	1.107	0.634	0.573	109.4	121.2	69.4
A8K7I4	Calcium-activated chloride channel regulator 1 OS=Homo sapiens OX=9606 GN=CLCA1 PE=1 SV=3	0	429.479	57	51	527	49	1	914	100.2	6.37	1425.28	51	metabolic process;response to stimulus;transport	extracellular;membrane	catalytic activity;metal ion binding;transporter activity	Pf00092, Pf05762, Pf08434, Pf09315, Pf13519	1179	ENSG00000016490.15	CLCA1	1	Renin secretion; Pancreatic secretion		2	1.574	0.288	0.183	104.8	165	30.2
Q05682	Caldesmon OS=Homo sapiens OX=9606 GN=CALD1 PE=1 SV=3	0	302.924	52	50	187	49	1	793	93.2	5.66	552.3	50	cellular component movement	cytoplasm;cytoskeleton;cytosol;membrane	protein binding	Pf02029	800	ENSG00000122786.19	CALD1	7	Vascular smooth muscle contraction	Myometrial Relaxation and Contraction Pathways	1	0.754	0.903	1.197	112.9	85.2	102
P24928	DNA-directed RNA polymerase II subunit RPB1 OS=Homo sapiens OX=9606 GN=POLR2A PE=1 SV=2	0	236.284	30	49	114	49	1	1970	217	7.37	277.53	49	metabolic process;regulation of biological process;response to stimulus	cytoplasm;nucleus	catalytic activity;DNA binding;metal ion binding;protein binding;RNA binding	Pf00623, Pf04983, Pf04990, Pf04992, Pf04997, Pf04998, Pf05000	5430		POLR2A	17	Epstein-Barr virus infection; Huntington's disease; Purine metabolism; Herpes simplex infection; RNA polymerase; Metabolic pathways; Pyrimidine metabolism	mRNA Processing; Eukaryotic Transcription Initiation	0	1.097	1.172	1.068	91.8	100.7	107.5
P23229	Integrin alpha-6 OS=Homo sapiens OX=9606 GN=ITGA6 PE=1 SV=5	0	320.607	50	49	192	49	1	1130	126.5	6.61	510.25	49	cell communication;cell differentiation;cell organization and biogenesis;cellular component movement;regulation of biological process;response to stimulus	cell surface;membrane	metal ion binding;protein binding	Pf01839, Pf08441, Pf13517	3655	ENSG00000091409.14	ITGA6	2	Arrhythmogenic right ventricular cardiomyopathy (ARVC); Dilated cardiomyopathy; Hematopoietic cell lineage; Cell adhesion molecules (CAMs); Pathways in cancer; Toxoplasmosis; Focal adhesion; Regulation of actin cytoskeleton; Small cell lung cancer; ECM-receptor interaction; PI3K-Akt signaling pathway; Hypertrophic cardiomyopathy (HCM)	Focal Adhesion; Integrin-mediated Cell Adhesion; Regulation of Apoptosis by Parathyroid Hormone-related Protein; Arrhythmogenic Right Ventricular Cardiomyopathy; Alpha 6 Beta 4 signaling pathway; Focal Adhesion-PI3K-Akt-mTOR-signaling pathway	0	1.549	1.182	0.763	80.4	124.6	95
Q8WWI1	LIM domain only protein 7 OS=Homo sapiens OX=9606 GN=LMO7 PE=1 SV=3	0	249.729	34	49	142	49	1	1683	192.6	8.09	357.09	49	metabolic process;regulation of biological process	cytoplasm;cytosol;nucleus	catalytic activity;metal ion binding;protein binding	Pf00307, Pf00412, Pf00595, Pf13180	4008		LMO7	13	Adherens junction		0	1.737	2.859	1.646	53.6	93.1	153.3
Q9HC84	Mucin-5B OS=Homo sapiens OX=9606 GN=MUC5B PE=1 SV=3	0	261.114	18	52	126	49	1	5762	596	6.64	289.52	52	metabolic process;regulation of biological process;response to stimulus	extracellular;membrane;organelle lumen	protein binding	Pf00007, Pf00093, Pf00094, Pf01826, Pf08742, Pf13330	727897	ENSG00000117983.17	MUC5B	11	Salivary secretion	Lung fibrosis	1	1.041	1.195	1.147	92.7	96.5	110.8
Q14697	Neutral alpha-glucosidase AB OS=Homo sapiens OX=9606 GN=GANAB PE=1 SV=3	0	324.785	51	49	294	49	1	944	106.8	6.14	800	49	metabolic process	endoplasmic reticulum;Golgi;membrane;organelle lumen	catalytic activity;RNA binding	Pf01055, Pf13802	23193	ENSG00000089597.16	GANAB	11	N-Glycan biosynthesis; Protein processing in endoplasmic reticulum; Metabolic pathways		0	0.935	1.134	1.212	97.8	91.4	110.8
Q8WUM4	Programmed cell death 6-interacting protein OS=Homo sapiens OX=9606 GN=PDCD6IP PE=1 SV=1	0	303.851	58	49	196	49	1	868	96	6.52	544.16	49	cell death;cell division;cell organization and biogenesis;regulation of biological process;transport	cytoplasm;cytoskeleton;cytosol;extracellular;membrane	protein binding	Pf03097, Pf08391, Pf13949	10015	ENSG00000170248.13	PDCD6IP	3	Endocytosis		0	1.151	0.995	0.864	95.4	109.7	94.9
O75533	Splicing factor 3B subunit 1 OS=Homo sapiens OX=9606 GN=SF3B1 PE=1 SV=3	0	276.733	46	49	151	49	1	1304	145.7	7.09	420.68	49	cell organization and biogenesis;metabolic process;regulation of biological process;response to stimulus	nucleus;spliceosomal complex	DNA binding;protein binding;receptor activity;RNA binding;signal transducer activity	Pf02161, Pf08920, Pf12815, Pf13513	23451	ENSG00000115524.15	SF3B1	2	Spliceosome	mRNA Processing	0	1.26	1.107	0.878	89.1	112.3	98.6
Q99798	Aconitate hydratase, mitochondrial OS=Homo sapiens OX=9606 GN=ACO2 PE=1 SV=2	0	404.694	59	48	537	48	1	780	85.4	7.61	1612.34	48	metabolic process;response to stimulus	mitochondrion;organelle lumen	catalytic activity;metal ion binding	Pf00330, Pf00694	50	ENSG00000100412.15	ACO2	22	Citrate cycle (TCA cycle); Carbon metabolism; Biosynthesis of amino acids; 2-Oxocarboxylic acid metabolism; Metabolic pathways; Glyoxylate and dicarboxylate metabolism	TCA Cycle; Amino Acid metabolism	0	1.065	0.832	0.781	103.6	110.3	86.2
P34932	Heat shock 70 kDa protein 4 OS=Homo sapiens OX=9606 GN=HSPA4 PE=1 SV=4	0	330.237	72	51	183	48	1	840	94.3	5.19	494.18	51	cell organization and biogenesis;response to stimulus;transport	cytoplasm;cytosol	nucleotide binding;protein binding	Pf00012, Pf06723	3308	ENSG00000170606.14	HSPA4	5	Antigen processing and presentation	Parkin-Ubiquitin Proteasomal System pathway	2	1.113	0.807	0.725	102.8	114.3	82.9
P52272	Heterogeneous nuclear ribonucleoprotein M OS=Homo sapiens OX=9606 GN=HNRNPM PE=1 SV=3	0	416.852	68	48	423	48	1	730	77.5	8.7	1077.52	48	metabolic process;regulation of biological process;response to stimulus	membrane;nucleus;spliceosomal complex	protein binding;RNA binding	Pf00076, Pf11532, Pf11608, Pf13893, Pf14259	4670	ENSG00000099783.11	HNRNPM	19	Spliceosome	mRNA Processing	0	1.326	1.469	1.108	79	104.8	116.1
P52948	Nuclear pore complex protein Nup98-Nup96 OS=Homo sapiens OX=9606 GN=NUP98 PE=1 SV=4	0	240.518	30	48	136	48	1	1817	197.5	6.4	366.47	48	cell organization and biogenesis;metabolic process;regulation of biological process;transport	chromosome;cytosol;membrane;nucleus	catalytic activity;protein binding;RNA binding;structural molecule activity;transporter activity	Pf04096, Pf12110, Pf13634	4928	ENSG00000110713.15	NUP98	11	RNA transport; Influenza A		0	1.239	1.473	1.189	80.8	100.1	119.1
P02787	Serotransferrin OS=Homo sapiens OX=9606 GN=TF PE=1 SV=3	0	398.745	62	48	320	48	1	698	77	7.12	918.88	48	cell organization and biogenesis;cellular homeostasis;metabolic process;regulation of biological process;response to stimulus;transport	cell surface;endosome;extracellular;membrane;organelle lumen	enzyme regulator activity;metal ion binding;protein binding;transporter activity	Pf00405, Pf12974	7018	ENSG00000091513.14	TF	3	HIF-1 signaling pathway; Mineral absorption	Differentiation Pathway; Sudden Infant Death Syndrome (SIDS) Susceptibility Pathways; Iron metabolism in placenta	0	1.182	1.149	0.972	90.1	106.5	103.5
Q9HBL0	Tensin-1 OS=Homo sapiens OX=9606 GN=TNS1 PE=1 SV=2	0	254.754	40	51	125	48	1	1735	185.6	7.75	331.06	51	cell organization and biogenesis;cellular component movement	cell surface;cytoplasm;cytoskeleton	protein binding;RNA binding	Pf00017, Pf08416, Pf10409	7145	ENSG00000079308.16	TNS1	2		Integrin-mediated Cell Adhesion	3	0.679	0.67	0.986	127.7	86.8	85.5
P11586	C-1-tetrahydrofolate synthase, cytoplasmic OS=Homo sapiens OX=9606 GN=MTHFD1 PE=1 SV=3	0	253.884	55	47	158	47	1	935	101.5	7.3	421.41	47	metabolic process	cytoplasm;cytosol;membrane;mitochondrion	catalytic activity;nucleotide binding;protein binding	Pf00763, Pf01268, Pf02882	4522		MTHFD1	14	One carbon pool by folate; Metabolic pathways	One Carbon Metabolism; Trans-sulfuration and one carbon metabolism; Folate Metabolism	0	1.276	0.833	0.653	96.5	123.1	80.4
Q9P2M7	Cingulin OS=Homo sapiens OX=9606 GN=CGN PE=1 SV=2	0	232.211	42	47	104	47	1	1197	136.3	5.54	277.81	47	regulation of biological process;response to stimulus	membrane	catalytic activity;motor activity;protein binding	Pf01576, Pf09726	57530		CGN	1	Tight junction		0	1.136	1.219	1.073	89.4	101.6	109
Q92878	DNA repair protein RAD50 OS=Homo sapiens OX=9606 GN=RAD50 PE=1 SV=1	0	211.853	37	47	110	47	1	1312	153.8	6.89	250.89	47	cell organization and biogenesis;metabolic process;regulation of biological process;response to stimulus	chromosome;membrane;nucleus	catalytic activity;DNA binding;metal ion binding;nucleotide binding;protein binding	Pf02463, Pf04423, Pf13304, Pf13476, Pf13514, Pf13555, Pf13558	10111	ENSG00000113522.13	RAD50	5	Homologous recombination; Non-homologous end-joining	ATM Signaling Network in Development and Disease; miRNA Regulation of DNA Damage Response; Non-homologous end joining; DDX1 as a regulatory component of the Drosha microprocessor; DNA Damage Response; Homologous recombination	0	1.288	1.073	0.833	89.3	115	95.8
Q14203	Dynactin subunit 1 OS=Homo sapiens OX=9606 GN=DCTN1 PE=1 SV=3	0	246.031	47	47	106	47	1	1278	141.6	5.81	260.8	47	cell division;cell organization and biogenesis;cellular component movement;metabolic process;regulation of biological process;transport	chromosome;cytoplasm;cytoskeleton;cytosol;membrane;nucleus	catalytic activity;motor activity;protein binding	Pf00261, Pf01302, Pf04111, Pf05622, Pf05667, Pf06160, Pf08317, Pf12128, Pf12329, Pf12455, Pf13166, Pf13514, Pf15035	1639	ENSG00000204843.12	DCTN1	2	Huntington's disease; Vasopressin-regulated water reabsorption		0	0.868	0.735	0.847	115.3	100	84.7
Q9P2J5	Leucine--tRNA ligase, cytoplasmic OS=Homo sapiens OX=9606 GN=LARS PE=1 SV=2	0	238.659	41	46	114	46	1	1176	134.4	7.3	258.6	46	cell communication;cell organization and biogenesis;metabolic process;regulation of biological process;response to stimulus;transport	cytoplasm;cytosol;endoplasmic reticulum;vacuole	catalytic activity;enzyme regulator activity;nucleotide binding;protein binding	Pf00133, Pf01406, Pf08264, Pf09334	51520	ENSG00000133706.17	LARS	5	Aminoacyl-tRNA biosynthesis		0	1.124	0.887	0.789	99.6	112	88.4
P50851	Lipopolysaccharide-responsive and beige-like anchor protein OS=Homo sapiens OX=9606 GN=LRBA PE=1 SV=4	0	212.541	20	46	89	46	1	2863	318.9	5.6	238.93	46		endoplasmic reticulum;Golgi;membrane;vacuole	protein binding	Pf02138, Pf06469, Pf08385, Pf13385, Pf14844	987	ENSG00000198589.10	LRBA	4			0	1.29	0.813	0.63	96.7	124.8	78.6
P46459	Vesicle-fusing ATPase OS=Homo sapiens OX=9606 GN=NSF PE=1 SV=3	0	248.71	55	47	180	46	1	744	82.5	6.95	522.91	47	cell organization and biogenesis;metabolic process;regulation of biological process;response to stimulus;transport	cytoplasm;cytosol;membrane	catalytic activity;metal ion binding;nucleotide binding;protein binding;RNA binding	Pf00004, Pf00910, Pf01078, Pf02359, Pf02933, Pf05272, Pf05496, Pf06068, Pf07724, Pf07728, Pf13173, Pf13191, Pf13207, Pf13401	4905	ENSG00000073969.18; ENSG00000278174.3; ENSG00000276262.2	NSF	17; CHR_HSCHR17_1_CTG5; CHR_HSCHR17_2_CTG5	Vasopressin-regulated water reabsorption; GABAergic synapse; Synaptic vesicle cycle	Brain-Derived Neurotrophic Factor (BDNF) signaling pathway; Synaptic Vesicle Pathway	1	1.049	1.108	1.056	95	99.7	105.3
O75923	Dysferlin OS=Homo sapiens OX=9606 GN=DYSF PE=1 SV=1	0	192.98	30	48	89	45	1	2080	237.1	5.64	177.43	48	cell organization and biogenesis	endosome;membrane	metal ion binding;protein binding	Pf00168, Pf06398, Pf08150, Pf08151, Pf08165	8291	ENSG00000135636.13	DYSF	2			0	0.651	0.964	1.48	114.7	74.7	110.6
Q9BSJ8	Extended synaptotagmin-1 OS=Homo sapiens OX=9606 GN=ESYT1 PE=1 SV=1	0	309.194	43	45	214	45	1	1104	122.8	5.83	580.77	45	metabolic process;transport	endoplasmic reticulum;membrane	metal ion binding;protein binding	Pf00168	23344	ENSG00000139641.12	ESYT1	12			0	1.115	1.271	1.14	88.6	98.8	112.6
Q14112	Nidogen-2 OS=Homo sapiens OX=9606 GN=NID2 PE=1 SV=3	0	279.278	35	46	193	45	1	1375	151.2	5.29	532.18	46	cell organization and biogenesis	cell surface;extracellular;membrane	metal ion binding;protein binding	Pf00058, Pf00086, Pf06119, Pf06247, Pf07474, Pf07645, Pf08450, Pf12662, Pf12947, Pf14670	22795	ENSG00000087303.17	NID2	14			1	0.609	0.905	1.487	119.4	72.6	108
P30101	Protein disulfide-isomerase A3 OS=Homo sapiens OX=9606 GN=PDIA3 PE=1 SV=4	0	375.424	73	46	587	45	1	505	56.7	6.35	1884.54	46	cellular homeostasis;metabolic process;regulation of biological process;response to stimulus;transport	cell surface;endoplasmic reticulum;membrane;nucleus;organelle lumen	catalytic activity;protein binding;RNA binding	Pf00085, Pf13098, Pf13848, Pf13899, Pf13905	2923	ENSG00000167004.12	PDIA3	15	Protein processing in endoplasmic reticulum; Antigen processing and presentation		0	0.943	1.031	1.094	100.9	95.1	104
P14618	Pyruvate kinase PKM OS=Homo sapiens OX=9606 GN=PKM PE=1 SV=4	0	406.201	77	45	514	45	1	531	57.9	7.84	1546.11	45	cell death;cell organization and biogenesis;metabolic process;response to stimulus;transport	cytoplasm;cytosol;extracellular;mitochondrion;nucleus;organelle lumen	catalytic activity;metal ion binding;nucleotide binding;protein binding;RNA binding	Pf00224, Pf02887	5315	ENSG00000067225.17	PKM	15	Viral carcinogenesis; Central carbon metabolism in cancer; Carbon metabolism; Purine metabolism; Pyruvate metabolism; Type II diabetes mellitus; Glucagon signaling pathway; Glycolysis / Gluconeogenesis; Biosynthesis of amino acids; Metabolic pathways	Amino Acid metabolism; Glycolysis and Gluconeogenesis; Photodynamic therapy-induced HIF-1 survival signaling	0	1.307	0.929	0.71	92.7	121.2	86.1
Q07157	Tight junction protein ZO-1 OS=Homo sapiens OX=9606 GN=TJP1 PE=1 SV=3	0	205.876	31	45	93	45	1	1748	195.3	6.7	208.99	45	cell communication;cell organization and biogenesis;regulation of biological process;response to stimulus	cytoplasm;cytosol;membrane	protein binding	Pf00018, Pf00595, Pf00625, Pf00791, Pf07653, Pf13180	7082	ENSG00000104067.16	TJP1	15	Tight junction; Gap junction; Salmonella infection; Adherens junction; Vibrio cholerae infection; Epithelial cell signaling in Helicobacter pylori infection		0	1.191	1.289	1.082	86.2	102.7	111.1
Q9BZF9	Uveal autoantigen with coiled-coil domains and ankyrin repeats OS=Homo sapiens OX=9606 GN=UACA PE=1 SV=2	0	197.717	35	45	84	45	1	1416	162.4	7.03	226.94	45	metabolic process;regulation of biological process;response to stimulus	cytoplasm;cytoskeleton;cytosol;extracellular;nucleus	protein binding	Pf00023, Pf04111, Pf07888, Pf09726, Pf10174, Pf12128, Pf12796, Pf13606, Pf13637, Pf13857	55075	ENSG00000137831.14	UACA	15			0	1.161	1.123	0.967	91.4	106.1	102.6
P49750	YLP motif-containing protein 1 OS=Homo sapiens OX=9606 GN=YLPM1 PE=1 SV=4	0	207.138	28	45	97	45	1	2146	241.5	6.55	186.4	45											0	1.513	1.287	0.851	78.9	119.4	101.6
P17661	Desmin OS=Homo sapiens OX=9606 GN=DES PE=1 SV=3	0	419.193	81	49	684	44	1	470	53.5	5.27	1957.08	49	cell organization and biogenesis;cellular component movement;regulation of biological process	cytoplasm;cytoskeleton;cytosol;membrane;nucleus	protein binding;structural molecule activity	Pf00038, Pf03962, Pf04732	1674	ENSG00000175084.11	DES	2	Arrhythmogenic right ventricular cardiomyopathy (ARVC); Dilated cardiomyopathy; Hypertrophic cardiomyopathy (HCM)	Striated Muscle Contraction; Arrhythmogenic Right Ventricular Cardiomyopathy	0	0.241	0.243	1.008	202	48.8	49.2
Q9H583	HEAT repeat-containing protein 1 OS=Homo sapiens OX=9606 GN=HEATR1 PE=1 SV=3	0	183.617	24	44	80	44	1	2144	242.2	6.54	176.47	44	metabolic process;regulation of biological process	membrane;mitochondrion;nucleus	protein binding;RNA binding	Pf08146, Pf12397	55127	ENSG00000119285.10	HEATR1	1	Ribosome biogenesis in eukaryotes		0	1.32	2.045	1.549	68.7	90.7	140.5
P41252	Isoleucine--tRNA ligase, cytoplasmic OS=Homo sapiens OX=9606 GN=IARS PE=1 SV=2	0	202.187	38	44	110	44	1	1262	144.4	6.15	270.8	44	cell differentiation;metabolic process;regulation of biological process	cytoplasm;cytosol;membrane	catalytic activity;nucleotide binding;protein binding;RNA binding	Pf00133, Pf01406, Pf08264, Pf09334	3376	ENSG00000196305.17	IARS	9	Aminoacyl-tRNA biosynthesis	Amino Acid metabolism	0	1.167	0.95	0.814	96.3	112.3	91.4
Q8N1F7	Nuclear pore complex protein Nup93 OS=Homo sapiens OX=9606 GN=NUP93 PE=1 SV=2	0	235.151	53	44	148	44	1	819	93.4	5.72	387.89	44	cell organization and biogenesis;cellular component movement;metabolic process;regulation of biological process;response to stimulus;transport	membrane;nucleus	protein binding;structural molecule activity	Pf04097	9688	ENSG00000102900.12	NUP93	16	RNA transport		0	1.337	1.593	1.192	76.3	102	121.6
Q15063	Periostin OS=Homo sapiens OX=9606 GN=POSTN PE=1 SV=2	0	332.557	56	44	279	44	1	836	93.3	7.53	798.79	44	cell communication;cell growth;cell organization and biogenesis;regulation of biological process;response to stimulus	cytoplasm;extracellular;Golgi	metal ion binding;protein binding	Pf02469, Pf07546	10631	ENSG00000133110.14	POSTN	13		Hypothesized Pathways in Pathogenesis of Cardiovascular Disease; Amplification and Expansion of Oncogenic Pathways as Metastatic Traits	0	0.423	0.935	2.212	127.3	53.8	119
Q99959	Plakophilin-2 OS=Homo sapiens OX=9606 GN=PKP2 PE=1 SV=2	0	258.305	55	45	191	44	1	881	97.4	9.33	536.34	45	cell communication;cell death;cell organization and biogenesis;regulation of biological process	cytoskeleton;membrane;nucleus	protein binding;structural molecule activity		5318	ENSG00000057294.14	PKP2	12	Arrhythmogenic right ventricular cardiomyopathy (ARVC)	Arrhythmogenic Right Ventricular Cardiomyopathy	1	1.408	1.335	0.948	80.1	112.9	107
P07237	Protein disulfide-isomerase OS=Homo sapiens OX=9606 GN=P4HB PE=1 SV=3	0	368.98	75	44	496	44	1	508	57.1	4.87	1419.4	44	cell organization and biogenesis;cellular homeostasis;metabolic process;regulation of biological process;response to stimulus	endoplasmic reticulum;extracellular;membrane;organelle lumen	catalytic activity;metal ion binding;protein binding;RNA binding	Pf00085, Pf01216, Pf13098, Pf13848, Pf13899, Pf13905	5034	ENSG00000185624.14	P4HB	17	Protein processing in endoplasmic reticulum		0	0.948	1.174	1.238	96.1	91.1	112.8
O75116	Rho-associated protein kinase 2 OS=Homo sapiens OX=9606 GN=ROCK2 PE=1 SV=4	0	231.502	38	52	121	44	1	1388	160.8	6.02	303.37	52	cell organization and biogenesis;metabolic process;regulation of biological process;response to stimulus	cytoplasm;cytoskeleton;cytosol;membrane;nucleus	catalytic activity;metal ion binding;motor activity;nucleotide binding;protein binding;RNA binding;structural molecule activity	Pf00069, Pf00130, Pf01576, Pf01636, Pf02185, Pf02463, Pf04111, Pf04156, Pf05557, Pf05622, Pf05667, Pf06160, Pf07714, Pf07888, Pf08912, Pf09726, Pf09731, Pf11559, Pf12128, Pf12718, Pf12795, Pf13166, Pf14531, Pf14915	9475	ENSG00000134318.13	ROCK2	2	Vascular smooth muscle contraction; Pathogenic Escherichia coli infection; cGMP-PKG signaling pathway; Oxytocin signaling pathway; Pathways in cancer; Wnt signaling pathway; Focal adhesion; Proteoglycans in cancer; Salmonella infection; Regulation of actin cytoskeleton; Leukocyte transendothelial migration; Sphingolipid signaling pathway; Chemokine signaling pathway; Axon guidance; cAMP signaling…	Pathogenic Escherichia coli infection; MicroRNAs in cardiomyocyte hypertrophy; Focal Adhesion; Androgen receptor signaling pathway; Chemokine signaling pathway; Spinal Cord Injury; VEGFA-VEGFR2 Signaling Pathway; Leptin signaling pathway; G13 Signaling Pathway; Integrin-mediated Cell Adhesion; Regulation of Actin Cytoskeleton; Association Between Physico-Chemical Features and Toxicity Associated …	9	0.993	0.779	0.784	108.3	107.5	84.3
P31948	Stress-induced-phosphoprotein 1 OS=Homo sapiens OX=9606 GN=STIP1 PE=1 SV=1	0	244.551	68	44	164	44	1	543	62.6	6.8	393.75	44	response to stimulus	cytoplasm;cytosol;Golgi;nucleus	protein binding;RNA binding	Pf00515, Pf12895, Pf13414, Pf13424, Pf13432	10963	ENSG00000168439.16	STIP1	11	Prion diseases		0	1.111	0.736	0.663	105.4	117	77.6
P09327	Villin-1 OS=Homo sapiens OX=9606 GN=VIL1 PE=1 SV=4	0	376.126	63	46	315	44	1	827	92.6	6.39	924.58	46	cell death;cell differentiation;cell organization and biogenesis;cellular component movement;regulation of biological process;response to stimulus;transport	cytoplasm;cytoskeleton;membrane	enzyme regulator activity;metal ion binding;protein binding	Pf00626, Pf02209	7429	ENSG00000127831.10	VIL1	2		Regulation of Actin Cytoskeleton	2	0.947	1.05	1.108	100.1	94.8	105.1
Q14126	Desmoglein-2 OS=Homo sapiens OX=9606 GN=DSG2 PE=1 SV=2	0	371.256	54	43	286	43	1	1118	122.2	5.24	681.61	43	cell death;cell organization and biogenesis;regulation of biological process;response to stimulus	cell surface;cytoskeleton;membrane	metal ion binding;protein binding	Pf00028, Pf01049	1829	ENSG00000046604.12	DSG2	18	Arrhythmogenic right ventricular cardiomyopathy (ARVC)	Arrhythmogenic Right Ventricular Cardiomyopathy	0	1.605	1.617	1.007	71.1	114.1	114.9
Q13423	NAD(P) transhydrogenase, mitochondrial OS=Homo sapiens OX=9606 GN=NNT PE=1 SV=3	0	292.327	41	43	198	43	1	1086	113.8	8.09	627.24	43	metabolic process;transport	membrane;mitochondrion	catalytic activity;nucleotide binding;transporter activity	Pf01262, Pf02233, Pf05222, Pf12769	23530	ENSG00000112992.16	NNT	5	Nicotinate and nicotinamide metabolism; Metabolic pathways		0	1.225	1.1	0.898	90.2	110.6	99.2
A2RRP1	Neuroblastoma-amplified sequence OS=Homo sapiens OX=9606 GN=NBAS PE=1 SV=2	0	198.367	21	43	78	43	1	2371	268.4	5.96	205.69	43	metabolic process;regulation of biological process;transport	cytoplasm;cytosol;endoplasmic reticulum;membrane	protein binding	Pf08314, Pf15492	51594	ENSG00000151779.12	NBAS	2			0	1.049	1.197	1.141	92.4	96.9	110.6
P14543	Nidogen-1 OS=Homo sapiens OX=9606 GN=NID1 PE=1 SV=3	0	267.53	38	44	179	43	1	1247	136.3	5.29	461.5	44	cell organization and biogenesis;regulation of biological process	cell surface;extracellular;membrane	metal ion binding;protein binding	Pf00008, Pf00058, Pf00086, Pf06119, Pf06247, Pf07474, Pf07645, Pf12662, Pf12947, Pf14670	4811	ENSG00000116962.14	NID1	1			0	0.571	0.665	1.164	134.2	76.6	89.2
P05165	Propionyl-CoA carboxylase alpha chain, mitochondrial OS=Homo sapiens OX=9606 GN=PCCA PE=1 SV=4	0	322.097	65	43	213	43	1	728	80	7.52	581.72	43	metabolic process	cytosol;extracellular;mitochondrion;organelle lumen	catalytic activity;metal ion binding;nucleotide binding;protein binding	Pf00289, Pf00364, Pf01071, Pf02222, Pf02258, Pf02785, Pf02786, Pf07478, Pf08442, Pf08443, Pf13437, Pf13533, Pf13535, Pf13549, Pf15632	5095	ENSG00000175198.15	PCCA	13	Propanoate metabolism; Carbon metabolism; Metabolic pathways; Glyoxylate and dicarboxylate metabolism; Valine, leucine and isoleucine degradation		0	0.98	0.909	0.927	103.8	101.8	94.4
Q6ZRV2	Protein FAM83H OS=Homo sapiens OX=9606 GN=FAM83H PE=1 SV=3	0	180.127	45	43	78	43	1	1179	127	6.98	191.82	43	cell organization and biogenesis;regulation of biological process	cytoplasm;cytoskeleton	protein binding	Pf07894, Pf13091	286077	ENSG00000273889.2; ENSG00000180921.6	FAM83H	8; CHR_HSCHR8_3_CTG7			0	1.535	1.806	1.176	69.1	106.1	124.8
Q9UKK3	Protein mono-ADP-ribosyltransferase PARP4 OS=Homo sapiens OX=9606 GN=PARP4 PE=1 SV=3	0	212.539	32	43	116	43	1	1724	192.5	5.66	318.22	43	cell death;defense response;metabolic process;regulation of biological process;response to stimulus;transport	cytoplasm;cytoskeleton;cytosol;membrane;nucleus	catalytic activity;DNA binding;protein binding	Pf00092, Pf00533, Pf00644, Pf02877, Pf08487, Pf13519, Pf13757, Pf13768	143	ENSG00000102699.5	PARP4	13	Base excision repair; Apoptosis	NAD+ biosynthetic pathways	0	1.033	1.08	1.045	96.4	99.6	104.1
Q7KZF4	Staphylococcal nuclease domain-containing protein 1 OS=Homo sapiens OX=9606 GN=SND1 PE=1 SV=1	0	265.56	53	44	201	43	1	910	101.9	7.17	595.75	44	cell differentiation;metabolic process;regulation of biological process	cytoplasm;cytosol;membrane;mitochondrion;nucleus	catalytic activity;protein binding;RNA binding	Pf00565, Pf00567	27044	ENSG00000197157.10	SND1	7	Viral carcinogenesis; Epstein-Barr virus infection		1	1.122	1.038	0.925	94.9	106.5	98.5
Q9UIG0	Tyrosine-protein kinase BAZ1B OS=Homo sapiens OX=9606 GN=BAZ1B PE=1 SV=2	0	187.698	31	43	91	43	1	1483	170.8	8.48	195.35	43	cell organization and biogenesis;metabolic process;regulation of biological process;response to stimulus	chromosome;nucleus	catalytic activity;metal ion binding;nucleotide binding;protein binding	Pf00439, Pf00628, Pf10537, Pf15613, Pf15614	9031	ENSG00000009954.10	BAZ1B	7			0	1.128	1.908	1.691	74.3	83.9	141.8
P55196	Afadin OS=Homo sapiens OX=9606 GN=AFDN PE=1 SV=3	0	171.06	28	42	76	42	1	1824	206.7	6.47	161.12	42	cell communication;cell organization and biogenesis;regulation of biological process;response to stimulus	cytosol;membrane	protein binding	Pf00498, Pf00595, Pf00788, Pf01843	4301	ENSG00000130396.20	MLLT4; AFDN	6	Tight junction; Rap1 signaling pathway; Adherens junction; Leukocyte transendothelial migration; Ras signaling pathway; cAMP signaling pathway	VEGFA-VEGFR2 Signaling Pathway	0	1.242	1.158	0.932	88.2	109.6	102.2
Q07065	Cytoskeleton-associated protein 4 OS=Homo sapiens OX=9606 GN=CKAP4 PE=1 SV=2	0	309.58	68	43	329	42	1	602	66	5.92	996.47	43	metabolic process;transport	cytoplasm;cytoskeleton;cytosol;endoplasmic reticulum;membrane;organelle lumen	RNA binding	Pf13166	10970	ENSG00000136026.13	CKAP4	12	Protein processing in endoplasmic reticulum		0	1.005	1.257	1.25	92	92.5	115.6
Q9NQT8	Kinesin-like protein KIF13B OS=Homo sapiens OX=9606 GN=KIF13B PE=1 SV=2	0	208.858	31	48	93	42	1	1826	202.7	5.88	228.43	48	cellular component movement;regulation of biological process;response to stimulus;transport	cytoplasm;cytoskeleton;cytosol	catalytic activity;motor activity;nucleotide binding;protein binding	Pf00225, Pf00498, Pf01302, Pf12423, Pf12473	23303	ENSG00000197892.12	KIF13B	8			6	1.036	0.835	0.806	104.5	108.2	87.3
Q9HD20	Manganese-transporting ATPase 13A1 OS=Homo sapiens OX=9606 GN=ATP13A1 PE=1 SV=2	0	231.181	40	42	123	42	1	1204	132.9	8.13	356.77	42	cellular homeostasis;transport	endoplasmic reticulum;membrane	catalytic activity;metal ion binding;nucleotide binding;transporter activity	Pf00122, Pf00702, Pf12710, Pf13246	57130	ENSG00000105726.16	ATP13A1	19			0	1.029	1.348	1.31	88.8	91.4	119.8
P28331	NADH-ubiquinone oxidoreductase 75 kDa subunit, mitochondrial OS=Homo sapiens OX=9606 GN=NDUFS1 PE=1 SV=3	0	365.306	74	42	293	42	1	727	79.4	6.23	858.8	42	cell organization and biogenesis;metabolic process;transport	membrane;mitochondrion;organelle lumen	catalytic activity;metal ion binding;protein binding	Pf00111, Pf00384, Pf09326, Pf10588, Pf13510	4719	ENSG00000283447.1; ENSG00000023228.13	NDUFS1	2; CHR_HSCHR2_6_CTG7_2	Huntington's disease; Parkinson's disease; Alzheimer's disease; Oxidative phosphorylation; Non-alcoholic fatty liver disease (NAFLD); Metabolic pathways	Electron Transport Chain; Oxidative phosphorylation	0	0.966	0.832	0.862	107.2	103.6	89.2
O15027	Protein transport protein Sec16A OS=Homo sapiens OX=9606 GN=SEC16A PE=1 SV=4	0	212.13	26	42	108	42	1	2357	251.7	5.8	236.22	42											0	1.543	1.55	1.004	73.3	113.1	113.6
P55011	Solute carrier family 12 member 2 OS=Homo sapiens OX=9606 GN=SLC12A2 PE=1 SV=1	0	320.073	39	42	202	42	1	1212	131.4	6.4	622.26	42	cellular homeostasis;regulation of biological process;response to stimulus;transport	membrane	catalytic activity;nucleotide binding;protein binding;transporter activity	Pf00324, Pf08403, Pf13520	6558	ENSG00000064651.13	SLC12A2	5	Pancreatic secretion; Salivary secretion; Vibrio cholerae infection		0	2.348	1.43	0.609	62.8	147.4	89.8
Q15393	Splicing factor 3B subunit 3 OS=Homo sapiens OX=9606 GN=SF3B3 PE=1 SV=4	0	201.629	40	43	120	42	1	1217	135.5	5.26	279	43	cell organization and biogenesis;metabolic process;regulation of biological process	nucleus;spliceosomal complex	protein binding;RNA binding	Pf03178, Pf10433	23450	ENSG00000189091.12	SF3B3	16	Spliceosome	mRNA Processing	1	1.164	1.047	0.9	93.4	108.8	97.8
Q9UDY2	Tight junction protein ZO-2 OS=Homo sapiens OX=9606 GN=TJP2 PE=1 SV=2	0	181.06	34	42	99	42	1	1190	133.9	7.4	250.14	42	metabolic process;regulation of biological process;response to stimulus;transport	cytosol;membrane;nucleus	catalytic activity;protein binding	Pf00595, Pf00625, Pf07653, Pf13180	9414	ENSG00000119139.17	TJP2	9	Tight junction; Vibrio cholerae infection		0	1.265	1.488	1.176	79.9	101.1	118.9
P07355	Annexin A2 OS=Homo sapiens OX=9606 GN=ANXA2 PE=1 SV=2	0	321.081	83	41	565	41	1	339	38.6	7.75	1665.2	41	cell organization and biogenesis;metabolic process;regulation of biological process;response to stimulus;transport	cell surface;cytoplasm;cytosol;endoplasmic reticulum;endosome;extracellular;membrane;nucleus;organelle lumen	enzyme regulator activity;metal ion binding;protein binding;RNA binding	Pf00191	302	ENSG00000182718.16	ANXA2	15		Prostaglandin Synthesis and Regulation	0	0.8	0.732	0.915	118.5	94.8	86.7
A5YKK6	CCR4-NOT transcription complex subunit 1 OS=Homo sapiens OX=9606 GN=CNOT1 PE=1 SV=2	0	173.289	21	41	74	41	1	2376	266.8	7.11	163.76	41	development;metabolic process;regulation of biological process;response to stimulus	cytoplasm;cytosol;membrane;nucleus	catalytic activity;protein binding;RNA binding;structural molecule activity	Pf04054, Pf12842	23019	ENSG00000125107.17	CNOT1	16	RNA degradation		0	1.055	1.011	0.958	97.8	103.3	98.9
P08603	Complement factor H OS=Homo sapiens OX=9606 GN=CFH PE=1 SV=4	0	207.221	42	42	100	41	1	1231	139	6.61	238.93	42	defense response;metabolic process;regulation of biological process;response to stimulus	extracellular	protein binding	Pf00084	3075		CFH	1	Complement and coagulation cascades; Staphylococcus aureus infection	Complement and Coagulation Cascades	2	0.837	1.009	1.205	105.4	88.3	106.3
Q86VP6	Cullin-associated NEDD8-dissociated protein 1 OS=Homo sapiens OX=9606 GN=CAND1 PE=1 SV=2	0	214.399	36	41	130	41	1	1230	136.3	5.78	331.51	41	cell differentiation;cell organization and biogenesis;cellular homeostasis;metabolic process;regulation of biological process;transport	cytoplasm;cytosol;extracellular;Golgi;membrane;nucleus;organelle lumen	protein binding	Pf08623, Pf12755, Pf13513	55832	ENSG00000111530.12	CAND1	12		Endoderm Differentiation	0	1.074	0.771	0.718	105.5	113.2	81.3
P43304	Glycerol-3-phosphate dehydrogenase, mitochondrial OS=Homo sapiens OX=9606 GN=GPD2 PE=1 SV=3	0	284.962	62	41	200	41	1	727	80.8	7.69	590.04	41	metabolic process;transport	membrane;mitochondrion	catalytic activity;metal ion binding	Pf00036, Pf00890, Pf01266, Pf03486, Pf07992, Pf12831, Pf13499	2820	ENSG00000115159.15	GPD2	2	Glycerophospholipid metabolism	Fatty Acid Beta Oxidation	0	1.144	1.229	1.074	88.9	101.8	109.3
Q9NSE4	Isoleucine--tRNA ligase, mitochondrial OS=Homo sapiens OX=9606 GN=IARS2 PE=1 SV=2	0	232.02	45	41	188	41	1	1012	113.7	7.2	499.47	41	metabolic process;regulation of biological process	cytoplasm;cytosol;mitochondrion;organelle lumen	catalytic activity;nucleotide binding;RNA binding	Pf00133, Pf06827, Pf08264, Pf09334, Pf13603	55699	ENSG00000067704.9	IARS2	1	Aminoacyl-tRNA biosynthesis		0	1.067	1.294	1.212	89.3	95.3	115.5
P36776	Lon protease homolog, mitochondrial OS=Homo sapiens OX=9606 GN=LONP1 PE=1 SV=2	0	290.816	44	42	194	41	1	959	106.4	6.39	550.51	42	cell organization and biogenesis;metabolic process;response to stimulus	cytosol;membrane;mitochondrion;nucleus;organelle lumen	catalytic activity;DNA binding;nucleotide binding;protein binding;RNA binding	Pf00004, Pf00910, Pf01695, Pf02190, Pf05362, Pf05496, Pf07724, Pf07728, Pf08298, Pf13173, Pf13191, Pf13207, Pf13401, Pf13541	9361	ENSG00000196365.11	LONP1	19			1	1.114	1.332	1.196	87.1	97	116
P09874	Poly [ADP-ribose] polymerase 1 OS=Homo sapiens OX=9606 GN=PARP1 PE=1 SV=4	0	243.176	40	41	137	41	1	1014	113	8.88	385.16	41	cell death;cell differentiation;cell organization and biogenesis;metabolic process;regulation of biological process;response to stimulus	membrane;mitochondrion;nucleus	catalytic activity;DNA binding;metal ion binding;nucleotide binding;protein binding;RNA binding	Pf00533, Pf00644, Pf00645, Pf02877, Pf05406, Pf08063	142	ENSG00000143799.12	PARP1	1	Base excision repair; NF-kappa B signaling pathway; Apoptosis	NAD metabolism, sirtuins and aging; Fas Ligand (FasL) pathway and Stress induction of Heat Shock Proteins (HSP) regulation; NAD+ metabolism; Nanoparticle triggered regulated necrosis; Corticotropin-releasing hormone signaling pathway; NAD+ biosynthetic pathways	0	1.12	0.751	0.67	104.5	117	78.5
Q5JRX3	Presequence protease, mitochondrial OS=Homo sapiens OX=9606 GN=PITRM1 PE=1 SV=3	0	229.822	48	41	171	41	1	1037	117.3	6.92	459.45	41	metabolic process;regulation of biological process	mitochondrion;organelle lumen	catalytic activity;enzyme regulator activity;metal ion binding	Pf00675, Pf05193, Pf08367	10531	ENSG00000107959.15	PITRM1	10			0	1.441	1.444	1.002	77.2	111.3	111.5
P29144	Tripeptidyl-peptidase 2 OS=Homo sapiens OX=9606 GN=TPP2 PE=1 SV=4	0	178.596	41	41	81	41	1	1249	138.3	6.32	178.19	41	metabolic process	cytoplasm;cytosol;nucleus	catalytic activity;protein binding	Pf00082, Pf12580, Pf13739	7174	ENSG00000134900.11	TPP2	13			0	0.853	0.749	0.879	115.3	98.3	86.4
P26640	Valine--tRNA ligase OS=Homo sapiens OX=9606 GN=VARS PE=1 SV=4	0	247.906	37	41	150	41	1	1264	140.4	7.59	399.82	41	metabolic process;regulation of biological process	cytoplasm;cytosol;mitochondrion	catalytic activity;nucleotide binding;protein binding	Pf00043, Pf00133, Pf08264, Pf09334, Pf13603	7407; 57176	ENSG00000096171.14; ENSG00000204394.12; ENSG00000226589.9	VARS; VARS2	6; CHR_HSCHR6_MHC_DBB_CTG1; CHR_HSCHR6_MHC_COX_CTG1	Aminoacyl-tRNA biosynthesis	Amino Acid metabolism	0	1.017	0.885	0.87	103.4	105.1	91.5
Q99460	26S proteasome non-ATPase regulatory subunit 1 OS=Homo sapiens OX=9606 GN=PSMD1 PE=1 SV=2	0	218.245	54	40	128	40	1	953	105.8	5.39	289.22	40	metabolic process;regulation of biological process;response to stimulus;transport	cytosol;extracellular;membrane;nucleus;organelle lumen;proteasome	catalytic activity;enzyme regulator activity;protein binding	Pf01851, Pf13513, Pf13646	5707	ENSG00000173692.12	PSMD1	2	Epstein-Barr virus infection; Proteasome	Proteasome Degradation; Parkin-Ubiquitin Proteasomal System pathway	0	1.133	0.878	0.775	99.6	112.9	87.5
Q9Y4W6	AFG3-like protein 2 OS=Homo sapiens OX=9606 GN=AFG3L2 PE=1 SV=2	0	241.186	48	41	145	40	1	797	88.5	8.66	372.44	41	cell organization and biogenesis;cellular homeostasis;metabolic process;regulation of biological process;response to stimulus;transport	membrane;mitochondrion	catalytic activity;metal ion binding;nucleotide binding;protein binding	Pf00004, Pf01078, Pf01434, Pf05496, Pf06068, Pf06480, Pf07724, Pf07728, Pf13191, Pf13401	10939	ENSG00000141385.9	AFG3L2	18			1	1.391	0.9	0.647	91.2	126.8	82.1
Q02952	A-kinase anchor protein 12 OS=Homo sapiens OX=9606 GN=AKAP12 PE=1 SV=4	0	186.831	30	40	82	40	1	1782	191.4	4.41	195.42	40	regulation of biological process;response to stimulus;transport	cytoplasm;cytoskeleton;cytosol;membrane	protein binding	Pf03832	9590	ENSG00000131016.16	AKAP12	6		G Protein Signaling Pathways	0	0.494	0.551	1.115	146.7	72.5	80.8
P25705	ATP synthase subunit alpha, mitochondrial OS=Homo sapiens OX=9606 GN=ATP5F1A PE=1 SV=1	0	365.013	68	41	917	40	1	553	59.7	9.13	2593.93	41	cell organization and biogenesis;metabolic process;regulation of biological process;transport	membrane;mitochondrion;organelle lumen	catalytic activity;nucleotide binding;protein binding;RNA binding;transporter activity	Pf00006, Pf00306, Pf02663, Pf02874, Pf05943	498	ENSG00000152234.15	ATP5A1	18	Huntington's disease; Parkinson's disease; Alzheimer's disease; Oxidative phosphorylation; Metabolic pathways	Electron Transport Chain; Oxidative phosphorylation	1	1.03	0.78	0.758	106.8	109.9	83.3
Q16531	DNA damage-binding protein 1 OS=Homo sapiens OX=9606 GN=DDB1 PE=1 SV=1	0	215.215	39	40	117	40	1	1140	126.9	5.26	310.8	40	cell organization and biogenesis;metabolic process;regulation of biological process;response to stimulus	cytoplasm;nucleus	DNA binding;protein binding	Pf03178, Pf10433	1642	ENSG00000167986.13	DDB1	11	Viral carcinogenesis; Hepatitis B; Ubiquitin mediated proteolysis; Nucleotide excision repair		0	1.233	1.076	0.873	90.7	111.8	97.6
Q12931	Heat shock protein 75 kDa, mitochondrial OS=Homo sapiens OX=9606 GN=TRAP1 PE=1 SV=3	0	286.229	57	41	226	40	1	704	80.1	8.21	633.92	41	metabolic process;regulation of biological process;response to stimulus	membrane;mitochondrion;organelle lumen	nucleotide binding;protein binding;RNA binding	Pf00183, Pf02518, Pf13589	10131	ENSG00000126602.10	TRAP1	16		TNF alpha Signaling Pathway; TGF-beta Signaling Pathway	0	1.402	1.667	1.189	73.7	103.3	122.9
P49790	Nuclear pore complex protein Nup153 OS=Homo sapiens OX=9606 GN=NUP153 PE=1 SV=2	0	196.922	38	40	97	40	1	1475	153.8	8.73	245.03	40	cell organization and biogenesis;metabolic process;regulation of biological process;transport	cytosol;membrane;nucleus	DNA binding;metal ion binding;protein binding;structural molecule activity;transporter activity	Pf00641, Pf08604, Pf10599	9972	ENSG00000124789.11	NUP153	6	RNA transport	TGF-beta Signaling Pathway	0	1.444	1.626	1.126	73.7	106.4	119.8
P35658	Nuclear pore complex protein Nup214 OS=Homo sapiens OX=9606 GN=NUP214 PE=1 SV=2	0	199.781	25	40	89	40	1	2090	213.5	7.47	233.77	40	cell organization and biogenesis;cellular component movement;metabolic process;regulation of biological process;response to stimulus;transport	cytosol;nucleus	protein binding;structural molecule activity;transporter activity		8021	ENSG00000126883.16	NUP214	9	Epstein-Barr virus infection; RNA transport	TGF-beta Signaling Pathway	0	1.397	1.481	1.06	77.4	108.1	114.6
P51659	Peroxisomal multifunctional enzyme type 2 OS=Homo sapiens OX=9606 GN=HSD17B4 PE=1 SV=3	0	321.114	62	40	254	40	1	736	79.6	8.84	774.64	40	cell differentiation;metabolic process	membrane;mitochondrion;organelle lumen	catalytic activity;protein binding	Pf00106, Pf01575, Pf02036, Pf08659, Pf13452, Pf13561, Pf14864	3295	ENSG00000133835.14	HSD17B4	5	Peroxisome; Metabolic pathways; Primary bile acid biosynthesis	Steroid Biosynthesis	0	0.963	1.058	1.099	99.3	95.6	105
P01833	Polymeric immunoglobulin receptor OS=Homo sapiens OX=9606 GN=PIGR PE=1 SV=4	0	325.521	57	40	355	40	1	764	83.2	5.74	964.73	40	cell organization and biogenesis;regulation of biological process;response to stimulus;transport	extracellular;membrane	receptor activity;signal transducer activity		5284	ENSG00000162896.5	PIGR	1	Intestinal immune network for IgA production		0	1.397	1.124	0.805	85.2	119	95.8
Q8WYP5	Protein ELYS OS=Homo sapiens OX=9606 GN=AHCTF1 PE=1 SV=3	0	177.141	25	40	76	40	1	2266	252.3	6.6	166.3	40	cell division;cell organization and biogenesis;regulation of biological process;transport	chromosome;cytoplasm;cytosol;membrane;nucleus	DNA binding;protein binding	Pf13934	25909		AHCTF1	1		Gastric cancer network 2	0	1.318	1.538	1.167	77.8	102.6	119.7
P18583	Protein SON OS=Homo sapiens OX=9606 GN=SON PE=1 SV=4	0	172.861	21	40	81	40	1	2426	263.7	5.64	197.04	40	cell organization and biogenesis;metabolic process;regulation of biological process	extracellular;nucleus	DNA binding;protein binding;RNA binding	Pf00035, Pf01585, Pf03154, Pf05109, Pf07174, Pf12526, Pf14709	6651	ENSG00000159140.19	SON	21			0	1.306	1.494	1.143	79	103.1	117.9
Q14517	Protocadherin Fat 1 OS=Homo sapiens OX=9606 GN=FAT1 PE=1 SV=2	0	151.597	12	40	65	40	1	4588	506	5	114.14	40	cell communication;cell organization and biogenesis;cellular component movement	cell surface;cytoplasm;membrane;nucleus	metal ion binding;protein binding	Pf00008, Pf00028, Pf00054, Pf02210, Pf05444, Pf06247, Pf07645, Pf12947, Pf13385	2195	ENSG00000083857.13	FAT1	4		Primary Focal Segmental Glomerulosclerosis FSGS	0	1.237	1.651	1.335	77.2	95.4	127.4
P16615	Sarcoplasmic/endoplasmic reticulum calcium ATPase 2 OS=Homo sapiens OX=9606 GN=ATP2A2 PE=1 SV=1	0	438.806	52	49	348	40	1	1042	114.7	5.34	928.96	49	cell organization and biogenesis;cellular homeostasis;regulation of biological process;response to stimulus;transport	endoplasmic reticulum;membrane	catalytic activity;metal ion binding;nucleotide binding;protein binding;transporter activity	Pf00122, Pf00689, Pf00690, Pf00702, Pf08282, Pf12710, Pf13246	488	ENSG00000174437.16	ATP2A2	12	Arrhythmogenic right ventricular cardiomyopathy (ARVC); Dilated cardiomyopathy; cGMP-PKG signaling pathway; Thyroid hormone signaling pathway; Adrenergic signaling in cardiomyocytes; Pancreatic secretion; Alzheimer's disease; Cardiac muscle contraction; cAMP signaling pathway; Calcium signaling pathway; Hypertrophic cardiomyopathy (HCM)	Endothelin Pathways; Arrhythmogenic Right Ventricular Cardiomyopathy; Myometrial Relaxation and Contraction Pathways; Alzheimers Disease; Calcium Regulation in the Cardiac Cell	11	1.163	1.504	1.293	81.8	95.1	123
Q9UMS6	Synaptopodin-2 OS=Homo sapiens OX=9606 GN=SYNPO2 PE=1 SV=2	0	204.497	43	40	120	40	1	1093	117.4	8.57	318.07	40	cell organization and biogenesis;regulation of biological process	cytoplasm;cytoskeleton;cytosol;nucleus	protein binding	Pf00595	171024	ENSG00000172403.10	SYNPO2	4			0	0.801	0.72	0.899	119	95.3	85.7
P54136	Arginine--tRNA ligase, cytoplasmic OS=Homo sapiens OX=9606 GN=RARS PE=1 SV=2	0	239.668	62	39	144	39	1	660	75.3	6.68	416.61	39	metabolic process	cytoplasm;cytosol;membrane;mitochondrion;nucleus	catalytic activity;nucleotide binding;protein binding;RNA binding	Pf00750, Pf03485, Pf05746	5917	ENSG00000113643.8	RARS	5	Aminoacyl-tRNA biosynthesis	Amino Acid metabolism	0	1.077	0.91	0.845	100.4	108.2	91.4
P23786	Carnitine O-palmitoyltransferase 2, mitochondrial OS=Homo sapiens OX=9606 GN=CPT2 PE=1 SV=2	0	261.736	62	39	182	39	1	658	73.7	8.18	435.97	39	metabolic process;regulation of biological process;transport	membrane;mitochondrion	catalytic activity	Pf00755	1376	ENSG00000157184.6	CPT2	1	Fatty acid degradation; PPAR signaling pathway; Fatty acid metabolism	PPAR signaling pathway; Mitochondrial LC-Fatty Acid Beta-Oxidation; PPAR Alpha Pathway; Fatty Acid Beta Oxidation	0	1.216	1.02	0.839	92.7	112.7	94.6
P53618	Coatomer subunit beta OS=Homo sapiens OX=9606 GN=COPB1 PE=1 SV=3	0	248.028	46	39	128	39	1	953	107.1	6.05	331.71	39	transport	cytoplasm;cytosol;Golgi;membrane	protein binding;structural molecule activity	Pf01602, Pf07718, Pf14806	1315	ENSG00000129083.12	COPB1	11			0	1.042	0.977	0.938	99.4	103.5	97.1
P04843	Dolichyl-diphosphooligosaccharide--protein glycosyltransferase subunit 1 OS=Homo sapiens OX=9606 GN=RPN1 PE=1 SV=1	0	270.908	60	39	280	39	1	607	68.5	6.38	816.2	39	metabolic process	cytosol;endoplasmic reticulum;membrane	catalytic activity;protein binding;RNA binding	Pf04597	6184	ENSG00000163902.11	RPN1	3	N-Glycan biosynthesis; Protein processing in endoplasmic reticulum; Metabolic pathways	Proteasome Degradation	0	1.211	1.288	1.064	85.7	103.8	110.5
P55265	Double-stranded RNA-specific adenosine deaminase OS=Homo sapiens OX=9606 GN=ADAR PE=1 SV=4	0	192.714	36	39	95	39	1	1226	136	8.65	250.41	39	cell differentiation;cell organization and biogenesis;defense response;metabolic process;regulation of biological process;response to stimulus;transport	cytoplasm;membrane;nucleus;spliceosomal complex	catalytic activity;DNA binding;metal ion binding;protein binding;RNA binding	Pf00035, Pf02137, Pf02295	103	ENSG00000160710.15	ADAR	1	Cytosolic DNA-sensing pathway; Measles; Influenza A		0	1.201	1.416	1.179	82.9	99.6	117.5
Q9Y6C2	EMILIN-1 OS=Homo sapiens OX=9606 GN=EMILIN1 PE=1 SV=3	0	225.602	44	39	125	39	1	1016	106.6	5.17	392.85	39	cell organization and biogenesis;cellular component movement	extracellular	protein binding;structural molecule activity	Pf00386, Pf07546	11117	ENSG00000138080.13	EMILIN1	2			0	0.718	1.06	1.476	108	77.6	114.5
Q1KMD3	Heterogeneous nuclear ribonucleoprotein U-like protein 2 OS=Homo sapiens OX=9606 GN=HNRNPUL2 PE=1 SV=1	0	281.03	51	39	171	39	1	747	85.1	4.91	502.72	39		membrane;nucleus	protein binding;RNA binding	Pf00622, Pf02037, Pf08433, Pf13671	221092	ENSG00000214753.2	HNRNPUL2	11			0	1.278	1.027	0.804	90.8	116	93.2
P26038	Moesin OS=Homo sapiens OX=9606 GN=MSN PE=1 SV=3	0	348.695	75	54	262	39	1	577	67.8	6.4	614.94	54	cell differentiation;cell organization and biogenesis;cell proliferation;cellular component movement;regulation of biological process;response to stimulus	cell surface;cytoplasm;cytoskeleton;cytosol;membrane;nucleus	protein binding;RNA binding;structural molecule activity	Pf00373, Pf00769, Pf09379, Pf09380	4478	ENSG00000147065.16	MSN	X	Proteoglycans in cancer; Regulation of actin cytoskeleton; Leukocyte transendothelial migration; Measles	AGE/RAGE pathway; Glial Cell Differentiation; Regulation of Actin Cytoskeleton	17	0.681	0.638	0.937	129.4	88.1	82.5
Q92621	Nuclear pore complex protein Nup205 OS=Homo sapiens OX=9606 GN=NUP205 PE=1 SV=3	0	193.422	24	39	89	39	1	2012	227.8	6.19	237.44	39	cell organization and biogenesis;metabolic process;regulation of biological process;transport	membrane;nucleus	protein binding;structural molecule activity	Pf11894	23165	ENSG00000155561.14	NUP205	7	RNA transport		0	1.299	1.619	1.247	76.6	99.4	124
Q8TCS8	Polyribonucleotide nucleotidyltransferase 1, mitochondrial OS=Homo sapiens OX=9606 GN=PNPT1 PE=1 SV=2	0	205.629	54	39	115	39	1	783	85.9	7.77	304.61	39	cell organization and biogenesis;metabolic process;regulation of biological process;response to stimulus;transport	cytoplasm;cytosol;membrane;mitochondrion;nucleus;ribosome	catalytic activity;protein binding;RNA binding	Pf00013, Pf00575, Pf01138, Pf03725, Pf03726	87178	ENSG00000138035.14	PNPT1	2	Purine metabolism; RNA degradation; Pyrimidine metabolism		0	1.277	1.684	1.319	75.7	96.7	127.6
Q460N5	Protein mono-ADP-ribosyltransferase PARP14 OS=Homo sapiens OX=9606 GN=PARP14 PE=1 SV=3	0	160.501	29	39	64	39	1	1801	202.7	7.18	135.45	39	metabolic process;regulation of biological process	cytoplasm;cytosol;membrane;nucleus	catalytic activity;nucleotide binding;protein binding;RNA binding	Pf00644, Pf01661	54625	ENSG00000173193.13	PARP14	3			0	0.993	1.917	1.931	76.7	76.2	147.1
A6NHR9	Structural maintenance of chromosomes flexible hinge domain-containing protein 1 OS=Homo sapiens OX=9606 GN=SMCHD1 PE=1 SV=2	0	148.111	24	39	68	39	1	2005	226.2	7.3	147.92	39	cell organization and biogenesis;regulation of biological process	chromosome	catalytic activity;nucleotide binding;protein binding	Pf06470, Pf13589	23347	ENSG00000101596.14	SMCHD1	18			0	1.02	1.013	0.994	98.9	100.9	100.2
Q9Y6N5	Sulfide:quinone oxidoreductase, mitochondrial OS=Homo sapiens OX=9606 GN=SQOR PE=1 SV=1	0	261.284	80	39	273	39	1	450	49.9	9.11	857.34	39	metabolic process	membrane;mitochondrion	catalytic activity	Pf07992, Pf13738	58472	ENSG00000137767.13	SQRDL; SQOR	15	Sulfur metabolism		0	0.706	0.861	1.219	116.8	82.5	100.6
P50990	T-complex protein 1 subunit theta OS=Homo sapiens OX=9606 GN=CCT8 PE=1 SV=4	0	278.015	66	39	188	39	1	548	59.6	5.6	522.23	39	cell organization and biogenesis;metabolic process;regulation of biological process;transport	cytoplasm;cytoskeleton;cytosol;extracellular;organelle lumen	catalytic activity;nucleotide binding;protein binding	Pf00118	10694	ENSG00000156261.12	CCT8	21			0	1.16	0.823	0.709	100.6	116.7	82.8
Q12888	TP53-binding protein 1 OS=Homo sapiens OX=9606 GN=TP53BP1 PE=1 SV=2	0	185.668	29	39	79	39	1	1972	213.4	4.7	186.04	39	cell organization and biogenesis;metabolic process;regulation of biological process;response to stimulus	chromosome;cytoplasm;nucleus	DNA binding;protein binding	Pf09038, Pf15057	7158	ENSG00000067369.13	TP53BP1	15	NOD-like receptor signaling pathway	ATM Signaling Network in Development and Disease; ATM Signaling Pathway	0	1.467	1.102	0.751	84	123.3	92.7
P22314	Ubiquitin-like modifier-activating enzyme 1 OS=Homo sapiens OX=9606 GN=UBA1 PE=1 SV=3	0	251.441	45	39	150	39	1	1058	117.8	5.76	423.03	39	metabolic process;response to stimulus	cytoplasm;cytosol;membrane;mitochondrion;nucleus	catalytic activity;nucleotide binding;protein binding;RNA binding	Pf00899, Pf02134, Pf09358, Pf10585	7317	ENSG00000130985.16	UBA1	X	Ubiquitin mediated proteolysis; Parkinson's disease	Parkin-Ubiquitin Proteasomal System pathway; Parkinsons Disease Pathway; Proteasome Degradation	0	1.08	0.782	0.724	104.8	113.2	81.9
P49748	Very long-chain specific acyl-CoA dehydrogenase, mitochondrial OS=Homo sapiens OX=9606 GN=ACADVL PE=1 SV=1	0	349.102	65	39	313	39	1	655	70.3	8.75	901.39	39	cell differentiation;metabolic process;regulation of biological process;response to stimulus	cytosol;membrane;mitochondrion;nucleus;organelle lumen	catalytic activity;nucleotide binding	Pf00441, Pf02770, Pf02771, Pf08028	37	ENSG00000072778.19	ACADVL	17	Fatty acid degradation; Metabolic pathways; Fatty acid metabolism	Mitochondrial LC-Fatty Acid Beta-Oxidation; Fatty Acid Beta Oxidation	0	1.177	0.945	0.803	96.1	113.1	90.8
P13010	X-ray repair cross-complementing protein 5 OS=Homo sapiens OX=9606 GN=XRCC5 PE=1 SV=3	0	260.76	55	39	197	39	1	732	82.7	5.81	477.35	39	cell differentiation;cell organization and biogenesis;cell proliferation;defense response;metabolic process;regulation of biological process;response to stimulus;transport	chromosome;cytoplasm;cytosol;extracellular;membrane;nucleus;organelle lumen	catalytic activity;DNA binding;enzyme regulator activity;nucleotide binding;protein binding;RNA binding	Pf02735, Pf03730, Pf03731, Pf08785	7520	ENSG00000079246.15	XRCC5	2	Non-homologous end-joining	Non-homologous end joining	0	1.155	0.71	0.615	104.7	120.9	74.3
P16157	Ankyrin-1 OS=Homo sapiens OX=9606 GN=ANK1 PE=1 SV=3	0	208.418	29	40	97	38	1	1881	206.1	6.01	250.34	40	cell organization and biogenesis;regulation of biological process;response to stimulus;transport	cytoplasm;cytoskeleton;cytosol;endoplasmic reticulum;membrane;nucleus	protein binding;structural molecule activity	Pf00023, Pf00531, Pf00791, Pf12796, Pf13606, Pf13637, Pf13857	286	ENSG00000029534.19	ANK1	8	Proteoglycans in cancer		0	1.073	1.27	1.184	89.7	96.3	114
P53396	ATP-citrate synthase OS=Homo sapiens OX=9606 GN=ACLY PE=1 SV=3	0	232.949	41	38	137	38	1	1101	120.8	7.33	374.73	38	metabolic process;regulation of biological process;transport	cytoplasm;cytosol;extracellular;membrane;organelle lumen	catalytic activity;metal ion binding;nucleotide binding;protein binding	Pf00285, Pf00549, Pf02629, Pf08442	47	ENSG00000131473.16	ACLY	17	Citrate cycle (TCA cycle); Metabolic pathways	Fatty Acid Biosynthesis; TCA Cycle and Deficiency of Pyruvate Dehydrogenase complex (PDHc); Amino Acid metabolism; Sterol Regulatory Element-Binding Proteins (SREBP) signalling	0	1.12	1.044	0.932	94.8	106.2	99
P07384	Calpain-1 catalytic subunit OS=Homo sapiens OX=9606 GN=CAPN1 PE=1 SV=1	0	203.338	52	38	132	38	1	714	81.8	5.67	340.62	38	cell death;cell organization and biogenesis;metabolic process;regulation of biological process;transport	cytoplasm;cytosol;extracellular;membrane;mitochondrion;vacuole	catalytic activity;metal ion binding;protein binding	Pf00648, Pf01067, Pf13833	823	ENSG00000014216.15	CAPN1	11	Protein processing in endoplasmic reticulum; Apoptosis; Alzheimer's disease	Focal Adhesion; Alzheimers Disease; Integrin-mediated Cell Adhesion	0	1.103	1.019	0.923	96.1	106	97.9
Q14008	Cytoskeleton-associated protein 5 OS=Homo sapiens OX=9606 GN=CKAP5 PE=1 SV=3	0	156.53	22	38	65	38	1	2032	225.4	7.8	147.57	38	cell division;cell organization and biogenesis;regulation of biological process;transport	chromosome;cytoplasm;cytoskeleton;cytosol;membrane	protein binding	Pf12348	9793	ENSG00000175216.14	CKAP5	11			0	1.029	0.946	0.919	100.9	103.8	95.4
P54886	Delta-1-pyrroline-5-carboxylate synthase OS=Homo sapiens OX=9606 GN=ALDH18A1 PE=1 SV=2	0	289.795	56	38	199	38	1	795	87.2	7.12	540.36	38	metabolic process	cytoplasm;cytosol;membrane;mitochondrion	catalytic activity;nucleotide binding;protein binding;RNA binding	Pf00171, Pf00696	5832	ENSG00000059573.8	ALDH18A1	10	Biosynthesis of amino acids; Metabolic pathways; Arginine and proline metabolism	Amino Acid metabolism; Urea cycle and metabolism of amino groups	0	1.112	1.556	1.399	81.8	91	127.2
Q9NZ08	Endoplasmic reticulum aminopeptidase 1 OS=Homo sapiens OX=9606 GN=ERAP1 PE=1 SV=3	0	233.712	46	38	143	38	1	941	107.2	6.46	409.79	38	cell communication;cell differentiation;metabolic process;regulation of biological process;response to stimulus	cytoplasm;cytosol;endoplasmic reticulum;extracellular;membrane;organelle lumen	catalytic activity;metal ion binding;protein binding	Pf01433, Pf11838, Pf13485	51752	ENSG00000164307.12	ERAP1	5			0	0.796	0.988	1.24	107.8	85.8	106.4
Q9Y5B9	FACT complex subunit SPT16 OS=Homo sapiens OX=9606 GN=SUPT16H PE=1 SV=1	0	167.921	38	38	90	38	1	1047	119.8	5.66	245.93	38	cell organization and biogenesis;metabolic process;regulation of biological process;response to stimulus	chromosome;nucleus	protein binding;RNA binding	Pf00557, Pf08512, Pf08644, Pf14826	11198	ENSG00000092201.9	SUPT16H	14			0	1.221	0.999	0.818	93.1	113.8	93.1
P06396	Gelsolin OS=Homo sapiens OX=9606 GN=GSN PE=1 SV=1	0	308.094	52	38	392	38	1	782	85.6	6.28	1126.69	38	cell death;cell organization and biogenesis;metabolic process;regulation of biological process;response to stimulus;transport	cytoplasm;cytoskeleton;cytosol;extracellular;membrane;nucleus;organelle lumen	metal ion binding;protein binding	Pf00626	2934	ENSG00000148180.19	GSN	9	Viral carcinogenesis; Regulation of actin cytoskeleton; Fc gamma R-mediated phagocytosis	Regulation of Actin Cytoskeleton; Senescence and Autophagy in Cancer	0	0.747	0.741	0.992	120.6	90.1	89.3
Q92538	Golgi-specific brefeldin A-resistance guanine nucleotide exchange factor 1 OS=Homo sapiens OX=9606 GN=GBF1 PE=1 SV=2	0	174.528	25	39	83	38	1	1859	206.3	5.73	170.04	39	cell organization and biogenesis;cellular component movement;metabolic process;regulation of biological process;response to stimulus;transport	cytoplasm;cytosol;Golgi;membrane;mitochondrion;organelle lumen	protein binding	Pf01369, Pf12783	8729	ENSG00000107862.4	GBF1	10	Endocytosis		0	1.038	1.192	1.148	92.9	96.4	110.7
P02788	Lactotransferrin OS=Homo sapiens OX=9606 GN=LTF PE=1 SV=6	0	249.545	58	38	134	38	1	710	78.1	8.12	394.39	38	cellular homeostasis;defense response;metabolic process;regulation of biological process;response to stimulus;transport	cell surface;cytoplasm;extracellular;nucleus;organelle lumen	catalytic activity;DNA binding;enzyme regulator activity;metal ion binding;protein binding	Pf00405	4057	ENSG00000012223.12	LTF	3			0	1.19	3.603	3.026	51.8	61.6	186.6
Q8WUM0	Nuclear pore complex protein Nup133 OS=Homo sapiens OX=9606 GN=NUP133 PE=1 SV=2	0	193.751	42	38	117	38	1	1156	128.9	5.1	301.32	38	cell differentiation;cell organization and biogenesis;metabolic process;regulation of biological process;transport	chromosome;cytosol;membrane;nucleus	protein binding;structural molecule activity;transporter activity	Pf03177, Pf08801	55746	ENSG00000069248.11	NUP133	1	RNA transport		0	1.177	1.432	1.217	83.1	97.8	119
Q9Y446	Plakophilin-3 OS=Homo sapiens OX=9606 GN=PKP3 PE=1 SV=1	0	211.276	49	38	126	38	1	797	87	9.32	361.97	38	cell death;cell organization and biogenesis;regulation of biological process	cytoskeleton;membrane;nucleus	protein binding;RNA binding;translation regulator activity	Pf00514	11187	ENSG00000184363.9	PKP3	11			0	1.882	2.032	1.08	61	114.9	124.1
O43143	Pre-mRNA-splicing factor ATP-dependent RNA helicase DHX15 OS=Homo sapiens OX=9606 GN=DHX15 PE=1 SV=2	0	214.781	45	39	119	38	1	795	90.9	7.46	300.47	39	metabolic process;response to stimulus	cytoplasm;nucleus;spliceosomal complex	catalytic activity;nucleotide binding;protein binding;RNA binding	Pf00270, Pf00271, Pf04408, Pf07717, Pf13401	1665	ENSG00000109606.12	DHX15	4	Spliceosome	mRNA Processing	2	1.277	1.13	0.885	88.1	112.4	99.5
Q9NY15	Stabilin-1 OS=Homo sapiens OX=9606 GN=STAB1 PE=1 SV=3	0	161.106	19	38	72	38	1	2570	275.3	6.49	166.23	38	cell communication;defense response;metabolic process;regulation of biological process;response to stimulus;transport	membrane	catalytic activity;metal ion binding;protein binding;receptor activity	Pf00193, Pf02469, Pf12947	23166	ENSG00000010327.10	STAB1	3			0	0.633	0.668	1.055	130.4	82.5	87.1
P78371	T-complex protein 1 subunit beta OS=Homo sapiens OX=9606 GN=CCT2 PE=1 SV=4	0	322.171	80	38	233	38	1	535	57.5	6.46	649.27	38	cell organization and biogenesis;metabolic process;regulation of biological process;transport	cytoplasm;cytosol;extracellular;organelle lumen	nucleotide binding;protein binding	Pf00118	10576	ENSG00000166226.12	CCT2	12			0	1.14	0.872	0.765	99.6	113.5	86.9
P12814	Alpha-actinin-1 OS=Homo sapiens OX=9606 GN=ACTN1 PE=1 SV=2	0	591.096	73	65	719	37	1	892	103	5.41	2057.8	65	cell differentiation;cell organization and biogenesis;regulation of biological process;transport	cytoplasm;cytoskeleton;cytosol;extracellular;membrane;organelle lumen	metal ion binding;protein binding;RNA binding	Pf00036, Pf00307, Pf00435, Pf08726, Pf11971, Pf13405, Pf13499	87	ENSG00000072110.13	ACTN1	14	Viral carcinogenesis; Amoebiasis; Arrhythmogenic right ventricular cardiomyopathy (ARVC); Tight junction; Focal adhesion; Adherens junction; Regulation of actin cytoskeleton; Leukocyte transendothelial migration; Systemic lupus erythematosus	Focal Adhesion; Arrhythmogenic Right Ventricular Cardiomyopathy; Regulation of Actin Cytoskeleton	2	0.691	0.878	1.272	116.8	80.6	102.6
Q9UKV3	Apoptotic chromatin condensation inducer in the nucleus OS=Homo sapiens OX=9606 GN=ACIN1 PE=1 SV=2	0	174.197	33	37	87	37	1	1341	151.8	6.43	223.69	37	cell death;cell differentiation;cell organization and biogenesis;metabolic process;regulation of biological process	cytosol;membrane;nucleus	catalytic activity;protein binding;RNA binding	Pf02037, Pf13893	22985	ENSG00000100813.14	ACIN1	14	Spliceosome; mRNA surveillance pathway; RNA transport		0	1.082	1.142	1.056	93	100.7	106.3
P27824	Calnexin OS=Homo sapiens OX=9606 GN=CANX PE=1 SV=2	0	259.428	45	37	278	37	1	592	67.5	4.6	750.76	37	metabolic process;regulation of biological process;response to stimulus;transport	cytoplasm;endoplasmic reticulum;membrane;organelle lumen;ribosome	metal ion binding;protein binding;RNA binding	Pf00262	821	ENSG00000127022.14; ENSG00000283777.1	CANX	5; CHR_HG30_PATCH	Protein processing in endoplasmic reticulum; HTLV-I infection; Phagosome; Thyroid hormone synthesis; Antigen processing and presentation		0	1.073	1.356	1.264	87.5	93.9	118.6
Q04637	Eukaryotic translation initiation factor 4 gamma 1 OS=Homo sapiens OX=9606 GN=EIF4G1 PE=1 SV=4	0	215.34	28	43	114	37	1	1599	175.4	5.33	292.34	43	cell organization and biogenesis;defense response;metabolic process;regulation of biological process;response to stimulus	cytoplasm;cytosol;membrane;nucleus	nucleotide binding;protein binding;RNA binding;structural molecule activity	Pf00566, Pf02020, Pf02847, Pf02854	1981	ENSG00000114867.20	EIF4G1	3	RNA transport; Viral myocarditis	Translation Factors	5	1.294	1.1	0.85	88.4	114.4	97.2
Q00839	Heterogeneous nuclear ribonucleoprotein U OS=Homo sapiens OX=9606 GN=HNRNPU PE=1 SV=6	0	292.746	41	37	248	37	1	825	90.5	6	688.85	37	cell differentiation;metabolic process;regulation of biological process;response to stimulus	cell surface;chromosome;cytoplasm;membrane;nucleus;spliceosomal complex	DNA binding;nucleotide binding;protein binding;RNA binding	Pf00622, Pf13671	3192	ENSG00000153187.18	HNRNPU	1	Spliceosome	mRNA Processing	0	1.379	0.96	0.697	89.9	123.9	86.3
P19367	Hexokinase-1 OS=Homo sapiens OX=9606 GN=HK1 PE=1 SV=3	0	262.409	45	43	173	37	1	917	102.4	6.8	511.76	43	cellular homeostasis;metabolic process;regulation of biological process	cytosol;membrane;mitochondrion	catalytic activity;nucleotide binding;protein binding	Pf00349, Pf03727	3098	ENSG00000156515.21	HK1	10	Insulin signaling pathway; HIF-1 signaling pathway; Central carbon metabolism in cancer; Carbon metabolism; Galactose metabolism; Type II diabetes mellitus; Neomycin, kanamycin and gentamicin biosynthesis; Starch and sucrose metabolism; Fructose and mannose metabolism; Glycolysis / Gluconeogenesis; Carbohydrate digestion and absorption; Amino sugar and nucleotide sugar metabolism; Metabolic pathw…	Photodynamic therapy-induced HIF-1 survival signaling; Glycolysis and Gluconeogenesis; Cori Cycle; Glucuronidation	7	1.249	1.153	0.923	88.2	110.2	101.7
Q8N2S1	Latent-transforming growth factor beta-binding protein 4 OS=Homo sapiens OX=9606 GN=LTBP4 PE=1 SV=2	0	204.408	30	38	120	37	1	1624	173.3	5.43	322.43	38	development;metabolic process;regulation of biological process;response to stimulus;transport	extracellular	catalytic activity;metal ion binding;protein binding;receptor activity;signal transducer activity	Pf00683, Pf07645, Pf12662, Pf12947	8425	ENSG00000090006.17	LTBP4	19			1	1.029	1.076	1.046	96.6	99.4	104
Q8NF91	Nesprin-1 OS=Homo sapiens OX=9606 GN=SYNE1 PE=1 SV=4	0	134.036	6	40	58	37	1	8797	1010.5	5.53	112.21	40	cell differentiation;cell organization and biogenesis	cytoplasm;cytoskeleton;Golgi;membrane;nucleus	protein binding;RNA binding	Pf00307, Pf00435, Pf10541	23345	ENSG00000131018.22	SYNE1	6			0	0.846	0.975	1.153	106.3	90	103.7
Q8TEM1	Nuclear pore membrane glycoprotein 210 OS=Homo sapiens OX=9606 GN=NUP210 PE=1 SV=3	0	183.082	25	37	115	37	1	1887	205	6.81	278.17	37	cell organization and biogenesis;metabolic process;regulation of biological process;transport	endoplasmic reticulum;membrane;nucleus	protein binding	Pf02368	23225	ENSG00000132182.11	NUP210	3	RNA transport		0	0.977	1.675	1.714	82.1	80.3	137.6
Q93008	Probable ubiquitin carboxyl-terminal hydrolase FAF-X OS=Homo sapiens OX=9606 GN=USP9X PE=1 SV=3	0	155.945	18	38	69	37	1	2570	292.1	5.8	160.61	38	cell division;cell growth;cellular component movement;metabolic process;regulation of biological process;response to stimulus	cytoplasm;cytosol;membrane	catalytic activity;protein binding	Pf00443, Pf09606, Pf13423	8239	ENSG00000124486.12	USP9X	X			0	0.96	0.94	0.978	103.4	99.3	97.2
Q8WVV4	Protein POF1B OS=Homo sapiens OX=9606 GN=POF1B PE=1 SV=3	0	268.282	58	37	254	37	1	589	68	6.32	676.22	37	cell organization and biogenesis		protein binding		79983	ENSG00000124429.17	POF1B	X			0	1.758	1.55	0.882	69.6	122.4	107.9
Q9BX66	Sorbin and SH3 domain-containing protein 1 OS=Homo sapiens OX=9606 GN=SORBS1 PE=1 SV=3	0	202.784	33	37	123	37	1	1292	142.4	6.84	337.34	37	cell organization and biogenesis;regulation of biological process;response to stimulus;transport	cytoplasm;cytoskeleton;cytosol;membrane;nucleus	protein binding	Pf00018, Pf02208, Pf07653, Pf14604	10580	ENSG00000095637.21	SORBS1	10	Insulin signaling pathway; PPAR signaling pathway; Adherens junction	PPAR signaling pathway; Integrin-mediated Cell Adhesion; Insulin Signaling	0	0.592	0.616	1.04	135.9	80.4	83.7
P48643	T-complex protein 1 subunit epsilon OS=Homo sapiens OX=9606 GN=CCT5 PE=1 SV=1	0	254.52	75	38	192	37	1	541	59.6	5.66	439.57	38	metabolic process;regulation of biological process;response to stimulus;transport	cytoplasm;cytoskeleton;cytosol	nucleotide binding;protein binding;RNA binding	Pf00118	22948	ENSG00000150753.11	CCT5	5			1	1.014	0.766	0.756	107.9	109.4	82.7
Q9UBC5	Unconventional myosin-Ia OS=Homo sapiens OX=9606 GN=MYO1A PE=1 SV=1	0	231.929	44	41	118	37	1	1043	118.3	9.31	311.17	41	cell organization and biogenesis	cytoplasm;cytoskeleton;membrane	catalytic activity;motor activity;nucleotide binding;protein binding	Pf00063, Pf00612, Pf06017	4640	ENSG00000166866.12	MYO1A	12			3	0.734	0.808	1.101	118.1	86.6	95.3
P15144	Aminopeptidase N OS=Homo sapiens OX=9606 GN=ANPEP PE=1 SV=4	0	208.228	34	36	123	36	1	967	109.5	5.48	316.3	36	cell communication;cell differentiation;development;metabolic process;regulation of biological process;response to stimulus;transport	membrane;nucleus	catalytic activity;metal ion binding;receptor activity	Pf01433, Pf10023, Pf11838, Pf13485	290	ENSG00000166825.13	ANPEP	15	Hematopoietic cell lineage; Glutathione metabolism; Renin-angiotensin system; Metabolic pathways	Cardiac Progenitor Differentiation; Glutathione metabolism	0	0.537	0.649	1.208	137.2	73.7	89.1
Q9Y678	Coatomer subunit gamma-1 OS=Homo sapiens OX=9606 GN=COPG1 PE=1 SV=1	0	261.653	57	41	140	36	1	874	97.7	5.47	369.21	41	cellular component movement;transport	cytoplasm;cytosol;Golgi;membrane	protein binding;structural molecule activity	Pf01602, Pf08752	22820	ENSG00000181789.14	COPG1	3			5	0.971	0.946	0.975	102.9	99.8	97.3
Q92817	Envoplakin OS=Homo sapiens OX=9606 GN=EVPL PE=1 SV=3	0	139.72	21	36	53	36	1	2033	231.5	6.96	130.51	36	cell death;cell differentiation;metabolic process	cytoplasm;cytoskeleton;cytosol	protein binding;structural molecule activity	Pf00681, Pf05667	2125	ENSG00000167880.7	EVPL	17			0	1.743	1.659	0.952	68.1	118.8	113
P02671	Fibrinogen alpha chain OS=Homo sapiens OX=9606 GN=FGA PE=1 SV=2	0	276.434	42	36	281	36	1	866	94.9	6.01	695.38	36	cell organization and biogenesis;coagulation;defense response;metabolic process;regulation of biological process;response to stimulus;transport	cell surface;extracellular;membrane;organelle lumen	metal ion binding;protein binding;structural molecule activity	Pf00147, Pf02414, Pf08702, Pf12160	2243	ENSG00000171560.14	FGA	4	Complement and coagulation cascades; Platelet activation	VEGFA-VEGFR2 Signaling Pathway; Blood Clotting Cascade	0	0.627	1.178	1.879	106.9	67.1	126
P11216	Glycogen phosphorylase, brain form OS=Homo sapiens OX=9606 GN=PYGB PE=1 SV=5	0	260.782	57	47	209	36	1	843	96.6	6.86	532.79	47	metabolic process;transport	cytoplasm;extracellular;membrane;organelle lumen	catalytic activity;protein binding	Pf00343	5834	ENSG00000100994.11	PYGB	20	Insulin signaling pathway; Glucagon signaling pathway; Starch and sucrose metabolism; Metabolic pathways; Insulin resistance	Glycogen Metabolism	12	0.953	0.744	0.781	111.2	106	82.8
P07900	Heat shock protein HSP 90-alpha OS=Homo sapiens OX=9606 GN=HSP90AA1 PE=1 SV=5	0	486.339	66	57	571	36	1	732	84.6	5.02	1560.48	57	cell organization and biogenesis;metabolic process;regulation of biological process;response to stimulus;transport	cytoplasm;cytosol;extracellular;membrane;nucleus;organelle lumen	catalytic activity;enzyme regulator activity;nucleotide binding;protein binding;RNA binding	Pf00183, Pf02518, Pf13589	3320	ENSG00000080824.18	HSP90AA1	14	NOD-like receptor signaling pathway; Progesterone-mediated oocyte maturation; Pathways in cancer; Prostate cancer; Protein processing in endoplasmic reticulum; Estrogen signaling pathway; PI3K-Akt signaling pathway; Antigen processing and presentation	Aryl Hydrocarbon Receptor; EBV LMP1 signaling; NRF2 pathway; Nucleotide-binding Oligomerization Domain (NOD) pathway; Constitutive Androstane Receptor Pathway; Corticotropin-releasing hormone signaling pathway; TNF alpha Signaling Pathway; Focal Adhesion-PI3K-Akt-mTOR-signaling pathway; Aryl Hydrocarbon Receptor Pathway; VEGFA-VEGFR2 Signaling Pathway	22	1.188	0.905	0.762	97	115.2	87.8
Q15746	Myosin light chain kinase, smooth muscle OS=Homo sapiens OX=9606 GN=MYLK PE=1 SV=4	0	202.726	23	37	109	36	1	1914	210.6	6.15	296.77	37	cell organization and biogenesis;metabolic process;regulation of biological process;response to stimulus	cytoplasm;cytoskeleton;cytosol	catalytic activity;metal ion binding;nucleotide binding;protein binding	Pf00041, Pf00047, Pf00069, Pf07679, Pf07714, Pf08205, Pf13895, Pf13927	4638	ENSG00000065534.18	MYLK	3	Vascular smooth muscle contraction; cGMP-PKG signaling pathway; Oxytocin signaling pathway; Focal adhesion; Regulation of actin cytoskeleton; Gastric acid secretion; Calcium signaling pathway; Platelet activation	Association Between Physico-Chemical Features and Toxicity Associated Pathways; MicroRNAs in cardiomyocyte hypertrophy; Regulation of Actin Cytoskeleton; Endothelin Pathways; Focal Adhesion	1	0.619	0.581	0.938	136.3	84.4	79.2
Q86SF2	N-acetylgalactosaminyltransferase 7 OS=Homo sapiens OX=9606 GN=GALNT7 PE=1 SV=1	0	200.959	58	36	115	36	1	657	75.3	7.11	236.33	36	metabolic process	Golgi;membrane	catalytic activity;metal ion binding	Pf00535, Pf00652, Pf02709, Pf10111	51809	ENSG00000109586.11	GALNT7	4	Mucin type O-glycan biosynthesis; Metabolic pathways		0	1.258	1.415	1.125	81.7	102.7	115.6
Q16822	Phosphoenolpyruvate carboxykinase [GTP], mitochondrial OS=Homo sapiens OX=9606 GN=PCK2 PE=1 SV=4	0	272.89	66	40	243	36	1	640	70.7	7.62	710.59	40											4	1.087	0.986	0.907	97.6	106.1	96.3
P05023	Sodium/potassium-transporting ATPase subunit alpha-1 OS=Homo sapiens OX=9606 GN=ATP1A1 PE=1 SV=1	0	501.341	50	57	557	36	1	1023	112.8	5.49	1614.27	57	cell communication;cellular homeostasis;metabolic process;regulation of biological process;response to stimulus;transport	endoplasmic reticulum;endosome;Golgi;membrane	catalytic activity;metal ion binding;nucleotide binding;protein binding;transporter activity	Pf00122, Pf00689, Pf00690, Pf00702, Pf08282, Pf12710, Pf13246	476	ENSG00000163399.15	ATP1A1	1	Bile secretion; cGMP-PKG signaling pathway; Endocrine and other factor-regulated calcium reabsorption; Protein digestion and absorption; Proximal tubule bicarbonate reclamation; Thyroid hormone signaling pathway; Insulin secretion; Adrenergic signaling in cardiomyocytes; Thyroid hormone synthesis; Pancreatic secretion; Aldosterone-regulated sodium reabsorption; Carbohydrate digestion and absorpti…	Preimplantation Embryo	23	1.409	1.28	0.908	81.3	114.6	104.1
Q14247	Src substrate cortactin OS=Homo sapiens OX=9606 GN=CTTN PE=1 SV=2	0	205.744	60	36	133	36	1	550	61.5	5.4	342.52	36	cell organization and biogenesis;cellular component movement;regulation of biological process;transport	cytoplasm;cytoskeleton;cytosol;Golgi;membrane	protein binding	Pf00018, Pf02218, Pf07653, Pf14604	2017	ENSG00000085733.15	CTTN	11	Tight junction; Pathogenic Escherichia coli infection; Proteoglycans in cancer; Bacterial invasion of epithelial cells; Shigellosis	Hepatitis C and Hepatocellular Carcinoma; Pathogenic Escherichia coli infection	0	1.576	1.419	0.9	75.1	118.4	106.6
O43795	Unconventional myosin-Ib OS=Homo sapiens OX=9606 GN=MYO1B PE=1 SV=3	0	233.179	35	40	138	36	1	1136	131.9	9.38	400.41	40	cell organization and biogenesis;cellular component movement;transport	cytoplasm;endosome;membrane	catalytic activity;motor activity;nucleotide binding;protein binding	Pf00063, Pf06017	4430	ENSG00000128641.18	MYO1B	2			0	0.973	1.367	1.406	89.8	87.4	122.8
P49588	Alanine--tRNA ligase, cytoplasmic OS=Homo sapiens OX=9606 GN=AARS PE=1 SV=2	0	183.003	46	35	101	35	1	968	106.7	5.53	252.1	35	metabolic process;regulation of biological process	cytoplasm;cytosol;membrane;mitochondrion	catalytic activity;metal ion binding;nucleotide binding;RNA binding	Pf01411, Pf02272, Pf07973	16	ENSG00000090861.15	AARS	16	Aminoacyl-tRNA biosynthesis		0	1.089	0.917	0.842	99.8	108.7	91.5
Q12955	Ankyrin-3 OS=Homo sapiens OX=9606 GN=ANK3 PE=1 SV=3	0	192.813	13	41	72	35	1	4377	480.1	6.49	170.58	41	cell organization and biogenesis;regulation of biological process;response to stimulus;transport	cell surface;cytoplasm;cytoskeleton;cytosol;endoplasmic reticulum;Golgi;membrane;vacuole	protein binding;structural molecule activity	Pf00023, Pf00531, Pf00791, Pf12796, Pf13606, Pf13637, Pf13857	288	ENSG00000151150.21	ANK3	10	Proteoglycans in cancer		6	0.786	0.655	0.833	122.9	96.6	80.5
Q12864	Cadherin-17 OS=Homo sapiens OX=9606 GN=CDH17 PE=2 SV=3	0	281.622	48	35	288	35	1	832	92.2	5.14	885.33	35	cell differentiation;cell organization and biogenesis;regulation of biological process;response to stimulus;transport	cell surface;membrane;nucleus	metal ion binding;protein binding;transporter activity	Pf00028	1015	ENSG00000079112.9	CDH17	8			0	1.346	1.051	0.781	88.3	118.9	92.8
O75976	Carboxypeptidase D OS=Homo sapiens OX=9606 GN=CPD PE=1 SV=2	0	151.709	30	35	81	35	1	1380	152.8	6.05	199.49	35	metabolic process	membrane	catalytic activity;metal ion binding	Pf00246, Pf04952, Pf13620, Pf13715	1362	ENSG00000108582.11	CPD	17			0	1.22	1.247	1.022	86.5	105.5	107.9
P35606	Coatomer subunit beta' OS=Homo sapiens OX=9606 GN=COPB2 PE=1 SV=2	0	216.233	46	35	140	35	1	906	102.4	5.27	350.09	35	transport	cytoplasm;cytosol;Golgi;membrane	protein binding;structural molecule activity	Pf00400, Pf04053	9276	ENSG00000184432.9	COPB2	3			0	1.028	0.987	0.96	99.5	102.3	98.2
Q9NZB2	Constitutive coactivator of PPAR-gamma-like protein 1 OS=Homo sapiens OX=9606 GN=FAM120A PE=1 SV=2	0	206.988	41	37	97	35	1	1118	121.8	8.88	267.08	37		cytoplasm;cytosol;membrane;nucleus	RNA binding		23196	ENSG00000048828.16	FAM120A	9			1	1.137	0.927	0.815	97.9	111.3	90.8
O94874	E3 UFM1-protein ligase 1 OS=Homo sapiens OX=9606 GN=UFL1 PE=1 SV=2	0	200.526	47	35	111	35	1	794	89.5	6.79	306.24	35	cell differentiation;metabolic process;regulation of biological process;response to stimulus	cytoplasm;cytosol;endoplasmic reticulum;membrane	catalytic activity;protein binding	Pf09743	23376	ENSG00000014123.9	UFL1	6			0	1.367	1.443	1.056	78.7	107.6	113.6
P78347	General transcription factor II-I OS=Homo sapiens OX=9606 GN=GTF2I PE=1 SV=2	0	168.655	39	35	84	35	1	998	112.3	6.39	224.79	35	cellular homeostasis;metabolic process;regulation of biological process;response to stimulus	cytoplasm;membrane;nucleus	DNA binding;protein binding	Pf02946	2969	ENSG00000263001.5	GTF2I	7	Basal transcription factors; cGMP-PKG signaling pathway; Herpes simplex infection	B Cell Receptor Signaling Pathway	0	1.515	1.401	0.925	76.6	116.1	107.3
P47897	Glutamine--tRNA ligase OS=Homo sapiens OX=9606 GN=QARS PE=1 SV=1	0	166.139	52	35	99	35	1	775	87.7	7.15	254.62	35	metabolic process;regulation of biological process	cytoplasm;cytosol;organelle lumen	catalytic activity;enzyme regulator activity;nucleotide binding;protein binding	Pf00749, Pf03950, Pf04557, Pf04558	5859	ENSG00000172053.17	QARS	3	Aminoacyl-tRNA biosynthesis; Metabolic pathways		0	1.061	0.919	0.866	100.7	106.8	92.5
O94826	Mitochondrial import receptor subunit TOM70 OS=Homo sapiens OX=9606 GN=TOMM70 PE=1 SV=1	0	230.964	67	35	151	35	1	608	67.4	7.12	371.19	35	cell communication;metabolic process;response to stimulus;transport	membrane;mitochondrion	protein binding;transporter activity	Pf00515, Pf07719, Pf13414, Pf13424	9868	ENSG00000154174.7	TOMM70A; TOMM70	3			0	1.245	1.508	1.211	79.9	99.5	120.5
O95202	Mitochondrial proton/calcium exchanger protein OS=Homo sapiens OX=9606 GN=LETM1 PE=1 SV=1	0	259.976	47	35	184	35	1	739	83.3	6.7	512.38	35	cell organization and biogenesis;cellular homeostasis;transport	membrane;mitochondrion	metal ion binding;protein binding;transporter activity	Pf07766, Pf13833	3954	ENSG00000168924.14	LETM1	4			0	1.306	1.287	0.986	83.5	109	107.5
Q08426	Peroxisomal bifunctional enzyme OS=Homo sapiens OX=9606 GN=EHHADH PE=1 SV=3	0	176.639	49	35	98	35	1	723	79.4	9.14	279.53	35	metabolic process	cytosol;mitochondrion;organelle lumen	catalytic activity;protein binding	Pf00378, Pf00725, Pf02737	1962	ENSG00000113790.10	EHHADH	3	Butanoate metabolism; Peroxisome; Fatty acid degradation; Propanoate metabolism; Carbon metabolism; Lysine degradation; PPAR signaling pathway; beta-Alanine metabolism; Metabolic pathways; Tryptophan metabolism; Valine, leucine and isoleucine degradation; Fatty acid metabolism	Mitochondrial LC-Fatty Acid Beta-Oxidation; Amino Acid metabolism; PPAR Alpha Pathway; PPAR signaling pathway; Valproic acid pathway; Constitutive Androstane Receptor Pathway	0	0.804	0.845	1.051	113.2	91.1	95.7
Q15031	Probable leucine--tRNA ligase, mitochondrial OS=Homo sapiens OX=9606 GN=LARS2 PE=1 SV=2	0	164.545	45	35	78	35	1	903	101.9	8.22	175.89	35	cell organization and biogenesis;metabolic process;regulation of biological process	mitochondrion;organelle lumen	catalytic activity;nucleotide binding	Pf00133, Pf08264, Pf09334, Pf13603	23395	ENSG00000011376.9	LARS2	3	Aminoacyl-tRNA biosynthesis	Amino Acid metabolism	0	1.224	1.292	1.056	85.3	104.4	110.3
P29590	Protein PML OS=Homo sapiens OX=9606 GN=PML PE=1 SV=3	0	176.537	43	35	100	35	1	882	97.5	6.21	252.4	35	cell death;cell differentiation;cell organization and biogenesis;cellular component movement;cellular homeostasis;defense response;metabolic process;regulation of biological process;response to stimulus;transport	cytoplasm;cytosol;endoplasmic reticulum;endosome;membrane;nucleus	DNA binding;metal ion binding;protein binding	Pf00097, Pf00643, Pf12126, Pf13639, Pf13920, Pf14634, Pf14835	5371	ENSG00000140464.19	PML	15	Endocytosis; Ubiquitin mediated proteolysis; Acute myeloid leukemia; Pathways in cancer; Transcriptional misregulation in cancer; Herpes simplex infection; Influenza A	Wnt/beta-catenin Signaling Pathway in Leukemia; DNA Damage Response; TGF-beta Signaling Pathway; miRNA Regulation of DNA Damage Response	0	1.232	1.401	1.138	82.6	101.7	115.7
P21980	Protein-glutamine gamma-glutamyltransferase 2 OS=Homo sapiens OX=9606 GN=TGM2 PE=1 SV=2	0	276.995	55	35	259	35	1	687	77.3	5.22	696.17	35	cell organization and biogenesis;cellular homeostasis;metabolic process;regulation of biological process;response to stimulus;transport	cytoplasm;cytosol;endoplasmic reticulum;membrane;mitochondrion	catalytic activity;metal ion binding;nucleotide binding;protein binding	Pf00868, Pf00927, Pf01841	7052	ENSG00000198959.11	TGM2	20	Huntington's disease		0	0.356	0.655	1.839	149.2	53.1	97.7
Q6P996	Pyridoxal-dependent decarboxylase domain-containing protein 1 OS=Homo sapiens OX=9606 GN=PDXDC1 PE=1 SV=2	0	206.468	55	35	130	35	1	788	86.7	5.38	385	35	metabolic process	Golgi	catalytic activity;protein binding	Pf00282, Pf01212	23042; 102724985	ENSG00000275498.5; ENSG00000179889.18	PDXDC1; LOC102724985	16; CHR_HSCHR16_1_CTG1			0	0.957	1.057	1.104	99.5	95.2	105.2
Q92900	Regulator of nonsense transcripts 1 OS=Homo sapiens OX=9606 GN=UPF1 PE=1 SV=2	0	178.228	41	35	80	35	1	1129	124.3	6.61	194.47	35	cell organization and biogenesis;cellular homeostasis;metabolic process;regulation of biological process;response to stimulus;transport	chromosome;cytoplasm;cytosol;nucleus;spliceosomal complex	catalytic activity;DNA binding;metal ion binding;nucleotide binding;protein binding;RNA binding	Pf04851, Pf09416, Pf13086, Pf13087, Pf13245, Pf13604	5976	ENSG00000005007.12	UPF1	19	mRNA surveillance pathway; RNA transport		0	1.188	1.073	0.903	92	109.3	98.7
Q5TZA2	Rootletin OS=Homo sapiens OX=9606 GN=CROCC PE=1 SV=1	0	129.56	20	36	47	35	1	2017	228.4	5.5	120.35	36	cell organization and biogenesis;regulation of biological process	cytoplasm;cytoskeleton;cytosol;membrane	protein binding;structural molecule activity	Pf12128, Pf15035	9696		CROCC	1			0	1.147	0.891	0.776	98.8	113.3	88
Q14BN4	Sarcolemmal membrane-associated protein OS=Homo sapiens OX=9606 GN=SLMAP PE=1 SV=1	0	170.373	40	35	81	35	1	828	95.1	5.47	192.7	35	cell organization and biogenesis;metabolic process;regulation of biological process;transport	cytoplasm;cytoskeleton;endoplasmic reticulum;membrane	protein binding;transporter activity	Pf00498, Pf01496, Pf01920, Pf02463, Pf03961, Pf04111, Pf05262, Pf05483, Pf05701, Pf07888, Pf12128, Pf13166, Pf13514	7871	ENSG00000163681.14	SLMAP	3			0	0.682	0.73	1.071	124.4	84.8	90.8
Q13435	Splicing factor 3B subunit 2 OS=Homo sapiens OX=9606 GN=SF3B2 PE=1 SV=2	0	190.183	38	35	109	35	1	895	100.2	5.67	312.96	35	metabolic process	nucleus;spliceosomal complex	protein binding;RNA binding	Pf02037, Pf04037, Pf04046	10992	ENSG00000087365.15	SF3B2	11	Spliceosome	mRNA Processing	0	1.288	1.077	0.836	89.2	114.8	96
P02786	Transferrin receptor protein 1 OS=Homo sapiens OX=9606 GN=TFRC PE=1 SV=2	0	220.564	50	35	128	35	1	760	84.8	6.61	384.6	35	cell differentiation;cell organization and biogenesis;cellular homeostasis;metabolic process;regulation of biological process;response to stimulus;transport	cell surface;endosome;extracellular;membrane	protein binding;receptor activity;RNA binding;transporter activity	Pf02225, Pf04253, Pf04389	7037	ENSG00000072274.12	TFRC	3	Endocytosis; HIF-1 signaling pathway; Hematopoietic cell lineage; Phagosome	Iron metabolism in placenta	0	1.518	2.791	1.839	56.5	85.8	157.7
Q15029	116 kDa U5 small nuclear ribonucleoprotein component OS=Homo sapiens OX=9606 GN=EFTUD2 PE=1 SV=1	0	221.18	45	37	145	34	1	972	109.4	5	375.83	37	cell organization and biogenesis;metabolic process;response to stimulus	cytosol;membrane;nucleus;spliceosomal complex	catalytic activity;nucleotide binding;protein binding;RNA binding	Pf00009, Pf00679, Pf03144, Pf03764, Pf14492	9343	ENSG00000108883.12	EFTUD2	17	Spliceosome	mRNA Processing	2	1.176	1.178	1.002	89.4	105.2	105.4
P31939	Bifunctional purine biosynthesis protein PURH OS=Homo sapiens OX=9606 GN=ATIC PE=1 SV=3	0	216.408	67	34	146	34	1	592	64.6	6.71	349.7	34	metabolic process;response to stimulus	cytosol;membrane;mitochondrion	catalytic activity;protein binding	Pf01808, Pf02142	471	ENSG00000138363.14	ATIC	2	Antifolate resistance; Purine metabolism; One carbon pool by folate; Metabolic pathways	One Carbon Metabolism	0	1.218	0.9	0.739	96.2	117.2	86.6
P50416	Carnitine O-palmitoyltransferase 1, liver isoform OS=Homo sapiens OX=9606 GN=CPT1A PE=1 SV=2	0	204.01	47	34	137	34	1	773	88.3	8.65	376.07	34	cell differentiation;cell organization and biogenesis;metabolic process;regulation of biological process;response to stimulus;transport	membrane;mitochondrion	catalytic activity;protein binding	Pf00755	1374	ENSG00000110090.12	CPT1A	11	Fatty acid degradation; PPAR signaling pathway; Glucagon signaling pathway; AMPK signaling pathway; Insulin resistance; Adipocytokine signaling pathway; Fatty acid metabolism	Mitochondrial LC-Fatty Acid Beta-Oxidation; PPAR signaling pathway; PPAR Alpha Pathway; AMP-activated Protein Kinase (AMPK) Signaling; Fatty Acid Beta Oxidation; Leptin and adiponectin; Sudden Infant Death Syndrome (SIDS) Susceptibility Pathways	0	0.821	1.123	1.367	101.9	83.7	114.4
P12110	Collagen alpha-2(VI) chain OS=Homo sapiens OX=9606 GN=COL6A2 PE=1 SV=4	0	280.621	29	34	393	34	1	1019	108.5	6.21	1312.82	34	cell organization and biogenesis;metabolic process;response to stimulus	extracellular;membrane;organelle lumen	protein binding	Pf00092, Pf01391, Pf13519	1292	ENSG00000142173.14	COL6A2	21	Protein digestion and absorption; Focal adhesion; ECM-receptor interaction; PI3K-Akt signaling pathway	Focal Adhesion-PI3K-Akt-mTOR-signaling pathway; Focal Adhesion; miRNA targets in ECM and membrane receptors	0	0.346	0.649	1.877	150.4	52	97.6
P49411	Elongation factor Tu, mitochondrial OS=Homo sapiens OX=9606 GN=TUFM PE=1 SV=2	0	372.641	72	34	496	34	1	452	49.5	7.61	1553.58	34	metabolic process;response to stimulus	membrane;mitochondrion	catalytic activity;nucleotide binding;protein binding;RNA binding	Pf00009, Pf03143, Pf03144	7284		TUFM	16			0	1.141	1.185	1.039	90.2	102.9	106.9
P11678	Eosinophil peroxidase OS=Homo sapiens OX=9606 GN=EPX PE=1 SV=2	0	258.959	50	39	300	34	1	715	81	10.29	830.64	39	cellular component movement;defense response;metabolic process;regulation of biological process;response to stimulus;transport	extracellular;organelle lumen	antioxidant activity;catalytic activity;metal ion binding	Pf03098	8288	ENSG00000121053.5	EPX	17	Asthma		6	0.95	1.283	1.35	92.8	88.2	119
P02675	Fibrinogen beta chain OS=Homo sapiens OX=9606 GN=FGB PE=1 SV=2	0	312.12	70	34	370	34	1	491	55.9	8.27	990.37	34	cell organization and biogenesis;coagulation;defense response;metabolic process;regulation of biological process;response to stimulus;transport	cell surface;cytoplasm;extracellular;membrane;organelle lumen	protein binding;structural molecule activity	Pf00147, Pf08702	2244	ENSG00000171564.11	FGB	4	Complement and coagulation cascades; Platelet activation	Blood Clotting Cascade; Complement and Coagulation Cascades; VEGFA-VEGFR2 Signaling Pathway	0	0.543	1.211	2.231	108.9	59.1	131.9
Q06210	Glutamine--fructose-6-phosphate aminotransferase [isomerizing] 1 OS=Homo sapiens OX=9606 GN=GFPT1 PE=1 SV=3	0	219.953	52	34	155	34	1	699	78.8	7.11	425.82	34	metabolic process;regulation of biological process	cytosol	catalytic activity	Pf00310, Pf01380, Pf13230, Pf13522, Pf13537, Pf13580	2673	ENSG00000198380.12	GFPT1	2	Alanine, aspartate and glutamate metabolism; Amino sugar and nucleotide sugar metabolism; Metabolic pathways; Insulin resistance		0	0.978	0.98	1.002	101.4	99.2	99.4
Q08379	Golgin subfamily A member 2 OS=Homo sapiens OX=9606 GN=GOLGA2 PE=1 SV=3	0	209.653	44	34	104	34	1	1002	113	5.02	263.68	34	cell division;cell organization and biogenesis;metabolic process;regulation of biological process;transport	cytoplasm;cytoskeleton;Golgi;membrane;nucleus	catalytic activity;motor activity;protein binding	Pf01576, Pf15070	2801	ENSG00000167110.17	GOLGA2	9			0	1.191	1.339	1.125	85	101.2	113.8
P06756	Integrin alpha-V OS=Homo sapiens OX=9606 GN=ITGAV PE=1 SV=2	0	173.409	40	34	105	34	1	1048	116	5.68	260.65	34	cell differentiation;cell growth;cell organization and biogenesis;cellular component movement;cellular homeostasis;metabolic process;regulation of biological process;response to stimulus;transport	cell surface;cytosol;membrane	metal ion binding;protein binding;receptor activity;signal transducer activity;transporter activity	Pf01839, Pf08441, Pf13517	3685	ENSG00000138448.11	ITGAV	2	Arrhythmogenic right ventricular cardiomyopathy (ARVC); Dilated cardiomyopathy; Cell adhesion molecules (CAMs); Pathways in cancer; Thyroid hormone signaling pathway; Phagosome; Focal adhesion; Proteoglycans in cancer; Regulation of actin cytoskeleton; Small cell lung cancer; ECM-receptor interaction; PI3K-Akt signaling pathway; Hypertrophic cardiomyopathy (HCM)	VEGFA-VEGFR2 Signaling Pathway; Osteopontin Signaling; Focal Adhesion; Focal Adhesion-PI3K-Akt-mTOR-signaling pathway; Primary Focal Segmental Glomerulosclerosis FSGS; Arrhythmogenic Right Ventricular Cardiomyopathy; Osteoblast Signaling; Integrin-mediated Cell Adhesion; MFAP5-mediated ovarian cancer cell motility and invasiveness	0	0.988	1.118	1.132	96.6	95.4	108
P43243	Matrin-3 OS=Homo sapiens OX=9606 GN=MATR3 PE=1 SV=2	0	221.468	44	34	143	34	1	847	94.6	6.25	402.92	34	defense response;regulation of biological process;response to stimulus	membrane;nucleus	metal ion binding;protein binding;RNA binding;structural molecule activity	Pf00076, Pf13893, Pf14259	9782	ENSG00000015479.18; ENSG00000280987.4	MATR3	5			0	1.347	1.288	0.956	82.5	111.2	106.3
P22307	Non-specific lipid-transfer protein OS=Homo sapiens OX=9606 GN=SCP2 PE=1 SV=2	0	292.753	66	34	261	34	1	547	59	6.89	667.13	34	cell organization and biogenesis;metabolic process;regulation of biological process;transport	cytoplasm;membrane;mitochondrion;organelle lumen	catalytic activity;protein binding;transporter activity	Pf00108, Pf00109, Pf02036, Pf02801, Pf02803, Pf08545, Pf14864	6342	ENSG00000116171.17	SCP2	1	Peroxisome; PPAR signaling pathway; Metabolic pathways; Primary bile acid biosynthesis	PPAR signaling pathway; DNA Damage Response (only ATM dependent); PPAR Alpha Pathway; Mitochondrial LC-Fatty Acid Beta-Oxidation	0	0.771	0.918	1.19	111.6	86.1	102.4
O75694	Nuclear pore complex protein Nup155 OS=Homo sapiens OX=9606 GN=NUP155 PE=1 SV=1	0	195.391	33	34	114	34	1	1391	155.1	6.16	265.06	34	cell organization and biogenesis;metabolic process;regulation of biological process;transport	membrane;nucleus	protein binding;structural molecule activity;transporter activity	Pf03177, Pf08801	9631	ENSG00000113569.15	NUP155	5	RNA transport		0	1.042	1.328	1.275	89	92.7	118.2
Q02818	Nucleobindin-1 OS=Homo sapiens OX=9606 GN=NUCB1 PE=1 SV=4	0	238.989	66	34	156	34	1	461	53.8	5.25	452.62	34	metabolic process;regulation of biological process;response to stimulus	cytoplasm;endoplasmic reticulum;endosome;extracellular;Golgi;membrane;nucleus;organelle lumen	DNA binding;metal ion binding;protein binding		4924	ENSG00000104805.15	NUCB1	19			0	1.117	1.375	1.23	85.9	96	118.1
Q9Y2H5	Pleckstrin homology domain-containing family A member 6 OS=Homo sapiens OX=9606 GN=PLEKHA6 PE=1 SV=4	0	140.985	39	34	68	34	1	1048	117.1	9.1	174.77	34				Pf00169, Pf15413	22874	ENSG00000143850.13	PLEKHA6	1			0	1.626	1.504	0.925	72.6	118.1	109.3
O94906	Pre-mRNA-processing factor 6 OS=Homo sapiens OX=9606 GN=PRPF6 PE=1 SV=1	0	179.803	39	34	80	34	1	941	106.9	8.25	196.4	34	cell organization and biogenesis;metabolic process;regulation of biological process	membrane;nucleus;spliceosomal complex	protein binding;RNA binding	Pf06424, Pf13414, Pf14559	24148	ENSG00000101161.7	PRPF6	20	Spliceosome	mRNA Processing	0	1.304	1.365	1.047	81.8	106.6	111.6
Q13045	Protein flightless-1 homolog OS=Homo sapiens OX=9606 GN=FLII PE=1 SV=2	0	176.917	30	34	95	34	1	1269	144.7	6.05	253.97	34	cell organization and biogenesis;development;metabolic process;regulation of biological process	cytoplasm;cytoskeleton;cytosol;nucleus	protein binding	Pf00626, Pf12799, Pf13855	2314	ENSG00000177731.15; ENSG00000284571.1	FLII	17; CHR_HSCHR17_3_CTG1			0	0.985	0.962	0.977	101.8	100.3	97.9
P08575	Receptor-type tyrosine-protein phosphatase C OS=Homo sapiens OX=9606 GN=PTPRC PE=1 SV=3	0	198.735	29	34	118	34	1	1306	147.4	6.15	316.5	34											0	0.726	1.016	1.4	109.4	79.4	111.2
Q9Y230	RuvB-like 2 OS=Homo sapiens OX=9606 GN=RUVBL2 PE=1 SV=3	0	189.621	70	34	110	34	1	463	51.1	5.64	293.45	34	cell organization and biogenesis;metabolic process;regulation of biological process;response to stimulus	cytoplasm;cytosol;membrane;nucleus	catalytic activity;DNA binding;nucleotide binding;protein binding	Pf00004, Pf03796, Pf06068, Pf13481	10856	ENSG00000183207.13	RUVBL2	19			0	1.159	1.164	1.005	90.3	104.6	105.1
Q9Y5S2	Serine/threonine-protein kinase MRCK beta OS=Homo sapiens OX=9606 GN=CDC42BPB PE=1 SV=2	0	172.13	25	39	64	34	1	1711	194.2	6.37	174.44	39	cell organization and biogenesis;cellular component movement;metabolic process;regulation of biological process;response to stimulus;transport	cytoplasm;cytoskeleton;extracellular;Golgi;membrane	catalytic activity;metal ion binding;motor activity;nucleotide binding;protein binding;structural molecule activity	Pf00038, Pf00069, Pf00130, Pf00261, Pf00433, Pf00769, Pf00780, Pf01442, Pf01576, Pf02463, Pf02841, Pf03148, Pf03938, Pf03962, Pf04012, Pf04111, Pf04156, Pf04849, Pf05010, Pf05103, Pf05276, Pf05483, Pf05557, Pf05622, Pf05667, Pf05701, Pf06008, Pf06160, Pf07227, Pf07321, Pf07714, Pf07767, Pf07851, Pf07888, Pf07926, Pf08614, Pf08826, Pf09726, Pf09728, Pf09730, Pf09731, Pf09789, Pf10168, Pf10174, Pf1…	9578	ENSG00000198752.10	CDC42BPB	14			5	1.099	0.983	0.894	97.3	107	95.7
O75691	Small subunit processome component 20 homolog OS=Homo sapiens OX=9606 GN=UTP20 PE=1 SV=3	0	112.241	14	34	49	34	1	2785	318.2	7.39	96.17	34	metabolic process;regulation of biological process	cytoplasm;membrane;nucleus	protein binding;RNA binding	Pf07539	27340	ENSG00000120800.4	UTP20	12			0	1.403	1.847	1.316	70.6	99.1	130.4
Q92673	Sortilin-related receptor OS=Homo sapiens OX=9606 GN=SORL1 PE=1 SV=2	0	127.617	18	34	53	34	1	2214	248.3	5.55	120.66	34	metabolic process;regulation of biological process;response to stimulus;transport	endoplasmic reticulum;endosome;extracellular;Golgi;membrane	protein binding;receptor activity;signal transducer activity	Pf00041, Pf00057, Pf00058, Pf12999	6653	ENSG00000137642.12	SORL1	11			0	1.262	1.242	0.984	85.6	108.1	106.3
O60264	SWI/SNF-related matrix-associated actin-dependent regulator of chromatin subfamily A member 5 OS=Homo sapiens OX=9606 GN=SMARCA5 PE=1 SV=1	0	235.481	45	49	134	34	1	1052	121.8	8.09	351.04	49	cell organization and biogenesis;metabolic process;regulation of biological process	chromosome;nucleus	catalytic activity;DNA binding;nucleotide binding;protein binding	Pf00176, Pf00270, Pf00271, Pf04851, Pf09110, Pf09111, Pf11496	8467	ENSG00000153147.5	SMARCA5	4			13	1.192	1.574	1.321	79.6	95	125.4
Q16706	Alpha-mannosidase 2 OS=Homo sapiens OX=9606 GN=MAN2A1 PE=1 SV=2	0	134.558	37	34	59	33	1	1144	131.1	7.58	161.11	34	cell organization and biogenesis;metabolic process;regulation of biological process	Golgi;membrane	catalytic activity;metal ion binding	Pf01074, Pf07748, Pf09261	4124	ENSG00000112893.9	MAN2A1	5	N-Glycan biosynthesis; Metabolic pathways		1	0.964	1.384	1.435	89.6	86.4	124
Q0VD83	Apolipoprotein B receptor OS=Homo sapiens OX=9606 GN=APOBR PE=1 SV=3	0	225.914	42	33	112	33	1	1097	115.6	4.4	280.19	33											0	1.111	1.106	0.995	93.2	103.6	103.1
P14868	Aspartate--tRNA ligase, cytoplasmic OS=Homo sapiens OX=9606 GN=DARS PE=1 SV=2	0	186.294	66	33	96	33	1	501	57.1	6.55	260.04	33	cell organization and biogenesis;metabolic process	cytoplasm;cytosol;membrane	catalytic activity;nucleotide binding;protein binding;RNA binding	Pf00152, Pf01336	1615	ENSG00000115866.10	DARS	2	Aminoacyl-tRNA biosynthesis	Alanine and aspartate metabolism	0	1.196	0.968	0.809	94.8	113.4	91.8
P35222	Catenin beta-1 OS=Homo sapiens OX=9606 GN=CTNNB1 PE=1 SV=1	0	313.598	66	38	251	33	1	781	85.4	5.86	785.74	38	cell communication;cell differentiation;cell growth;cell organization and biogenesis;cell proliferation;cellular component movement;metabolic process;regulation of biological process;response to stimulus;transport	cytoplasm;cytoskeleton;cytosol;membrane;nucleus	DNA binding;protein binding;signal transducer activity	Pf00514	1499	ENSG00000168036.16	CTNNB1	3	Arrhythmogenic right ventricular cardiomyopathy (ARVC); Tight junction; Pathogenic Escherichia coli infection; Hippo signaling pathway; Rap1 signaling pathway; Endometrial cancer; Breast cancer; Colorectal cancer; Pathways in cancer; Prostate cancer; Thyroid hormone signaling pathway; HTLV-I infection; Melanogenesis; Wnt signaling pathway; Focal adhesion; Proteoglycans in cancer; Adherens junctio…	TNF related weak inducer of apoptosis (TWEAK) Signaling Pathway; Association Between Physico-Chemical Features and Toxicity Associated Pathways; MicroRNAs in cardiomyocyte hypertrophy; Rac1/Pak1/p38/MMP-2 pathway; TGF-beta Receptor Signaling; Endoderm Differentiation; Wnt Signaling Pathway and Pluripotency; Neural Crest Differentiation; Focal Adhesion; VEGFA-VEGFR2 Signaling Pathway; Androgen rec…	6	1.565	1.482	0.947	74.1	116	109.8
Q8N163	Cell cycle and apoptosis regulator protein 2 OS=Homo sapiens OX=9606 GN=CCAR2 PE=1 SV=2	0	156.772	47	33	74	33	1	923	102.8	5.22	154.94	33	cell death;cell organization and biogenesis;metabolic process;regulation of biological process;response to stimulus	cytoplasm;nucleus;organelle lumen;spliceosomal complex	enzyme regulator activity;protein binding;RNA binding	Pf14443, Pf14444	57805	ENSG00000158941.16	CCAR2; KIAA1967	8			0	1.457	0.886	0.608	89.7	130.7	79.5
P00450	Ceruloplasmin OS=Homo sapiens OX=9606 GN=CP PE=1 SV=1	0	201.459	38	33	115	33	1	1065	122.1	5.72	308.95	33	cellular homeostasis;metabolic process;transport	extracellular;membrane;organelle lumen	catalytic activity;metal ion binding;protein binding	Pf00394, Pf07731, Pf07732	1356		CP	3	Porphyrin and chlorophyll metabolism		0	0.672	0.727	1.082	125.1	84	90.9
Q02880	DNA topoisomerase 2-beta OS=Homo sapiens OX=9606 GN=TOP2B PE=1 SV=3	0	197.537	28	45	101	33	1	1626	183.2	8	227.42	45	cell organization and biogenesis;cellular component movement;metabolic process;regulation of biological process	cytoplasm;cytosol;nucleus	catalytic activity;DNA binding;metal ion binding;nucleotide binding;protein binding	Pf00204, Pf00521, Pf01751, Pf02518, Pf08070, Pf13589	7155	ENSG00000077097.15	TOP2B	3	Platinum drug resistance		11	1.076	0.897	0.834	100.9	108.6	90.5
P30876	DNA-directed RNA polymerase II subunit RPB2 OS=Homo sapiens OX=9606 GN=POLR2B PE=1 SV=1	0	159.39	35	33	80	33	1	1174	133.8	6.87	190.39	33	metabolic process;regulation of biological process;response to stimulus	membrane;nucleus	catalytic activity;DNA binding;metal ion binding;protein binding;RNA binding	Pf00562, Pf04560, Pf04561, Pf04563, Pf04565, Pf04566, Pf04567	5431	ENSG00000047315.15	POLR2B	4	Epstein-Barr virus infection; Huntington's disease; Purine metabolism; RNA polymerase; Metabolic pathways; Pyrimidine metabolism	Eukaryotic Transcription Initiation	0	1.04	1.14	1.096	94.3	98.1	107.5
O60763	General vesicular transport factor p115 OS=Homo sapiens OX=9606 GN=USO1 PE=1 SV=2	0	176.072	38	33	92	33	1	962	107.8	4.91	279.1	33	cell organization and biogenesis;metabolic process;transport	cytoplasm;cytosol;endoplasmic reticulum;Golgi;membrane	protein binding;RNA binding;transporter activity	Pf02403, Pf04111, Pf04869, Pf04871, Pf13166, Pf13514	8615	ENSG00000138768.14	USO1	4			0	1.177	0.964	0.819	95.5	112.4	92.1
Q27J81	Inverted formin-2 OS=Homo sapiens OX=9606 GN=INF2 PE=1 SV=2	0	139.925	38	34	78	33	1	1249	135.5	5.38	154.7	34	cell organization and biogenesis;regulation of biological process	cytoplasm	protein binding	Pf02181, Pf06367, Pf06371	64423	ENSG00000203485.12	INF2	14		Primary Focal Segmental Glomerulosclerosis FSGS	1	1.146	1.15	1.004	91	104.3	104.7
Q6WCQ1	Myosin phosphatase Rho-interacting protein OS=Homo sapiens OX=9606 GN=MPRIP PE=1 SV=3	0	146.491	41	33	67	33	1	1025	116.5	6.21	151.78	33		cytoplasm;cytoskeleton;cytosol	protein binding	Pf00169	23164	ENSG00000133030.20	MPRIP	17			0	1.314	1.535	1.169	77.9	102.4	119.7
P16435	NADPH--cytochrome P450 reductase OS=Homo sapiens OX=9606 GN=POR PE=1 SV=2	0	180.914	54	33	105	33	1	677	76.6	5.58	243.22	33	metabolic process;regulation of biological process;response to stimulus	endoplasmic reticulum;membrane;mitochondrion	catalytic activity;nucleotide binding;protein binding	Pf00175, Pf00258, Pf00667	5447		POR	7			0	1.119	1.524	1.362	82.4	92.1	125.5
P08559	Pyruvate dehydrogenase E1 component subunit alpha, somatic form, mitochondrial OS=Homo sapiens OX=9606 GN=PDHA1 PE=1 SV=3	0	205.376	73	33	186	33	1	390	43.3	8.06	457.65	33	metabolic process;regulation of biological process	mitochondrion;nucleus;organelle lumen	catalytic activity;protein binding	Pf00676	5160	ENSG00000131828.13	PDHA1	X	Citrate cycle (TCA cycle); HIF-1 signaling pathway; Central carbon metabolism in cancer; Carbon metabolism; Pyruvate metabolism; Glucagon signaling pathway; Glycolysis / Gluconeogenesis; Metabolic pathways	TCA Cycle and Deficiency of Pyruvate Dehydrogenase complex (PDHc); Acetylcholine Synthesis; Amino Acid metabolism; Glycolysis and Gluconeogenesis	0	1.037	1.154	1.112	94	97.5	108.5
P42224	Signal transducer and activator of transcription 1-alpha/beta OS=Homo sapiens OX=9606 GN=STAT1 PE=1 SV=2	0	207.9	50	33	120	33	1	750	87.3	6.05	322.01	33	cell death;cell differentiation;cell proliferation;cellular component movement;defense response;metabolic process;regulation of biological process;response to stimulus	cytoplasm;cytosol;nucleus	DNA binding;protein binding;signal transducer activity	Pf00017, Pf01017, Pf02864, Pf02865, Pf12162, Pf13204	6772	ENSG00000115415.18	STAT1	2	Th1 and Th2 cell differentiation; Inflammatory bowel disease (IBD); NOD-like receptor signaling pathway; Osteoclast differentiation; Hepatitis B; Pancreatic cancer; Prolactin signaling pathway; Leishmaniasis; Pathways in cancer; Thyroid hormone signaling pathway; AGE-RAGE signaling pathway in diabetic complications; Tuberculosis; Toxoplasmosis; Jak-STAT signaling pathway; Measles; Toll-like recep…	Type III interferon signaling; IL-7 Signaling Pathway; Leptin signaling pathway; Toll-like receptor signaling pathway; RANKL/RANK (Receptor activator of NFKB (ligand)) Signaling Pathway; IL-9 Signaling Pathway; Type II interferon signaling (IFNG); EPO Receptor Signaling; Endoderm Differentiation; Endochondral Ossification; VEGFA-VEGFR2 Signaling Pathway; p38 MAPK Signaling Pathway; Oncostatin M S…	0	0.885	1.941	2.194	78.4	69.4	152.2
Q15582	Transforming growth factor-beta-induced protein ig-h3 OS=Homo sapiens OX=9606 GN=TGFBI PE=1 SV=1	0	267.262	59	33	235	33	1	683	74.6	7.71	621.33	33	cell differentiation;cell organization and biogenesis;cell proliferation;metabolic process;regulation of biological process;response to stimulus	extracellular;membrane	protein binding	Pf02469, Pf07546	7045	ENSG00000120708.16	TGFBI	5			0	1.054	1.321	1.253	88.9	93.7	117.4
P28838	Cytosol aminopeptidase OS=Homo sapiens OX=9606 GN=LAP3 PE=1 SV=3	0	209.733	65	32	118	32	1	519	56.1	7.93	343.03	32	metabolic process	cytoplasm;cytosol;mitochondrion;nucleus	catalytic activity;metal ion binding	Pf00883, Pf02789	51056	ENSG00000002549.12	LAP3	4	Glutathione metabolism; Metabolic pathways; Arginine and proline metabolism		0	1.202	0.949	0.789	95.2	114.4	90.3
P56199	Integrin alpha-1 OS=Homo sapiens OX=9606 GN=ITGA1 PE=1 SV=2	0	166.541	28	33	97	32	1	1179	130.8	6.29	243.34	33	cell organization and biogenesis;cellular component movement;regulation of biological process;response to stimulus	cell surface;membrane	metal ion binding;protein binding	Pf00092, Pf01839, Pf08441, Pf13517, Pf13519, Pf14312	3672	ENSG00000213949.8	ITGA1	5	Arrhythmogenic right ventricular cardiomyopathy (ARVC); Dilated cardiomyopathy; Hematopoietic cell lineage; Focal adhesion; Regulation of actin cytoskeleton; ECM-receptor interaction; PI3K-Akt signaling pathway; Hypertrophic cardiomyopathy (HCM)	NOTCH1 regulation of human endothelial cell calcification; Signaling of Hepatocyte Growth Factor Receptor; Regulation of Actin Cytoskeleton; miRNA targets in ECM and membrane receptors; Arrhythmogenic Right Ventricular Cardiomyopathy; Integrin-mediated Cell Adhesion	1	0.599	0.745	1.243	127.9	76.7	95.4
P14923	Junction plakoglobin OS=Homo sapiens OX=9606 GN=JUP PE=1 SV=3	0	304.139	63	37	285	32	1	745	81.7	6.14	883.01	37	cell death;cell organization and biogenesis;cellular component movement;regulation of biological process;response to stimulus;transport	cytoplasm;cytoskeleton;cytosol;extracellular;membrane;nucleus;organelle lumen	protein binding;signal transducer activity;structural molecule activity	Pf00514	3728	ENSG00000173801.16	JUP	17	Arrhythmogenic right ventricular cardiomyopathy (ARVC); Acute myeloid leukemia; Pathways in cancer; Transcriptional misregulation in cancer	Corticotropin-releasing hormone signaling pathway; Ectoderm Differentiation; Arrhythmogenic Right Ventricular Cardiomyopathy	0	1.504	1.404	0.934	76.8	115.4	107.8
Q63ZY3	KN motif and ankyrin repeat domain-containing protein 2 OS=Homo sapiens OX=9606 GN=KANK2 PE=1 SV=1	0	188.038	44	35	88	32	1	851	91.1	5.63	226.41	35	cell death;metabolic process;regulation of biological process	cytoplasm;mitochondrion	protein binding	Pf00023, Pf12075, Pf12796, Pf13606, Pf13637, Pf13857	25959	ENSG00000197256.10	KANK2	19			3	0.605	0.625	1.034	134.5	81.4	84.1
Q02252	Methylmalonate-semialdehyde dehydrogenase [acylating], mitochondrial OS=Homo sapiens OX=9606 GN=ALDH6A1 PE=1 SV=2	0	240.789	61	32	143	32	1	535	57.8	8.5	426.5	32	cell differentiation;metabolic process	mitochondrion;organelle lumen	catalytic activity;RNA binding	Pf00171	4329	ENSG00000119711.12	ALDH6A1	14	Propanoate metabolism; Carbon metabolism; beta-Alanine metabolism; Inositol phosphate metabolism; Metabolic pathways; Valine, leucine and isoleucine degradation		0	1.05	0.742	0.707	107.5	112.8	79.7
Q8IVT2	Mitotic interactor and substrate of PLK1 OS=Homo sapiens OX=9606 GN=MISP PE=1 SV=1	0	187.722	52	33	99	32	1	679	75.3	6.83	287.85	33	cell division	cytoplasm;cytoskeleton;membrane	protein binding	Pf15304	126353	ENSG00000099812.8	C19orf21; MISP	19			1	1.489	1.96	1.316	67.4	100.4	132.1
P19338	Nucleolin OS=Homo sapiens OX=9606 GN=NCL PE=1 SV=3	0	187.094	41	32	194	32	1	710	76.6	4.7	521.17	32	regulation of biological process;response to stimulus	cytoplasm;membrane;nucleus	DNA binding;protein binding;RNA binding	Pf00076, Pf13893, Pf14259	4691	ENSG00000115053.15	NCL	2	Pathogenic Escherichia coli infection	Pathogenic Escherichia coli infection; VEGFA-VEGFR2 Signaling Pathway	0	1.494	0.834	0.558	90.2	134.7	75.2
Q92626	Peroxidasin homolog OS=Homo sapiens OX=9606 GN=PXDN PE=1 SV=2	0	144.759	27	32	65	32	1	1479	165.2	7.17	171.32	32	cell organization and biogenesis;metabolic process;regulation of biological process;response to stimulus	endoplasmic reticulum;extracellular	antioxidant activity;catalytic activity;metal ion binding;protein binding;structural molecule activity	Pf00047, Pf00093, Pf03098, Pf05825, Pf07679, Pf07686, Pf08205, Pf12799, Pf13855, Pf13895, Pf13927	7837	ENSG00000130508.10	PXDN	2		EGF/EGFR Signaling Pathway	0	1.165	1.574	1.351	80.2	93.5	126.3
Q13948	Protein CASP OS=Homo sapiens OX=9606 GN=CUX1 PE=1 SV=2	0	129.142	47	32	68	32	1	678	77.4	5.44	148.37	32	cell organization and biogenesis;development;metabolic process;regulation of biological process;transport	cytosol;Golgi;membrane;nucleus	catalytic activity;DNA binding;motor activity;protein binding	Pf01576, Pf02463, Pf05557, Pf05622, Pf08172, Pf09726, Pf09787, Pf12128, Pf13166, Pf15066	1523	ENSG00000257923.9	CUX1	7			0	1.365	1.638	1.2	75	102.3	122.8
Q86U86	Protein polybromo-1 OS=Homo sapiens OX=9606 GN=PBRM1 PE=1 SV=1	0	111.218	20	32	53	32	1	1689	192.8	6.89	117.5	32	cell organization and biogenesis;metabolic process;regulation of biological process	chromosome;nucleus	DNA binding;protein binding	Pf00439, Pf00505, Pf01426	55193	ENSG00000163939.18	PBRM1	3			0	1.215	1.29	1.061	85.6	104	110.4
P11498	Pyruvate carboxylase, mitochondrial OS=Homo sapiens OX=9606 GN=PC PE=1 SV=2	0	183.981	39	32	83	32	1	1178	129.6	6.84	222.37	32	metabolic process;regulation of biological process	cytoplasm;cytosol;mitochondrion;organelle lumen	catalytic activity;metal ion binding;nucleotide binding;protein binding	Pf00289, Pf00364, Pf00682, Pf02222, Pf02436, Pf02785, Pf02786, Pf07478, Pf08443, Pf13533, Pf13535, Pf15632	5091	ENSG00000173599.13	PC	11	Citrate cycle (TCA cycle); Carbon metabolism; Pyruvate metabolism; Biosynthesis of amino acids; Metabolic pathways	TCA Cycle and Deficiency of Pyruvate Dehydrogenase complex (PDHc); Fatty Acid Biosynthesis; Amino Acid metabolism; Glycolysis and Gluconeogenesis; Alanine and aspartate metabolism	0	0.838	1.221	1.456	98.1	82.2	119.7
Q9BXP5	Serrate RNA effector molecule homolog OS=Homo sapiens OX=9606 GN=SRRT PE=1 SV=1	0	136.984	34	32	79	32	1	876	100.6	5.96	194.52	32	cell proliferation;metabolic process;regulation of biological process;response to stimulus	cytoplasm;nucleus	DNA binding;protein binding;RNA binding	Pf04959, Pf12066	51593	ENSG00000087087.18	SRRT	7			0	1.32	0.937	0.71	92.1	121.6	86.3
Q15459	Splicing factor 3A subunit 1 OS=Homo sapiens OX=9606 GN=SF3A1 PE=1 SV=1	0	184.395	38	32	90	32	1	793	88.8	5.22	264.84	32	cell organization and biogenesis;metabolic process;regulation of biological process	nucleus;spliceosomal complex	protein binding;RNA binding	Pf00240, Pf01805, Pf12230, Pf14560	10291	ENSG00000099995.18	SF3A1	22	Spliceosome	mRNA Processing	0	1.338	0.966	0.722	90.8	121.5	87.7
P49368	T-complex protein 1 subunit gamma OS=Homo sapiens OX=9606 GN=CCT3 PE=1 SV=4	0	240.089	64	32	192	32	1	545	60.5	6.49	486.55	32	cell organization and biogenesis;metabolic process;regulation of biological process;transport	cytoplasm;cytoskeleton;cytosol;membrane	nucleotide binding;protein binding;RNA binding	Pf00118	7203	ENSG00000163468.14	CCT3	1			0	1.095	0.851	0.777	101.8	111.5	86.7
Q13200	26S proteasome non-ATPase regulatory subunit 2 OS=Homo sapiens OX=9606 GN=PSMD2 PE=1 SV=3	0	187.906	42	31	86	31	1	908	100.1	5.2	271.55	31	metabolic process;regulation of biological process;response to stimulus;transport	cytoplasm;cytosol;extracellular;membrane;nucleus;organelle lumen;proteasome	catalytic activity;enzyme regulator activity;nucleotide binding;protein binding	Pf01851	5708	ENSG00000175166.16	PSMD2	3	Epstein-Barr virus infection; Proteasome	Parkin-Ubiquitin Proteasomal System pathway; Proteasome Degradation; TNF alpha Signaling Pathway	0	1.135	1.001	0.883	95.7	108.5	95.8
P42765	3-ketoacyl-CoA thiolase, mitochondrial OS=Homo sapiens OX=9606 GN=ACAA2 PE=1 SV=2	0	344.198	84	31	341	31	1	397	41.9	8.09	1159.31	31	cell organization and biogenesis;metabolic process;regulation of biological process;response to stimulus	membrane;mitochondrion;organelle lumen	catalytic activity;protein binding;RNA binding	Pf00108, Pf02801, Pf02803	10449	ENSG00000167315.17	ACAA2	18	Fatty acid degradation; Fatty acid elongation; Metabolic pathways; Valine, leucine and isoleucine degradation; Fatty acid metabolism	Fatty Acid Biosynthesis	0	1.03	0.968	0.94	100.1	103.1	96.9
Q01813	ATP-dependent 6-phosphofructokinase, platelet type OS=Homo sapiens OX=9606 GN=PFKP PE=1 SV=2	0	184.703	45	34	94	31	1	784	85.5	7.55	212.89	34	metabolic process	cytoplasm;cytosol;membrane;nucleus	catalytic activity;metal ion binding;nucleotide binding;protein binding	Pf00365	5214	ENSG00000067057.16	PFKP	10	Central carbon metabolism in cancer; Carbon metabolism; Galactose metabolism; Thyroid hormone signaling pathway; Fructose and mannose metabolism; Pentose phosphate pathway; AMPK signaling pathway; Glycolysis / Gluconeogenesis; RNA degradation; Biosynthesis of amino acids; Metabolic pathways	Glycolysis and Gluconeogenesis; Cori Cycle	4	0.934	0.823	0.881	108.8	101.6	89.6
Q92499	ATP-dependent RNA helicase DDX1 OS=Homo sapiens OX=9606 GN=DDX1 PE=1 SV=2	0	216.852	50	31	155	31	1	740	82.4	7.23	459.52	31	cell organization and biogenesis;development;metabolic process;regulation of biological process;response to stimulus	cytoplasm;cytosol;membrane;nucleus	catalytic activity;DNA binding;nucleotide binding;protein binding;RNA binding	Pf00270, Pf00271, Pf00622	1653	ENSG00000079785.14	DDX1	2		mRNA Processing; DDX1 as a regulatory component of the Drosha microprocessor	0	1.038	0.822	0.792	104.9	108.9	86.2
Q7L2E3	ATP-dependent RNA helicase DHX30 OS=Homo sapiens OX=9606 GN=DHX30 PE=1 SV=1	0	115.956	30	31	52	31	1	1194	133.9	8.78	112.9	31	cell organization and biogenesis;metabolic process	cytoplasm;cytosol;mitochondrion	catalytic activity;nucleotide binding;protein binding;RNA binding	Pf00270, Pf00271, Pf04408, Pf07717	22907	ENSG00000132153.14	DHX30	3			0	1.078	1.44	1.335	85.3	91.9	122.8
Q14839	Chromodomain-helicase-DNA-binding protein 4 OS=Homo sapiens OX=9606 GN=CHD4 PE=1 SV=2	0	183.35	29	43	86	31	1	1912	217.9	5.86	218.14	43	cell organization and biogenesis;metabolic process;regulation of biological process	cytoplasm;cytoskeleton;membrane;nucleus	catalytic activity;DNA binding;metal ion binding;nucleotide binding;protein binding	Pf00176, Pf00271, Pf00385, Pf00628, Pf04851, Pf06461, Pf06465, Pf08073, Pf08074, Pf13831	1108	ENSG00000111642.14	CHD4	12	Viral carcinogenesis		12	1.147	1.293	1.127	87.2	100	112.8
Q92608	Dedicator of cytokinesis protein 2 OS=Homo sapiens OX=9606 GN=DOCK2 PE=1 SV=2	0	136.733	21	33	50	31	1	1830	211.8	6.87	116.19	33	cell organization and biogenesis;cell proliferation;regulation of biological process;response to stimulus;transport	cytoplasm;cytoskeleton;cytosol;extracellular;membrane;organelle lumen	enzyme regulator activity;protein binding	Pf00018, Pf06920, Pf07653, Pf14429, Pf14604	1794	ENSG00000134516.15	DOCK2	5	Fc gamma R-mediated phagocytosis; Chemokine signaling pathway	Chemokine signaling pathway	2	0.664	0.754	1.135	124.1	82.4	93.5
Q9Y3Z3	Deoxynucleoside triphosphate triphosphohydrolase SAMHD1 OS=Homo sapiens OX=9606 GN=SAMHD1 PE=1 SV=2	0	179.95	53	31	92	31	1	626	72.2	7.14	229.97	31	cell organization and biogenesis;defense response;metabolic process;regulation of biological process;response to stimulus	membrane;nucleus	catalytic activity;metal ion binding;nucleotide binding;protein binding;RNA binding	Pf00536, Pf01966, Pf07647	25939	ENSG00000101347.8	SAMHD1	20			0	0.709	0.775	1.093	120.7	85.6	93.6
P25205	DNA replication licensing factor MCM3 OS=Homo sapiens OX=9606 GN=MCM3 PE=1 SV=3	0	159.849	46	31	68	31	1	808	90.9	5.77	166.18	31	metabolic process	cytoplasm;membrane;nucleus	catalytic activity;DNA binding;nucleotide binding;protein binding	Pf00493, Pf01078, Pf07728, Pf14551	4172	ENSG00000112118.18	MCM3	6	DNA replication; Cell cycle	Retinoblastoma (RB) in Cancer; Cell Cycle; DNA Replication; G1 to S cell cycle control	0	1.326	1.14	0.86	86.5	114.8	98.7
P33993	DNA replication licensing factor MCM7 OS=Homo sapiens OX=9606 GN=MCM7 PE=1 SV=4	0	132.437	48	31	58	31	1	719	81.3	6.46	141.41	31	cell proliferation;metabolic process;regulation of biological process;response to stimulus	chromosome;cytosol;membrane;nucleus	catalytic activity;DNA binding;nucleotide binding;protein binding	Pf00493, Pf07728, Pf14551	4176	ENSG00000166508.17	MCM7	7	DNA replication; Cell cycle	miRNA Regulation of DNA Damage Response; Cell Cycle; Retinoblastoma (RB) in Cancer; DNA Replication; G1 to S cell cycle control	0	1.364	1.219	0.894	83.7	114.2	102.1
P06737	Glycogen phosphorylase, liver form OS=Homo sapiens OX=9606 GN=PYGL PE=1 SV=4	0	186.71	48	38	107	31	1	847	97.1	7.17	247	38	cell death;metabolic process;transport	cytoplasm;cytosol;extracellular;organelle lumen	catalytic activity;nucleotide binding;protein binding	Pf00343	5836	ENSG00000100504.16	PYGL	14	Insulin signaling pathway; Glucagon signaling pathway; Starch and sucrose metabolism; Metabolic pathways; Insulin resistance	TNF alpha Signaling Pathway; Glycogen Metabolism	0	0.808	0.907	1.123	110.5	89.3	100.3
Q92598	Heat shock protein 105 kDa OS=Homo sapiens OX=9606 GN=HSPH1 PE=1 SV=1	0	180.185	44	34	123	31	1	858	96.8	5.39	308.22	34	metabolic process;regulation of biological process;response to stimulus;transport	cytoplasm;cytosol;extracellular;nucleus;organelle lumen	enzyme regulator activity;nucleotide binding;protein binding	Pf00012	10808	ENSG00000120694.19	HSPH1	13	Protein processing in endoplasmic reticulum		1	1.352	1.813	1.341	72	97.4	130.6
P54868	Hydroxymethylglutaryl-CoA synthase, mitochondrial OS=Homo sapiens OX=9606 GN=HMGCS2 PE=1 SV=1	0	261.276	60	33	294	31	1	508	56.6	8.16	752.51	33	metabolic process;regulation of biological process	membrane;mitochondrion;organelle lumen	catalytic activity	Pf01154, Pf08540, Pf08545	3158	ENSG00000134240.11	HMGCS2	1	Butanoate metabolism; PPAR signaling pathway; Synthesis and degradation of ketone bodies; Terpenoid backbone biosynthesis; Metabolic pathways; Valine, leucine and isoleucine degradation	PPAR signaling pathway; Synthesis and Degradation of Ketone Bodies; Amino Acid metabolism	2	1.109	0.67	0.605	108	119.7	72.4
Q14571	Inositol 1,4,5-trisphosphate receptor type 2 OS=Homo sapiens OX=9606 GN=ITPR2 PE=1 SV=2	0	157.435	17	43	89	31	1	2701	307.9	6.43	202.32	43	cellular homeostasis;regulation of biological process;response to stimulus;transport	cytoplasm;endoplasmic reticulum;membrane;nucleus	metal ion binding;protein binding;receptor activity;signal transducer activity;transporter activity	Pf01365, Pf02815, Pf08454, Pf08709, Pf12670	3709	ENSG00000123104.11	ITPR2	12	Dopaminergic synapse; Serotonergic synapse; NOD-like receptor signaling pathway; Vascular smooth muscle contraction; Glutamatergic synapse; cGMP-PKG signaling pathway; Renin secretion; Oxytocin signaling pathway; Long-term potentiation; Gap junction; Phosphatidylinositol signaling system; Glucagon signaling pathway; Thyroid hormone synthesis; Pancreatic secretion; Apoptosis; Proteoglycans in canc…	Myometrial Relaxation and Contraction Pathways; Calcium Regulation in the Cardiac Cell; Alzheimers Disease	2	1.219	1.16	0.952	88.8	108.2	103
P17301	Integrin alpha-2 OS=Homo sapiens OX=9606 GN=ITGA2 PE=1 SV=1	0	149.304	36	31	77	31	1	1181	129.2	5.31	199	31	cell differentiation;cell organization and biogenesis;cell proliferation;cellular component movement;coagulation;regulation of biological process;response to stimulus	cell surface;membrane;nucleus	metal ion binding;protein binding;receptor activity;signal transducer activity	Pf00092, Pf01839, Pf08441, Pf13517, Pf13519	3673		ITGA2	5	Arrhythmogenic right ventricular cardiomyopathy (ARVC); Dilated cardiomyopathy; Hematopoietic cell lineage; Pathways in cancer; Phagosome; Focal adhesion; Proteoglycans in cancer; Regulation of actin cytoskeleton; Small cell lung cancer; ECM-receptor interaction; PI3K-Akt signaling pathway; Hypertrophic cardiomyopathy (HCM); Platelet activation	Interleukin-11 Signaling Pathway; TGF-beta Signaling Pathway; Integrin-mediated Cell Adhesion; Arrhythmogenic Right Ventricular Cardiomyopathy; Focal Adhesion	0	1.252	1.463	1.168	80.7	101.1	118.1
P05556	Integrin beta-1 OS=Homo sapiens OX=9606 GN=ITGB1 PE=1 SV=2	0	239.15	38	32	185	31	1	798	88.4	5.39	506.39	32	cell differentiation;cell growth;cell organization and biogenesis;cellular component movement;defense response;metabolic process;regulation of biological process;response to stimulus;transport	cell surface;cytoplasm;endosome;membrane	enzyme regulator activity;metal ion binding;protein binding;receptor activity;signal transducer activity	Pf00362, Pf07965, Pf08725	3688	ENSG00000150093.18	ITGB1	10	Arrhythmogenic right ventricular cardiomyopathy (ARVC); Pathogenic Escherichia coli infection; Dilated cardiomyopathy; Leishmaniasis; Rap1 signaling pathway; Cell adhesion molecules (CAMs); Pathways in cancer; Pertussis; Toxoplasmosis; Phagosome; Focal adhesion; Proteoglycans in cancer; Regulation of actin cytoskeleton; Leukocyte transendothelial migration; Bacterial invasion of epithelial cells;…	Factors and pathways affecting insulin-like growth factor (IGF1)-Akt signaling; Primary Focal Segmental Glomerulosclerosis FSGS; VEGFA-VEGFR2 Signaling Pathway; Arrhythmogenic Right Ventricular Cardiomyopathy; TGF-beta Signaling Pathway; Focal Adhesion; Focal Adhesion-PI3K-Akt-mTOR-signaling pathway; Rac1/Pak1/p38/MMP-2 pathway; Neural Crest Differentiation; Pathogenic Escherichia coli infection;…	1	0.828	0.945	1.141	108.2	89.6	102.2
Q86V48	Leucine zipper protein 1 OS=Homo sapiens OX=9606 GN=LUZP1 PE=1 SV=2	0	111.829	36	31	45	31	1	1076	120.2	8.5	84.24	31	metabolic process	membrane;nucleus		Pf04111	7798	ENSG00000169641.13	LUZP1	1			0	1.301	1.454	1.117	79.9	103.9	116.2
P22033	Methylmalonyl-CoA mutase, mitochondrial OS=Homo sapiens OX=9606 GN=MMUT PE=1 SV=4	0	203.838	49	31	122	31	1	750	83.1	6.93	373.07	31	metabolic process	mitochondrion;organelle lumen	catalytic activity;metal ion binding	Pf01642, Pf02310	4594	ENSG00000146085.7	MUT	6	Propanoate metabolism; Carbon metabolism; Metabolic pathways; Glyoxylate and dicarboxylate metabolism; Valine, leucine and isoleucine degradation	Amino Acid metabolism; Vitamin B12 Metabolism	0	1.004	1.076	1.073	97.4	97.8	104.8
P46821	Microtubule-associated protein 1B OS=Homo sapiens OX=9606 GN=MAP1B PE=1 SV=2	0	145.571	18	34	61	31	1	2468	270.5	4.81	126.69	34	cell growth;cell organization and biogenesis;cellular component movement;regulation of biological process;transport	cytoplasm;cytoskeleton;cytosol;membrane	protein binding;structural molecule activity		4131	ENSG00000131711.14	MAP1B	5		Regulation of Microtubule Cytoskeleton	3	0.523	0.524	1.002	146.6	76.6	76.8
P98088	Mucin-5AC OS=Homo sapiens OX=9606 GN=MUC5AC PE=1 SV=4	0	128.037	9	34	72	31	1	5654	585.2	7.02	128.48	34	metabolic process;regulation of biological process;response to stimulus	cytoplasm;extracellular;membrane;organelle lumen	protein binding;structural molecule activity	Pf00094, Pf01826, Pf08742, Pf13330	4586	ENSG00000283158.1; ENSG00000215182.8	MUC5AC	11; CHR_HG107_PATCH			0	2.322	2.873	1.237	48.4	112.5	139.1
Q8IVF2	Protein AHNAK2 OS=Homo sapiens OX=9606 GN=AHNAK2 PE=1 SV=2	0	124.548	18	32	53	31	1	5795	616.2	5.36	104.8	32	cell organization and biogenesis	cytoplasm;cytosol;membrane;nucleus	protein binding		113146	ENSG00000185567.6	AHNAK2	14			0	0.693	0.78	1.126	121.3	84.1	94.7
O60610	Protein diaphanous homolog 1 OS=Homo sapiens OX=9606 GN=DIAPH1 PE=1 SV=2	0	141.371	27	31	86	31	1	1272	141.3	5.41	192.18	31	cell organization and biogenesis;regulation of biological process;response to stimulus;transport	cytoplasm;cytoskeleton;cytosol;membrane	catalytic activity;motor activity;protein binding;RNA binding	Pf01576, Pf02181, Pf06346, Pf06367, Pf06371, Pf11932	1729	ENSG00000131504.15	DIAPH1	5	AGE-RAGE signaling pathway in diabetic complications; Focal adhesion; Regulation of actin cytoskeleton; Shigellosis	G13 Signaling Pathway; Regulation of Actin Cytoskeleton; Regulation of Microtubule Cytoskeleton; Focal Adhesion; AGE/RAGE pathway	0	1.157	1.05	0.908	93.5	108.2	98.3
Q9Y520	Protein PRRC2C OS=Homo sapiens OX=9606 GN=PRRC2C PE=1 SV=4	0	125.712	11	32	55	31	1	2896	316.7	9.13	115.28	32	cell differentiation	membrane	protein binding;RNA binding	Pf07001	23215		PRRC2C	1			1	1.436	1.044	0.727	86.2	123.8	90
P55786	Puromycin-sensitive aminopeptidase OS=Homo sapiens OX=9606 GN=NPEPPS PE=1 SV=2	0	164.281	34	31	89	31	1	919	103.2	5.72	238.58	31	metabolic process;response to stimulus	cytoplasm;cytosol;nucleus	catalytic activity;metal ion binding	Pf01433, Pf11838, Pf13485	9520	ENSG00000141279.15	NPEPPS	17			0	0.957	0.802	0.838	108.7	104.1	87.2
Q9UHD8	Septin-9 OS=Homo sapiens OX=9606 GN=SEPTIN9 PE=1 SV=2	0	155.273	58	31	80	31	1	586	65.4	8.97	201.83	31	cell division;cell organization and biogenesis;regulation of biological process	cytoplasm;cytoskeleton	catalytic activity;nucleotide binding;protein binding	Pf00735, Pf01926, Pf03193, Pf04548	10801	ENSG00000184640.17	SEPT9	17	Bacterial invasion of epithelial cells		0	1.058	0.731	0.69	107.6	113.8	78.6
Q9UQ35	Serine/arginine repetitive matrix protein 2 OS=Homo sapiens OX=9606 GN=SRRM2 PE=1 SV=2	0	137.508	15	31	55	31	1	2752	299.4	12.06	126.38	31	metabolic process	nucleus;spliceosomal complex	nucleotide binding;protein binding;RNA binding		23524	ENSG00000167978.16	SRRM2	16			0	1.307	1.374	1.051	81.5	106.5	112
P50991	T-complex protein 1 subunit delta OS=Homo sapiens OX=9606 GN=CCT4 PE=1 SV=4	0	216.593	68	32	142	31	1	539	57.9	7.83	383.98	32	metabolic process;regulation of biological process;transport	cytoplasm;cytoskeleton;cytosol	nucleotide binding;protein binding;RNA binding	Pf00118	10575	ENSG00000115484.14	CCT4	2			0	1.152	0.854	0.741	99.8	115	85.2
Q13263	Transcription intermediary factor 1-beta OS=Homo sapiens OX=9606 GN=TRIM28 PE=1 SV=5	0	214.726	57	31	170	31	1	835	88.5	5.77	427.91	31	cell organization and biogenesis;defense response;metabolic process;regulation of biological process;response to stimulus	chromosome;nucleus	catalytic activity;DNA binding;metal ion binding;protein binding;RNA binding	Pf00628, Pf00643	10155	ENSG00000130726.11	TRIM28	19		ATM Signaling Network in Development and Disease; Corticotropin-releasing hormone signaling pathway; Mesodermal Commitment Pathway	0	1.685	1.176	0.698	77.7	130.9	91.4
P29401	Transketolase OS=Homo sapiens OX=9606 GN=TKT PE=1 SV=3	0	218.962	51	31	182	31	1	623	67.8	7.66	507.69	31	metabolic process;regulation of biological process	cytosol	catalytic activity;metal ion binding;protein binding	Pf00456, Pf00676, Pf02775, Pf02779, Pf02780, Pf09364	7086	ENSG00000163931.15	TKT	3	Carbon metabolism; Pentose phosphate pathway; Biosynthesis of amino acids; Metabolic pathways	Pentose Phosphate Pathway	0	1.291	0.819	0.635	96.5	124.5	79
P22102	Trifunctional purine biosynthetic protein adenosine-3 OS=Homo sapiens OX=9606 GN=GART PE=1 SV=1	0	177.676	39	31	88	31	1	1010	107.7	6.7	229.45	31	metabolic process;response to stimulus	cytoplasm;cytosol	catalytic activity;metal ion binding;nucleotide binding	Pf00551, Pf00586, Pf01071, Pf02222, Pf02655, Pf02769, Pf02843, Pf02844, Pf03435, Pf07478, Pf08442, Pf08443, Pf13535, Pf15632	2618	ENSG00000159131.16	GART	21	Antifolate resistance; Purine metabolism; One carbon pool by folate; Metabolic pathways	One Carbon Metabolism; Folate Metabolism	0	1.272	0.979	0.77	92.3	117.4	90.4
Q6JQN1	Acyl-CoA dehydrogenase family member 10 OS=Homo sapiens OX=9606 GN=ACAD10 PE=1 SV=1	0	153.193	35	30	72	30	1	1059	118.8	8.06	174.18	30	metabolic process	mitochondrion;organelle lumen	catalytic activity;nucleotide binding	Pf00441, Pf00702, Pf01163, Pf01636, Pf02770, Pf02771, Pf08028, Pf13242, Pf13419	80724	ENSG00000111271.14	ACAD10	12			0	1.1	0.986	0.896	97.2	106.9	95.8
P00505	Aspartate aminotransferase, mitochondrial OS=Homo sapiens OX=9606 GN=GOT2 PE=1 SV=3	0	174.297	59	30	156	30	1	430	47.5	9.01	450.09	30	metabolic process;response to stimulus;transport	cell surface;membrane;mitochondrion;organelle lumen	catalytic activity;protein binding;RNA binding	Pf00155	2806	ENSG00000125166.12	GOT2	16	Fat digestion and absorption; Phenylalanine, tyrosine and tryptophan biosynthesis; Arginine biosynthesis; Tyrosine metabolism; Carbon metabolism; Alanine, aspartate and glutamate metabolism; Phenylalanine metabolism; Biosynthesis of amino acids; 2-Oxocarboxylic acid metabolism; Metabolic pathways; Cysteine and methionine metabolism; Arginine and proline metabolism	Alanine and aspartate metabolism; Glycolysis and Gluconeogenesis; Amino Acid metabolism	0	1.222	1.175	0.961	88.3	107.9	103.8
Q9Y4K1	Beta/gamma crystallin domain-containing protein 1 OS=Homo sapiens OX=9606 GN=CRYBG1 PE=1 SV=3	0	124.474	24	30	55	30	1	1723	188.6	5.86	133.14	30				Pf00030, Pf00652	202	ENSG00000112297.14	AIM1; CRYBG1	6			0	1.584	1.367	0.863	75.9	120.3	103.8
O14976	Cyclin-G-associated kinase OS=Homo sapiens OX=9606 GN=GAK PE=1 SV=2	0	132.228	27	30	53	30	1	1311	143.1	5.73	117.14	30	cell organization and biogenesis;metabolic process;regulation of biological process;transport	cytoplasm;cytosol;Golgi;membrane	catalytic activity;nucleotide binding;protein binding	Pf00069, Pf00226, Pf07714, Pf10409	2580	ENSG00000178950.16	GAK	4			0	1.173	1.151	0.981	90.2	105.9	103.9
P08238	Heat shock protein HSP 90-beta OS=Homo sapiens OX=9606 GN=HSP90AB1 PE=1 SV=4	0	441.184	66	51	574	30	1	724	83.2	5.03	1585.25	51	cell organization and biogenesis;metabolic process;regulation of biological process;response to stimulus;transport	cell surface;cytoplasm;cytosol;extracellular;membrane;mitochondrion;nucleus;organelle lumen	enzyme regulator activity;nucleotide binding;protein binding;RNA binding	Pf00183, Pf02518, Pf13589	3326	ENSG00000096384.19	HSP90AB1	6	NOD-like receptor signaling pathway; Progesterone-mediated oocyte maturation; Pathways in cancer; Prostate cancer; Protein processing in endoplasmic reticulum; Estrogen signaling pathway; PI3K-Akt signaling pathway; Antigen processing and presentation	NRF2 pathway; Focal Adhesion-PI3K-Akt-mTOR-signaling pathway	0	1.143	1.048	0.916	94	107.5	98.5
P52789	Hexokinase-2 OS=Homo sapiens OX=9606 GN=HK2 PE=1 SV=2	0	183.119	41	34	83	30	1	917	102.3	6.05	241.68	34	cell organization and biogenesis;cellular homeostasis;metabolic process;regulation of biological process;response to stimulus;transport	cytosol;membrane;mitochondrion	catalytic activity;nucleotide binding;protein binding	Pf00349, Pf03727	3099	ENSG00000159399.9	HK2	2	Insulin signaling pathway; HIF-1 signaling pathway; Central carbon metabolism in cancer; Carbon metabolism; Galactose metabolism; Type II diabetes mellitus; Neomycin, kanamycin and gentamicin biosynthesis; Starch and sucrose metabolism; Fructose and mannose metabolism; Glycolysis / Gluconeogenesis; Carbohydrate digestion and absorption; Amino sugar and nucleotide sugar metabolism; Metabolic pathw…	Glycolysis and Gluconeogenesis	1	0.907	1.318	1.452	93	84.4	122.6
P51610	Host cell factor 1 OS=Homo sapiens OX=9606 GN=HCFC1 PE=1 SV=2	0	132.197	20	31	63	30	1	2035	208.6	7.46	165.27	31	cell organization and biogenesis;metabolic process;regulation of biological process;response to stimulus	cytoplasm;membrane;nucleus	catalytic activity;protein binding	Pf01344, Pf13415, Pf13418, Pf13854, Pf13964	3054	ENSG00000172534.13	HCFC1	X	Herpes simplex infection	Mitochondrial Gene Expression	1	1.135	1.018	0.897	95.1	108	96.9
P33121	Long-chain-fatty-acid--CoA ligase 1 OS=Homo sapiens OX=9606 GN=ACSL1 PE=1 SV=1	0	164.202	50	32	83	30	1	698	77.9	7.15	221.46	32	metabolic process;regulation of biological process;response to stimulus;transport	endoplasmic reticulum;membrane;mitochondrion	catalytic activity;nucleotide binding	Pf00501	2180	ENSG00000151726.13	ACSL1	4	Peroxisome; Fatty acid degradation; PPAR signaling pathway; Fatty acid biosynthesis; Metabolic pathways; Adipocytokine signaling pathway; Fatty acid metabolism	Mitochondrial LC-Fatty Acid Beta-Oxidation; Fatty Acid Beta Oxidation; Fatty Acid Biosynthesis; PPAR signaling pathway	2	1.176	1.463	1.244	82.4	97	120.6
Q9ULC5	Long-chain-fatty-acid--CoA ligase 5 OS=Homo sapiens OX=9606 GN=ACSL5 PE=1 SV=1	0	262.406	56	32	228	30	1	683	75.9	6.92	622.27	32	metabolic process;regulation of biological process	endoplasmic reticulum;membrane;mitochondrion;nucleus	catalytic activity;nucleotide binding	Pf00501	51703	ENSG00000197142.10	ACSL5	10	Peroxisome; Fatty acid degradation; PPAR signaling pathway; Fatty acid biosynthesis; Metabolic pathways; Adipocytokine signaling pathway; Fatty acid metabolism	PPAR signaling pathway; Fatty Acid Beta Oxidation; Fatty Acid Biosynthesis	0	1.191	1.298	1.09	86	102.4	111.6
Q13228	Methanethiol oxidase OS=Homo sapiens OX=9606 GN=SELENBP1 PE=1 SV=2	0	218.457	71	30	208	30	1	472	52.4	6.37	635.68	30	transport	cytoplasm;cytosol;membrane;nucleus	protein binding	Pf05694, Pf10282	8991	ENSG00000143416.20	SELENBP1	1		Selenium Metabolism and Selenoproteins; IL1 and megakaryocytes in obesity	0	1.525	0.599	0.393	96.1	146.4	57.5
Q9BQG0	Myb-binding protein 1A OS=Homo sapiens OX=9606 GN=MYBBP1A PE=1 SV=2	0	125.687	28	30	54	30	1	1328	148.8	9.28	125.86	30	cell communication;cell differentiation;metabolic process;regulation of biological process;response to stimulus;transport	cytoplasm;membrane;nucleus	catalytic activity;DNA binding;protein binding;RNA binding	Pf04931, Pf05793, Pf11593, Pf12815	10514	ENSG00000132382.14	MYBBP1A	17		Energy Metabolism	0	1.467	1.57	1.07	74.3	109	116.7
O14936	Peripheral plasma membrane protein CASK OS=Homo sapiens OX=9606 GN=CASK PE=1 SV=3	0	160.196	35	30	81	30	1	926	105.1	6.43	202.32	30	metabolic process;regulation of biological process;transport	cytoplasm;cytoskeleton;cytosol;membrane;nucleus	catalytic activity;nucleotide binding;protein binding	Pf00018, Pf00069, Pf00595, Pf00625, Pf02828, Pf07653, Pf07714, Pf13180, Pf14604	8573	ENSG00000147044.20	CASK	X	Tight junction	Parkin-Ubiquitin Proteasomal System pathway	0	1.204	1.025	0.851	92.9	111.9	95.2
Q15067	Peroxisomal acyl-coenzyme A oxidase 1 OS=Homo sapiens OX=9606 GN=ACOX1 PE=1 SV=3	0	196.992	62	30	136	30	1	660	74.4	8.16	333.7	30	cell organization and biogenesis;metabolic process;regulation of biological process	cytoplasm;membrane;mitochondrion;nucleus;organelle lumen	catalytic activity;nucleotide binding;protein binding	Pf01756, Pf02770, Pf14749	51	ENSG00000161533.11	ACOX1	17	Peroxisome; Fatty acid degradation; PPAR signaling pathway; Biosynthesis of unsaturated fatty acids; alpha-Linolenic acid metabolism; Metabolic pathways; cAMP signaling pathway; Fatty acid metabolism	Estrogen Receptor Pathway; PPAR signaling pathway	0	0.764	0.803	1.052	116.9	89.3	93.9
Q92841	Probable ATP-dependent RNA helicase DDX17 OS=Homo sapiens OX=9606 GN=DDX17 PE=1 SV=2	0	219.162	52	38	166	30	1	729	80.2	8.27	436.66	38	cell differentiation;cell organization and biogenesis;defense response;metabolic process;regulation of biological process;response to stimulus	cytoplasm;cytosol;membrane;nucleus	catalytic activity;nucleotide binding;protein binding;RNA binding	Pf00270, Pf00271	10521	ENSG00000100201.20	DDX17	22		RIG-I-like Receptor Signaling	9	1.27	0.967	0.762	92.7	117.7	89.6
P48147	Prolyl endopeptidase OS=Homo sapiens OX=9606 GN=PREP PE=1 SV=2	0	163.683	52	30	109	30	1	710	80.6	5.86	251.85	30	metabolic process	cytoplasm;cytosol;membrane;nucleus	catalytic activity;protein binding	Pf00326, Pf02897	5550	ENSG00000085377.13	PREP	6	Renin-angiotensin system		0	1.562	0.816	0.522	88.8	138.7	72.4
O94979	Protein transport protein Sec31A OS=Homo sapiens OX=9606 GN=SEC31A PE=1 SV=3	0	171.542	28	30	91	30	1	1220	132.9	6.89	267.11	30	cell organization and biogenesis;response to stimulus;transport	cytoplasm;cytosol;endoplasmic reticulum;membrane	protein binding	Pf03154, Pf09770, Pf12931	22872	ENSG00000138674.16	SEC31A	4	Protein processing in endoplasmic reticulum	Sterol Regulatory Element-Binding Proteins (SREBP) signalling	0	1.062	1.059	0.998	96.1	102.1	101.8
Q15042	Rab3 GTPase-activating protein catalytic subunit OS=Homo sapiens OX=9606 GN=RAB3GAP1 PE=1 SV=3	0	111.345	33	30	48	30	1	981	110.5	5.55	102.5	30	cell organization and biogenesis;regulation of biological process;response to stimulus	cytoplasm;cytosol;Golgi;membrane	enzyme regulator activity;protein binding	Pf13890	22930	ENSG00000115839.17	RAB3GAP1	2			0	0.965	1.135	1.176	96.8	93.4	109.8
P23246	Splicing factor, proline- and glutamine-rich OS=Homo sapiens OX=9606 GN=SFPQ PE=1 SV=2	0	197.106	41	31	153	30	1	707	76.1	9.44	390.47	31	cell organization and biogenesis;defense response;metabolic process;regulation of biological process;response to stimulus	chromosome;cytoplasm;nucleus	DNA binding;protein binding;RNA binding	Pf00076, Pf08075, Pf13893, Pf14259	6421	ENSG00000116560.10	SFPQ	1		mRNA Processing	1	1.145	0.759	0.663	103.3	118.3	78.4
Q9UGP8	Translocation protein SEC63 homolog OS=Homo sapiens OX=9606 GN=SEC63 PE=1 SV=2	0	177.484	42	30	92	30	1	760	87.9	5.31	248.9	30	cell organization and biogenesis;metabolic process;response to stimulus;transport	cytosol;endoplasmic reticulum;membrane;spliceosomal complex	nucleotide binding;protein binding;receptor activity;RNA binding;transporter activity	Pf00183, Pf00226, Pf02724, Pf02889, Pf04774, Pf04889	11231	ENSG00000025796.13	SEC63	6	Protein export; Protein processing in endoplasmic reticulum		0	1.073	1.565	1.459	82.5	88.5	129.1
Q13428	Treacle protein OS=Homo sapiens OX=9606 GN=TCOF1 PE=1 SV=3	0	125.67	24	30	49	30	1	1488	152	9.04	130.58	30	cell organization and biogenesis;regulation of biological process;transport	cytosol;nucleus	protein binding;RNA binding;transporter activity	Pf03546	6949	ENSG00000070814.17	TCOF1	5	Ribosome biogenesis in eukaryotes		0	1.476	0.945	0.64	87.7	129.5	82.8
P38606	V-type proton ATPase catalytic subunit A OS=Homo sapiens OX=9606 GN=ATP6V1A PE=1 SV=2	0	213.473	66	30	135	30	1	617	68.3	5.52	316.05	30	cellular homeostasis;metabolic process;regulation of biological process;response to stimulus;transport	cytosol;membrane;mitochondrion	catalytic activity;nucleotide binding;transporter activity	Pf00006, Pf00306, Pf02874	523	ENSG00000114573.9	ATP6V1A	3	Phagosome; mTOR signaling pathway; Oxidative phosphorylation; Vibrio cholerae infection; Metabolic pathways; Epithelial cell signaling in Helicobacter pylori infection; Collecting duct acid secretion; Synaptic vesicle cycle; Rheumatoid arthritis		0	0.837	1.027	1.226	104.8	87.7	107.5
Q7Z2W4	Zinc finger CCCH-type antiviral protein 1 OS=Homo sapiens OX=9606 GN=ZC3HAV1 PE=1 SV=3	0	152.76	41	30	64	30	1	902	101.4	8.4	144.95	30	defense response;metabolic process;regulation of biological process;response to stimulus	cytoplasm;cytosol;nucleus	catalytic activity;metal ion binding;nucleotide binding;protein binding;RNA binding	Pf00644	56829	ENSG00000105939.12	ZC3HAV1	7			0	1.247	1.357	1.088	83.3	103.8	113
P24752	Acetyl-CoA acetyltransferase, mitochondrial OS=Homo sapiens OX=9606 GN=ACAT1 PE=1 SV=1	0	238.936	71	29	224	29	1	427	45.2	8.85	639.15	29	cell organization and biogenesis;metabolic process;response to stimulus	membrane;mitochondrion;organelle lumen	catalytic activity;metal ion binding;protein binding	Pf00108, Pf00109, Pf02803	38	ENSG00000075239.13	ACAT1	11	Butanoate metabolism; Fatty acid degradation; Propanoate metabolism; Carbon metabolism; Lysine degradation; Pyruvate metabolism; Synthesis and degradation of ketone bodies; Terpenoid backbone biosynthesis; Metabolic pathways; Glyoxylate and dicarboxylate metabolism; Tryptophan metabolism; Valine, leucine and isoleucine degradation; Fatty acid metabolism	Synthesis and Degradation of Ketone Bodies; Tryptophan metabolism; Fatty Acid Beta Oxidation	0	0.642	0.745	1.16	125.7	80.7	93.6
Q5JTZ9	Alanine--tRNA ligase, mitochondrial OS=Homo sapiens OX=9606 GN=AARS2 PE=1 SV=1	0	130.734	40	29	56	29	1	985	107.3	6.27	148.31	29	cell organization and biogenesis;metabolic process	cytoplasm;mitochondrion	catalytic activity;metal ion binding;nucleotide binding;RNA binding	Pf01411, Pf07973	57505	ENSG00000124608.4	AARS2	6	Aminoacyl-tRNA biosynthesis		0	1.247	1.214	0.974	86.7	108.1	105.2
P06576	ATP synthase subunit beta, mitochondrial OS=Homo sapiens OX=9606 GN=ATP5F1B PE=1 SV=3	0	423.652	75	29	936	29	1	529	56.5	5.4	2771.66	29	cell differentiation;cell organization and biogenesis;cellular homeostasis;metabolic process;regulation of biological process;transport	cell surface;membrane;mitochondrion;nucleus;organelle lumen	catalytic activity;nucleotide binding;protein binding;transporter activity	Pf00006, Pf00306, Pf02874	506	ENSG00000110955.8	ATP5B	12	Huntington's disease; Parkinson's disease; Alzheimer's disease; Oxidative phosphorylation; Metabolic pathways	Oxidative phosphorylation; Electron Transport Chain	0	0.945	0.858	0.908	107	101.1	91.8
Q6NUK1	Calcium-binding mitochondrial carrier protein SCaMC-1 OS=Homo sapiens OX=9606 GN=SLC25A24 PE=1 SV=2	0	200.777	61	29	141	29	1	477	53.3	6.33	413.89	29	regulation of biological process;response to stimulus;transport	membrane;mitochondrion	metal ion binding;protein binding;transporter activity	Pf00036, Pf00153, Pf10591, Pf12763, Pf13405, Pf13499, Pf13833	29957	ENSG00000085491.15; ENSG00000284468.1	SLC25A24	1; CHR_HSCHR1_6_CTG3			0	1.499	1.159	0.773	82	122.9	95
P20810	Calpastatin OS=Homo sapiens OX=9606 GN=CAST PE=1 SV=4	0	190.844	54	29	120	29	1	708	76.5	5.07	307.22	29	regulation of biological process	cytosol;endoplasmic reticulum;membrane	enzyme regulator activity;protein binding;RNA binding	Pf00748	831	ENSG00000153113.23	CAST	5			0	1.615	0.918	0.568	84.9	137.2	77.9
O15438	Canalicular multispecific organic anion transporter 2 OS=Homo sapiens OX=9606 GN=ABCC3 PE=1 SV=3	0	160.077	24	30	78	29	1	1527	169.2	7.2	216.87	30	transport	membrane	catalytic activity;nucleotide binding;transporter activity	Pf00005, Pf00664	8714	ENSG00000108846.15	ABCC3	17	Bile secretion; Antifolate resistance; ABC transporters	NRF2 pathway; Constitutive Androstane Receptor Pathway; Codeine and Morphine Metabolism; Nuclear Receptors in Lipid Metabolism and Toxicity; Photodynamic therapy-induced NFE2L2 (NRF2) survival signaling; Drug Induction of Bile Acid Pathway; Fluoropyrimidine Activity	1	1.227	1.1	0.896	90.2	110.6	99.2
Q6P1N0	Coiled-coil and C2 domain-containing protein 1A OS=Homo sapiens OX=9606 GN=CC2D1A PE=1 SV=1	0	118.278	33	29	56	29	1	951	104	8.09	145.38	29	metabolic process;regulation of biological process;response to stimulus	cytoplasm;cytoskeleton;cytosol;membrane;nucleus	DNA binding;protein binding;signal transducer activity	Pf00168	54862	ENSG00000132024.17	CC2D1A	19		Sudden Infant Death Syndrome (SIDS) Susceptibility Pathways	0	1.192	0.818	0.686	99.7	118.8	81.5
O75534	Cold shock domain-containing protein E1 OS=Homo sapiens OX=9606 GN=CSDE1 PE=1 SV=2	0	122.149	39	29	64	29	1	798	88.8	6.25	147.65	29	metabolic process;regulation of biological process	cytoplasm;cytosol;Golgi;membrane	DNA binding;protein binding;RNA binding	Pf00313, Pf12901	7812	ENSG00000009307.15	CSDE1	1			0	1.052	1.129	1.073	94.3	99.2	106.5
P21399	Cytoplasmic aconitate hydratase OS=Homo sapiens OX=9606 GN=ACO1 PE=1 SV=3	0	160.431	41	29	83	29	1	889	98.3	6.68	205.86	29	cellular homeostasis;metabolic process;regulation of biological process;response to stimulus;transport	cytoplasm;cytosol;endoplasmic reticulum;Golgi;mitochondrion	catalytic activity;metal ion binding;protein binding;RNA binding	Pf00330, Pf00694	48	ENSG00000122729.18	ACO1	9	Citrate cycle (TCA cycle); Carbon metabolism; Biosynthesis of amino acids; 2-Oxocarboxylic acid metabolism; Metabolic pathways; Glyoxylate and dicarboxylate metabolism	Iron metabolism in placenta; TCA Cycle and Deficiency of Pyruvate Dehydrogenase complex (PDHc)	0	1.138	0.824	0.723	101.3	115.3	83.4
Q8IUD2	ELKS/Rab6-interacting/CAST family member 1 OS=Homo sapiens OX=9606 GN=ERC1 PE=1 SV=1	0	119.273	27	30	45	29	1	1116	128	5.97	109.46	30	development;metabolic process;regulation of biological process;transport	cytoplasm;endoplasmic reticulum;Golgi;membrane	protein binding;transporter activity	Pf01496, Pf04156, Pf05529, Pf05557, Pf05622, Pf07888, Pf09457, Pf09726, Pf10174, Pf10186, Pf12128, Pf13166	23085	ENSG00000283017.1; ENSG00000082805.19	ERC1	12; CHR_HSCHR12_2_CTG1	NF-kappa B signaling pathway		1	0.88	0.913	1.038	107.4	94.5	98.1
Q9Y2H6	Fibronectin type-III domain-containing protein 3A OS=Homo sapiens OX=9606 GN=FNDC3A PE=1 SV=4	0	146.49	36	29	64	29	1	1198	131.8	6.71	162.34	29		cytosol;Golgi;membrane	protein binding;RNA binding	Pf00041	22862	ENSG00000102531.16	FNDC3A	13			0	0.963	1.165	1.21	95.9	92.3	111.7
P00367	Glutamate dehydrogenase 1, mitochondrial OS=Homo sapiens OX=9606 GN=GLUD1 PE=1 SV=2	0	280.017	53	29	338	29	1	558	61.4	7.8	1030.08	29	cell organization and biogenesis;metabolic process;regulation of biological process	cytoplasm;mitochondrion;organelle lumen	catalytic activity;nucleotide binding;protein binding	Pf00208, Pf02812	2746	ENSG00000148672.8	GLUD1	10	Arginine biosynthesis; Carbon metabolism; Proximal tubule bicarbonate reclamation; Alanine, aspartate and glutamate metabolism; Nitrogen metabolism; Metabolic pathways; D-Glutamine and D-glutamate metabolism	Amino Acid metabolism; Urea cycle and metabolism of amino groups	0	0.957	1.052	1.1	99.7	95.4	104.9
P41250	Glycine--tRNA ligase OS=Homo sapiens OX=9606 GN=GARS PE=1 SV=3	0	143.584	40	29	69	29	1	739	83.1	7.03	184.89	29	metabolic process	cytoplasm;cytosol;extracellular;mitochondrion;organelle lumen	catalytic activity;nucleotide binding;protein binding	Pf00458, Pf00587, Pf03129	2617	ENSG00000106105.13	GARS	7	Aminoacyl-tRNA biosynthesis		0	1.316	1.526	1.16	78.1	102.7	119.2
P11142	Heat shock cognate 71 kDa protein OS=Homo sapiens OX=9606 GN=HSPA8 PE=1 SV=1	0	415.719	68	47	509	29	1	646	70.9	5.52	1484.39	47	cell communication;cell organization and biogenesis;metabolic process;regulation of biological process;response to stimulus;transport	cytoplasm;cytosol;endosome;extracellular;membrane;nucleus;organelle lumen;spliceosomal complex	catalytic activity;nucleotide binding;protein binding;RNA binding	Pf00012, Pf02463, Pf06723	3312	ENSG00000109971.13	HSPA8	11	Endocytosis; Longevity regulating pathway - multiple species; Epstein-Barr virus infection; Spliceosome; MAPK signaling pathway; Protein processing in endoplasmic reticulum; Toxoplasmosis; Measles; Influenza A; Estrogen signaling pathway; Legionellosis; Antigen processing and presentation	Exercise-induced Circadian Regulation; Parkin-Ubiquitin Proteasomal System pathway; MAPK Signaling Pathway	15	1.143	1.135	0.994	91.5	104.6	103.9
Q9Y2U8	Inner nuclear membrane protein Man1 OS=Homo sapiens OX=9606 GN=LEMD3 PE=1 SV=2	0	131.573	38	29	74	29	1	911	99.9	7.55	177.06	29	cell organization and biogenesis;regulation of biological process	membrane;nucleus	DNA binding;protein binding	Pf03020, Pf09402	23592	ENSG00000174106.2	LEMD3	12			0	1.223	1.488	1.217	80.8	98.9	120.3
Q13751	Laminin subunit beta-3 OS=Homo sapiens OX=9606 GN=LAMB3 PE=1 SV=1	0	159.876	35	29	64	29	1	1172	129.5	7.21	131.63	29	cell differentiation;cell organization and biogenesis	extracellular	protein binding;structural molecule activity	Pf00053, Pf00055, Pf13514	3914	ENSG00000196878.14	LAMB3	1	Amoebiasis; Pathways in cancer; Toxoplasmosis; Focal adhesion; Small cell lung cancer; ECM-receptor interaction; PI3K-Akt signaling pathway	Alpha 6 Beta 4 signaling pathway; Focal Adhesion; Focal Adhesion-PI3K-Akt-mTOR-signaling pathway	0	1.184	1.226	1.036	88	104.2	107.9
P48449	Lanosterol synthase OS=Homo sapiens OX=9606 GN=LSS PE=1 SV=1	0	153.052	42	29	87	29	1	732	83.3	6.61	226.81	29	metabolic process;regulation of biological process	endoplasmic reticulum;membrane	catalytic activity	Pf00432, Pf09492, Pf13243, Pf13249	4047	ENSG00000160285.14	LSS	21	Steroid biosynthesis; Metabolic pathways	Cholesterol Biosynthesis; Sterol Regulatory Element-Binding Proteins (SREBP) signalling	0	1.01	1.207	1.196	93.2	94.2	112.6
Q93052	Lipoma-preferred partner OS=Homo sapiens OX=9606 GN=LPP PE=1 SV=1	0	208.484	53	29	166	29	1	612	65.7	7.37	433.97	29		cytoplasm;cytosol;membrane;nucleus	metal ion binding;protein binding	Pf00412, Pf02318, Pf03154	4026	ENSG00000145012.13	LPP	3			0	0.726	0.714	0.984	122.9	89.3	87.8
Q9NR99	Matrix-remodeling-associated protein 5 OS=Homo sapiens OX=9606 GN=MXRA5 PE=1 SV=3	0	112.507	13	29	52	29	1	2828	312	8.32	108.84	29	response to stimulus	extracellular	protein binding	Pf00047, Pf07679, Pf13855, Pf13895, Pf13927	25878	ENSG00000101825.7	MXRA5	X			0	0.897	1.584	1.765	86.2	77.3	136.5
Q3SY69	Mitochondrial 10-formyltetrahydrofolate dehydrogenase OS=Homo sapiens OX=9606 GN=ALDH1L2 PE=1 SV=2	0	164.566	42	34	80	29	1	923	101.7	6.52	195.56	34	metabolic process	cytoplasm;mitochondrion;organelle lumen	catalytic activity	Pf00171, Pf00550, Pf00551, Pf02911	160428	ENSG00000136010.13	ALDH1L2	12	One carbon pool by folate		3	0.556	0.764	1.375	129.3	71.9	98.8
O75376	Nuclear receptor corepressor 1 OS=Homo sapiens OX=9606 GN=NCOR1 PE=1 SV=2	0	122.491	15	31	39	29	1	2440	270	7.11	101.07	31	cell organization and biogenesis;metabolic process;regulation of biological process	cytosol;membrane;nucleus	DNA binding;protein binding	Pf00249, Pf13921	9611	ENSG00000141027.20	NCOR1	17	Thyroid hormone signaling pathway; Transcriptional misregulation in cancer; Endocrine resistance	Notch Signaling Pathway; Mecp2 and Associated Rett Syndrome; Androgen receptor signaling pathway; Ovarian Infertility Genes; Pathways Affected in Adenoid Cystic Carcinoma; Adipogenesis	2	1.354	1.281	0.946	82.5	111.7	105.7
Q9NR30	Nucleolar RNA helicase 2 OS=Homo sapiens OX=9606 GN=DDX21 PE=1 SV=5	0	174.309	41	30	76	29	1	783	87.3	9.28	200.92	30	cell differentiation;metabolic process;regulation of biological process;response to stimulus	cytoplasm;membrane;nucleus	catalytic activity;nucleotide binding;protein binding;RNA binding	Pf00270, Pf00271, Pf08152, Pf14617	9188	ENSG00000165732.12	DDX21	10			1	1.659	1.728	1.042	68.4	113.4	118.2
Q8WX93	Palladin OS=Homo sapiens OX=9606 GN=PALLD PE=1 SV=3	0	136.039	28	29	76	29	1	1383	150.5	7.09	189.86	29	cell organization and biogenesis;cellular component movement	cytoplasm;cytoskeleton;cytosol;membrane;nucleus	protein binding	Pf00047, Pf07679, Pf13895, Pf13927	23022		PALLD	4			0	0.943	1.07	1.134	99.6	93.9	106.5
P00558	Phosphoglycerate kinase 1 OS=Homo sapiens OX=9606 GN=PGK1 PE=1 SV=3	0	275.957	75	29	289	29	1	417	44.6	8.1	833.39	29	cell differentiation;metabolic process;regulation of biological process;response to stimulus	cytoplasm;cytosol;membrane	catalytic activity;nucleotide binding;protein binding	Pf00162	5230	ENSG00000102144.13	PGK1	X	HIF-1 signaling pathway; Carbon metabolism; Glycolysis / Gluconeogenesis; Biosynthesis of amino acids; Metabolic pathways	Cori Cycle; Glycolysis and Gluconeogenesis; Photodynamic therapy-induced HIF-1 survival signaling	0	1.016	0.748	0.736	108.5	110.3	81.2
Q14160	Protein scribble homolog OS=Homo sapiens OX=9606 GN=SCRIB PE=1 SV=4	0	137.553	23	31	72	29	1	1630	174.8	5.07	176.66	31	cell communication;cell death;cell differentiation;cell organization and biogenesis;cell proliferation;cellular component movement;development;metabolic process;regulation of biological process;response to stimulus;transport	cytoplasm;membrane	catalytic activity;protein binding	Pf00595, Pf12799, Pf13180, Pf13855, Pf14580	23513		SCRIB	8	Viral carcinogenesis; Hippo signaling pathway	Human Thyroid Stimulating Hormone (TSH) signaling pathway	2	1.305	1.28	0.981	83.7	109.2	107.1
P10586	Receptor-type tyrosine-protein phosphatase F OS=Homo sapiens OX=9606 GN=PTPRF PE=1 SV=2	0	136.007	23	31	52	29	1	1907	212.7	6.3	105.7	31	cell organization and biogenesis;cellular component movement;metabolic process;regulation of biological process;response to stimulus	membrane	catalytic activity;protein binding;receptor activity;signal transducer activity	Pf00041, Pf00047, Pf00102, Pf07679, Pf13895, Pf13927, Pf14566	5792	ENSG00000142949.16	PTPRF	1	Insulin signaling pathway; Cell adhesion molecules (CAMs); Adherens junction; Insulin resistance	Brain-Derived Neurotrophic Factor (BDNF) signaling pathway; Insulin Signaling	2	1.035	0.967	0.934	99.9	103.5	96.6
O94875	Sorbin and SH3 domain-containing protein 2 OS=Homo sapiens OX=9606 GN=SORBS2 PE=1 SV=3	0	126.764	28	29	66	29	1	1100	124	8.31	197.13	29	cell growth;cell organization and biogenesis;cellular component movement	cytoplasm;cytoskeleton;membrane;nucleus	protein binding;RNA binding;structural molecule activity	Pf00018, Pf02208, Pf07653, Pf14604	8470	ENSG00000154556.17	SORBS2	4			0	0.629	0.576	0.915	136	85.6	78.3
P31040	Succinate dehydrogenase [ubiquinone] flavoprotein subunit, mitochondrial OS=Homo sapiens OX=9606 GN=SDHA PE=1 SV=2	0	241.259	59	29	232	29	1	664	72.6	7.39	730.65	29	metabolic process;transport	membrane;mitochondrion	catalytic activity;nucleotide binding;protein binding	Pf00890, Pf02910	6389	ENSG00000073578.16	SDHA	5	Citrate cycle (TCA cycle); Carbon metabolism; Huntington's disease; Parkinson's disease; Alzheimer's disease; Oxidative phosphorylation; Non-alcoholic fatty liver disease (NAFLD); Metabolic pathways	Amino Acid metabolism; Electron Transport Chain; TCA Cycle and Deficiency of Pyruvate Dehydrogenase complex (PDHc); TCA Cycle	0	1.007	0.895	0.889	103.4	104.1	92.5
O00186	Syntaxin-binding protein 3 OS=Homo sapiens OX=9606 GN=STXBP3 PE=1 SV=2	0	134.783	49	29	78	29	1	592	67.7	7.8	197.47	29	cell organization and biogenesis;regulation of biological process;response to stimulus;transport	cytoplasm;cytosol;membrane	protein binding	Pf00995	6814	ENSG00000116266.10	STXBP3	1		Insulin Signaling	0	1.05	1.095	1.043	95.4	100.1	104.5
P82094	TATA element modulatory factor OS=Homo sapiens OX=9606 GN=TMF1 PE=1 SV=2	0	129.844	31	29	55	29	1	1093	122.8	4.92	118.39	29	cell differentiation;cell organization and biogenesis;cellular component movement;defense response;metabolic process;regulation of biological process;response to stimulus;transport	cytoplasm;cytosol;endoplasmic reticulum;Golgi;membrane;nucleus	DNA binding;protein binding	Pf12325, Pf12329	7110	ENSG00000144747.15	TMF1	3			0	1.12	1.513	1.351	82.6	92.5	125
P55084	Trifunctional enzyme subunit beta, mitochondrial OS=Homo sapiens OX=9606 GN=HADHB PE=1 SV=3	0	286.843	59	30	292	29	1	474	51.3	9.41	735.75	30	metabolic process	endoplasmic reticulum;membrane;mitochondrion	catalytic activity;protein binding;RNA binding	Pf00108, Pf00109, Pf02803	3032	ENSG00000138029.13	HADHB	2	Fatty acid degradation; Fatty acid elongation; Metabolic pathways; Valine, leucine and isoleucine degradation; Fatty acid metabolism	Valproic acid pathway; Fatty Acid Beta Oxidation; Sudden Infant Death Syndrome (SIDS) Susceptibility Pathways	1	0.998	0.97	0.972	101.1	100.9	98
Q16851	UTP--glucose-1-phosphate uridylyltransferase OS=Homo sapiens OX=9606 GN=UGP2 PE=1 SV=5	0	155.197	63	29	91	29	1	508	56.9	8.15	276.51	29	metabolic process	cytoplasm;cytosol;nucleus	catalytic activity;metal ion binding;nucleotide binding;protein binding	Pf01704	7360	ENSG00000169764.15	UGP2	2	Galactose metabolism; Starch and sucrose metabolism; Amino sugar and nucleotide sugar metabolism; Pentose and glucuronate interconversions; Metabolic pathways	Glycogen Metabolism; Glucuronidation; Exercise-induced Circadian Regulation	0	0.775	0.627	0.81	124.9	96.8	78.4
P17980	26S proteasome regulatory subunit 6A OS=Homo sapiens OX=9606 GN=PSMC3 PE=1 SV=3	0	178.724	68	28	96	28	1	439	49.2	5.24	260.85	28	metabolic process;regulation of biological process;response to stimulus;transport	cytoplasm;cytosol;extracellular;membrane;nucleus;organelle lumen;proteasome	catalytic activity;enzyme regulator activity;nucleotide binding;protein binding	Pf00004, Pf01078, Pf05496, Pf07724, Pf07728, Pf13191	5702	ENSG00000165916.8	PSMC3	11	Epstein-Barr virus infection; Proteasome	Proteasome Degradation; Parkin-Ubiquitin Proteasomal System pathway	0	1.066	0.963	0.903	99	105.6	95.3
Q01518	Adenylyl cyclase-associated protein 1 OS=Homo sapiens OX=9606 GN=CAP1 PE=1 SV=5	0	261.222	62	29	255	28	1	475	51.9	8.06	650.19	29	cell organization and biogenesis;cellular component movement;regulation of biological process;response to stimulus;transport	cytoplasm;cytoskeleton;extracellular;membrane;organelle lumen	protein binding	Pf01213, Pf07986, Pf08603	10487	ENSG00000131236.16	CAP1	1		Angiopoietin Like Protein 8 Regulatory Pathway; Insulin Signaling	1	1.031	0.741	0.719	108.2	111.6	80.2
O95831	Apoptosis-inducing factor 1, mitochondrial OS=Homo sapiens OX=9606 GN=AIFM1 PE=1 SV=1	0	257.379	52	28	213	28	1	613	66.9	8.95	660.74	28	cell death;cell differentiation;cell organization and biogenesis;cellular homeostasis;metabolic process;regulation of biological process;response to stimulus	cytoplasm;cytosol;membrane;mitochondrion;nucleus	catalytic activity;DNA binding;nucleotide binding;protein binding	Pf00070, Pf07992, Pf14721, Pf14962	9131	ENSG00000156709.13	AIFM1	X	Apoptosis	Nanomaterial induced apoptosis; Apoptosis Modulation by HSP70; Apoptosis Modulation and Signaling	0	1.154	1.323	1.146	86.3	99.6	114.1
O75363	Breast carcinoma-amplified sequence 1 OS=Homo sapiens OX=9606 GN=BCAS1 PE=1 SV=2	0	170.149	54	28	85	28	1	584	61.7	5.1	193.9	28		cytoplasm			8537	ENSG00000064787.13	BCAS1	20			0	1.22	1.05	0.861	91.8	111.9	96.3
P04040	Catalase OS=Homo sapiens OX=9606 GN=CAT PE=1 SV=3	0	181.957	49	28	151	28	1	527	59.7	7.39	401.72	28	cell differentiation;cell organization and biogenesis;metabolic process;regulation of biological process;response to stimulus;transport	cytosol;endoplasmic reticulum;extracellular;Golgi;membrane;mitochondrion;organelle lumen;vacuole	antioxidant activity;catalytic activity;metal ion binding;nucleotide binding;protein binding	Pf00199, Pf06628	847	ENSG00000121691.4	CAT	11	Peroxisome; Longevity regulating pathway - multiple species; Carbon metabolism; FoxO signaling pathway; Amyotrophic lateral sclerosis (ALS); Glyoxylate and dicarboxylate metabolism; Tryptophan metabolism; Longevity regulating pathway	Selenium Micronutrient Network; DNA Damage Response (only ATM dependent); Tryptophan metabolism; Folate Metabolism; Amyotrophic lateral sclerosis (ALS); Oxidative Stress	0	0.995	0.893	0.897	103.9	103.4	92.7
P48444	Coatomer subunit delta OS=Homo sapiens OX=9606 GN=ARCN1 PE=1 SV=1	0	182.602	50	28	113	28	1	511	57.2	6.21	322.86	28	response to stimulus;transport	cytoplasm;cytosol;endoplasmic reticulum;Golgi;membrane	RNA binding	Pf00928	372	ENSG00000095139.13	ARCN1	11		miR-517 relationship with ARCN1 and USP1	0	1.048	0.93	0.887	100.7	105.6	93.7
P02452	Collagen alpha-1(I) chain OS=Homo sapiens OX=9606 GN=COL1A1 PE=1 SV=5	0	157.43	21	28	120	28	1	1464	138.9	5.8	312.15	28	cell communication;cell differentiation;cell organization and biogenesis;cellular component movement;coagulation;metabolic process;regulation of biological process;response to stimulus;transport	cytoplasm;endoplasmic reticulum;extracellular;Golgi;organelle lumen	metal ion binding;protein binding;structural molecule activity	Pf00093, Pf01391, Pf01410	1277		COL1A1	17	Amoebiasis; Protein digestion and absorption; AGE-RAGE signaling pathway in diabetic complications; Focal adhesion; ECM-receptor interaction; PI3K-Akt signaling pathway; Platelet activation	Senescence and Autophagy in Cancer; Osteoblast Signaling; Focal Adhesion-PI3K-Akt-mTOR-signaling pathway; Inflammatory Response Pathway; Focal Adhesion; miR-509-3p alteration of YAP1/ECM axis	0	0.251	0.449	1.785	176.4	44.4	79.2
Q9H845	Complex I assembly factor ACAD9, mitochondrial OS=Homo sapiens OX=9606 GN=ACAD9 PE=1 SV=1	0	139.498	45	28	81	28	1	621	68.7	7.96	212.23	28	cell organization and biogenesis;metabolic process	membrane;mitochondrion;nucleus	catalytic activity;nucleotide binding;protein binding	Pf00441, Pf02770, Pf02771, Pf08028	28976	ENSG00000177646.18	ACAD9	3			0	1.127	1.379	1.224	85.6	96.4	118
O00429	Dynamin-1-like protein OS=Homo sapiens OX=9606 GN=DNM1L PE=1 SV=2	0	136.24	52	28	63	28	1	736	81.8	6.81	137.42	28	cell death;cell organization and biogenesis;regulation of biological process;response to stimulus;transport	cytoplasm;cytoskeleton;cytosol;endoplasmic reticulum;Golgi;membrane;mitochondrion	catalytic activity;enzyme regulator activity;nucleotide binding;protein binding	Pf00350, Pf01031, Pf02212	10059	ENSG00000087470.17	DNM1L	12	TNF signaling pathway; NOD-like receptor signaling pathway	Synaptic Vesicle Pathway	0	1.105	0.837	0.757	102	112.7	85.3
Q6P2E9	Enhancer of mRNA-decapping protein 4 OS=Homo sapiens OX=9606 GN=EDC4 PE=1 SV=1	0	131.737	25	28	65	28	1	1401	151.6	5.86	151.82	28	metabolic process	cytoplasm;cytosol;membrane;nucleus	protein binding	Pf00400	23644	ENSG00000038358.14	EDC4	16	RNA degradation		0	1.36	1.381	1.015	80.2	109.1	110.7
P42285	Exosome RNA helicase MTR4 OS=Homo sapiens OX=9606 GN=MTREX PE=1 SV=3	0	135.381	33	29	68	28	1	1042	117.7	6.52	155.81	29	metabolic process	nucleus;spliceosomal complex	catalytic activity;DNA binding;nucleotide binding;protein binding;RNA binding	Pf00270, Pf04851, Pf08148, Pf13234	23517	ENSG00000039123.15	SKIV2L2	5	RNA degradation		1	1.438	1.105	0.768	84.7	121.8	93.5
O14980	Exportin-1 OS=Homo sapiens OX=9606 GN=XPO1 PE=1 SV=1	0	172.502	33	28	92	28	1	1071	123.3	6.06	222.91	28	cell organization and biogenesis;regulation of biological process;response to stimulus;transport	chromosome;cytoplasm;cytosol;membrane;nucleus	protein binding;RNA binding;transporter activity	Pf03810, Pf08389, Pf08767	7514	ENSG00000082898.16	XPO1	2	Epstein-Barr virus infection; Ribosome biogenesis in eukaryotes; HTLV-I infection; RNA transport; Influenza A	eIF5A regulation in response to inhibition of the nuclear export system	0	1.193	1.201	1.007	88.4	105.4	106.1
P15311	Ezrin OS=Homo sapiens OX=9606 GN=EZR PE=1 SV=4	0	284.509	61	42	194	28	1	586	69.4	6.27	511.45	42	cell differentiation;cell organization and biogenesis;cellular component movement;metabolic process;regulation of biological process;response to stimulus;transport	cytoplasm;cytoskeleton;cytosol;endosome;membrane	protein binding;RNA binding	Pf00373, Pf00769, Pf09379, Pf09380	7430	ENSG00000092820.17	EZR	6	Pathogenic Escherichia coli infection; MicroRNAs in cancer; Proteoglycans in cancer; Regulation of actin cytoskeleton; Leukocyte transendothelial migration; Gastric acid secretion	VEGFA-VEGFR2 Signaling Pathway; Pathogenic Escherichia coli infection; AGE/RAGE pathway; Regulation of Actin Cytoskeleton	3	0.77	0.67	0.871	123	94.6	82.4
P02679	Fibrinogen gamma chain OS=Homo sapiens OX=9606 GN=FGG PE=1 SV=3	0	246.212	70	28	232	28	1	453	51.5	5.62	688.43	28	cell organization and biogenesis;coagulation;metabolic process;regulation of biological process;response to stimulus;transport	cell surface;cytoplasm;extracellular;membrane;organelle lumen	catalytic activity;metal ion binding;protein binding;structural molecule activity	Pf00147, Pf08317, Pf08702, Pf15397	2266	ENSG00000171557.16	FGG	4	Complement and coagulation cascades; Staphylococcus aureus infection; Platelet activation	VEGFA-VEGFR2 Signaling Pathway; Blood Clotting Cascade	0	0.551	1.217	2.21	108.4	59.7	131.9
O00461	Golgi integral membrane protein 4 OS=Homo sapiens OX=9606 GN=GOLIM4 PE=1 SV=1	0	164.527	43	28	85	28	1	696	81.8	4.77	255.06	28	transport	endosome;Golgi;membrane;organelle lumen			27333	ENSG00000173905.8	GOLIM4	3			0	1.248	1.575	1.263	78.5	97.9	123.6
Q6YN16	Hydroxysteroid dehydrogenase-like protein 2 OS=Homo sapiens OX=9606 GN=HSDL2 PE=1 SV=1	0	212.732	69	28	131	28	1	418	45.4	7.99	351.53	28	metabolic process	membrane;mitochondrion	catalytic activity	Pf00106, Pf02036, Pf13561, Pf14864	84263	ENSG00000119471.14	HSDL2	9			0	1.096	1.043	0.951	95.6	104.7	99.7
Q14974	Importin subunit beta-1 OS=Homo sapiens OX=9606 GN=KPNB1 PE=1 SV=2	0	205.237	42	28	127	28	1	876	97.1	4.78	340.48	28	cell organization and biogenesis;cellular component movement;metabolic process;regulation of biological process;response to stimulus;transport	cytoplasm;cytosol;extracellular;membrane;nucleus;organelle lumen	metal ion binding;protein binding;RNA binding;transporter activity	Pf02985, Pf03810, Pf13513, Pf13646	3837	ENSG00000108424.9	KPNB1	17	RNA transport	Sterol Regulatory Element-Binding Proteins (SREBP) signalling	0	1.145	1.181	1.032	90.2	103.2	106.6
O75874	Isocitrate dehydrogenase [NADP] cytoplasmic OS=Homo sapiens OX=9606 GN=IDH1 PE=1 SV=2	0	197.623	68	30	183	28	1	414	46.6	7.01	452.92	30	metabolic process;regulation of biological process;response to stimulus;transport	cytoplasm;cytosol;extracellular;mitochondrion;organelle lumen	catalytic activity;metal ion binding;nucleotide binding;protein binding	Pf00180	3417	ENSG00000138413.13	IDH1	2	Peroxisome; Citrate cycle (TCA cycle); Central carbon metabolism in cancer; Carbon metabolism; Glutathione metabolism; Biosynthesis of amino acids; 2-Oxocarboxylic acid metabolism; Metabolic pathways	TCA Cycle and Deficiency of Pyruvate Dehydrogenase complex (PDHc); Amino Acid metabolism; Glutathione metabolism	2	1.064	0.647	0.608	110.7	117.8	71.6
Q9NU22	Midasin OS=Homo sapiens OX=9606 GN=MDN1 PE=1 SV=2	0	110.46	6	28	43	28	1	5596	632.4	5.68	88.97	28	cell organization and biogenesis;metabolic process	cytoplasm;cytoskeleton;cytosol;membrane;nucleus	catalytic activity;nucleotide binding;protein binding	Pf00004, Pf00092, Pf02367, Pf07726, Pf07728, Pf13401, Pf13671	23195	ENSG00000112159.11	MDN1	6	Ribosome biogenesis in eukaryotes		0	1.053	1.19	1.129	92.5	97.4	110.1
Q9Y2A7	Nck-associated protein 1 OS=Homo sapiens OX=9606 GN=NCKAP1 PE=1 SV=1	0	153.442	28	29	85	28	1	1128	128.7	6.62	182.53	29	cell death;cell organization and biogenesis;regulation of biological process;response to stimulus	cytosol;membrane	protein binding	Pf09735	10787	ENSG00000061676.14	NCKAP1	2	Regulation of actin cytoskeleton	Regulation of Actin Cytoskeleton; Exercise-induced Circadian Regulation	1	1.118	0.814	0.728	102.3	114.4	83.3
O43520	Phospholipid-transporting ATPase IC OS=Homo sapiens OX=9606 GN=ATP8B1 PE=1 SV=3	0	161.193	25	28	89	28	1	1251	143.6	7.15	215.56	28	cell organization and biogenesis;metabolic process;regulation of biological process;transport	endoplasmic reticulum;Golgi;membrane	catalytic activity;metal ion binding;nucleotide binding;protein binding;transporter activity	Pf00122, Pf00702, Pf01757, Pf13246	5205	ENSG00000081923.11	ATP8B1	18			0	1.25	0.915	0.732	94.8	118.5	86.7
P00747	Plasminogen OS=Homo sapiens OX=9606 GN=PLG PE=1 SV=2	0	121.607	41	29	75	28	1	810	90.5	7.24	172.61	29	cell differentiation;cell organization and biogenesis;cellular component movement;cellular homeostasis;coagulation;metabolic process;regulation of biological process;transport	cell surface;extracellular;membrane;organelle lumen	catalytic activity;protein binding	Pf00024, Pf00051, Pf00089, Pf09342, Pf13365	5340	ENSG00000122194.18	PLG	6	Neuroactive ligand-receptor interaction; Complement and coagulation cascades; Staphylococcus aureus infection; Influenza A	Vitamin B12 Metabolism; Folate Metabolism; Blood Clotting Cascade; Complement and Coagulation Cascades; Selenium Micronutrient Network	0	1.063	1.579	1.485	82.4	87.6	130.1
Q5VYK3	Proteasome adapter and scaffold protein ECM29 OS=Homo sapiens OX=9606 GN=ECPAS PE=1 SV=2	0	125.986	21	28	56	28	1	1845	204.2	7.12	134.45	28	cell organization and biogenesis;metabolic process	cytoplasm;cytoskeleton;endoplasmic reticulum;endosome;membrane;nucleus;proteasome	protein binding;structural molecule activity	Pf12755, Pf13001	23392		KIAA0368	9			0	1.052	0.833	0.792	104	109.4	86.6
Q15084	Protein disulfide-isomerase A6 OS=Homo sapiens OX=9606 GN=PDIA6 PE=1 SV=1	0	191.914	70	28	206	28	1	440	48.1	5.08	654.76	28	cellular homeostasis;metabolic process;regulation of biological process;response to stimulus;transport	cytosol;endoplasmic reticulum;membrane;organelle lumen	catalytic activity;protein binding	Pf00085, Pf13098, Pf13848, Pf13899, Pf13905	10130	ENSG00000143870.12	PDIA6	2	Protein processing in endoplasmic reticulum	Photodynamic therapy-induced unfolded protein response	0	0.878	1.11	1.264	100.4	88.2	111.4
Q15436	Protein transport protein Sec23A OS=Homo sapiens OX=9606 GN=SEC23A PE=1 SV=2	0	163.957	48	30	105	28	1	765	86.1	7.08	265.16	30	cell organization and biogenesis;transport	cytoplasm;cytosol;endoplasmic reticulum;membrane	metal ion binding;protein binding	Pf00626, Pf04810, Pf04811, Pf04815, Pf08033	10484	ENSG00000100934.14	SEC23A	14	Protein processing in endoplasmic reticulum	Sterol Regulatory Element-Binding Proteins (SREBP) signalling	2	1.07	1.237	1.157	90.7	97	112.2
Q96PK6	RNA-binding protein 14 OS=Homo sapiens OX=9606 GN=RBM14 PE=1 SV=2	0	173.381	37	28	112	28	1	669	69.4	9.67	273.41	28	cell organization and biogenesis;defense response;metabolic process;regulation of biological process;response to stimulus	cytoplasm;nucleus	protein binding;RNA binding	Pf00076, Pf13893, Pf14259	10432; 100526737	ENSG00000239306.4	RBM14; RBM14-RBM4	11			0	1.632	1.671	1.024	69.7	113.8	116.5
Q5JTH9	RRP12-like protein OS=Homo sapiens OX=9606 GN=RRP12 PE=1 SV=2	0	113.769	29	29	55	28	1	1297	143.6	8.75	117.52	29		membrane;nucleus	RNA binding	Pf08161	23223	ENSG00000052749.13	RRP12	10			1	1.358	1.812	1.334	71.9	97.7	130.3
Q93084	Sarcoplasmic/endoplasmic reticulum calcium ATPase 3 OS=Homo sapiens OX=9606 GN=ATP2A3 PE=1 SV=2	0	287.673	36	37	216	28	1	1043	113.9	5.57	573.47	37	transport	endoplasmic reticulum;membrane;nucleus	catalytic activity;metal ion binding;nucleotide binding;transporter activity	Pf00122, Pf00689, Pf00690, Pf00702, Pf08282, Pf12710, Pf13246	489	ENSG00000074370.17	ATP2A3	17	cGMP-PKG signaling pathway; Pancreatic secretion; Alzheimer's disease; Calcium signaling pathway	Alzheimers Disease; Myometrial Relaxation and Contraction Pathways; Calcium Regulation in the Cardiac Cell	0	1.159	1.091	0.942	92.3	107	100.7
Q96I99	Succinate--CoA ligase [GDP-forming] subunit beta, mitochondrial OS=Homo sapiens OX=9606 GN=SUCLG2 PE=1 SV=2	0	242.991	66	29	231	28	1	432	46.5	6.39	691.58	29	metabolic process	membrane;mitochondrion;organelle lumen	catalytic activity;metal ion binding;nucleotide binding;protein binding	Pf00549, Pf01071, Pf08442, Pf13549	8801	ENSG00000172340.14	SUCLG2	3	Propanoate metabolism; Citrate cycle (TCA cycle); Carbon metabolism; Metabolic pathways	TCA Cycle and Deficiency of Pyruvate Dehydrogenase complex (PDHc); TCA Cycle	1	0.875	0.702	0.802	116.4	101.9	81.7
Q8NBS9	Thioredoxin domain-containing protein 5 OS=Homo sapiens OX=9606 GN=TXNDC5 PE=1 SV=2	0	202.814	68	28	372	28	1	432	47.6	5.97	1034.58	28	cellular homeostasis;metabolic process;regulation of biological process;response to stimulus;transport	endoplasmic reticulum;extracellular;organelle lumen	catalytic activity;protein binding	Pf00085, Pf13098, Pf13905	81567	ENSG00000239264.8	TXNDC5	6	Protein processing in endoplasmic reticulum		0	0.603	0.66	1.094	132.6	80	87.4
Q7KZ85	Transcription elongation factor SPT6 OS=Homo sapiens OX=9606 GN=SUPT6H PE=1 SV=2	0	104.67	20	28	46	28	1	1726	198.9	4.91	77.01	28	cell organization and biogenesis;metabolic process;regulation of biological process;transport	nucleus	DNA binding;protein binding;RNA binding	Pf00017, Pf09371, Pf12836, Pf14633, Pf14635, Pf14639, Pf14641, Pf14878	6830	ENSG00000109111.14	SUPT6H	17			0	1.231	1.041	0.846	91.7	112.9	95.5
Q9H3S7	Tyrosine-protein phosphatase non-receptor type 23 OS=Homo sapiens OX=9606 GN=PTPN23 PE=1 SV=1	0	133.768	23	28	61	28	1	1636	178.9	6.92	140.02	28	cell organization and biogenesis;metabolic process;regulation of biological process;transport	cytoplasm;cytoskeleton;cytosol;endosome;nucleus	catalytic activity;protein binding	Pf00102, Pf03097, Pf05823, Pf13949	25930	ENSG00000076201.14	PTPN23	3			0	1.056	0.905	0.857	101.3	107	91.7
P54577	Tyrosine--tRNA ligase, cytoplasmic OS=Homo sapiens OX=9606 GN=YARS PE=1 SV=4	0	125.802	52	28	73	28	1	528	59.1	7.05	166.18	28	cell death;metabolic process;regulation of biological process;response to stimulus	cytoplasm;cytosol	catalytic activity;nucleotide binding;protein binding;RNA binding;signal transducer activity	Pf00579, Pf01588	8565	ENSG00000134684.10	YARS	1	Aminoacyl-tRNA biosynthesis		0	1.137	0.888	0.781	99.2	112.8	88.1
O60701	UDP-glucose 6-dehydrogenase OS=Homo sapiens OX=9606 GN=UGDH PE=1 SV=1	0	189.218	66	28	115	28	1	494	55	7.12	345.19	28	metabolic process	cytosol;nucleus	catalytic activity;nucleotide binding	Pf00984, Pf03720, Pf03721	7358	ENSG00000109814.11	UGDH	4	Ascorbate and aldarate metabolism; Amino sugar and nucleotide sugar metabolism; Pentose and glucuronate interconversions; Metabolic pathways	Glucuronidation	0	0.715	0.423	0.592	140.3	100.3	59.4
O75083	WD repeat-containing protein 1 OS=Homo sapiens OX=9606 GN=WDR1 PE=1 SV=4	0	177.161	56	28	134	28	1	606	66.2	6.65	413.73	28	cell differentiation;cell organization and biogenesis;cellular component movement;metabolic process;regulation of biological process;transport	cytoplasm;cytoskeleton;cytosol;extracellular	protein binding	Pf00400, Pf04762, Pf08662, Pf14783	9948	ENSG00000071127.16	WDR1	4		Hypertrophy Model	0	0.975	0.722	0.741	111.3	108.4	80.3
P05091	Aldehyde dehydrogenase, mitochondrial OS=Homo sapiens OX=9606 GN=ALDH2 PE=1 SV=2	0	294.986	65	32	382	27	1	517	56.3	7.05	1257.21	32	metabolic process	mitochondrion;organelle lumen	catalytic activity;nucleotide binding	Pf00171	217	ENSG00000111275.12	ALDH2	12	Fatty acid degradation; Ascorbate and aldarate metabolism; Lysine degradation; Histidine metabolism; beta-Alanine metabolism; Pyruvate metabolism; Glycerolipid metabolism; Glycolysis / Gluconeogenesis; Pentose and glucuronate interconversions; Metabolic pathways; Tryptophan metabolism; Arginine and proline metabolism; Valine, leucine and isoleucine degradation	Tryptophan metabolism; Fatty Acid Omega Oxidation	5	1.045	0.966	0.925	99.6	104.1	96.3
O00116	Alkyldihydroxyacetonephosphate synthase, peroxisomal OS=Homo sapiens OX=9606 GN=AGPS PE=1 SV=1	0	169.958	48	27	100	27	1	658	72.9	7.34	260.43	27	metabolic process	membrane;mitochondrion;organelle lumen	catalytic activity;nucleotide binding;protein binding	Pf01565, Pf02913	8540	ENSG00000018510.13	AGPS	2	Peroxisome; Ether lipid metabolism; Metabolic pathways	Triacylglyceride Synthesis	0	1.001	1.215	1.214	93.3	93.4	113.3
P06733	Alpha-enolase OS=Homo sapiens OX=9606 GN=ENO1 PE=1 SV=2	0	284.852	77	31	323	27	1	434	47.1	7.39	958.47	31	metabolic process;regulation of biological process;response to stimulus	cell surface;cytoplasm;cytosol;membrane;nucleus	catalytic activity;DNA binding;metal ion binding;protein binding;RNA binding	Pf00113, Pf03952, Pf13378	2023	ENSG00000074800.13	ENO1	1	HIF-1 signaling pathway; Carbon metabolism; Glycolysis / Gluconeogenesis; RNA degradation; Biosynthesis of amino acids; Metabolic pathways	Glycolysis and Gluconeogenesis	3	1.233	0.802	0.651	98.8	121.8	79.3
P09525	Annexin A4 OS=Homo sapiens OX=9606 GN=ANXA4 PE=1 SV=4	0	194.264	70	28	221	27	1	319	35.9	6.13	627.76	28	cell differentiation;regulation of biological process;response to stimulus	cell surface;cytoplasm;membrane;nucleus	enzyme regulator activity;metal ion binding;protein binding	Pf00191	307		ANXA4	2		Prostaglandin Synthesis and Regulation	1	1.185	1.145	0.966	90.1	106.8	103.1
Q6UVK1	Chondroitin sulfate proteoglycan 4 OS=Homo sapiens OX=9606 GN=CSPG4 PE=1 SV=2	0	114.767	17	27	48	27	1	2322	250.4	5.47	92.58	27	cell differentiation;cell proliferation;cellular component movement;development;metabolic process;regulation of biological process;response to stimulus	cell surface;extracellular;membrane;organelle lumen	protein binding;signal transducer activity	Pf00054, Pf02210	1464	ENSG00000173546.7	CSPG4	15		Spinal Cord Injury	0	0.674	0.852	1.264	118.8	80	101.2
Q9HC35	Echinoderm microtubule-associated protein-like 4 OS=Homo sapiens OX=9606 GN=EML4 PE=1 SV=3	0	144.492	30	27	70	27	1	981	108.8	6.4	173.38	27		cytoplasm;cytoskeleton;membrane	protein binding	Pf00400, Pf03451	27436	ENSG00000143924.18	EML4	2	Non-small cell lung cancer		0	1.233	0.783	0.635	99.5	122.6	77.9
P55884	Eukaryotic translation initiation factor 3 subunit B OS=Homo sapiens OX=9606 GN=EIF3B PE=1 SV=3	0	147.176	38	27	86	27	1	814	92.4	5	228.97	27	cell organization and biogenesis;metabolic process;regulation of biological process	cytoplasm;cytosol	protein binding;RNA binding;structural molecule activity	Pf00076, Pf08662, Pf13893, Pf14259	8662	ENSG00000106263.17	EIF3B	7	RNA transport	Translation Factors	0	1.051	0.846	0.804	103.6	108.9	87.6
P78344	Eukaryotic translation initiation factor 4 gamma 2 OS=Homo sapiens OX=9606 GN=EIF4G2 PE=1 SV=1	0	111.992	32	27	56	27	1	907	102.3	7.14	103.4	27	cell death;metabolic process;regulation of biological process	cytosol;membrane	protein binding;RNA binding	Pf02020, Pf02847, Pf02854	1982	ENSG00000110321.16	EIF4G2	11	RNA transport; Viral myocarditis	Exercise-induced Circadian Regulation	0	1.26	1.124	0.892	88.6	111.7	99.7
A0FGR8	Extended synaptotagmin-2 OS=Homo sapiens OX=9606 GN=ESYT2 PE=1 SV=1	0	175.771	37	27	103	27	1	921	102.3	9.26	266.14	27	metabolic process;transport	endoplasmic reticulum;membrane	metal ion binding;protein binding	Pf00168	57488		ESYT2	7			0	1.157	1.419	1.226	83.9	97.1	119
O75955	Flotillin-1 OS=Homo sapiens OX=9606 GN=FLOT1 PE=1 SV=3	0	196.102	72	27	118	27	1	427	47.3	7.49	319.37	27	cell organization and biogenesis;regulation of biological process;response to stimulus;transport	cytoskeleton;endosome;membrane	protein binding	Pf01145	10211	ENSG00000206379.12; ENSG00000230143.9; ENSG00000137312.14; ENSG00000206480.11; ENSG00000232280.9	FLOT1	6; CHR_HSCHR6_MHC_DBB_CTG1; CHR_HSCHR6_MHC_SSTO_CTG1; CHR_HSCHR6_MHC_QBL_CTG1; CHR_HSCHR6_MHC_COX_CTG1	Insulin signaling pathway	Insulin Signaling; Angiopoietin Like Protein 8 Regulatory Pathway	0	0.932	0.989	1.061	102.7	95.7	101.6
O60547	GDP-mannose 4,6 dehydratase OS=Homo sapiens OX=9606 GN=GMDS PE=1 SV=1	0	161.639	67	27	112	27	1	372	41.9	7.31	336.51	27	metabolic process;regulation of biological process;response to stimulus	cytoplasm;cytosol	catalytic activity;nucleotide binding;protein binding	Pf01370, Pf04321, Pf13460	2762	ENSG00000112699.10	GMDS	6	Fructose and mannose metabolism; Amino sugar and nucleotide sugar metabolism; Metabolic pathways		0	1.914	0.744	0.389	82	157	61
O00410	Importin-5 OS=Homo sapiens OX=9606 GN=IPO5 PE=1 SV=4	0	150.338	32	27	75	27	1	1097	123.6	4.94	210.81	27	regulation of biological process;response to stimulus;transport	cytoplasm;membrane;nucleus	enzyme regulator activity;protein binding;RNA binding;transporter activity	Pf02985, Pf12755, Pf13513, Pf13646	3843	ENSG00000065150.18	IPO5	13			0	1.085	1.053	0.97	95.6	103.8	100.6
P48735	Isocitrate dehydrogenase [NADP], mitochondrial OS=Homo sapiens OX=9606 GN=IDH2 PE=1 SV=2	0	225.378	54	29	269	27	1	452	50.9	8.69	738.02	29	cell organization and biogenesis;metabolic process;regulation of biological process	cytosol;membrane;mitochondrion;organelle lumen	catalytic activity;metal ion binding;nucleotide binding	Pf00180	3418	ENSG00000182054.9	IDH2	15	Peroxisome; Citrate cycle (TCA cycle); Carbon metabolism; Glutathione metabolism; Biosynthesis of amino acids; 2-Oxocarboxylic acid metabolism; Metabolic pathways	TCA Cycle	0	1.079	1.09	1.011	94.7	102.1	103.2
P22897	Macrophage mannose receptor 1 OS=Homo sapiens OX=9606 GN=MRC1 PE=1 SV=1	0	116.387	20	27	53	27	1	1456	165.9	6.54	121.58	27	regulation of biological process;response to stimulus;transport	cell surface;endosome;membrane	protein binding;receptor activity;signal transducer activity	Pf00040, Pf00059, Pf00652	4360	ENSG00000260314.2	MRC1	10	Tuberculosis; Phagosome		0	0.474	0.713	1.503	137.2	65.1	97.8
Q99797	Mitochondrial intermediate peptidase OS=Homo sapiens OX=9606 GN=MIPEP PE=1 SV=2	0	128.702	41	28	68	27	1	713	80.6	7.05	169.66	28	metabolic process	mitochondrion;organelle lumen	catalytic activity;metal ion binding	Pf01432	4285	ENSG00000027001.9	MIPEP	13			1	1.27	2.126	1.674	68.2	86.7	145.1
O60568	Multifunctional procollagen lysine hydroxylase and glycosyltransferase LH3 OS=Homo sapiens OX=9606 GN=PLOD3 PE=1 SV=1	0	144.936	43	27	81	27	1	738	84.7	6.05	224.45	27	cell organization and biogenesis;metabolic process;response to stimulus	endoplasmic reticulum;Golgi;membrane	catalytic activity;metal ion binding;protein binding	Pf03171	8985	ENSG00000106397.11	PLOD3	7	Lysine degradation; Other types of O-glycan biosynthesis		0	1.033	1.459	1.412	85.9	88.8	125.3
P57740	Nuclear pore complex protein Nup107 OS=Homo sapiens OX=9606 GN=NUP107 PE=1 SV=1	0	145.308	32	27	70	27	1	925	106.3	5.43	182.17	27	cell organization and biogenesis;metabolic process;regulation of biological process;transport	chromosome;cytosol;membrane;nucleus	protein binding;structural molecule activity;transporter activity	Pf04121	57122	ENSG00000111581.9	NUP107	12	RNA transport	Gastric Cancer Network 1	0	1.193	1.46	1.223	82.1	98	119.9
Q12769	Nuclear pore complex protein Nup160 OS=Homo sapiens OX=9606 GN=NUP160 PE=1 SV=3	0	134.24	24	27	56	27	1	1436	162	5.5	132.48	27	cell organization and biogenesis;metabolic process;regulation of biological process;transport	chromosome;cytosol;nucleus	protein binding;transporter activity	Pf11715	23279	ENSG00000030066.13	NUP160	11	RNA transport		0	1.207	1.585	1.313	79.1	95.5	125.4
O00567	Nucleolar protein 56 OS=Homo sapiens OX=9606 GN=NOP56 PE=1 SV=4	0	170.216	54	27	75	27	1	594	66	9.19	209.27	27	metabolic process	cytoplasm;membrane;nucleus	protein binding;RNA binding	Pf01798, Pf08060, Pf08156	10528	ENSG00000101361.16	NOP56	20	Ribosome biogenesis in eukaryotes		0	1.179	1.496	1.269	81.6	96.2	122.1
P41219	Peripherin OS=Homo sapiens OX=9606 GN=PRPH PE=1 SV=2	0	202.868	65	33	186	27	1	470	53.6	5.47	524.26	33		membrane	protein binding;structural molecule activity	Pf00038, Pf04732	5630	ENSG00000135406.13	PRPH	12	Amyotrophic lateral sclerosis (ALS)	Amyotrophic lateral sclerosis (ALS)	1	0.199	0.266	1.339	204.7	40.7	54.5
O00443	Phosphatidylinositol 4-phosphate 3-kinase C2 domain-containing subunit alpha OS=Homo sapiens OX=9606 GN=PIK3C2A PE=1 SV=2	0	103.175	20	28	45	27	1	1686	190.6	8.02	87.2	28	cell organization and biogenesis;cellular component movement;metabolic process;regulation of biological process;response to stimulus;transport	cytoplasm;cytosol;Golgi;membrane;nucleus	catalytic activity;nucleotide binding;protein binding	Pf00168, Pf00454, Pf00613, Pf00787, Pf00792, Pf00794	5286	ENSG00000011405.13	PIK3C2A	11	Phosphatidylinositol signaling system; Inositol phosphate metabolism; Metabolic pathways	Microglia Pathogen Phagocytosis Pathway; Signaling Pathways in Glioblastoma; DNA Damage Response (only ATM dependent); Regulation of Actin Cytoskeleton; Focal Adhesion-PI3K-Akt-mTOR-signaling pathway; Angiopoietin Like Protein 8 Regulatory Pathway; Insulin Signaling	1	1.242	1.454	1.171	81.2	100.8	118
Q9Y263	Phospholipase A-2-activating protein OS=Homo sapiens OX=9606 GN=PLAA PE=1 SV=2	0	110.02	45	27	59	27	1	795	87.1	6.37	110.7	27	cell communication;cellular homeostasis;defense response;metabolic process;regulation of biological process;response to stimulus	cytoplasm;nucleus	enzyme regulator activity;protein binding	Pf00400, Pf08324, Pf09070	9373	ENSG00000137055.14	PLAA	9	Protein processing in endoplasmic reticulum		0	1.198	1.06	0.885	92.1	110.3	97.6
P13796	Plastin-2 OS=Homo sapiens OX=9606 GN=LCP1 PE=1 SV=6	0	249.856	62	35	158	27	1	627	70.2	5.43	408.23	35	cell organization and biogenesis;cellular component movement;regulation of biological process;response to stimulus	cytoplasm;cytoskeleton;cytosol;membrane	metal ion binding;protein binding	Pf00036, Pf00307, Pf13405, Pf13499	3936	ENSG00000136167.13	LCP1	13			10	0.824	0.805	0.977	114.1	94	91.9
Q7L014	Probable ATP-dependent RNA helicase DDX46 OS=Homo sapiens OX=9606 GN=DDX46 PE=1 SV=2	0	109.149	32	28	51	27	1	1031	117.3	9.29	135.63	28	metabolic process;regulation of biological process	cytoplasm;membrane;nucleus	catalytic activity;nucleotide binding;RNA binding	Pf00270, Pf00271	9879	ENSG00000145833.15	DDX46	5	Spliceosome		1	1.202	0.918	0.764	96.1	115.6	88.3
P05166	Propionyl-CoA carboxylase beta chain, mitochondrial OS=Homo sapiens OX=9606 GN=PCCB PE=1 SV=3	0	235.378	63	27	175	27	1	539	58.2	7.64	486.48	27	metabolic process	cytosol;mitochondrion;organelle lumen	catalytic activity;nucleotide binding;protein binding	Pf01039	5096	ENSG00000114054.13	PCCB	3	Propanoate metabolism; Carbon metabolism; Metabolic pathways; Glyoxylate and dicarboxylate metabolism; Valine, leucine and isoleucine degradation		0	1.002	0.902	0.901	103.3	103.5	93.2
Q13464	Rho-associated protein kinase 1 OS=Homo sapiens OX=9606 GN=ROCK1 PE=1 SV=1	0	142.167	26	36	57	27	1	1354	158.1	5.9	121.21	36	cell death;cell organization and biogenesis;cellular component movement;metabolic process;regulation of biological process;response to stimulus;transport	cytoplasm;cytoskeleton;cytosol;extracellular;Golgi;membrane;organelle lumen	catalytic activity;metal ion binding;motor activity;nucleotide binding;protein binding	Pf00069, Pf00130, Pf00169, Pf00433, Pf01576, Pf02463, Pf03962, Pf04111, Pf04156, Pf05557, Pf05622, Pf06160, Pf07714, Pf07888, Pf08912, Pf09726, Pf09789, Pf10174, Pf12128, Pf12795, Pf14531, Pf14915, Pf15619	6093	ENSG00000067900.7	ROCK1	18	TGF-beta signaling pathway; Vascular smooth muscle contraction; Pathogenic Escherichia coli infection; MicroRNAs in cancer; cGMP-PKG signaling pathway; Oxytocin signaling pathway; Pathways in cancer; Focal adhesion; Proteoglycans in cancer; Salmonella infection; Regulation of actin cytoskeleton; Leukocyte transendothelial migration; Sphingolipid signaling pathway; Chemokine signaling pathway; Axo…	EGF/EGFR Signaling Pathway; Focal Adhesion; Androgen receptor signaling pathway; Chemokine signaling pathway; AGE/RAGE pathway; Leptin signaling pathway; G13 Signaling Pathway; TGF-beta Signaling Pathway; Integrin-mediated Cell Adhesion; Regulation of Actin Cytoskeleton; Regulation of Microtubule Cytoskeleton; VEGFA-VEGFR2 Signaling Pathway; Pathogenic Escherichia coli infection; MicroRNAs in car…	1	0.913	0.774	0.848	111.7	101.9	86.4
P08240	Signal recognition particle receptor subunit alpha OS=Homo sapiens OX=9606 GN=SRPRA PE=1 SV=2	0	170.972	50	28	90	27	1	638	69.8	8.95	236.4	28	cell organization and biogenesis;transport	endoplasmic reticulum;membrane	catalytic activity;nucleotide binding;RNA binding	Pf00448, Pf02881, Pf03308, Pf04086	6734	ENSG00000182934.11	SRPR; SRPRA	11	Protein export		1	1.343	1.699	1.265	74.2	99.7	126.1
Q15020	Squamous cell carcinoma antigen recognized by T-cells 3 OS=Homo sapiens OX=9606 GN=SART3 PE=1 SV=1	0	98.465	32	27	45	27	1	963	109.9	5.57	102.6	27	cell organization and biogenesis;cell proliferation;metabolic process;regulation of biological process	cytoplasm;nucleus	protein binding;RNA binding	Pf00076, Pf13893, Pf14259	9733	ENSG00000075856.11	SART3	12			0	1.443	0.907	0.629	89.6	129.2	81.3
Q9Y2W1	Thyroid hormone receptor-associated protein 3 OS=Homo sapiens OX=9606 GN=THRAP3 PE=1 SV=2	0	137.631	32	28	77	27	1	955	108.6	10.15	183.14	28	metabolic process;regulation of biological process;response to stimulus	nucleus	DNA binding;nucleotide binding;protein binding;receptor activity;RNA binding	Pf15440	9967	ENSG00000054118.13	THRAP3	1		Interactome of polycomb repressive complex 2 (PRC2)	1	1.513	1.292	0.854	78.8	119.3	101.9
O15195	Villin-like protein OS=Homo sapiens OX=9606 GN=VILL PE=2 SV=3	0	118.589	40	27	60	27	1	856	95.8	7.02	174.88	27	cell organization and biogenesis;regulation of biological process	cytoskeleton	protein binding;structural molecule activity	Pf00626, Pf02209	50853	ENSG00000136059.14	VILL	3			0	1.125	0.958	0.852	97.3	109.5	93.2
Q92667	A-kinase anchor protein 1, mitochondrial OS=Homo sapiens OX=9606 GN=AKAP1 PE=1 SV=1	0	137.954	30	26	76	26	1	903	97.3	4.94	185.96	26	coagulation;regulation of biological process	cytosol;membrane;mitochondrion	protein binding;RNA binding	Pf00013, Pf00567, Pf12072, Pf13014	8165	ENSG00000121057.12	AKAP1	17		G Protein Signaling Pathways	0	1.566	1.789	1.142	68.9	107.9	123.2
Q12802	A-kinase anchor protein 13 OS=Homo sapiens OX=9606 GN=AKAP13 PE=1 SV=2	0	97.451	13	26	36	26	1	2813	307.4	5.24	77.04	26	cell differentiation;metabolic process;regulation of biological process;response to stimulus;transport	cytoplasm;cytoskeleton;cytosol;membrane;nucleus	catalytic activity;metal ion binding;protein binding;signal transducer activity;structural molecule activity	Pf00130, Pf00169, Pf00621	11214	ENSG00000170776.21	AKAP13	15		G Protein Signaling Pathways	0	1.203	1.122	0.933	90.2	108.5	101.2
Q01484	Ankyrin-2 OS=Homo sapiens OX=9606 GN=ANK2 PE=1 SV=4	0	120.334	10	32	50	26	1	3957	433.4	5.14	125.58	32	cell communication;cell organization and biogenesis;cellular homeostasis;regulation of biological process;response to stimulus;transport	cytoplasm;cytoskeleton;cytosol;endosome;membrane;mitochondrion;nucleus;vacuole	protein binding;structural molecule activity	Pf00023, Pf00531, Pf00791, Pf04621, Pf05109, Pf05539, Pf09726, Pf12737, Pf12796, Pf13606, Pf13637, Pf13857, Pf15279, Pf15427, Pf15440, Pf15449	287	ENSG00000145362.17	ANK2	4	Proteoglycans in cancer		0	0.516	0.397	0.769	156.9	80.9	62.2
P02647	Apolipoprotein A-I OS=Homo sapiens OX=9606 GN=APOA1 PE=1 SV=1	0	180.616	79	26	147	26	1	267	30.8	5.76	409.59	26	cell organization and biogenesis;cell proliferation;cellular component movement;metabolic process;regulation of biological process;response to stimulus;transport	cell surface;cytosol;endosome;extracellular;membrane;nucleus;organelle lumen	enzyme regulator activity;protein binding;transporter activity	Pf01442	335	ENSG00000118137.9	APOA1	11	Fat digestion and absorption; PPAR signaling pathway; Vitamin digestion and absorption; African trypanosomiasis	PPAR Alpha Pathway; Statin Pathway; Selenium Micronutrient Network; PPAR signaling pathway; Vitamin B12 Metabolism; Folate Metabolism	0	1.142	1.084	0.949	93	106.2	100.8
Q6PI48	Aspartate--tRNA ligase, mitochondrial OS=Homo sapiens OX=9606 GN=DARS2 PE=1 SV=1	0	163.505	43	26	103	26	1	645	73.5	8.02	271.57	26	metabolic process	cytoplasm;mitochondrion;nucleus;organelle lumen	catalytic activity;nucleotide binding;protein binding;RNA binding	Pf00152, Pf00587, Pf01336, Pf02938	55157	ENSG00000117593.9	DARS2	1	Aminoacyl-tRNA biosynthesis		0	1.236	1.191	0.963	87.5	108.2	104.2
Q9H4G0	Band 4.1-like protein 1 OS=Homo sapiens OX=9606 GN=EPB41L1 PE=1 SV=2	0	120.409	40	28	58	26	1	881	98.4	5.62	133.36	28	cell organization and biogenesis	cytoplasm;cytoskeleton;cytosol;membrane	protein binding;structural molecule activity	Pf00373, Pf04382, Pf05902, Pf08736, Pf09379, Pf09380	2036	ENSG00000088367.21	EPB41L1	20	Tight junction		1	1.005	0.725	0.721	109.9	110.5	79.7
P17655	Calpain-2 catalytic subunit OS=Homo sapiens OX=9606 GN=CAPN2 PE=1 SV=6	0	127.24	46	26	76	26	1	700	79.9	4.98	165.07	26	cell organization and biogenesis;metabolic process;regulation of biological process;response to stimulus	chromosome;cytoplasm;cytoskeleton;cytosol;endoplasmic reticulum;Golgi;membrane;nucleus;vacuole	catalytic activity;metal ion binding;protein binding	Pf00648, Pf01067, Pf13833	824	ENSG00000162909.17	CAPN2	1	Protein processing in endoplasmic reticulum; Apoptosis; Focal adhesion; Alzheimer's disease	Alzheimers Disease; Integrin-mediated Cell Adhesion; VEGFA-VEGFR2 Signaling Pathway	0	0.874	0.678	0.776	117.5	102.8	79.7
P27797	Calreticulin OS=Homo sapiens OX=9606 GN=CALR PE=1 SV=1	0	244.023	61	26	613	26	1	417	48.1	4.44	1637.66	26	cell differentiation;cell organization and biogenesis;cellular homeostasis;metabolic process;regulation of biological process;response to stimulus;transport	cell surface;cytoplasm;cytosol;endoplasmic reticulum;extracellular;Golgi;membrane;nucleus;organelle lumen	DNA binding;metal ion binding;protein binding;RNA binding	Pf00262	811	ENSG00000179218.13	CALR	19	Chagas disease (American trypanosomiasis); Protein processing in endoplasmic reticulum; HTLV-I infection; Phagosome; Antigen processing and presentation	Calcium Regulation in the Cardiac Cell; Photodynamic therapy-induced unfolded protein response; Androgen receptor signaling pathway	0	0.952	1.244	1.307	93.9	89.4	116.8
P30622	CAP-Gly domain-containing linker protein 1 OS=Homo sapiens OX=9606 GN=CLIP1 PE=1 SV=2	0	115.41	21	30	48	26	1	1438	162.1	5.36	105.4	30	cell differentiation;cell organization and biogenesis;metabolic process;regulation of biological process;transport	chromosome;cytoplasm;cytoskeleton;cytosol;endosome;membrane	catalytic activity;metal ion binding;motor activity;protein binding	Pf01302, Pf01576, Pf02463, Pf04111, Pf05557, Pf05622, Pf05667, Pf05701, Pf06160, Pf07111, Pf10174, Pf12128, Pf13166, Pf15254	6249	ENSG00000130779.19	CLIP1	12	mTOR signaling pathway	Regulation of Microtubule Cytoskeleton	4	0.991	0.927	0.936	102.8	101.9	95.3
Q9Y5K6	CD2-associated protein OS=Homo sapiens OX=9606 GN=CD2AP PE=1 SV=1	0	150.28	50	26	72	26	1	639	71.4	6.4	200.83	26	cell division;cell organization and biogenesis;cellular component movement;metabolic process;regulation of biological process;response to stimulus	cytoplasm;cytoskeleton;membrane	protein binding;structural molecule activity	Pf00018, Pf07653, Pf14604	23607	ENSG00000198087.7	CD2AP	6	Bacterial invasion of epithelial cells	Primary Focal Segmental Glomerulosclerosis FSGS	0	1.162	0.9	0.774	98	113.9	88.1
Q99459	Cell division cycle 5-like protein OS=Homo sapiens OX=9606 GN=CDC5L PE=1 SV=2	0	123.338	40	26	55	26	1	802	92.2	8.18	122.13	26	cell differentiation;cell organization and biogenesis;metabolic process;regulation of biological process;response to stimulus	cytoplasm;membrane;nucleus;spliceosomal complex	DNA binding;protein binding;RNA binding	Pf00249, Pf11831, Pf13921	988	ENSG00000096401.7	CDC5L	6	Spliceosome		0	1.259	0.971	0.771	92.9	117	90.2
Q8NE62	Choline dehydrogenase, mitochondrial OS=Homo sapiens OX=9606 GN=CHDH PE=1 SV=2	0	143.359	52	26	96	26	1	594	65.3	8.28	255.42	26	metabolic process	membrane;mitochondrion	catalytic activity;nucleotide binding;protein binding	Pf00732, Pf05199, Pf05834	55349	ENSG00000016391.10	CHDH	3	Glycine, serine and threonine metabolism; Metabolic pathways	One carbon metabolism and related pathways	0	1.789	1.11	0.621	76.9	137.6	85.4
Q13217	DnaJ homolog subfamily C member 3 OS=Homo sapiens OX=9606 GN=DNAJC3 PE=1 SV=1	0	127.399	48	26	85	26	1	504	57.5	6.15	219.12	26	defense response;metabolic process;regulation of biological process;response to stimulus;transport	cytoplasm;cytosol;endoplasmic reticulum;extracellular;membrane;organelle lumen	enzyme regulator activity;protein binding	Pf00226, Pf00515, Pf12569, Pf13371, Pf13414, Pf13432, Pf14559	5611	ENSG00000102580.14	DNAJC3	13	Protein processing in endoplasmic reticulum; Influenza A	Photodynamic therapy-induced unfolded protein response	0	1.01	1.425	1.411	87.3	88.2	124.5
O60841	Eukaryotic translation initiation factor 5B OS=Homo sapiens OX=9606 GN=EIF5B PE=1 SV=4	0	120.43	26	26	53	26	1	1220	138.7	5.49	122.58	26	metabolic process;regulation of biological process	cytoplasm;cytosol;nucleus	catalytic activity;metal ion binding;nucleotide binding;protein binding;RNA binding	Pf00009, Pf01926, Pf03144, Pf11987, Pf14578	9669	ENSG00000158417.10	EIF5B	2	RNA transport	Translation Factors	0	1.184	1.055	0.89	92.6	109.7	97.7
P0DMV9	Heat shock 70 kDa protein 1B OS=Homo sapiens OX=9606 GN=HSPA1B PE=1 SV=1	0	331.727	62	39	430	26	1	641	70	5.66	1257.6	39	cell organization and biogenesis;metabolic process;regulation of biological process;response to stimulus;transport	cytoplasm;cytoskeleton;cytosol;endoplasmic reticulum;extracellular;mitochondrion;nucleus	catalytic activity;nucleotide binding;protein binding;receptor activity;RNA binding	Pf00012, Pf06723	3304; 3303	ENSG00000232804.5; ENSG00000234475.5; ENSG00000231555.4; ENSG00000235941.5; ENSG00000204389.9; ENSG00000204388.6; ENSG00000212866.6; ENSG00000237724.5; ENSG00000224501.5	HSPA1B; HSPA1A	6; CHR_HSCHR6_MHC_APD_CTG1; CHR_HSCHR6_MHC_DBB_CTG1; CHR_HSCHR6_MHC_QBL_CTG1; CHR_HSCHR6_MHC_COX_CTG1	Endocytosis; Longevity regulating pathway - multiple species; Prion diseases; Epstein-Barr virus infection; Spliceosome; MAPK signaling pathway; Protein processing in endoplasmic reticulum; Toxoplasmosis; Measles; Influenza A; Estrogen signaling pathway; Legionellosis; Antigen processing and presentation	NRF2 pathway; Apoptosis Modulation and Signaling; MAPK Signaling Pathway; VEGFA-VEGFR2 Signaling Pathway; Apoptosis Modulation by HSP70; Parkin-Ubiquitin Proteasomal System pathway	6	0.884	0.799	0.904	111.8	98.8	89.4
Q9BQS7	Hephaestin OS=Homo sapiens OX=9606 GN=HEPH PE=1 SV=3	0	171.212	26	26	103	26	1	1158	130.4	5.99	276.03	26	cellular homeostasis;metabolic process;transport	membrane	catalytic activity;metal ion binding	Pf00394, Pf07731, Pf07732	9843	ENSG00000089472.16	HEPH	X	Porphyrin and chlorophyll metabolism; Mineral absorption		0	1.501	1.481	0.987	75.3	113.1	111.6
Q5SSJ5	Heterochromatin protein 1-binding protein 3 OS=Homo sapiens OX=9606 GN=HP1BP3 PE=1 SV=1	0	137.465	39	26	110	26	1	553	61.2	9.67	322.24	26	cell organization and biogenesis;regulation of biological process;response to stimulus	chromosome;nucleus	DNA binding;protein binding	Pf00538	50809	ENSG00000127483.17	HP1BP3	1			0	1.042	0.877	0.841	102.8	107.1	90.1
P11215	Integrin alpha-M OS=Homo sapiens OX=9606 GN=ITGAM PE=1 SV=2	0	141.216	30	27	71	26	1	1152	127.1	7.23	151.48	27	cell differentiation;cell organization and biogenesis;cellular component movement;regulation of biological process;response to stimulus;transport	cell surface;membrane	metal ion binding;protein binding	Pf00092, Pf00357, Pf01839, Pf08441, Pf13519	3684	ENSG00000169896.16	ITGAM	16	Amoebiasis; Hematopoietic cell lineage; Leishmaniasis; Rap1 signaling pathway; Cell adhesion molecules (CAMs); Tuberculosis; Pertussis; Phagosome; Complement and coagulation cascades; Transcriptional misregulation in cancer; Regulation of actin cytoskeleton; Leukocyte transendothelial migration; Staphylococcus aureus infection; Legionellosis	Integrin-mediated Cell Adhesion; TYROBP Causal Network; Focal Adhesion; Microglia Pathogen Phagocytosis Pathway	1	0.894	1.525	1.705	87.8	78.5	133.8
Q12906	Interleukin enhancer-binding factor 3 OS=Homo sapiens OX=9606 GN=ILF3 PE=1 SV=3	0	285.284	41	30	241	26	1	894	95.3	8.76	600.47	30	defense response;metabolic process;regulation of biological process;response to stimulus	cytoplasm;extracellular;membrane;mitochondrion;nucleus	DNA binding;protein binding;RNA binding	Pf00035, Pf07528, Pf14709	3609	ENSG00000129351.17	ILF3	19			3	1.34	1.157	0.864	85.8	114.9	99.3
P05455	Lupus La protein OS=Homo sapiens OX=9606 GN=SSB PE=1 SV=2	0	133.224	51	26	76	26	1	408	46.8	7.12	211.68	26	metabolic process;transport	cytoplasm;nucleus	protein binding;RNA binding	Pf00076, Pf05383, Pf08777, Pf14259	6741	ENSG00000138385.15	SSB	2	Systemic lupus erythematosus		0	1.406	0.938	0.667	89.7	126.1	84.1
Q15046	Lysine--tRNA ligase OS=Homo sapiens OX=9606 GN=KARS1 PE=1 SV=3	0	154.169	40	26	93	26	1	597	68	6.35	263.35	26	metabolic process;regulation of biological process;response to stimulus	cytoplasm;cytosol;extracellular;membrane;mitochondrion;nucleus;organelle lumen	catalytic activity;nucleotide binding;protein binding;RNA binding	Pf00152, Pf00587, Pf01336	3735	ENSG00000065427.14	KARS	16	Aminoacyl-tRNA biosynthesis		0	1.108	0.985	0.89	97	107.4	95.6
Q9HCC0	Methylcrotonoyl-CoA carboxylase beta chain, mitochondrial OS=Homo sapiens OX=9606 GN=MCCC2 PE=1 SV=1	0	187.221	53	26	117	26	1	563	61.3	7.68	360.42	26	cell organization and biogenesis;metabolic process	cytosol;mitochondrion;organelle lumen	catalytic activity;nucleotide binding;protein binding	Pf01039	64087	ENSG00000131844.15	MCCC2	5	Metabolic pathways; Valine, leucine and isoleucine degradation		0	1.266	1.28	1.01	84.6	107.1	108.3
P33527	Multidrug resistance-associated protein 1 OS=Homo sapiens OX=9606 GN=ABCC1 PE=1 SV=3	0	120.312	22	27	55	26	1	1531	171.5	7.11	118.12	27	cell organization and biogenesis;cellular component movement;metabolic process;response to stimulus;transport	membrane	catalytic activity;nucleotide binding;transporter activity	Pf00005, Pf00664	4363	ENSG00000278183.4; ENSG00000103222.18	ABCC1	16; CHR_HSCHR16_1_CTG1	MicroRNAs in cancer; Antifolate resistance; Sphingolipid signaling pathway; Vitamin digestion and absorption; ABC transporters	Irinotecan Pathway	0	1.538	1.733	1.127	70.3	108	121.7
P49821	NADH dehydrogenase [ubiquinone] flavoprotein 1, mitochondrial OS=Homo sapiens OX=9606 GN=NDUFV1 PE=1 SV=4	0	195.118	68	26	139	26	1	464	50.8	8.21	375.31	26	cell organization and biogenesis;metabolic process;transport	cytosol;membrane;mitochondrion	catalytic activity;metal ion binding;nucleotide binding	Pf01512, Pf10531, Pf10589	4723	ENSG00000167792.11	NDUFV1	11	Huntington's disease; Parkinson's disease; Alzheimer's disease; Oxidative phosphorylation; Non-alcoholic fatty liver disease (NAFLD); Metabolic pathways	Electron Transport Chain; Oxidative phosphorylation	0	0.961	0.86	0.894	106.3	102.2	91.4
Q5SRE5	Nucleoporin NUP188 homolog OS=Homo sapiens OX=9606 GN=NUP188 PE=1 SV=1	0	100.347	17	26	44	26	1	1749	195.9	6.73	96.09	26	cell organization and biogenesis;cellular component movement;metabolic process;regulation of biological process;transport	membrane;nucleus	structural molecule activity	Pf10487, Pf11894	23511	ENSG00000095319.14	NUP188	9	RNA transport		0	1.182	1.53	1.294	80.8	95.5	123.6
P07602	Prosaposin OS=Homo sapiens OX=9606 GN=PSAP PE=1 SV=2	0	196.461	49	26	158	26	1	524	58.1	5.17	386.25	26	cell differentiation;metabolic process;regulation of biological process;response to stimulus;transport	extracellular;membrane;mitochondrion;organelle lumen;vacuole	catalytic activity;enzyme regulator activity;protein binding	Pf02199, Pf03489, Pf05184	5660	ENSG00000197746.13	PSAP	10	Lysosome		0	0.669	0.843	1.259	119.4	79.9	100.6
Q96T23	Remodeling and spacing factor 1 OS=Homo sapiens OX=9606 GN=RSF1 PE=1 SV=2	0	112.332	25	26	67	26	1	1441	163.7	5.01	118.57	26	cell organization and biogenesis;metabolic process;regulation of biological process	nucleus	catalytic activity;metal ion binding;protein binding	Pf00628, Pf15612, Pf15613	51773	ENSG00000048649.13	RSF1	11			0	1.131	1.202	1.063	90	101.8	108.2
Q9H0A0	RNA cytidine acetyltransferase OS=Homo sapiens OX=9606 GN=NAT10 PE=1 SV=2	0	111.307	30	26	47	26	1	1025	115.7	8.27	95.92	26	metabolic process;regulation of biological process	membrane;nucleus	catalytic activity;nucleotide binding;protein binding;RNA binding	Pf00583, Pf05127, Pf08351, Pf13508, Pf13718, Pf13725	55226	ENSG00000135372.8	NAT10	11	Ribosome biogenesis in eukaryotes	Metapathway biotransformation	0	1.328	1.848	1.391	71.8	95.4	132.7
Q15424	Scaffold attachment factor B1 OS=Homo sapiens OX=9606 GN=SAFB PE=1 SV=4	0	183.642	36	38	97	26	1	915	102.6	5.47	256.45	38	cell organization and biogenesis;metabolic process;regulation of biological process;response to stimulus	nucleus	DNA binding;protein binding;RNA binding	Pf00076, Pf02037, Pf13893, Pf14259	6294	ENSG00000160633.12	SAFB	19		Structural Pathway of Interleukin 1 (IL-1)	11	1.506	1.364	0.906	77.5	116.7	105.8
Q9NR16	Scavenger receptor cysteine-rich type 1 protein M160 OS=Homo sapiens OX=9606 GN=CD163L1 PE=1 SV=2	0	131.773	23	26	53	26	1	1453	159.1	5.76	121.58	26	transport	extracellular;membrane	receptor activity	Pf00530, Pf15494	283316	ENSG00000177675.8	CD163L1	12			0	0.561	0.545	0.972	142.5	79.9	77.6
Q9NTI5	Sister chromatid cohesion protein PDS5 homolog B OS=Homo sapiens OX=9606 GN=PDS5B PE=1 SV=1	0	123.053	24	31	61	26	1	1447	164.6	8.47	133.9	31	cell division;cell organization and biogenesis;cell proliferation;metabolic process;regulation of biological process;response to stimulus	chromosome;cytosol;nucleus	DNA binding;nucleotide binding;protein binding		23047	ENSG00000083642.18	PDS5B	13			5	1.189	1.144	0.963	90	107	103
P53814	Smoothelin OS=Homo sapiens OX=9606 GN=SMTN PE=1 SV=7	0	131.109	33	26	72	26	1	917	99	9.07	155.33	26		cytoplasm;cytoskeleton	protein binding;structural molecule activity	Pf00307, Pf11971, Pf12510	6525	ENSG00000183963.18	SMTN	22			0	0.511	0.538	1.052	146.5	74.8	78.7
Q9Y3I0	tRNA-splicing ligase RtcB homolog OS=Homo sapiens OX=9606 GN=RTCB PE=1 SV=1	0	173.988	55	26	98	26	1	505	55.2	7.23	256.6	26	metabolic process	cytoplasm;cytosol;membrane;nucleus	catalytic activity;metal ion binding;nucleotide binding;protein binding;RNA binding	Pf01139	51493	ENSG00000100220.11	C22orf28; RTCB	22			0	1.217	0.862	0.708	97.5	118.6	84
Q9NQX4	Unconventional myosin-Vc OS=Homo sapiens OX=9606 GN=MYO5C PE=1 SV=2	0	149.483	21	33	74	26	1	1742	202.7	7.71	184.34	33	cell organization and biogenesis;metabolic process;regulation of biological process;transport	cytoplasm;cytoskeleton	catalytic activity;motor activity;nucleotide binding;protein binding;structural molecule activity;transporter activity	Pf00038, Pf00063, Pf00612, Pf00769, Pf01496, Pf01540, Pf01576, Pf01843, Pf02463, Pf03961, Pf04111, Pf05483, Pf05557, Pf05622, Pf05667, Pf05769, Pf05911, Pf06008, Pf06160, Pf07888, Pf09726, Pf09731, Pf10174, Pf11932, Pf12128, Pf12252, Pf13166, Pf13514, Pf13654, Pf15619	55930	ENSG00000128833.12	MYO5C	15			2	1.268	0.981	0.774	92.3	117.1	90.6
P35998	26S proteasome regulatory subunit 7 OS=Homo sapiens OX=9606 GN=PSMC2 PE=1 SV=3	0	165.235	66	25	100	25	1	433	48.6	5.95	276.58	25	cell differentiation;metabolic process;regulation of biological process;response to stimulus;transport	cytoplasm;cytosol;extracellular;membrane;nucleus;organelle lumen;proteasome	catalytic activity;nucleotide binding;protein binding	Pf00004, Pf00158, Pf07724, Pf07726, Pf07728, Pf13191, Pf13401	5701	ENSG00000161057.11	PSMC2	7	Epstein-Barr virus infection; Proteasome	Parkin-Ubiquitin Proteasomal System pathway; Proteasome Degradation	0	1.106	0.97	0.877	97.5	107.9	94.6
P62195	26S proteasome regulatory subunit 8 OS=Homo sapiens OX=9606 GN=PSMC5 PE=1 SV=1	0	164.214	65	26	129	25	1	406	45.6	7.55	326.82	26	metabolic process;regulation of biological process;response to stimulus;transport	cytoplasm;cytosol;membrane;nucleus;proteasome	catalytic activity;nucleotide binding;protein binding;RNA binding	Pf00004, Pf00910, Pf01057, Pf01078, Pf05496, Pf06068, Pf06414, Pf07724, Pf07726, Pf07728, Pf13191, Pf13207, Pf13401	5705	ENSG00000087191.12	PSMC5	17	Epstein-Barr virus infection; Proteasome	Proteasome Degradation; Parkin-Ubiquitin Proteasomal System pathway	1	1.094	0.91	0.832	99.9	109.2	90.9
P36578	60S ribosomal protein L4 OS=Homo sapiens OX=9606 GN=RPL4 PE=1 SV=5	0	161.855	51	25	126	25	1	427	47.7	11.06	361.21	25	cell organization and biogenesis;metabolic process;transport	cytoplasm;cytosol;endoplasmic reticulum;membrane;nucleus;ribosome	protein binding;RNA binding;structural molecule activity	Pf00573, Pf14374	6124	ENSG00000174444.14	RPL4	15	Ribosome	Cytoplasmic Ribosomal Proteins	0	0.718	0.783	1.09	119.9	86.2	93.9
Q9H2P0	Activity-dependent neuroprotector homeobox protein OS=Homo sapiens OX=9606 GN=ADNP PE=1 SV=1	0	98.645	27	25	41	25	1	1102	123.5	7.34	103.41	25	cell communication;metabolic process;regulation of biological process;response to stimulus	cytoplasm;nucleus	DNA binding;metal ion binding;protein binding	Pf00046, Pf12756, Pf13909	23394	ENSG00000101126.15	ADNP	20			0	1.55	1.485	0.958	74.3	115.3	110.4
Q6NUM9	All-trans-retinol 13,14-reductase OS=Homo sapiens OX=9606 GN=RETSAT PE=1 SV=2	0	121.951	42	25	62	25	1	610	66.8	8.28	163.64	25	metabolic process	endoplasmic reticulum;membrane	catalytic activity	Pf13450	54884	ENSG00000042445.13	RETSAT	2	Retinol metabolism	Vitamin A and Carotenoid Metabolism	0	0.7	0.825	1.179	118.8	83.2	98
P35611	Alpha-adducin OS=Homo sapiens OX=9606 GN=ADD1 PE=1 SV=2	0	153.272	36	26	78	25	1	737	80.9	5.83	201	26	cell differentiation;cell organization and biogenesis;cellular homeostasis;metabolic process;regulation of biological process;response to stimulus;transport	cytoplasm;cytoskeleton;cytosol;membrane;nucleus	protein binding;RNA binding;structural molecule activity	Pf00596	118	ENSG00000087274.16	ADD1	4			2	0.835	0.695	0.832	118.6	99	82.4
P21397	Amine oxidase [flavin-containing] A OS=Homo sapiens OX=9606 GN=MAOA PE=1 SV=1	0	226.579	61	30	198	25	1	527	59.6	7.85	615.48	30	metabolic process	membrane;mitochondrion	catalytic activity	Pf01593, Pf13450	4128	ENSG00000189221.9	MAOA	X	Dopaminergic synapse; Serotonergic synapse; Tyrosine metabolism; Glycine, serine and threonine metabolism; Amphetamine addiction; Histidine metabolism; Drug metabolism - cytochrome P450; Phenylalanine metabolism; Cocaine addiction; Alcoholism; Metabolic pathways; Tryptophan metabolism; Arginine and proline metabolism	Melatonin metabolism and effects; Serotonin Transporter Activity; Biogenic Amine Synthesis; Amino Acid metabolism; Dopamine metabolism; Sudden Infant Death Syndrome (SIDS) Susceptibility Pathways; Oxidative Stress	5	0.691	0.758	1.097	122.5	84.6	92.9
O95782	AP-2 complex subunit alpha-1 OS=Homo sapiens OX=9606 GN=AP2A1 PE=1 SV=3	0	202.471	43	36	111	25	1	977	107.5	7.03	293.37	36	cell organization and biogenesis;cellular component movement;metabolic process;regulation of biological process;response to stimulus;transport	cytosol;membrane	protein binding;transporter activity	Pf01602, Pf02296, Pf02883, Pf13646	160	ENSG00000196961.12	AP2A1	19	Endocytosis; Huntington's disease; Endocrine and other factor-regulated calcium reabsorption; Synaptic vesicle cycle	EGF/EGFR Signaling Pathway; Synaptic Vesicle Pathway	9	0.97	1.125	1.161	96.9	94	109.1
Q9NYF8	Bcl-2-associated transcription factor 1 OS=Homo sapiens OX=9606 GN=BCLAF1 PE=1 SV=2	0	118.35	28	26	63	25	1	920	106.1	9.98	151.67	26	cell death;metabolic process;regulation of biological process;response to stimulus	cytoplasm;nucleus	DNA binding;protein binding;RNA binding	Pf15440	9774	ENSG00000029363.16	BCLAF1	6		Interactome of polycomb repressive complex 2 (PRC2)	0	1.465	1.273	0.869	80.2	117.6	102.2
O95340	Bifunctional 3'-phosphoadenosine 5'-phosphosulfate synthase 2 OS=Homo sapiens OX=9606 GN=PAPSS2 PE=1 SV=2	0	147.274	44	26	74	25	1	614	69.5	8.03	215.54	26	coagulation;metabolic process	cytosol	catalytic activity;nucleotide binding	Pf01583, Pf01747, Pf13207, Pf13238, Pf13671, Pf14306	9060	ENSG00000198682.12	PAPSS2	10	Purine metabolism; Selenocompound metabolism; Sulfur metabolism; Metabolic pathways	RANKL/RANK (Receptor activator of NFKB (ligand)) Signaling Pathway; Sulfation Biotransformation Reaction	1	0.694	0.643	0.927	128.4	89.1	82.6
O60271	C-Jun-amino-terminal kinase-interacting protein 4 OS=Homo sapiens OX=9606 GN=SPAG9 PE=1 SV=4	0	99.971	24	25	44	25	1	1321	146.1	5.15	105.5	25	cell differentiation;cell organization and biogenesis;regulation of biological process;transport	cytoplasm;cytosol	protein binding;structural molecule activity	Pf09744	9043	ENSG00000008294.20	SPAG9	17			0	1.06	0.884	0.834	101.9	108	90.1
Q14677	Clathrin interactor 1 OS=Homo sapiens OX=9606 GN=CLINT1 PE=1 SV=1	0	137.705	36	25	105	25	1	625	68.2	6.42	255.06	25	cell organization and biogenesis;transport	cytoplasm;cytosol;Golgi;membrane	protein binding	Pf01417, Pf07651	9685	ENSG00000113282.13	CLINT1	5			0	1.459	1.229	0.842	81.3	118.7	100
Q96A33	Coiled-coil domain-containing protein 47 OS=Homo sapiens OX=9606 GN=CCDC47 PE=1 SV=1	0	177.401	51	25	97	25	1	483	55.8	4.87	227.96	25	cell differentiation;cell organization and biogenesis;metabolic process;regulation of biological process;response to stimulus	endoplasmic reticulum;membrane	metal ion binding;protein binding;RNA binding	Pf07946	57003	ENSG00000108588.13	CCDC47	17			0	0.997	1.378	1.382	88.9	88.6	122.5
P08123	Collagen alpha-2(I) chain OS=Homo sapiens OX=9606 GN=COL1A2 PE=1 SV=7	0	153.421	19	25	122	25	1	1366	129.2	8.95	335.27	25	cell organization and biogenesis;cellular component movement;coagulation;metabolic process;regulation of biological process;response to stimulus	endoplasmic reticulum;extracellular;organelle lumen	metal ion binding;protein binding;structural molecule activity	Pf01391, Pf01410	1278	ENSG00000164692.17	COL1A2	7	Amoebiasis; Protein digestion and absorption; AGE-RAGE signaling pathway in diabetic complications; Focal adhesion; ECM-receptor interaction; PI3K-Akt signaling pathway; Platelet activation	miRNA targets in ECM and membrane receptors; TGF-beta Signaling Pathway; Focal Adhesion-PI3K-Akt-mTOR-signaling pathway; Inflammatory Response Pathway; Focal Adhesion	0	0.282	0.443	1.569	173.8	49.1	77.1
Q13618	Cullin-3 OS=Homo sapiens OX=9606 GN=CUL3 PE=1 SV=2	0	113.197	38	26	60	25	1	768	88.9	8.48	149.44	26	cell death;cell division;cell organization and biogenesis;cellular component movement;metabolic process;regulation of biological process;response to stimulus;transport	cytoplasm;cytosol;Golgi;membrane;nucleus	catalytic activity;protein binding	Pf00888, Pf10557	8452	ENSG00000036257.12	CUL3	2	Ubiquitin mediated proteolysis; Hedgehog signaling pathway		0	1.127	0.965	0.856	97	109.4	93.6
P31930	Cytochrome b-c1 complex subunit 1, mitochondrial OS=Homo sapiens OX=9606 GN=UQCRC1 PE=1 SV=3	0	238.674	60	26	300	25	1	480	52.6	6.37	949.2	26	metabolic process;response to stimulus;transport	cytosol;membrane;mitochondrion	catalytic activity;metal ion binding;protein binding;transporter activity	Pf00675, Pf05193, Pf08367	7384	ENSG00000010256.10	UQCRC1	3	Huntington's disease; Parkinson's disease; Alzheimer's disease; Oxidative phosphorylation; Non-alcoholic fatty liver disease (NAFLD); Metabolic pathways; Cardiac muscle contraction	Electron Transport Chain	1	1.155	1.01	0.874	94.8	109.5	95.7
Q96KP4	Cytosolic non-specific dipeptidase OS=Homo sapiens OX=9606 GN=CNDP2 PE=1 SV=2	0	173.065	60	25	137	25	1	475	52.8	5.97	380.29	25	metabolic process	cytoplasm;cytosol	catalytic activity;metal ion binding	Pf01546, Pf07687	55748	ENSG00000133313.14	CNDP2	18	Histidine metabolism; beta-Alanine metabolism; Metabolic pathways; Arginine and proline metabolism		0	1.201	0.687	0.572	103.9	124.8	71.3
P49736	DNA replication licensing factor MCM2 OS=Homo sapiens OX=9606 GN=MCM2 PE=1 SV=4	0	110.363	33	25	46	25	1	904	101.8	5.52	106.34	25	cell death;cell organization and biogenesis;metabolic process;response to stimulus	chromosome;cytoplasm;cytoskeleton;cytosol;nucleus	catalytic activity;DNA binding;metal ion binding;nucleotide binding;protein binding	Pf00493, Pf01078, Pf07728, Pf12619, Pf14551	4171	ENSG00000073111.13	MCM2	3	DNA replication; Cell cycle	DNA Replication; G1 to S cell cycle control; Cell Cycle	0	1.459	1.062	0.728	85.2	124.3	90.5
P33991	DNA replication licensing factor MCM4 OS=Homo sapiens OX=9606 GN=MCM4 PE=1 SV=5	0	115.79	36	25	56	25	1	863	96.5	6.74	148.27	25	metabolic process	membrane;nucleus	catalytic activity;DNA binding;nucleotide binding;protein binding	Pf00493, Pf07728, Pf14551	4173	ENSG00000104738.16	MCM4	8	DNA replication; Cell cycle	Retinoblastoma (RB) in Cancer; DNA Replication; G1 to S cell cycle control; Gastric Cancer Network 1; Cell Cycle	0	1.448	1.168	0.807	83	120.1	96.9
P11387	DNA topoisomerase 1 OS=Homo sapiens OX=9606 GN=TOP1 PE=1 SV=2	0	129.824	35	25	69	25	1	765	90.7	9.31	169.69	25	cell death;cell division;cell organization and biogenesis;metabolic process;regulation of biological process;response to stimulus	chromosome;cytoplasm;nucleus	catalytic activity;DNA binding;nucleotide binding;protein binding;RNA binding	Pf01028, Pf02919, Pf14370	7150	ENSG00000198900.5	TOP1	20			0	0.881	0.929	1.055	106.8	94	99.2
Q96RP9	Elongation factor G, mitochondrial OS=Homo sapiens OX=9606 GN=GFM1 PE=1 SV=2	0	172.53	36	25	97	25	1	751	83.4	7.01	296.97	25	metabolic process	mitochondrion;organelle lumen	catalytic activity;nucleotide binding;protein binding;RNA binding	Pf00009, Pf00679, Pf03144, Pf03764, Pf14492	85476	ENSG00000168827.14	GFM1	3			0	1.004	1.518	1.512	85.2	85.5	129.3
P00533	Epidermal growth factor receptor OS=Homo sapiens OX=9606 GN=EGFR PE=1 SV=2	0	120.527	28	26	57	25	1	1210	134.2	6.68	146.19	26	cell organization and biogenesis;cell proliferation;cellular component movement;development;metabolic process;regulation of biological process;response to stimulus	cell surface;cytoplasm;endoplasmic reticulum;endosome;extracellular;Golgi;membrane;nucleus;organelle lumen	catalytic activity;DNA binding;enzyme regulator activity;nucleotide binding;protein binding;receptor activity;signal transducer activity	Pf00069, Pf00757, Pf01030, Pf07714, Pf14843	1956	ENSG00000146648.17	EGFR	7	Endocytosis; Dorso-ventral axis formation; HIF-1 signaling pathway; Central carbon metabolism in cancer; Pancreatic cancer; FoxO signaling pathway; MicroRNAs in cancer; Phospholipase D signaling pathway; Cytokine-cytokine receptor interaction; Rap1 signaling pathway; Non-small cell lung cancer; MAPK signaling pathway; Oxytocin signaling pathway; Endometrial cancer; Breast cancer; ErbB signaling p…	Focal Adhesion-PI3K-Akt-mTOR-signaling pathway; MAPK Signaling Pathway; BMP Signaling Pathway in Eyelid Development; Androgen receptor signaling pathway; Association Between Physico-Chemical Features and Toxicity Associated Pathways; Aryl Hydrocarbon Receptor Pathway; Signaling Pathways in Glioblastoma; TCA Cycle Nutrient Utilization and Invasiveness of Ovarian Cancer; Aryl Hydrocarbon Receptor; …	1	1.104	1.343	1.217	87	96.1	116.9
P42566	Epidermal growth factor receptor substrate 15 OS=Homo sapiens OX=9606 GN=EPS15 PE=1 SV=2	0	113.496	35	25	55	25	1	896	98.6	4.64	130.22	25	cell organization and biogenesis;cell proliferation;metabolic process;regulation of biological process;response to stimulus;transport	cytoplasm;cytoskeleton;cytosol;endosome;membrane;nucleus	catalytic activity;DNA binding;metal ion binding;motor activity;protein binding	Pf00769, Pf01576, Pf02609, Pf03131, Pf03938, Pf03962, Pf04111, Pf04156, Pf04849, Pf05557, Pf05701, Pf06160, Pf06818, Pf07321, Pf07926, Pf08317, Pf10186, Pf11559, Pf12325, Pf12763, Pf12795, Pf13863, Pf14282, Pf15035, Pf15619	2060	ENSG00000085832.16	EPS15	1	Endocytosis	EGF/EGFR Signaling Pathway; VEGFA-VEGFR2 Signaling Pathway	0	1.058	1.093	1.033	95.2	100.7	104.1
Q5VZK9	F-actin-uncapping protein LRRC16A OS=Homo sapiens OX=9606 GN=CARMIL1 PE=1 SV=1	0	94.157	22	25	36	25	1	1371	151.5	7.85	82.41	25	cell organization and biogenesis;cellular component movement;coagulation;metabolic process;regulation of biological process;transport	cytoplasm;cytoskeleton;cytosol;endosome;membrane;nucleus	protein binding	Pf08542	55604	ENSG00000079691.17	LRRC16A; CARMIL1	6			0	1.228	0.894	0.727	96.1	118	85.9
Q14254	Flotillin-2 OS=Homo sapiens OX=9606 GN=FLOT2 PE=1 SV=2	0	150.926	59	25	84	25	1	428	47	5.25	264.89	25	cell organization and biogenesis;regulation of biological process	cytoskeleton;endosome;membrane	protein binding	Pf01145	2319	ENSG00000132589.15	FLOT2	17	Insulin signaling pathway	Insulin Signaling; Angiopoietin Like Protein 8 Regulatory Pathway	0	0.956	0.992	1.038	101.8	97.3	101
Q9BQS8	FYVE and coiled-coil domain-containing protein 1 OS=Homo sapiens OX=9606 GN=FYCO1 PE=1 SV=3	0	116.681	24	26	49	25	1	1478	166.9	4.92	118.27	26	cellular component movement;metabolic process;regulation of biological process;transport	endosome;Golgi;membrane;vacuole	metal ion binding;nucleotide binding;protein binding	Pf01363, Pf02759, Pf03961, Pf13897	79443	ENSG00000163820.14	FYCO1	3			0	1.293	1.054	0.815	89.6	115.9	94.5
Q9UEY8	Gamma-adducin OS=Homo sapiens OX=9606 GN=ADD3 PE=1 SV=1	0	147.589	43	25	76	25	1	706	79.1	6.32	199.45	25	cell organization and biogenesis;transport	chromosome;cytoplasm;cytoskeleton;cytosol;membrane	protein binding;structural molecule activity	Pf00596	120	ENSG00000148700.14	ADD3	10			0	0.829	0.768	0.926	115.5	95.8	88.7
P06744	Glucose-6-phosphate isomerase OS=Homo sapiens OX=9606 GN=GPI PE=1 SV=4	0	184.376	45	26	116	25	1	558	63.1	8.32	317.34	26	metabolic process;regulation of biological process;response to stimulus;transport	cytoplasm;cytosol;extracellular;membrane;organelle lumen	catalytic activity;protein binding	Pf00342	2821	ENSG00000105220.14	GPI	19	Carbon metabolism; Starch and sucrose metabolism; Pentose phosphate pathway; Glycolysis / Gluconeogenesis; Amino sugar and nucleotide sugar metabolism; Metabolic pathways	Glycolysis and Gluconeogenesis; Cori Cycle	0	1.047	0.716	0.684	108.6	113.7	77.7
P22626	Heterogeneous nuclear ribonucleoproteins A2/B1 OS=Homo sapiens OX=9606 GN=HNRNPA2B1 PE=1 SV=2	0	232.058	73	29	327	25	1	353	37.4	8.95	915.9	29	metabolic process;regulation of biological process;response to stimulus;transport	cytoplasm;extracellular;membrane;nucleus;spliceosomal complex	DNA binding;protein binding;RNA binding	Pf00076, Pf13893, Pf14259	3181	ENSG00000122566.20	HNRNPA2B1	7		mRNA Processing	4	1.686	1.175	0.697	77.7	131	91.3
Q14643	Inositol 1,4,5-trisphosphate receptor type 1 OS=Homo sapiens OX=9606 GN=ITPR1 PE=1 SV=3	0	142.341	14	37	81	25	1	2758	313.7	6.04	181.86	37	cell death;cellular homeostasis;regulation of biological process;response to stimulus;transport	cytoplasm;endoplasmic reticulum;membrane	metal ion binding;protein binding;receptor activity;signal transducer activity;transporter activity	Pf00520, Pf01365, Pf02815, Pf08454, Pf08709	3708	ENSG00000150995.18	ITPR1	3	Dopaminergic synapse; Serotonergic synapse; NOD-like receptor signaling pathway; Vascular smooth muscle contraction; Glutamatergic synapse; cGMP-PKG signaling pathway; Renin secretion; Huntington's disease; Oxytocin signaling pathway; Circadian entrainment; Long-term potentiation; Gap junction; Phosphatidylinositol signaling system; Glucagon signaling pathway; Thyroid hormone synthesis; Pancreati…	Alzheimers Disease; Calcium Regulation in the Cardiac Cell; T-Cell antigen Receptor (TCR) Signaling Pathway; Cell-type Dependent Selectivity of CCK2R Signaling; Serotonin Receptor 2 and ELK-SRF/GATA4 signaling; Myometrial Relaxation and Contraction Pathways; G Protein Signaling Pathways	0	0.796	0.952	1.197	109.2	86.9	104
P14735	Insulin-degrading enzyme OS=Homo sapiens OX=9606 GN=IDE PE=1 SV=4	0	123.451	26	25	59	25	1	1019	117.9	6.61	136.14	25	cell organization and biogenesis;cellular homeostasis;metabolic process;regulation of biological process;response to stimulus	cell surface;cytoplasm;cytosol;extracellular;membrane;mitochondrion;nucleus;organelle lumen;proteasome	catalytic activity;metal ion binding;nucleotide binding;protein binding;receptor activity	Pf00675, Pf05193	3416	ENSG00000119912.15	IDE	10	Alzheimer's disease	Alzheimers Disease	0	1.207	1.094	0.906	90.9	109.7	99.4
P05107	Integrin beta-2 OS=Homo sapiens OX=9606 GN=ITGB2 PE=1 SV=2	0	138.367	41	26	66	25	1	769	84.7	6.95	176.54	26	cell communication;cell death;cell differentiation;cell organization and biogenesis;cellular component movement;defense response;metabolic process;regulation of biological process;response to stimulus;transport	cell surface;membrane	metal ion binding;protein binding;receptor activity;signal transducer activity	Pf00362, Pf07965, Pf08725	3689		ITGB2	21	Amoebiasis; Hippo signaling pathway; Leishmaniasis; Rap1 signaling pathway; Cell adhesion molecules (CAMs); Natural killer cell mediated cytotoxicity; Tuberculosis; Pertussis; HTLV-I infection; Phagosome; Malaria; Complement and coagulation cascades; Regulation of actin cytoskeleton; Leukocyte transendothelial migration; Viral myocarditis; Staphylococcus aureus infection; Legionellosis; Rheumatoi…	Microglia Pathogen Phagocytosis Pathway; Focal Adhesion; TYROBP Causal Network; Focal Adhesion-PI3K-Akt-mTOR-signaling pathway; Integrin-mediated Cell Adhesion	0	0.765	1.308	1.71	97.6	74.7	127.7
O00515	Ladinin-1 OS=Homo sapiens OX=9606 GN=LAD1 PE=1 SV=2	0	128.389	53	25	60	25	1	517	57.1	9.67	166.33	25		extracellular	protein binding;structural molecule activity		3898	ENSG00000159166.13	LAD1	1			0	1.847	1.454	0.787	69.8	128.8	101.4
P40926	Malate dehydrogenase, mitochondrial OS=Homo sapiens OX=9606 GN=MDH2 PE=1 SV=3	0	240.626	71	25	407	25	1	338	35.5	8.68	1293.81	25	metabolic process	membrane;mitochondrion;nucleus;organelle lumen	catalytic activity;nucleotide binding;protein binding;RNA binding	Pf00056, Pf01073, Pf01118, Pf02866, Pf13460	4191	ENSG00000146701.11	MDH2	7	Citrate cycle (TCA cycle); Carbon metabolism; Pyruvate metabolism; Metabolic pathways; Cysteine and methionine metabolism; Glyoxylate and dicarboxylate metabolism	TCA Cycle; Glycolysis and Gluconeogenesis; Amino Acid metabolism	0	1.248	1.399	1.121	82.2	102.7	115.1
Q96CM8	Medium-chain acyl-CoA ligase ACSF2, mitochondrial OS=Homo sapiens OX=9606 GN=ACSF2 PE=1 SV=2	0	157.395	45	25	114	25	1	615	68.1	7.55	273.51	25	metabolic process	mitochondrion;organelle lumen	catalytic activity;nucleotide binding;protein binding	Pf00501, Pf13193	80221	ENSG00000167107.12	ACSF2	17		Mitochondrial LC-Fatty Acid Beta-Oxidation	0	0.726	0.839	1.155	116.9	85	98.1
Q6UB35	Monofunctional C1-tetrahydrofolate synthase, mitochondrial OS=Homo sapiens OX=9606 GN=MTHFD1L PE=1 SV=1	0	115.154	29	25	47	25	1	978	105.7	8.06	130.04	25	metabolic process	membrane;mitochondrion;organelle lumen	catalytic activity;nucleotide binding;protein binding	Pf00763, Pf01268, Pf02882	25902	ENSG00000120254.15	MTHFD1L	6	One carbon pool by folate; Metabolic pathways	Trans-sulfuration and one carbon metabolism; One Carbon Metabolism	0	1.554	2.479	1.595	59.6	92.6	147.8
P05164	Myeloperoxidase OS=Homo sapiens OX=9606 GN=MPO PE=1 SV=1	0	183.631	48	30	135	25	1	745	83.8	8.97	307.09	30	cell organization and biogenesis;defense response;metabolic process;regulation of biological process;response to stimulus;transport	extracellular;mitochondrion;nucleus;organelle lumen;vacuole	antioxidant activity;catalytic activity;metal ion binding	Pf03098	4353	ENSG00000005381.7	MPO	17	Phagosome; Transcriptional misregulation in cancer	Vitamin B12 Metabolism; Selenium Micronutrient Network; Benzene metabolism; Folate Metabolism	0	0.897	3.215	3.583	58.7	52.7	188.7
Q15233	Non-POU domain-containing octamer-binding protein OS=Homo sapiens OX=9606 GN=NONO PE=1 SV=4	0	197.097	50	28	204	25	1	471	54.2	8.95	504.68	28	defense response;metabolic process;regulation of biological process;response to stimulus	membrane;nucleus	DNA binding;protein binding;RNA binding	Pf00076, Pf08075, Pf13893, Pf14259	4841	ENSG00000147140.15	NONO	X		mRNA Processing	2	1.153	0.938	0.814	97.1	111.9	91.1
Q6UX06	Olfactomedin-4 OS=Homo sapiens OX=9606 GN=OLFM4 PE=1 SV=1	0	162.672	52	26	216	25	1	510	57.2	5.69	569.45	26	cell organization and biogenesis;regulation of biological process;transport	extracellular;membrane;mitochondrion;organelle lumen;vacuole	catalytic activity;protein binding	Pf02191	10562	ENSG00000102837.6	OLFM4	13			1	5.185	1.732	0.334	37.9	196.5	65.6
Q02790	Peptidyl-prolyl cis-trans isomerase FKBP4 OS=Homo sapiens OX=9606 GN=FKBP4 PE=1 SV=3	0	141.512	62	25	88	25	1	459	51.8	5.43	226.79	25	cell organization and biogenesis;metabolic process;regulation of biological process;response to stimulus;transport	cytoplasm;cytoskeleton;cytosol;mitochondrion;nucleus	catalytic activity;nucleotide binding;protein binding;RNA binding	Pf00254, Pf00515, Pf07719, Pf13174, Pf13371, Pf13414, Pf13424, Pf13432, Pf14559	2288	ENSG00000004478.7	FKBP4	12	Estrogen signaling pathway	Androgen receptor signaling pathway	0	1.196	0.825	0.69	99.3	118.8	81.9
P36871	Phosphoglucomutase-1 OS=Homo sapiens OX=9606 GN=PGM1 PE=1 SV=3	0	133.704	48	25	64	25	1	562	61.4	6.76	173.55	25	metabolic process;transport	cytoplasm;cytoskeleton;cytosol;extracellular	catalytic activity;metal ion binding;protein binding	Pf00408, Pf02878, Pf02879, Pf02880	5236	ENSG00000079739.15	PGM1	1	Purine metabolism; Galactose metabolism; Starch and sucrose metabolism; Pentose phosphate pathway; Glycolysis / Gluconeogenesis; Amino sugar and nucleotide sugar metabolism; Metabolic pathways	Ectoderm Differentiation; Glycogen Metabolism; Glucuronidation	0	0.966	0.626	0.648	115.8	111.8	72.4
Q14651	Plastin-1 OS=Homo sapiens OX=9606 GN=PLS1 PE=1 SV=2	0	204.095	55	31	105	25	1	629	70.2	5.41	304.26	31	cell organization and biogenesis;regulation of biological process;transport	cytoplasm;cytoskeleton	metal ion binding;protein binding;structural molecule activity	Pf00036, Pf00307, Pf13202, Pf13405, Pf13499, Pf13833	5357	ENSG00000120756.12	PLS1	3			2	1.023	0.846	0.827	104.5	107	88.5
Q8NBJ5	Procollagen galactosyltransferase 1 OS=Homo sapiens OX=9606 GN=COLGALT1 PE=1 SV=1	0	112.461	37	26	79	25	1	622	71.6	7.31	190.36	26		endoplasmic reticulum;membrane;organelle lumen	catalytic activity	Pf00535, Pf01755, Pf13641	79709	ENSG00000130309.10	COLGALT1; GLT25D1	19	Lysine degradation; Other types of O-glycan biosynthesis		1	0.993	1.435	1.444	87.5	86.9	125.6
O14974	Protein phosphatase 1 regulatory subunit 12A OS=Homo sapiens OX=9606 GN=PPP1R12A PE=1 SV=1	0	152.056	29	26	70	25	1	1030	115.2	5.4	157.52	26	cell organization and biogenesis;metabolic process;regulation of biological process;response to stimulus	chromosome;cytoplasm;cytoskeleton;cytosol	enzyme regulator activity;protein binding;signal transducer activity	Pf00023, Pf03961, Pf12796, Pf13606, Pf13637, Pf13857	4659	ENSG00000058272.16	PPP1R12A	12	Vascular smooth muscle contraction; cGMP-PKG signaling pathway; Oxytocin signaling pathway; Focal adhesion; Proteoglycans in cancer; Regulation of actin cytoskeleton; cAMP signaling pathway; Platelet activation	Focal Adhesion; Regulation of Actin Cytoskeleton	1	0.968	0.885	0.915	105.1	101.8	93.1
P50395	Rab GDP dissociation inhibitor beta OS=Homo sapiens OX=9606 GN=GDI2 PE=1 SV=2	0	206.227	71	33	164	25	1	445	50.6	6.47	415.34	33	metabolic process;regulation of biological process;response to stimulus;transport	cytoplasm;cytosol;extracellular;membrane;organelle lumen	catalytic activity;enzyme regulator activity;protein binding;RNA binding	Pf00996	2665	ENSG00000057608.16	GDI2	10			8	1.033	0.775	0.75	106.9	110.3	82.8
P46060	Ran GTPase-activating protein 1 OS=Homo sapiens OX=9606 GN=RANGAP1 PE=1 SV=1	0	140.93	51	25	69	25	1	587	63.5	4.68	174.88	25	cell organization and biogenesis;metabolic process;regulation of biological process;response to stimulus	chromosome;cytoplasm;cytoskeleton;cytosol;membrane;nucleus	enzyme regulator activity;protein binding;RNA binding	Pf07834, Pf13855	5905	ENSG00000100401.19	RANGAP1	22	RNA transport		0	1.415	1.486	1.051	76.9	108.8	114.3
P00352	Retinal dehydrogenase 1 OS=Homo sapiens OX=9606 GN=ALDH1A1 PE=1 SV=2	0	203.464	63	29	142	25	1	501	54.8	6.73	395.86	29	metabolic process;regulation of biological process	cytoplasm;cytosol	catalytic activity;enzyme regulator activity;nucleotide binding	Pf00171, Pf05893, Pf07368	216	ENSG00000165092.12	ALDH1A1	9	Retinol metabolism; Metabolic pathways	Dopaminergic Neurogenesis; Vitamin A and Carotenoid Metabolism; Fatty Acid Omega Oxidation; Amino Acid metabolism; Folate-Alcohol and Cancer Pathway; Tryptophan metabolism	0	0.889	0.317	0.356	136	121	43.1
Q08J23	RNA cytosine C(5)-methyltransferase NSUN2 OS=Homo sapiens OX=9606 GN=NSUN2 PE=1 SV=2	0	117.139	40	25	59	25	1	767	86.4	6.77	128.58	25	cell division;metabolic process	cytoplasm;cytoskeleton;nucleus	catalytic activity;RNA binding	Pf01189, Pf13659	54888	ENSG00000037474.14	NSUN2	5			0	1.415	1.187	0.839	83.3	117.8	98.9
P34897	Serine hydroxymethyltransferase, mitochondrial OS=Homo sapiens OX=9606 GN=SHMT2 PE=1 SV=3	0	161.995	53	26	119	25	1	504	56	8.53	338.37	26	cell organization and biogenesis;metabolic process;regulation of biological process;response to stimulus	cytoplasm;cytoskeleton;membrane;mitochondrion;nucleus;organelle lumen	catalytic activity;protein binding	Pf00464	6472	ENSG00000182199.10	SHMT2	12	Carbon metabolism; Glycine, serine and threonine metabolism; Antifolate resistance; Biosynthesis of amino acids; One carbon pool by folate; Metabolic pathways; Glyoxylate and dicarboxylate metabolism	Trans-sulfuration and one carbon metabolism; One Carbon Metabolism; One carbon metabolism and related pathways; Vitamin B12 Metabolism; Folate Metabolism	1	1.201	1.618	1.348	78.6	94.3	127.1
Q29RF7	Sister chromatid cohesion protein PDS5 homolog A OS=Homo sapiens OX=9606 GN=PDS5A PE=1 SV=1	0	126.293	29	30	51	25	1	1337	150.7	7.91	117.65	30	cell division;cell organization and biogenesis;metabolic process;regulation of biological process;response to stimulus	chromosome;cytosol;membrane;nucleus	protein binding		23244	ENSG00000121892.14	PDS5A	4			0	1.278	0.896	0.701	94.5	120.8	84.7
Q9UH99	SUN domain-containing protein 2 OS=Homo sapiens OX=9606 GN=SUN2 PE=1 SV=3	0	165.012	49	26	90	25	1	717	80.3	6.73	231.71	26	cell organization and biogenesis;cellular component movement;regulation of biological process;transport	chromosome;endosome;membrane;nucleus	protein binding	Pf07738	25777	ENSG00000100242.15	SUN2	22			1	0.879	0.981	1.116	104.9	92.2	102.9
Q15833	Syntaxin-binding protein 2 OS=Homo sapiens OX=9606 GN=STXBP2 PE=1 SV=2	0	153.064	53	26	81	25	1	593	66.4	6.55	193.65	26	regulation of biological process;transport	cytosol;extracellular;membrane;vacuole	protein binding	Pf00995	6813	ENSG00000076944.15	STXBP2	19		Insulin Signaling	1	0.857	1.049	1.225	103.2	88.4	108.3
Q99832	T-complex protein 1 subunit eta OS=Homo sapiens OX=9606 GN=CCT7 PE=1 SV=2	0	182.33	52	25	103	25	1	543	59.3	7.65	303.09	25	metabolic process;regulation of biological process;transport	cytoplasm;cytosol;mitochondrion	nucleotide binding;protein binding	Pf00118	10574	ENSG00000135624.15	CCT7	2			0	1.085	0.817	0.753	103.4	112.2	84.4
O00267	Transcription elongation factor SPT5 OS=Homo sapiens OX=9606 GN=SUPT5H PE=1 SV=1	0	118.29	30	25	50	25	1	1087	120.9	5.06	116.33	25	cell organization and biogenesis;development;metabolic process;regulation of biological process;response to stimulus	nucleus	DNA binding;protein binding;RNA binding	Pf00467, Pf03439, Pf04731, Pf07223, Pf11029, Pf11942, Pf12815	6829	ENSG00000196235.13	SUPT5H	19		Initiation of transcription and translation elongation at the HIV-1 LTR; mRNA Processing	0	1.213	1.083	0.893	91	110.4	98.6
O14776	Transcription elongation regulator 1 OS=Homo sapiens OX=9606 GN=TCERG1 PE=1 SV=2	0	91.993	20	25	49	25	1	1098	123.8	8.65	136.46	25	metabolic process;regulation of biological process	nucleus	protein binding;RNA binding	Pf00397, Pf01846, Pf13949	10915	ENSG00000113649.11	TCERG1	5	Spliceosome		0	1.21	0.965	0.797	94.5	114.3	91.2
Q7L0Y3	tRNA methyltransferase 10 homolog C OS=Homo sapiens OX=9606 GN=TRMT10C PE=1 SV=2	0	148.536	66	25	82	25	1	403	47.3	9.36	200.7	25	cell organization and biogenesis;metabolic process;regulation of biological process	mitochondrion;organelle lumen	catalytic activity;protein binding;RNA binding	Pf01746	54931	ENSG00000174173.6	TRMT10C	3			0	1.151	1.633	1.419	79.3	91.2	129.5
Q12965	Unconventional myosin-Ie OS=Homo sapiens OX=9606 GN=MYO1E PE=1 SV=2	0	179.451	29	31	89	25	1	1108	127	8.92	228.99	31	cell differentiation;cell organization and biogenesis;cellular component movement;metabolic process;regulation of biological process;response to stimulus;transport	cytoplasm;cytoskeleton	catalytic activity;motor activity;nucleotide binding;protein binding	Pf00018, Pf00063, Pf06017, Pf07653, Pf14604	4643	ENSG00000157483.8	MYO1E	15		Primary Focal Segmental Glomerulosclerosis FSGS	6	0.946	0.99	1.047	102.2	96.6	101.2
B0I1T2	Unconventional myosin-Ig OS=Homo sapiens OX=9606 GN=MYO1G PE=1 SV=2	0	131.36	36	27	62	25	1	1018	116.4	8.73	156.01	27	cellular component movement;regulation of biological process;response to stimulus;transport	membrane	catalytic activity;motor activity;nucleotide binding;protein binding	Pf00063, Pf06017	64005	ENSG00000136286.14	MYO1G	7			0	0.796	0.891	1.119	111.6	88.9	99.5
P21281	V-type proton ATPase subunit B, brain isoform OS=Homo sapiens OX=9606 GN=ATP6V1B2 PE=1 SV=3	0	139.026	62	25	99	25	1	511	56.5	5.81	272.3	25	cellular homeostasis;metabolic process;regulation of biological process;response to stimulus;transport	cytoplasm;cytosol;membrane	catalytic activity;nucleotide binding;protein binding;transporter activity	Pf00006, Pf00306, Pf02874	526	ENSG00000147416.10	ATP6V1B2	8	Phagosome; mTOR signaling pathway; Oxidative phosphorylation; Vibrio cholerae infection; Metabolic pathways; Epithelial cell signaling in Helicobacter pylori infection; Collecting duct acid secretion; Synaptic vesicle cycle; Rheumatoid arthritis		0	0.971	1.049	1.08	99.3	96.5	104.2
Q14966	Zinc finger protein 638 OS=Homo sapiens OX=9606 GN=ZNF638 PE=1 SV=2	0	113.667	15	25	44	25	1	1978	220.5	6.38	97.87	25	metabolic process;regulation of biological process	cytoplasm;nucleus	DNA binding;metal ion binding;RNA binding	Pf00076, Pf12171, Pf13893, Pf14259	27332	ENSG00000075292.18	ZNF638	2			0	1.569	1.333	0.849	76.9	120.6	102.5
O43242	26S proteasome non-ATPase regulatory subunit 3 OS=Homo sapiens OX=9606 GN=PSMD3 PE=1 SV=2	0	120.886	46	24	66	24	1	534	60.9	8.44	182.98	24	metabolic process;regulation of biological process;response to stimulus;transport	cytosol;extracellular;membrane;nucleus;organelle lumen;proteasome	catalytic activity;enzyme regulator activity;protein binding	Pf01399, Pf08375	5709	ENSG00000108344.14	PSMD3	17	Epstein-Barr virus infection; Proteasome	Parkin-Ubiquitin Proteasomal System pathway; Proteasome Degradation	0	1.08	0.896	0.829	100.8	108.9	90.3
P43686	26S proteasome regulatory subunit 6B OS=Homo sapiens OX=9606 GN=PSMC4 PE=1 SV=2	0	126.932	49	24	93	24	1	418	47.3	5.21	272.42	24	metabolic process;regulation of biological process;response to stimulus;transport	cytoplasm;cytosol;membrane;nucleus;proteasome	catalytic activity;nucleotide binding;protein binding;RNA binding	Pf00004, Pf00006, Pf00910, Pf01057, Pf01078, Pf05496, Pf07724, Pf07726, Pf07728, Pf13191	5704	ENSG00000281221.2; ENSG00000013275.7	PSMC4	19; CHR_HG2021_PATCH	Epstein-Barr virus infection; Proteasome	Proteasome Degradation; Parkin-Ubiquitin Proteasomal System pathway	0	1.128	0.95	0.842	97.5	109.9	92.6
P49189	4-trimethylaminobutyraldehyde dehydrogenase OS=Homo sapiens OX=9606 GN=ALDH9A1 PE=1 SV=3	0	143.423	53	24	88	24	1	494	53.8	5.87	206.51	24	metabolic process	cytoplasm;cytosol	catalytic activity	Pf00171	223		ALDH9A1	1	Fatty acid degradation; Ascorbate and aldarate metabolism; Lysine degradation; Histidine metabolism; beta-Alanine metabolism; Pyruvate metabolism; Glycerolipid metabolism; Glycolysis / Gluconeogenesis; Metabolic pathways; Tryptophan metabolism; Arginine and proline metabolism; Valine, leucine and isoleucine degradation	Tryptophan metabolism	0	0.957	0.779	0.814	109.6	104.9	85.4
A1L0T0	Acetolactate synthase-like protein OS=Homo sapiens OX=9606 GN=ILVBL PE=1 SV=2	0	157.858	48	24	77	24	1	632	67.8	8.15	238.05	24		membrane	catalytic activity;metal ion binding;protein binding	Pf00205, Pf02775, Pf02776	10994	ENSG00000105135.15	ILVBL	19			0	1.03	1.146	1.113	94.5	97.3	108.2
Q9P0K7	Ankycorbin OS=Homo sapiens OX=9606 GN=RAI14 PE=1 SV=2	0	108.277	26	24	39	24	1	980	110	6.21	106.69	24	cell differentiation;metabolic process	cytoplasm;cytoskeleton;cytosol;mitochondrion;nucleus	protein binding	Pf00023, Pf03961, Pf04111, Pf12796, Pf13606, Pf13637, Pf13857	26064	ENSG00000039560.13	RAI14	5			0	0.969	1.394	1.438	89.2	86.5	124.4
Q86XP3	ATP-dependent RNA helicase DDX42 OS=Homo sapiens OX=9606 GN=DDX42 PE=1 SV=1	0	94.939	33	24	43	24	1	938	102.9	7.02	91.94	24	metabolic process;regulation of biological process	cytoplasm;cytosol;membrane;nucleus	catalytic activity;nucleotide binding;protein binding;RNA binding	Pf00270, Pf00271, Pf13307	11325	ENSG00000198231.12	DDX42	17	Spliceosome		0	1.327	0.926	0.697	92.2	122.4	85.4
Q9UJS0	Calcium-binding mitochondrial carrier protein Aralar2 OS=Homo sapiens OX=9606 GN=SLC25A13 PE=1 SV=2	0	213.829	52	33	119	24	1	675	74.1	8.62	337.24	33	metabolic process;response to stimulus;transport	membrane;mitochondrion	metal ion binding;transporter activity	Pf00153, Pf13499	10165	ENSG00000004864.13	SLC25A13	7			8	1.556	1.892	1.216	67.5	104.9	127.6
Q03701	CCAAT/enhancer-binding protein zeta OS=Homo sapiens OX=9606 GN=CEBPZ PE=1 SV=3	0	103.822	22	24	44	24	1	1054	120.9	5.94	103.2	24	metabolic process;regulation of biological process	nucleus	DNA binding;RNA binding	Pf03914	10153	ENSG00000115816.14	CEBPZ	2		Gastric cancer network 2	0	1.352	2.031	1.502	68.4	92.6	139
P07585	Decorin OS=Homo sapiens OX=9606 GN=DCN PE=1 SV=1	0	202.007	52	25	293	24	1	359	39.7	8.54	833.78	25	cell organization and biogenesis;metabolic process;regulation of biological process;response to stimulus	cytoplasm;extracellular;organelle lumen	enzyme regulator activity;protein binding;RNA binding	Pf01462, Pf12799, Pf13855	1634	ENSG00000011465.16	DCN	12	TGF-beta signaling pathway; Proteoglycans in cancer	BMP2-WNT4-FOXO1 Pathway in Human Primary Endometrial Stromal Cell Differentiation	1	0.163	0.164	1.005	225.9	36.9	37.1
P10515	Dihydrolipoyllysine-residue acetyltransferase component of pyruvate dehydrogenase complex, mitochondrial OS=Homo sapiens OX=9606 GN=DLAT PE=1 SV=3	0	176.718	44	24	120	24	1	647	69	7.84	345.5	24	metabolic process;regulation of biological process	mitochondrion;organelle lumen	catalytic activity;protein binding	Pf00198, Pf00364, Pf02817	1737	ENSG00000150768.15	DLAT	11	Citrate cycle (TCA cycle); Carbon metabolism; Pyruvate metabolism; Glycolysis / Gluconeogenesis; Metabolic pathways	TCA Cycle and Deficiency of Pyruvate Dehydrogenase complex (PDHc); Glycolysis and Gluconeogenesis	0	1.051	1.163	1.106	93.3	98.1	108.5
Q14258	E3 ubiquitin/ISG15 ligase TRIM25 OS=Homo sapiens OX=9606 GN=TRIM25 PE=1 SV=2	0	160.346	42	24	74	24	1	630	70.9	8.09	215.13	24	defense response;metabolic process;regulation of biological process;response to stimulus	cytoplasm;cytosol	catalytic activity;metal ion binding;motor activity;protein binding;RNA binding	Pf00097, Pf00622, Pf01576, Pf13445, Pf13639, Pf13765, Pf13920, Pf13923, Pf14634, Pf15227	7706	ENSG00000121060.16	TRIM25	17	NF-kappa B signaling pathway; RIG-I-like receptor signaling pathway; Influenza A	RIG-I-like Receptor Signaling	0	1.006	0.982	0.976	100.4	101	98.6
O75592	E3 ubiquitin-protein ligase MYCBP2 OS=Homo sapiens OX=9606 GN=MYCBP2 PE=1 SV=4	0	82.916	6	24	27	24	1	4678	513.3	7.02	56.08	24											0	0.951	1.038	1.091	100.4	95.5	104.2
O95071	E3 ubiquitin-protein ligase UBR5 OS=Homo sapiens OX=9606 GN=UBR5 PE=1 SV=2	0	88.323	12	26	37	24	1	2799	309.2	5.85	74.72	26	cell proliferation;metabolic process;regulation of biological process;response to stimulus	cytosol;membrane;nucleus	catalytic activity;metal ion binding;protein binding;RNA binding	Pf00632, Pf00658, Pf02207, Pf11547	51366	ENSG00000104517.12	UBR5	8	Ubiquitin mediated proteolysis	Tryptophan metabolism; Mesodermal Commitment Pathway	0	1.171	1.537	1.313	80.9	94.7	124.3
Q16134	Electron transfer flavoprotein-ubiquinone oxidoreductase, mitochondrial OS=Homo sapiens OX=9606 GN=ETFDH PE=1 SV=2	0	150.334	49	24	103	24	1	617	68.5	7.55	280.62	24	metabolic process;response to stimulus;transport	membrane;mitochondrion;organelle lumen	catalytic activity;metal ion binding;nucleotide binding	Pf00890, Pf01266, Pf01494, Pf01946, Pf03486, Pf05187, Pf05834, Pf07992, Pf12831, Pf12838, Pf13450, Pf13454, Pf13738	2110	ENSG00000171503.11	ETFDH	4			0	0.889	0.737	0.829	114.2	101.6	84.2
Q99613	Eukaryotic translation initiation factor 3 subunit C OS=Homo sapiens OX=9606 GN=EIF3C PE=1 SV=1	0	136.55	27	24	72	24	1	913	105.3	5.68	207.38	24	cell organization and biogenesis;metabolic process;regulation of biological process	cytoplasm;cytosol	protein binding;RNA binding	Pf01399, Pf05470	8663	ENSG00000184110.14	EIF3C	16	RNA transport	Translation Factors	0	0.892	0.716	0.803	115	102.6	82.4
P98095	Fibulin-2 OS=Homo sapiens OX=9606 GN=FBLN2 PE=1 SV=2	0	131.316	26	24	68	24	1	1184	126.5	4.82	178.04	24	cell organization and biogenesis;regulation of biological process	extracellular	metal ion binding;structural molecule activity	Pf01821, Pf07645, Pf12662, Pf14670	2199	ENSG00000163520.13	FBLN2	3			0	0.722	1.675	2.322	88.3	63.7	148
P61978	Heterogeneous nuclear ribonucleoprotein K OS=Homo sapiens OX=9606 GN=HNRNPK PE=1 SV=1	0	171.491	59	24	157	24	1	463	50.9	5.54	463.25	24	metabolic process;regulation of biological process;response to stimulus	cytoplasm;membrane;nucleus;spliceosomal complex	DNA binding;protein binding;RNA binding	Pf00013, Pf08067, Pf13014, Pf13083	3190	ENSG00000165119.20	HNRNPK	9	Viral carcinogenesis; MicroRNAs in cancer; Spliceosome; Herpes simplex infection	mRNA Processing	0	1.578	0.96	0.608	84.8	133.8	81.4
Q9H2U2	Inorganic pyrophosphatase 2, mitochondrial OS=Homo sapiens OX=9606 GN=PPA2 PE=1 SV=2	0	193.796	77	25	195	24	1	334	37.9	7.39	512.17	25	metabolic process	cytoplasm;mitochondrion;organelle lumen	catalytic activity;metal ion binding	Pf00719	27068	ENSG00000138777.19	PPA2	4	Oxidative phosphorylation		1	1.29	1.063	0.824	89.5	115.4	95.1
P19823	Inter-alpha-trypsin inhibitor heavy chain H2 OS=Homo sapiens OX=9606 GN=ITIH2 PE=1 SV=2	0	111.412	25	24	63	24	1	946	106.4	6.86	140.46	24	metabolic process;regulation of biological process	extracellular;organelle lumen	enzyme regulator activity	Pf00092, Pf06668, Pf08487, Pf13519, Pf13768	3698	ENSG00000151655.18	ITIH2	10			0	0.728	1.061	1.458	107.6	78.3	114.1
P09960	Leukotriene A-4 hydrolase OS=Homo sapiens OX=9606 GN=LTA4H PE=1 SV=2	0	122.535	50	24	58	24	1	611	69.2	6.18	155.06	24	metabolic process;transport	cytoplasm;cytosol;extracellular;nucleus	catalytic activity;metal ion binding;protein binding;RNA binding	Pf01433, Pf09127, Pf13485	4048	ENSG00000111144.9	LTA4H	12	Arachidonic acid metabolism; Metabolic pathways	Eicosanoid Synthesis	0	1.155	0.792	0.686	101.8	117.6	80.6
O60449	Lymphocyte antigen 75 OS=Homo sapiens OX=9606 GN=LY75 PE=1 SV=3	0	115.004	18	24	49	24	1	1722	198.2	6.67	90.28	24	defense response;regulation of biological process;response to stimulus;transport	membrane	protein binding;receptor activity;signal transducer activity	Pf00040, Pf00059	4065; 100526664; 9936	ENSG00000054219.10	LY75; LY75-CD302; CD302	2			0	1.275	1.59	1.247	77.6	99	123.4
Q7LBC6	Lysine-specific demethylase 3B OS=Homo sapiens OX=9606 GN=KDM3B PE=1 SV=2	0	94.582	16	25	42	24	1	1761	191.5	7.18	82.52	25	cell organization and biogenesis;metabolic process;regulation of biological process;response to stimulus	chromosome;nucleus	antioxidant activity;catalytic activity;DNA binding;metal ion binding	Pf02373	51780	ENSG00000120733.13	KDM3B	5			0	1.245	1.178	0.946	87.6	109.1	103.2
P56192	Methionine--tRNA ligase, cytoplasmic OS=Homo sapiens OX=9606 GN=MARS PE=1 SV=2	0	132.307	38	24	63	24	1	900	101.1	6.16	138.68	24	cell communication;metabolic process;regulation of biological process;response to stimulus	cytoplasm;cytosol;membrane	catalytic activity;nucleotide binding;protein binding;RNA binding	Pf00043, Pf00133, Pf00458, Pf09334, Pf10978, Pf13409, Pf13410, Pf14497	4141	ENSG00000166986.14	MARS	12	Selenocompound metabolism; Aminoacyl-tRNA biosynthesis		0	1.139	1.012	0.888	95.2	108.5	96.3
P32004	Neural cell adhesion molecule L1 OS=Homo sapiens OX=9606 GN=L1CAM PE=1 SV=2	0	103.766	24	24	43	24	1	1257	139.9	6.24	112.18	24	cell differentiation;cell organization and biogenesis;cellular component movement;development;regulation of biological process;response to stimulus	cell surface;membrane	protein binding	Pf00041, Pf00047, Pf07679, Pf07686, Pf13882, Pf13895, Pf13927	3897	ENSG00000198910.12	L1CAM	X	Cell adhesion molecules (CAMs); Axon guidance		0	0.273	0.276	1.011	193.7	52.8	53.4
Q9Y2X3	Nucleolar protein 58 OS=Homo sapiens OX=9606 GN=NOP58 PE=1 SV=1	0	164.673	52	24	85	24	1	529	59.5	8.92	225.57	24	cell growth;metabolic process	cytosol;membrane;nucleus	protein binding;RNA binding	Pf01798, Pf08060, Pf08156	51602	ENSG00000055044.10	NOP58	2	Ribosome biogenesis in eukaryotes		0	1.205	1.721	1.428	76.4	92.1	131.5
Q96EY7	Pentatricopeptide repeat domain-containing protein 3, mitochondrial OS=Homo sapiens OX=9606 GN=PTCD3 PE=1 SV=3	0	143.266	44	25	105	24	1	689	78.5	6.42	245	25	cell organization and biogenesis;metabolic process;regulation of biological process	cytosol;membrane;mitochondrion;ribosome	protein binding;RNA binding	Pf13041, Pf13812	55037	ENSG00000132300.18	PTCD3	2			0	1.102	1.32	1.197	87.7	96.6	115.7
Q8NC51	Plasminogen activator inhibitor 1 RNA-binding protein OS=Homo sapiens OX=9606 GN=SERBP1 PE=1 SV=2	0	162.399	49	24	81	24	1	408	44.9	8.65	227.06	24	regulation of biological process	cytoplasm;cytosol;membrane;nucleus	protein binding;RNA binding	Pf04774	26135	ENSG00000142864.14	SERBP1	1		Apoptosis-related network due to altered Notch3 in ovarian cancer	0	1.64	0.831	0.507	86.4	141.7	71.8
P11940	Polyadenylate-binding protein 1 OS=Homo sapiens OX=9606 GN=PABPC1 PE=1 SV=2	0	171.994	50	31	106	24	1	636	70.6	9.5	318.6	31	metabolic process;regulation of biological process	cytoplasm;cytosol;membrane;nucleus;spliceosomal complex	protein binding;RNA binding;translation regulator activity	Pf00076, Pf00658, Pf13893, Pf14259	26986	ENSG00000070756.15	PABPC1	8	RNA degradation; mRNA surveillance pathway; RNA transport	Endoderm Differentiation; Translation Factors	8	1.194	1.046	0.876	92.6	110.6	96.9
P46087	Probable 28S rRNA (cytosine(4447)-C(5))-methyltransferase OS=Homo sapiens OX=9606 GN=NOP2 PE=1 SV=2	0	124.43	33	24	57	24	1	812	89.2	9.23	144.22	24	cell organization and biogenesis;metabolic process;regulation of biological process	nucleus	catalytic activity;protein binding;RNA binding	Pf01189, Pf12847	4839	ENSG00000111641.11	NOP2	12		Imatinib and Chronic Myeloid Leukemia	0	1.625	1.855	1.141	67	108.8	124.2
Q9BUQ8	Probable ATP-dependent RNA helicase DDX23 OS=Homo sapiens OX=9606 GN=DDX23 PE=1 SV=3	0	117.225	33	24	61	24	1	820	95.5	9.55	156.4	24	cell organization and biogenesis;metabolic process	cytoplasm;nucleus;spliceosomal complex	catalytic activity;DNA binding;nucleotide binding;protein binding;RNA binding	Pf00270, Pf00271, Pf04851	9416	ENSG00000174243.9	DDX23	12	Spliceosome		0	1.11	1.115	1.005	93	103.2	103.7
P17844	Probable ATP-dependent RNA helicase DDX5 OS=Homo sapiens OX=9606 GN=DDX5 PE=1 SV=1	0	193.505	52	32	145	24	1	614	69.1	8.92	389.21	32	cell differentiation;cell growth;cell organization and biogenesis;metabolic process;regulation of biological process;response to stimulus	cytoplasm;membrane;nucleus;spliceosomal complex	catalytic activity;nucleotide binding;protein binding;RNA binding	Pf00270, Pf00271, Pf08061	1655	ENSG00000108654.13	DDX5	17	Spliceosome; Proteoglycans in cancer; Transcriptional misregulation in cancer		0	1.536	1.528	0.995	73.8	113.4	112.8
O60879	Protein diaphanous homolog 2 OS=Homo sapiens OX=9606 GN=DIAPH2 PE=1 SV=1	0	103.915	23	24	42	24	1	1101	125.5	6.58	102.25	24	cell differentiation;cell organization and biogenesis;development	cytoplasm;cytosol;endoplasmic reticulum;endosome	protein binding	Pf02181, Pf06367, Pf06371	1730	ENSG00000147202.17	DIAPH2	X	Regulation of actin cytoskeleton		0	1.248	0.968	0.775	93.3	116.4	90.3
P49257	Protein ERGIC-53 OS=Homo sapiens OX=9606 GN=LMAN1 PE=1 SV=2	0	154.458	50	25	160	24	1	510	57.5	6.77	488.98	25	cell organization and biogenesis;coagulation;metabolic process;regulation of biological process;transport	endoplasmic reticulum;Golgi;membrane	metal ion binding;protein binding	Pf03388	3998	ENSG00000074695.5	LMAN1	18	Protein processing in endoplasmic reticulum	Complement and Coagulation Cascades	1	1.251	1.195	0.955	87.1	108.9	104
Q9H3U1	Protein unc-45 homolog A OS=Homo sapiens OX=9606 GN=UNC45A PE=1 SV=1	0	115.558	31	24	57	24	1	944	103	6.07	128.83	24	cell differentiation;development;metabolic process	cytoplasm;cytosol;Golgi;nucleus	protein binding	Pf00515, Pf07719, Pf11701, Pf12895, Pf13181, Pf13414, Pf13424, Pf13432, Pf14559	55898	ENSG00000140553.17	UNC45A	15			0	1.174	1.004	0.855	94.4	110.8	94.8
Q9NP81	Serine--tRNA ligase, mitochondrial OS=Homo sapiens OX=9606 GN=SARS2 PE=1 SV=1	0	143.252	56	24	75	24	1	518	58.2	8.13	193.78	24	cell organization and biogenesis;metabolic process	cytoplasm;cytoskeleton;mitochondrion;organelle lumen	catalytic activity;nucleotide binding;RNA binding	Pf00587, Pf02403, Pf06160	54938	ENSG00000283104.1; ENSG00000104835.14	SARS2	19; CHR_HG26_PATCH	Aminoacyl-tRNA biosynthesis	Selenium Metabolism and Selenoproteins	0	1.126	1.334	1.185	86.7	97.6	115.7
Q9UHB9	Signal recognition particle subunit SRP68 OS=Homo sapiens OX=9606 GN=SRP68 PE=1 SV=2	0	126.056	44	24	65	24	1	627	70.7	8.56	161.75	24	cell organization and biogenesis;response to stimulus;transport	cytoplasm;cytosol;endoplasmic reticulum;nucleus;ribosome	protein binding;RNA binding		6730	ENSG00000167881.14	SRP68	17	Protein export		0	1.108	0.87	0.785	100.7	111.6	87.6
O76094	Signal recognition particle subunit SRP72 OS=Homo sapiens OX=9606 GN=SRP72 PE=1 SV=3	0	133.79	41	24	51	24	1	671	74.6	9.26	141.89	24	cell organization and biogenesis;response to stimulus;transport	cytoplasm;cytosol;endoplasmic reticulum	protein binding;RNA binding	Pf08492, Pf12569, Pf12895, Pf13424, Pf14559	6731	ENSG00000174780.15	SRP72	4	Protein export		0	0.93	0.918	0.987	105.4	97.9	96.7
Q9UJZ1	Stomatin-like protein 2, mitochondrial OS=Homo sapiens OX=9606 GN=STOML2 PE=1 SV=1	0	193.839	68	24	168	24	1	356	38.5	7.39	394.75	24	cell organization and biogenesis;cellular homeostasis;metabolic process;regulation of biological process;response to stimulus;transport	cytoplasm;cytoskeleton;membrane;mitochondrion	protein binding	Pf01145	30968	ENSG00000165283.15	STOML2	9			0	1.304	1.798	1.379	73.1	95.4	131.5
P40227	T-complex protein 1 subunit zeta OS=Homo sapiens OX=9606 GN=CCT6A PE=1 SV=3	0	163.665	54	24	123	24	1	531	58	6.68	334.16	24	metabolic process;regulation of biological process	cytoplasm;cytosol;membrane	nucleotide binding;protein binding;RNA binding	Pf00118, Pf05504	908	ENSG00000146731.10	CCT6A	7			0	1.032	0.807	0.782	105.7	109	85.3
Q6PGP7	Tetratricopeptide repeat protein 37 OS=Homo sapiens OX=9606 GN=TTC37 PE=1 SV=1	0	91.269	19	24	37	24	1	1564	175.4	7.53	75.28	24	metabolic process	cytoplasm;cytosol;nucleus	protein binding	Pf00515, Pf13414, Pf13424, Pf13429, Pf13432, Pf14559	9652	ENSG00000198677.10	TTC37	5	RNA degradation		0	1.021	0.981	0.961	99.9	102	98
P26639	Threonine--tRNA ligase 1, cytoplasmic OS=Homo sapiens OX=9606 GN=TARS1 PE=1 SV=3	0	128.905	40	25	66	24	1	723	83.4	6.67	179.98	25	metabolic process	cytoplasm;cytoskeleton;cytosol	catalytic activity;nucleotide binding;protein binding;RNA binding	Pf00587, Pf02824, Pf03129, Pf07973	6897	ENSG00000113407.13	TARS	5	Aminoacyl-tRNA biosynthesis		1	0.977	0.912	0.933	103.8	101.5	94.7
P07996	Thrombospondin-1 OS=Homo sapiens OX=9606 GN=THBS1 PE=1 SV=2	0	113.902	29	27	53	24	1	1170	129.3	4.94	102.98	27	cell organization and biogenesis;cellular component movement;defense response;metabolic process;regulation of biological process;response to stimulus;transport	cell surface;cytoplasm;endoplasmic reticulum;extracellular;organelle lumen	metal ion binding;protein binding	Pf00090, Pf00093, Pf02412, Pf05735, Pf12947	7057	ENSG00000137801.10	THBS1	15	TGF-beta signaling pathway; MicroRNAs in cancer; Rap1 signaling pathway; Phagosome; Focal adhesion; Malaria; Proteoglycans in cancer; p53 signaling pathway; Bladder cancer; ECM-receptor interaction; PI3K-Akt signaling pathway	Apoptosis-related network due to altered Notch3 in ovarian cancer; Senescence and Autophagy in Cancer; Inflammatory Response Pathway; Focal Adhesion; miRNA targets in ECM and membrane receptors; Bladder Cancer; TGF-beta Receptor Signaling; TGF-beta Signaling Pathway; Focal Adhesion-PI3K-Akt-mTOR-signaling pathway	3	1.212	1.983	1.637	71.5	86.6	141.8
Q9BVJ6	U3 small nucleolar RNA-associated protein 14 homolog A OS=Homo sapiens OX=9606 GN=UTP14A PE=1 SV=1	0	105.971	39	24	54	24	1	771	87.9	7.87	135.78	24	metabolic process	cytosol;nucleus	protein binding;RNA binding	Pf04615	10813	ENSG00000156697.12	UTP14A	X	Ribosome biogenesis in eukaryotes		0	1.704	2.293	1.346	60	102.3	137.7
Q13459	Unconventional myosin-IXb OS=Homo sapiens OX=9606 GN=MYO9B PE=1 SV=3	0	79.592	14	24	37	24	1	2157	243.2	8.75	77.92	24	cellular component movement;regulation of biological process;response to stimulus	cytoplasm;cytoskeleton;cytosol;membrane	catalytic activity;enzyme regulator activity;metal ion binding;motor activity;nucleotide binding;protein binding;structural molecule activity	Pf00063, Pf00130, Pf00612, Pf00620, Pf00788, Pf06070	4650		MYO9B	19			0	0.968	1.127	1.164	96.9	93.9	109.2
Q6UXG2	UPF0577 protein KIAA1324 OS=Homo sapiens OX=9606 GN=KIAA1324 PE=2 SV=2	0	120.081	29	24	64	24	1	1013	111.3	6.55	162.96	24	cell communication;cell organization and biogenesis;metabolic process;regulation of biological process;response to stimulus	endosome;Golgi;membrane;vacuole	RNA binding	Pf03302, Pf07699	57535	ENSG00000116299.16	KIAA1324	1			0	1.828	1.021	0.558	78	142.5	79.6
Q96QK1	Vacuolar protein sorting-associated protein 35 OS=Homo sapiens OX=9606 GN=VPS35 PE=1 SV=2	0	120.55	35	24	60	24	1	796	91.6	5.49	159.78	24	cell organization and biogenesis;regulation of biological process;response to stimulus;transport	cytoplasm;cytosol;endosome;membrane;mitochondrion;vacuole	protein binding;transporter activity	Pf03635	55737	ENSG00000069329.16	VPS35	16	Endocytosis		0	1.147	0.838	0.73	100.5	115.3	84.2
P13611	Versican core protein OS=Homo sapiens OX=9606 GN=VCAN PE=1 SV=3	0	114.65	7	24	66	24	1	3396	372.6	4.51	181.7	24	cell differentiation;cell organization and biogenesis;cellular component movement;development;metabolic process	extracellular;membrane;organelle lumen	metal ion binding;protein binding;structural molecule activity	Pf00008, Pf00059, Pf00084, Pf00193, Pf07645, Pf12947	1462	ENSG00000038427.15	VCAN	5	Cell adhesion molecules (CAMs)	Spinal Cord Injury	0	0.654	1.719	2.628	88.9	58.2	152.9
Q9UNX4	WD repeat-containing protein 3 OS=Homo sapiens OX=9606 GN=WDR3 PE=1 SV=1	0	113.078	35	24	59	24	1	943	106	6.64	135.8	24	metabolic process	membrane;nucleus	protein binding;RNA binding	Pf00400, Pf04003	10885	ENSG00000065183.15	WDR3	1	Ribosome biogenesis in eukaryotes		0	1.433	2.16	1.507	65.3	93.6	141.1
P09543	2',3'-cyclic-nucleotide 3'-phosphodiesterase OS=Homo sapiens OX=9606 GN=CNP PE=1 SV=2	0	118.151	51	24	67	23	1	421	47.5	9.07	181.96	24	cell communication;cell differentiation;cell organization and biogenesis;metabolic process;response to stimulus	cytoplasm;membrane	catalytic activity;nucleotide binding;RNA binding	Pf01591, Pf05881, Pf08302, Pf13207, Pf13671	1267	ENSG00000173786.16	CNP	17		Glial Cell Differentiation; Mecp2 and Associated Rett Syndrome	1	0.699	0.945	1.351	113.5	79.3	107.2
P62333	26S proteasome regulatory subunit 10B OS=Homo sapiens OX=9606 GN=PSMC6 PE=1 SV=1	0	138.302	65	23	81	23	1	389	44.1	7.49	200.43	23	cell organization and biogenesis;metabolic process;regulation of biological process;response to stimulus;transport	cytoplasm;cytosol;membrane;nucleus;proteasome	catalytic activity;nucleotide binding;protein binding;RNA binding	Pf00004, Pf00910, Pf01078, Pf05496, Pf07724, Pf07726, Pf07728, Pf13191, Pf13207, Pf13401	5706	ENSG00000100519.11	PSMC6	14	Epstein-Barr virus infection; Proteasome	Parkin-Ubiquitin Proteasomal System pathway; Proteasome Degradation	0	1.135	0.947	0.834	97.3	110.5	92.2
Q9BZE1	39S ribosomal protein L37, mitochondrial OS=Homo sapiens OX=9606 GN=MRPL37 PE=1 SV=2	0	108.797	60	23	71	23	1	423	48.1	8.59	192.27	23	cell organization and biogenesis;metabolic process	membrane;mitochondrion;ribosome	RNA binding;structural molecule activity	Pf07147	51253	ENSG00000116221.15	MRPL37	1			0	1.137	1.317	1.158	86.9	98.8	114.4
P23396	40S ribosomal protein S3 OS=Homo sapiens OX=9606 GN=RPS3 PE=1 SV=2	0	154.054	82	23	160	23	1	243	26.7	9.66	488.26	23	cell death;cell division;cell organization and biogenesis;metabolic process;regulation of biological process;response to stimulus;transport	cytoplasm;cytoskeleton;cytosol;endoplasmic reticulum;membrane;mitochondrion;nucleus;organelle lumen;ribosome	catalytic activity;DNA binding;protein binding;RNA binding;structural molecule activity	Pf00189, Pf07650	6188	ENSG00000149273.14	RPS3	11	Ribosome	Cytoplasmic Ribosomal Proteins	0	1.128	0.829	0.735	101.5	114.4	84.1
O14841	5-oxoprolinase OS=Homo sapiens OX=9606 GN=OPLAH PE=1 SV=3	0	87.913	23	23	38	23	1	1288	137.4	6.58	87.13	23	metabolic process	cytosol	catalytic activity;nucleotide binding	Pf01968, Pf02538, Pf05378	26873	ENSG00000178814.16	OPLAH	8	Glutathione metabolism	Glutathione metabolism	0	1.246	0.939	0.754	94.2	117.4	88.4
P39023	60S ribosomal protein L3 OS=Homo sapiens OX=9606 GN=RPL3 PE=1 SV=2	0	152.666	50	23	114	23	1	403	46.1	10.18	301.07	23	cell organization and biogenesis;metabolic process;response to stimulus;transport	cytoplasm;cytosol;nucleus;ribosome	protein binding;RNA binding;structural molecule activity	Pf00297	6122	ENSG00000100316.15	RPL3	22	Ribosome	Cytoplasmic Ribosomal Proteins	0	0.868	0.922	1.062	107.5	93.3	99.1
P52209	6-phosphogluconate dehydrogenase, decarboxylating OS=Homo sapiens OX=9606 GN=PGD PE=1 SV=3	0	142.44	48	23	108	23	1	483	53.1	7.23	278.4	23	metabolic process	cytoplasm;cytosol;nucleus	catalytic activity	Pf00393, Pf03446	5226	ENSG00000142657.20	PGD	1	Carbon metabolism; Glutathione metabolism; Pentose phosphate pathway; Metabolic pathways	NRF2 pathway; Pentose Phosphate Pathway	0	1.181	0.893	0.756	97.6	115.3	87.2
O14639	Actin-binding LIM protein 1 OS=Homo sapiens OX=9606 GN=ABLIM1 PE=1 SV=3	0	108.168	33	24	51	23	1	778	87.6	8.59	109.18	24	cell organization and biogenesis	cytoplasm;cytoskeleton	metal ion binding;protein binding	Pf00412, Pf02209	3983	ENSG00000099204.18	ABLIM1	10	Axon guidance		1	1.269	1.194	0.941	86.6	109.9	103.5
Q53H12	Acylglycerol kinase, mitochondrial OS=Homo sapiens OX=9606 GN=AGK PE=1 SV=2	0	132.246	55	23	75	23	1	422	47.1	8.09	199.94	23	cell organization and biogenesis;metabolic process;transport	cytosol;membrane;mitochondrion	catalytic activity;nucleotide binding	Pf00781	55750	ENSG00000006530.15	AGK	7	Glycerolipid metabolism; Metabolic pathways		0	1.52	1.557	1.024	73.6	111.9	114.5
P30837	Aldehyde dehydrogenase X, mitochondrial OS=Homo sapiens OX=9606 GN=ALDH1B1 PE=1 SV=3	0	181.91	54	26	174	23	1	517	57.2	6.8	544.67	26	metabolic process	mitochondrion;organelle lumen	catalytic activity;nucleotide binding	Pf00171	219		ALDH1B1	9	Fatty acid degradation; Ascorbate and aldarate metabolism; Lysine degradation; Histidine metabolism; beta-Alanine metabolism; Pyruvate metabolism; Glycerolipid metabolism; Glycolysis / Gluconeogenesis; Pentose and glucuronate interconversions; Metabolic pathways; Tryptophan metabolism; Arginine and proline metabolism; Valine, leucine and isoleucine degradation		1	1.652	1.745	1.057	68.2	112.7	119.1
Q9H4A4	Aminopeptidase B OS=Homo sapiens OX=9606 GN=RNPEP PE=1 SV=2	0	120.446	40	23	63	23	1	650	72.5	5.74	173.17	23	metabolic process	extracellular;membrane	catalytic activity;metal ion binding	Pf01433, Pf09127, Pf13485	6051	ENSG00000176393.10	RNPEP	1			0	0.971	0.735	0.757	110.9	107.6	81.5
P04083	Annexin A1 OS=Homo sapiens OX=9606 GN=ANXA1 PE=1 SV=2	0	154.129	64	23	131	23	1	346	38.7	7.02	384.95	23	cell differentiation;cell organization and biogenesis;cellular component movement;defense response;metabolic process;regulation of biological process;response to stimulus;transport	cell surface;cytoplasm;cytoskeleton;cytosol;endosome;extracellular;membrane;nucleus;vacuole	catalytic activity;DNA binding;enzyme regulator activity;metal ion binding;protein binding;RNA binding;structural molecule activity	Pf00191	301	ENSG00000135046.13	ANXA1	9		VEGFA-VEGFR2 Signaling Pathway; Spinal Cord Injury; Prostaglandin Synthesis and Regulation; Integrated Breast Cancer Pathway	0	0.654	0.736	1.126	125.6	82.1	92.4
P08758	Annexin A5 OS=Homo sapiens OX=9606 GN=ANXA5 PE=1 SV=2	0	138.462	68	24	140	23	1	320	35.9	5.05	384.66	24	coagulation;regulation of biological process;response to stimulus;transport	cytoplasm;cytosol;extracellular;membrane	enzyme regulator activity;metal ion binding;protein binding	Pf00191	308	ENSG00000164111.14	ANXA5	4		Apoptosis-related network due to altered Notch3 in ovarian cancer; Simplified Interaction Map Between LOXL4 and Oxidative Stress Pathway; Prostaglandin Synthesis and Regulation	0	0.578	0.607	1.05	137.3	79.4	83.4
Q12797	Aspartyl/asparaginyl beta-hydroxylase OS=Homo sapiens OX=9606 GN=ASPH PE=1 SV=3	0	149.894	38	23	97	23	1	758	85.8	5.01	256.38	23	metabolic process;regulation of biological process;response to stimulus;transport	cytoplasm;endoplasmic reticulum;membrane;organelle lumen	catalytic activity;metal ion binding;protein binding;structural molecule activity	Pf05118, Pf05279, Pf13414, Pf13428, Pf13432, Pf14559	444	ENSG00000198363.17	ASPH	8			0	1.293	1.613	1.247	76.8	99.3	123.9
Q9Y6D6	Brefeldin A-inhibited guanine nucleotide-exchange protein 1 OS=Homo sapiens OX=9606 GN=ARFGEF1 PE=1 SV=2	0	147.481	21	34	61	23	1	1849	208.6	5.85	133.42	34	cell organization and biogenesis;regulation of biological process;transport	cytoplasm;cytosol;Golgi;membrane;nucleus	enzyme regulator activity;protein binding	Pf01369, Pf09324, Pf12783	10565	ENSG00000066777.8	ARFGEF1	8	Endocytosis		11	1.093	0.982	0.898	97.5	106.7	95.8
O15484	Calpain-5 OS=Homo sapiens OX=9606 GN=CAPN5 PE=1 SV=2	0	152.583	39	23	87	23	1	640	73.1	7.64	230.78	23	metabolic process;regulation of biological process;response to stimulus	cell surface;cytoplasm	catalytic activity;protein binding	Pf00168, Pf00648, Pf01067	726	ENSG00000149260.15	CAPN5	11		Integrin-mediated Cell Adhesion	0	1.049	1.098	1.047	95.3	100	104.7
Q96JB5	CDK5 regulatory subunit-associated protein 3 OS=Homo sapiens OX=9606 GN=CDK5RAP3 PE=1 SV=2	0	122.764	44	24	83	23	1	506	56.9	4.75	221.09	24	cell organization and biogenesis;cell proliferation;metabolic process;regulation of biological process;response to stimulus	cytoplasm;cytoskeleton;cytosol;membrane;nucleus	protein binding	Pf05600	80279	ENSG00000108465.14	CDK5RAP3	17			1	1.348	1.444	1.071	79.1	106.6	114.2
P31146	Coronin-1A OS=Homo sapiens OX=9606 GN=CORO1A PE=1 SV=4	0	129.078	53	25	84	23	1	461	51	6.68	225.2	25	cell organization and biogenesis;cellular component movement;defense response;regulation of biological process;response to stimulus;transport	cytoplasm;cytoskeleton;cytosol;endosome;membrane;nucleus	protein binding;RNA binding	Pf00400, Pf08953, Pf08954, Pf13094, Pf13863	11151	ENSG00000102879.15	CORO1A	16	Tuberculosis; Phagosome		1	0.817	0.725	0.887	118	96.4	85.5
P22695	Cytochrome b-c1 complex subunit 2, mitochondrial OS=Homo sapiens OX=9606 GN=UQCRC2 PE=1 SV=3	0	224.375	55	23	225	23	1	453	48.4	8.63	693.54	23	metabolic process;transport	membrane;mitochondrion	catalytic activity;metal ion binding;protein binding	Pf00675, Pf05193	7385	ENSG00000140740.10; ENSG00000284493.1	UQCRC2	16; CHR_HG926_PATCH	Huntington's disease; Parkinson's disease; Alzheimer's disease; Oxidative phosphorylation; Non-alcoholic fatty liver disease (NAFLD); Metabolic pathways; Cardiac muscle contraction	Electron Transport Chain	0	1.146	0.981	0.856	95.9	110	94.1
Q7Z3D6	D-glutamate cyclase, mitochondrial OS=Homo sapiens OX=9606 GN=DGLUCY PE=1 SV=2	0	134.138	45	23	96	23	1	616	66.4	6.79	284.14	23	metabolic process	mitochondrion;organelle lumen	catalytic activity;protein binding	Pf07286, Pf14336	80017	ENSG00000133943.20	C14orf159; DGLUCY	14			0	1.075	0.738	0.687	106.7	114.6	78.7
Q9NY33	Dipeptidyl peptidase 3 OS=Homo sapiens OX=9606 GN=DPP3 PE=1 SV=2	0	111.875	41	23	63	23	1	737	82.5	5.1	142	23	metabolic process	cytoplasm;cytosol;membrane	catalytic activity;metal ion binding;protein binding	Pf03571	10072	ENSG00000254986.7	DPP3	11			0	1.205	0.876	0.727	97.4	117.3	85.3
Q12959	Disks large homolog 1 OS=Homo sapiens OX=9606 GN=DLG1 PE=1 SV=2	0	116.544	31	24	69	23	1	904	100.4	5.76	149.5	24	cell communication;cell organization and biogenesis;cell proliferation;metabolic process;regulation of biological process;response to stimulus;transport	cytoplasm;cytosol;endoplasmic reticulum;Golgi;membrane;nucleus	catalytic activity;protein binding;structural molecule activity;transporter activity	Pf00018, Pf00595, Pf00625, Pf07653, Pf09058, Pf10600, Pf10608, Pf13180	1739	ENSG00000075711.20	DLG1	3	Viral carcinogenesis; T cell receptor signaling pathway; Hippo signaling pathway; HTLV-I infection	T-Cell antigen Receptor (TCR) pathway during Staphylococcus aureus infection; Brain-Derived Neurotrophic Factor (BDNF) signaling pathway	1	1.12	1.039	0.927	95	106.4	98.6
P04844	Dolichyl-diphosphooligosaccharide--protein glycosyltransferase subunit 2 OS=Homo sapiens OX=9606 GN=RPN2 PE=1 SV=3	0	218.852	45	23	186	23	1	631	69.2	5.69	553.32	23	metabolic process;response to stimulus	endoplasmic reticulum;membrane	catalytic activity;protein binding	Pf05817	6185	ENSG00000118705.16	RPN2	20	N-Glycan biosynthesis; Protein processing in endoplasmic reticulum; Metabolic pathways	Proteasome Degradation	0	1.095	1.286	1.174	88.7	97.2	114.1
Q9NRD8	Dual oxidase 2 OS=Homo sapiens OX=9606 GN=DUOX2 PE=1 SV=2	0	112.953	19	23	52	23	1	1548	175.3	7.85	119.43	23	metabolic process;regulation of biological process;response to stimulus	membrane	antioxidant activity;catalytic activity;metal ion binding	Pf00036, Pf00175, Pf01794, Pf03098, Pf08022, Pf08030, Pf13499, Pf13833	50506	ENSG00000140279.12	DUOX2	15	Thyroid hormone synthesis	Nucleotide-binding Oligomerization Domain (NOD) pathway	0	2.252	2.022	0.898	56.9	128.1	115
Q9NZN4	EH domain-containing protein 2 OS=Homo sapiens OX=9606 GN=EHD2 PE=1 SV=2	0	144.787	66	28	111	23	1	543	61.1	6.46	296.8	28	cell organization and biogenesis;coagulation;regulation of biological process;transport	cytoplasm;cytoskeleton;cytosol;endosome;membrane;nucleus	catalytic activity;metal ion binding;nucleotide binding;protein binding	Pf00350, Pf01926, Pf12763	30846	ENSG00000024422.11	EHD2	19	Endocytosis	Insulin Signaling	5	0.617	0.531	0.862	139.7	86.1	74.2
P07099	Epoxide hydrolase 1 OS=Homo sapiens OX=9606 GN=EPHX1 PE=1 SV=1	0	111.869	46	23	86	23	1	455	52.9	7.25	248.16	23	metabolic process;response to stimulus	endoplasmic reticulum;membrane	catalytic activity;protein binding	Pf00561, Pf06441, Pf12697	2052	ENSG00000143819.12	EPHX1	1	Bile secretion; Metabolism of xenobiotics by cytochrome P450; Chemical carcinogenesis	Metapathway biotransformation; Benzo(a)pyrene metabolism; Photodynamic therapy-induced NFE2L2 (NRF2) survival signaling; Aflatoxin B1 metabolism; Benzene metabolism	0	0.659	0.786	1.193	122.7	80.8	96.4
Q96RT1	Erbin OS=Homo sapiens OX=9606 GN=ERBIN PE=1 SV=2	0	86.823	20	24	47	23	1	1412	158.2	5.5	98.11	24	cell growth;cell organization and biogenesis;regulation of biological process;response to stimulus;transport	cytoplasm;membrane;nucleus	protein binding;structural molecule activity	Pf00595, Pf12799, Pf13180, Pf13855	55914	ENSG00000112851.14	ERBB2IP; ERBIN	5	NOD-like receptor signaling pathway	Pathways Affected in Adenoid Cystic Carcinoma; NLR Proteins; Nucleotide-binding Oligomerization Domain (NOD) pathway	1	1.069	1.285	1.202	89.4	95.6	114.9
Q96A65	Exocyst complex component 4 OS=Homo sapiens OX=9606 GN=EXOC4 PE=1 SV=1	0	96.794	25	23	41	23	1	974	110.4	6.49	89.74	23	cell communication;cell organization and biogenesis;regulation of biological process;transport	cytoplasm;cytosol;membrane	protein binding	Pf04048	60412	ENSG00000131558.14	EXOC4	7	Tight junction		0	1.052	0.93	0.884	100.6	105.8	93.6
P55060	Exportin-2 OS=Homo sapiens OX=9606 GN=CSE1L PE=1 SV=3	0	120.077	27	23	66	23	1	971	110.3	5.77	153.07	23	cell death;cell proliferation;transport	cytoplasm;cytosol;membrane;nucleus	protein binding;transporter activity	Pf03378, Pf03810, Pf08506	1434	ENSG00000124207.16	CSE1L	20			0	1.26	1.448	1.149	80.9	101.9	117.2
Q92945	Far upstream element-binding protein 2 OS=Homo sapiens OX=9606 GN=KHSRP PE=1 SV=4	0	176.867	44	27	114	23	1	711	73.1	7.3	293.05	27	metabolic process;regulation of biological process;response to stimulus;transport	cytoplasm;cytosol;membrane;nucleus	DNA binding;protein binding;RNA binding	Pf00013, Pf07650, Pf09005, Pf13014	8570	ENSG00000088247.17	KHSRP	19		Preimplantation Embryo	4	1.263	0.81	0.641	97.6	123.3	79.1
Q53EP0	Fibronectin type III domain-containing protein 3B OS=Homo sapiens OX=9606 GN=FNDC3B PE=1 SV=2	0	104.3	25	23	41	23	1	1204	132.8	5.95	92.67	23		membrane	protein binding;RNA binding	Pf00041	64778	ENSG00000075420.12	FNDC3B	3			0	1.048	1.672	1.595	80.7	84.5	134.8
P04075	Fructose-bisphosphate aldolase A OS=Homo sapiens OX=9606 GN=ALDOA PE=1 SV=2	0	264.722	73	29	269	23	1	364	39.4	8.09	920.31	29	cell organization and biogenesis;cellular homeostasis;metabolic process;regulation of biological process;transport	cytoplasm;cytoskeleton;cytosol;extracellular;membrane;nucleus;organelle lumen	catalytic activity;protein binding;RNA binding	Pf00274	226	ENSG00000149925.17	ALDOA	16	HIF-1 signaling pathway; Carbon metabolism; Fructose and mannose metabolism; Pentose phosphate pathway; Glycolysis / Gluconeogenesis; Biosynthesis of amino acids; Metabolic pathways	Glycolysis and Gluconeogenesis; Sudden Infant Death Syndrome (SIDS) Susceptibility Pathways	6	1.119	0.738	0.659	105	117.5	77.5
P07954	Fumarate hydratase, mitochondrial OS=Homo sapiens OX=9606 GN=FH PE=1 SV=3	0	242.956	59	23	274	23	1	510	54.6	8.76	738.22	23	metabolic process	cytoplasm;mitochondrion;organelle lumen	catalytic activity;protein binding	Pf00206, Pf10415	2271	ENSG00000091483.6	FH	1	Citrate cycle (TCA cycle); Carbon metabolism; Pyruvate metabolism; Pathways in cancer; Renal cell carcinoma; Metabolic pathways	TCA Cycle and Deficiency of Pyruvate Dehydrogenase complex (PDHc); Amino Acid metabolism; TCA Cycle	0	0.967	0.905	0.936	104.4	101	94.5
Q12789	General transcription factor 3C polypeptide 1 OS=Homo sapiens OX=9606 GN=GTF3C1 PE=1 SV=4	0	89.656	14	23	34	23	1	2109	238.7	7.3	68.74	23	metabolic process;regulation of biological process	membrane;nucleus	DNA binding;protein binding	Pf04182	2975	ENSG00000077235.17	GTF3C1	16			0	1.192	1.411	1.184	83.3	99.3	117.5
P11413	Glucose-6-phosphate 1-dehydrogenase OS=Homo sapiens OX=9606 GN=G6PD PE=1 SV=4	0	96.87	50	23	52	23	1	515	59.2	6.84	130.7	23	metabolic process;regulation of biological process;response to stimulus	cytoplasm;cytosol;membrane;nucleus	catalytic activity;nucleotide binding;protein binding	Pf00479, Pf02781	2539	ENSG00000160211.15	G6PD	X	Central carbon metabolism in cancer; Carbon metabolism; Glutathione metabolism; Pentose phosphate pathway; Metabolic pathways	Sulfation Biotransformation Reaction; Glutathione metabolism; ATM Signaling Network in Development and Disease; Cori Cycle; Pentose Phosphate Pathway; NRF2 pathway	0	1.056	1.148	1.088	93.6	98.9	107.5
P14314	Glucosidase 2 subunit beta OS=Homo sapiens OX=9606 GN=PRKCSH PE=1 SV=2	0	167.358	41	23	155	23	1	528	59.4	4.41	454.52	23	metabolic process;regulation of biological process;response to stimulus	endoplasmic reticulum;organelle lumen	metal ion binding;protein binding	Pf07915, Pf12999, Pf13015	5589	ENSG00000130175.9	PRKCSH	19	Protein processing in endoplasmic reticulum		0	0.87	1.168	1.342	98.8	85.9	115.3
P00390	Glutathione reductase, mitochondrial OS=Homo sapiens OX=9606 GN=GSR PE=1 SV=2	0	165.343	54	23	120	23	1	522	56.2	8.5	324.85	23	cellular homeostasis;metabolic process;regulation of biological process;response to stimulus	cytoplasm;cytosol;mitochondrion;organelle lumen	antioxidant activity;catalytic activity;nucleotide binding	Pf00070, Pf02852, Pf07992, Pf13738	2936	ENSG00000104687.12	GSR	8	Glutathione metabolism; Thyroid hormone synthesis	Selenium Micronutrient Network; One carbon metabolism and related pathways; NRF2 pathway; Sulfation Biotransformation Reaction; Glutathione metabolism; Amino Acid metabolism; Metapathway biotransformation; Oxidative Stress	0	1.109	0.702	0.633	106.7	118.4	74.9
Q9BUJ2	Heterogeneous nuclear ribonucleoprotein U-like protein 1 OS=Homo sapiens OX=9606 GN=HNRNPUL1 PE=1 SV=2	0	148.896	31	23	92	23	1	856	95.7	6.92	233.17	23	metabolic process;regulation of biological process;response to stimulus	nucleus	protein binding;RNA binding	Pf00622, Pf02037, Pf13671	11100	ENSG00000105323.16	HNRNPUL1	19	Influenza A		0	1.353	1.289	0.953	82.4	111.4	106.2
Q8N201	Integrator complex subunit 1 OS=Homo sapiens OX=9606 GN=INTS1 PE=1 SV=2	0	82.261	13	23	30	23	1	2190	244.1	6.13	56.46	23	metabolic process	membrane;nucleus		Pf12432	26173	ENSG00000164880.15	INTS1	7			0	1.139	1.429	1.255	84.1	95.8	120.2
Q6P1M3	LLGL scribble cell polarity complex component 2 OS=Homo sapiens OX=9606 GN=LLGL2 PE=1 SV=2	0	117.672	29	23	49	23	1	1020	113.4	7.52	148.51	23	cell division;regulation of biological process;transport	cytoplasm;cytosol;membrane	enzyme regulator activity;protein binding	Pf08366	3993	ENSG00000073350.13	LLGL2	17	Tight junction; Hippo signaling pathway		0	1.172	0.802	0.685	100.9	118.2	80.9
O95573	Long-chain-fatty-acid--CoA ligase 3 OS=Homo sapiens OX=9606 GN=ACSL3 PE=1 SV=3	0	177.398	47	25	108	23	1	720	80.4	8.38	305.9	25	cell organization and biogenesis;metabolic process;regulation of biological process;response to stimulus;transport	endoplasmic reticulum;Golgi;membrane;mitochondrion	catalytic activity;nucleotide binding;protein binding	Pf00501	2181	ENSG00000123983.13	ACSL3	2	Peroxisome; Fatty acid degradation; PPAR signaling pathway; Fatty acid biosynthesis; Metabolic pathways; Adipocytokine signaling pathway; Fatty acid metabolism	Mitochondrial LC-Fatty Acid Beta-Oxidation; Fatty Acid Beta Oxidation; PPAR signaling pathway; Fatty Acid Biosynthesis	2	0.996	1.716	1.723	80.8	80.5	138.7
Q13724	Mannosyl-oligosaccharide glucosidase OS=Homo sapiens OX=9606 GN=MOGS PE=1 SV=5	0	109.299	35	23	65	23	1	837	91.9	8.9	192.55	23	metabolic process	endoplasmic reticulum;membrane	catalytic activity	Pf03200	7841	ENSG00000115275.11	MOGS	2	N-Glycan biosynthesis; Protein processing in endoplasmic reticulum; Metabolic pathways		0	1.251	1.606	1.283	77.8	97.3	124.9
O43615	Mitochondrial import inner membrane translocase subunit TIM44 OS=Homo sapiens OX=9606 GN=TIMM44 PE=1 SV=2	0	142.523	51	23	100	23	1	452	51.3	8.32	299.3	23	transport	membrane;mitochondrion;organelle lumen	nucleotide binding;protein binding	Pf04280, Pf07091	10469	ENSG00000104980.7	TIMM44	19			0	1.121	1.386	1.237	85.5	95.9	118.6
O75439	Mitochondrial-processing peptidase subunit beta OS=Homo sapiens OX=9606 GN=PMPCB PE=1 SV=2	0	152.854	52	24	106	23	1	489	54.3	6.83	325.93	24	metabolic process;transport	membrane;mitochondrion;organelle lumen	catalytic activity;metal ion binding	Pf00675, Pf05193	9512	ENSG00000105819.13	PMPCB	7			0	1.163	1.632	1.404	79.1	91.9	129
P23368	NAD-dependent malic enzyme, mitochondrial OS=Homo sapiens OX=9606 GN=ME2 PE=1 SV=1	0	168.739	55	24	119	23	1	584	65.4	7.61	340.6	24	metabolic process;regulation of biological process	mitochondrion;organelle lumen	catalytic activity;metal ion binding;nucleotide binding	Pf00390, Pf03949	4200	ENSG00000082212.12	ME2	18	Carbon metabolism; Pyruvate metabolism		1	0.826	0.812	0.982	113.7	94	92.3
O75306	NADH dehydrogenase [ubiquinone] iron-sulfur protein 2, mitochondrial OS=Homo sapiens OX=9606 GN=NDUFS2 PE=1 SV=2	0	166.447	59	23	117	23	1	463	52.5	7.55	306.34	23	cell organization and biogenesis;metabolic process;response to stimulus;transport	membrane;mitochondrion;organelle lumen	catalytic activity;metal ion binding;nucleotide binding;protein binding	Pf00346	4720	ENSG00000158864.12	NDUFS2	1	Huntington's disease; Parkinson's disease; Alzheimer's disease; Oxidative phosphorylation; Non-alcoholic fatty liver disease (NAFLD); Metabolic pathways	Oxidative phosphorylation; Electron Transport Chain	0	0.94	0.996	1.059	102.2	96.1	101.8
P22570	NADPH:adrenodoxin oxidoreductase, mitochondrial OS=Homo sapiens OX=9606 GN=FDXR PE=1 SV=3	0	125.173	50	23	77	23	1	491	53.8	8.44	201.3	23	metabolic process;transport	mitochondrion;organelle lumen	catalytic activity;protein binding	Pf13450	2232		FDXR	17			0	1.577	1.189	0.754	79.7	125.7	94.7
Q9BZE4	Nucleolar GTP-binding protein 1 OS=Homo sapiens OX=9606 GN=GTPBP4 PE=1 SV=3	0	111.471	41	23	52	23	1	634	73.9	9.5	147.07	23	cell differentiation;regulation of biological process;response to stimulus	cytoplasm;cytosol;Golgi;membrane;nucleus	catalytic activity;nucleotide binding;protein binding;RNA binding	Pf00009, Pf01926, Pf02421, Pf06858, Pf08155, Pf08477	23560	ENSG00000107937.18	GTPBP4	10	Ribosome biogenesis in eukaryotes		0	1.327	2.146	1.617	67.1	89	143.9
Q12830	Nucleosome-remodeling factor subunit BPTF OS=Homo sapiens OX=9606 GN=BPTF PE=1 SV=3	0	83.233	8	23	32	23	1	3046	338.1	6.54	60.06	23	cell organization and biogenesis;metabolic process;regulation of biological process;response to stimulus	cytoplasm;nucleus	catalytic activity;DNA binding;metal ion binding;protein binding	Pf00439, Pf00628, Pf02791, Pf15612	2186	ENSG00000171634.16	BPTF	17		Endoderm Differentiation	0	1.41	1.211	0.859	82.9	116.8	100.3
P04181	Ornithine aminotransferase, mitochondrial OS=Homo sapiens OX=9606 GN=OAT PE=1 SV=1	0	126.262	57	23	73	23	1	439	48.5	7.03	194.15	23	cell organization and biogenesis;metabolic process	cytoplasm;mitochondrion;organelle lumen	catalytic activity;protein binding	Pf00202	4942	ENSG00000065154.11	OAT	10	Metabolic pathways; Arginine and proline metabolism	Urea cycle and metabolism of amino groups; Amino Acid metabolism	0	0.871	1.266	1.453	95.6	83.3	121.1
P22059	Oxysterol-binding protein 1 OS=Homo sapiens OX=9606 GN=OSBP PE=1 SV=1	0	120.798	29	23	66	23	1	807	89.4	7.3	173.24	23	metabolic process;regulation of biological process;transport	cytoplasm;cytosol;endoplasmic reticulum;Golgi;membrane;nucleus	protein binding;transporter activity	Pf00169, Pf01237, Pf15406, Pf15409, Pf15413	5007	ENSG00000110048.11	OSBP	11			0	0.984	0.843	0.857	106.1	104.4	89.5
Q9NSD9	Phenylalanine--tRNA ligase beta subunit OS=Homo sapiens OX=9606 GN=FARSB PE=1 SV=3	0	134.996	46	23	77	23	1	589	66.1	6.84	204.77	23	cell organization and biogenesis;metabolic process	cytoplasm;cytosol;membrane	catalytic activity;metal ion binding;nucleotide binding;protein binding;RNA binding	Pf03483, Pf03484	10056	ENSG00000116120.9	FARSB	2	Aminoacyl-tRNA biosynthesis	Amino Acid metabolism	0	1.182	0.747	0.632	102.4	121.1	76.5
Q9H307	Pinin OS=Homo sapiens OX=9606 GN=PNN PE=1 SV=5	0	100.871	29	23	49	23	1	717	81.6	7.14	138.87	23											0	1.114	1.2	1.077	90.5	100.9	108.6
Q10471	Polypeptide N-acetylgalactosaminyltransferase 2 OS=Homo sapiens OX=9606 GN=GALNT2 PE=1 SV=1	0	115.226	42	24	53	23	1	571	64.7	8.35	128.97	24	metabolic process	extracellular;Golgi;membrane	catalytic activity;metal ion binding;protein binding	Pf00535, Pf00652	2590	ENSG00000143641.9	GALNT2	1	Mucin type O-glycan biosynthesis; Metabolic pathways	Globo Sphingolipid Metabolism	1	1.119	1.63	1.457	80	89.5	130.4
Q96AQ6	Pre-B-cell leukemia transcription factor-interacting protein 1 OS=Homo sapiens OX=9606 GN=PBXIP1 PE=1 SV=1	0	103.551	40	23	48	23	1	731	80.6	5.33	122.28	23	cell differentiation;development;regulation of biological process	cytoplasm;cytoskeleton;cytosol;nucleus	protein binding		57326	ENSG00000163346.16	PBXIP1	1			0	0.975	1.104	1.132	97.4	95	107.6
Q96GQ7	Probable ATP-dependent RNA helicase DDX27 OS=Homo sapiens OX=9606 GN=DDX27 PE=1 SV=2	0	98.84	29	23	49	23	1	796	89.8	9.28	124.48	23	metabolic process	chromosome;cytoplasm;nucleus	catalytic activity;nucleotide binding;protein binding;RNA binding	Pf00270, Pf00271, Pf06862	55661	ENSG00000124228.14	DDX27	20			0	1.338	2.089	1.561	67.8	90.7	141.6
Q99623	Prohibitin-2 OS=Homo sapiens OX=9606 GN=PHB2 PE=1 SV=2	0	136.869	73	23	157	23	1	299	33.3	9.83	473.75	23	cell organization and biogenesis;metabolic process;regulation of biological process;response to stimulus;transport	cell surface;cytoplasm;membrane;mitochondrion;nucleus	protein binding	Pf01145	11331	ENSG00000215021.8	PHB2	12			0	1.324	1.206	0.911	85	112.5	102.5
Q9P2B2	Prostaglandin F2 receptor negative regulator OS=Homo sapiens OX=9606 GN=PTGFRN PE=1 SV=2	0	104.229	28	23	55	23	1	879	98.5	6.61	130.44	23	cell organization and biogenesis	cell surface;endoplasmic reticulum;Golgi;membrane	protein binding	Pf07679	5738	ENSG00000134247.9	PTGFRN	1			0	0.837	0.921	1.1	108.8	91.1	100.1
Q14554	Protein disulfide-isomerase A5 OS=Homo sapiens OX=9606 GN=PDIA5 PE=1 SV=1	0	104.134	35	23	45	23	1	519	59.6	7.91	113.12	23	cellular homeostasis;metabolic process;regulation of biological process;response to stimulus	endoplasmic reticulum;membrane;organelle lumen	catalytic activity;protein binding	Pf00085, Pf11009, Pf13098, Pf13899, Pf13905	10954	ENSG00000065485.19	PDIA5	3			0	0.85	1.061	1.248	103	87.6	109.3
Q15437	Protein transport protein Sec23B OS=Homo sapiens OX=9606 GN=SEC23B PE=1 SV=2	0	140.012	40	25	99	23	1	767	86.4	6.89	280.09	25	transport	cytoplasm;cytosol;endoplasmic reticulum;membrane	metal ion binding;protein binding	Pf00626, Pf04810, Pf04811, Pf04815, Pf08033	10483	ENSG00000101310.14	SEC23B	20	Protein processing in endoplasmic reticulum	Sterol Regulatory Element-Binding Proteins (SREBP) signalling	0	0.984	0.968	0.983	101.6	100	98.4
P53992	Protein transport protein Sec24C OS=Homo sapiens OX=9606 GN=SEC24C PE=1 SV=3	0	128.52	30	25	78	23	1	1094	118.2	7.06	219.59	25	cell organization and biogenesis;regulation of biological process;transport	cytoplasm;cytosol;endoplasmic reticulum;membrane	metal ion binding;protein binding	Pf00626, Pf03154, Pf04503, Pf04652, Pf04810, Pf04811, Pf04815, Pf07223, Pf08033, Pf09606, Pf09770, Pf15449	9632	ENSG00000176986.15	SEC24C	10	Protein processing in endoplasmic reticulum	Sterol Regulatory Element-Binding Proteins (SREBP) signalling	2	1.037	1.124	1.084	94.9	98.4	106.7
Q8NCN5	Pyruvate dehydrogenase phosphatase regulatory subunit, mitochondrial OS=Homo sapiens OX=9606 GN=PDPR PE=1 SV=2	0	110.483	28	23	53	23	1	879	99.3	6.35	143.7	23	metabolic process;regulation of biological process	mitochondrion;organelle lumen	catalytic activity	Pf01266, Pf01571, Pf08669	55066	ENSG00000090857.13	PDPR	16			0	1.043	1.163	1.116	93.6	97.6	108.9
Q86VB7	Scavenger receptor cysteine-rich type 1 protein M130 OS=Homo sapiens OX=9606 GN=CD163 PE=1 SV=2	0	108.362	23	23	52	23	1	1156	125.4	5.95	118.42	23	defense response;response to stimulus;transport	extracellular;membrane	protein binding;receptor activity	Pf00530	9332	ENSG00000177575.12	CD163	12			0	0.721	0.838	1.161	117.2	84.6	98.2
Q15019	Septin-2 OS=Homo sapiens OX=9606 GN=SEPTIN2 PE=1 SV=1	0	156.236	68	23	155	23	1	361	41.5	6.6	409.88	23	cell differentiation;cell division;cell organization and biogenesis;regulation of biological process;response to stimulus	chromosome;cytoplasm;cytoskeleton;cytosol;membrane;nucleus	nucleotide binding;protein binding	Pf00071, Pf00735, Pf01926	4735	ENSG00000168385.17	SEPT2	2	Bacterial invasion of epithelial cells		0	0.818	0.704	0.861	119	97.3	83.7
P49591	Serine--tRNA ligase, cytoplasmic OS=Homo sapiens OX=9606 GN=SARS PE=1 SV=3	0	118.037	53	23	66	23	1	514	58.7	6.43	160.95	23	metabolic process;regulation of biological process	cytoplasm;cytosol;nucleus	catalytic activity;DNA binding;nucleotide binding;protein binding;RNA binding	Pf00587, Pf02403	6301	ENSG00000031698.12	SARS	1	Aminoacyl-tRNA biosynthesis		0	1.008	0.759	0.754	108.4	109.3	82.3
P50454	Serpin H1 OS=Homo sapiens OX=9606 GN=SERPINH1 PE=1 SV=2	0	219.924	63	23	233	23	1	418	46.4	8.69	822.71	23	cell organization and biogenesis;metabolic process;regulation of biological process;response to stimulus	cytoplasm;endoplasmic reticulum;membrane;organelle lumen	enzyme regulator activity;protein binding;RNA binding	Pf00079	871	ENSG00000149257.13	SERPINH1	11		Endochondral Ossification	0	0.99	2.125	2.146	72.9	72.2	154.9
Q9H2G2	STE20-like serine/threonine-protein kinase OS=Homo sapiens OX=9606 GN=SLK PE=1 SV=1	0	95.466	20	24	38	23	1	1235	142.6	5.15	92.92	24	cell death;cell organization and biogenesis;metabolic process;regulation of biological process;response to stimulus	cytoplasm	catalytic activity;nucleotide binding;protein binding	Pf00069, Pf07714, Pf12474, Pf14531	9748	ENSG00000065613.13	SLK	10	Oocyte meiosis		0	1.061	0.893	0.841	101.6	107.8	90.7
Q8TAQ2	SWI/SNF complex subunit SMARCC2 OS=Homo sapiens OX=9606 GN=SMARCC2 PE=1 SV=1	0	198.451	33	31	102	23	1	1214	132.8	5.69	259.37	31	cell organization and biogenesis;metabolic process;regulation of biological process	nucleus	DNA binding;protein binding	Pf04433	6601	ENSG00000139613.11	SMARCC2	12			8	1.184	0.984	0.831	94.7	112.1	93.2
Q8TD43	Transient receptor potential cation channel subfamily M member 4 OS=Homo sapiens OX=9606 GN=TRPM4 PE=1 SV=1	0	133.074	24	23	58	23	1	1214	134.2	8.15	175.88	23	cellular component movement;cellular homeostasis;metabolic process;regulation of biological process;response to stimulus;transport	cytosol;endoplasmic reticulum;Golgi;membrane	nucleotide binding;protein binding;transporter activity	Pf00520	54795	ENSG00000130529.15	TRPM4	19	Insulin secretion		0	1.052	0.86	0.817	103	108.4	88.6
Q9H2D6	TRIO and F-actin-binding protein OS=Homo sapiens OX=9606 GN=TRIOBP PE=1 SV=3	0	109.648	10	23	54	23	1	2365	261.2	8.48	140.14	23	cell division;cell organization and biogenesis;metabolic process;regulation of biological process	cytoplasm;cytoskeleton;nucleus	protein binding;RNA binding	Pf00169, Pf04156, Pf04514, Pf05109, Pf05110, Pf11559	11078	ENSG00000100106.19	TRIOBP	22			0	0.981	0.938	0.956	102.8	100.8	96.4
O43290	U4/U6.U5 tri-snRNP-associated protein 1 OS=Homo sapiens OX=9606 GN=SART1 PE=1 SV=1	0	116.199	38	23	46	23	1	800	90.2	6.13	103.26	23	cell organization and biogenesis;metabolic process;regulation of biological process;response to stimulus	cytoplasm;cytosol;Golgi;nucleus;spliceosomal complex	protein binding;RNA binding	Pf03343	9092	ENSG00000175467.14	SART1	11	Spliceosome		0	1.307	1.304	0.998	83.1	108.6	108.3
P45974	Ubiquitin carboxyl-terminal hydrolase 5 OS=Homo sapiens OX=9606 GN=USP5 PE=1 SV=2	0	137.311	35	23	66	23	1	858	95.7	5.03	171.66	23	metabolic process;regulation of biological process	cytosol;vacuole	catalytic activity;metal ion binding;protein binding	Pf00443, Pf00627, Pf02148, Pf13423	8078	ENSG00000111667.13	USP5	12			0	1.323	1.215	0.918	84.8	112.2	103
Q14139	Ubiquitin conjugation factor E4 A OS=Homo sapiens OX=9606 GN=UBE4A PE=1 SV=2	0	102.952	25	23	39	23	1	1066	122.5	5.24	92.47	23	metabolic process	cytoplasm;nucleus	catalytic activity;protein binding	Pf04564, Pf10408	9354	ENSG00000110344.9	UBE4A	11	Ubiquitin mediated proteolysis		0	1.032	1.159	1.124	94	97	109
Q93050	V-type proton ATPase 116 kDa subunit a isoform 1 OS=Homo sapiens OX=9606 GN=ATP6V0A1 PE=1 SV=3	0	111.237	24	23	53	23	1	837	96.4	6.43	121.58	23	cell organization and biogenesis;cellular homeostasis;metabolic process;regulation of biological process;response to stimulus;transport	cytoplasm;cytosol;Golgi;membrane	catalytic activity;protein binding;transporter activity	Pf01496	535	ENSG00000033627.16	ATP6V0A1	17	Lysosome; Tuberculosis; Phagosome; Oxidative phosphorylation; Vibrio cholerae infection; Metabolic pathways; Epithelial cell signaling in Helicobacter pylori infection; Collecting duct acid secretion; Synaptic vesicle cycle; Rheumatoid arthritis		0	0.929	1.128	1.214	98.2	91.2	110.7
O00231	26S proteasome non-ATPase regulatory subunit 11 OS=Homo sapiens OX=9606 GN=PSMD11 PE=1 SV=3	0	124.177	50	22	69	22	1	422	47.4	6.48	189.34	22	cell differentiation;cell organization and biogenesis;metabolic process;regulation of biological process;response to stimulus;transport	cytoplasm;cytosol;extracellular;membrane;nucleus;organelle lumen;proteasome	catalytic activity;protein binding;structural molecule activity	Pf01399	5717	ENSG00000108671.9	PSMD11	17	Epstein-Barr virus infection; Proteasome	Parkin-Ubiquitin Proteasomal System pathway; Proteasome Degradation	0	1.064	0.845	0.794	103.1	109.7	87.1
P82650	28S ribosomal protein S22, mitochondrial OS=Homo sapiens OX=9606 GN=MRPS22 PE=1 SV=1	0	113.865	60	23	70	22	1	360	41.3	7.9	201.64	23	cell organization and biogenesis;metabolic process	membrane;mitochondrion;ribosome	structural molecule activity	Pf10245	56945	ENSG00000175110.11	MRPS22	3			0	1.106	1.254	1.134	89.3	98.7	112
Q6NVY1	3-hydroxyisobutyryl-CoA hydrolase, mitochondrial OS=Homo sapiens OX=9606 GN=HIBCH PE=1 SV=2	0	177.807	52	22	130	22	1	386	43.5	8.19	355.03	22	metabolic process	mitochondrion;organelle lumen	catalytic activity	Pf00378, Pf13766	26275	ENSG00000198130.15	HIBCH	2	Propanoate metabolism; Carbon metabolism; beta-Alanine metabolism; Metabolic pathways; Valine, leucine and isoleucine degradation	Amino Acid metabolism	0	1.003	1.036	1.033	98.7	99	102.3
P49419	Alpha-aminoadipic semialdehyde dehydrogenase OS=Homo sapiens OX=9606 GN=ALDH7A1 PE=1 SV=5	0	160.074	50	22	96	22	1	539	58.5	7.99	287.51	22	metabolic process	cytoplasm;cytosol;mitochondrion;nucleus;organelle lumen	catalytic activity;protein binding	Pf00171	501	ENSG00000164904.17	ALDH7A1	5	Fatty acid degradation; Lysine biosynthesis; Ascorbate and aldarate metabolism; Lysine degradation; Glycine, serine and threonine metabolism; Histidine metabolism; beta-Alanine metabolism; Pyruvate metabolism; Glycerolipid metabolism; Glycolysis / Gluconeogenesis; Biosynthesis of amino acids; Metabolic pathways; Tryptophan metabolism; Arginine and proline metabolism; Valine, leucine and isoleucin…	Amino Acid metabolism	0	1.271	0.912	0.718	94.3	119.8	86
O43776	Asparagine--tRNA ligase, cytoplasmic OS=Homo sapiens OX=9606 GN=NARS PE=1 SV=1	0	103.843	38	22	58	22	1	548	62.9	6.25	133.46	22	metabolic process	cytoplasm;cytosol;mitochondrion	catalytic activity;nucleotide binding	Pf00152, Pf01336	4677	ENSG00000134440.11	NARS	18	Aminoacyl-tRNA biosynthesis	Photodynamic therapy-induced unfolded protein response	0	1.034	0.696	0.674	109.9	113.6	76.5
P17858	ATP-dependent 6-phosphofructokinase, liver type OS=Homo sapiens OX=9606 GN=PFKL PE=1 SV=6	0	167.492	36	25	98	22	1	780	85	7.5	284.27	25	cell organization and biogenesis;metabolic process;regulation of biological process;response to stimulus;transport	cytoplasm;cytosol;extracellular;membrane;organelle lumen	catalytic activity;metal ion binding;nucleotide binding;protein binding	Pf00365	5211	ENSG00000141959.16	PFKL	21	HIF-1 signaling pathway; Central carbon metabolism in cancer; Carbon metabolism; Galactose metabolism; Glucagon signaling pathway; Fructose and mannose metabolism; Pentose phosphate pathway; AMPK signaling pathway; Glycolysis / Gluconeogenesis; RNA degradation; Biosynthesis of amino acids; Metabolic pathways	Glycolysis and Gluconeogenesis; Photodynamic therapy-induced HIF-1 survival signaling; Insulin Signaling	1	1.017	0.707	0.695	110.1	112	77.8
Q8IYB8	ATP-dependent RNA helicase SUPV3L1, mitochondrial OS=Homo sapiens OX=9606 GN=SUPV3L1 PE=1 SV=1	0	107.098	35	22	53	22	1	786	87.9	7.99	151.65	22	cell organization and biogenesis;metabolic process;regulation of biological process	mitochondrion;nucleus;organelle lumen	catalytic activity;DNA binding;nucleotide binding;protein binding;RNA binding	Pf00271, Pf12513	6832	ENSG00000156502.13	SUPV3L1	10			0	1.178	1.132	0.961	90.6	106.8	102.6
Q9Y2J2	Band 4.1-like protein 3 OS=Homo sapiens OX=9606 GN=EPB41L3 PE=1 SV=2	0	135.757	30	29	68	22	1	1087	120.6	5.19	170.44	29	cell death;cell organization and biogenesis;regulation of biological process	cytoplasm;cytoskeleton;cytosol;membrane	protein binding;structural molecule activity	Pf00373, Pf04382, Pf05902, Pf08736, Pf09379, Pf09380	23136	ENSG00000082397.17	EPB41L3	18	Tight junction		2	0.589	0.528	0.896	141.7	83.5	74.8
Q9UHR4	Brain-specific angiogenesis inhibitor 1-associated protein 2-like protein 1 OS=Homo sapiens OX=9606 GN=BAIAP2L1 PE=1 SV=2	0	81.342	43	22	41	22	1	511	56.8	8.68	92.13	22	cell organization and biogenesis;regulation of biological process;response to stimulus	cytoplasm;cytoskeleton;cytosol;membrane	protein binding	Pf00018, Pf07653, Pf08397, Pf14604	55971	ENSG00000006453.13	BAIAP2L1	7			0	1.453	1.646	1.133	73.2	106.3	120.5
P98194	Calcium-transporting ATPase type 2C member 1 OS=Homo sapiens OX=9606 GN=ATP2C1 PE=1 SV=3	0	109.55	30	22	53	22	1	919	100.5	6.74	131.73	22	cell organization and biogenesis;cellular homeostasis;regulation of biological process;response to stimulus;transport	Golgi;membrane	catalytic activity;metal ion binding;nucleotide binding;signal transducer activity;transporter activity	Pf00122, Pf00689, Pf00690, Pf00702, Pf08282, Pf12710, Pf13246	27032	ENSG00000017260.19	ATP2C1	3			0	1.242	1.642	1.322	77.3	95.9	126.8
O43852	Calumenin OS=Homo sapiens OX=9606 GN=CALU PE=1 SV=2	0	164.089	65	23	144	22	1	315	37.1	4.64	406.38	23	metabolic process	endoplasmic reticulum;extracellular;Golgi;membrane;organelle lumen	metal ion binding;protein binding	Pf13499	813	ENSG00000128595.16	CALU	7		NOTCH1 regulation of human endothelial cell calcification	0	1.059	1.713	1.617	79.5	84.3	136.2
P07339	Cathepsin D OS=Homo sapiens OX=9606 GN=CTSD PE=1 SV=1	0	199.762	52	22	166	22	1	412	44.5	6.54	436.71	22	metabolic process;transport	extracellular;membrane;organelle lumen;vacuole	catalytic activity;protein binding	Pf00026, Pf07966, Pf14541, Pf14543	1509	ENSG00000117984.13	CTSD	11	Lysosome; Tuberculosis; Apoptosis; Sphingolipid signaling pathway	Prolactin Signaling Pathway	0	0.779	0.788	1.012	116.9	91	92.1
Q9UHN6	Cell surface hyaluronidase OS=Homo sapiens OX=9606 GN=CEMIP2 PE=1 SV=1	0	93.77	17	22	32	22	1	1383	154.3	8.15	77.3	22	development;metabolic process	membrane	catalytic activity;metal ion binding;protein binding	Pf10162	23670	ENSG00000135048.13	TMEM2	9			0	1.37	1.813	1.324	71.7	98.2	130
P10645	Chromogranin-A OS=Homo sapiens OX=9606 GN=CHGA PE=1 SV=7	0	164.721	56	23	109	22	1	457	50.7	4.6	351.07	23	cell organization and biogenesis;cellular component movement;defense response;regulation of biological process;response to stimulus;transport	extracellular;membrane;vacuole		Pf01271	1113	ENSG00000100604.12; ENSG00000276781.3	CHGA	14; CHR_HSCHR14_7_CTG1			1	0.178	0.189	1.062	219.6	39	41.4
Q10570	Cleavage and polyadenylation specificity factor subunit 1 OS=Homo sapiens OX=9606 GN=CPSF1 PE=1 SV=2	0	92.144	22	22	32	22	1	1443	160.8	6.4	72	22	metabolic process;transport	nucleus	protein binding;RNA binding	Pf03178, Pf10433	29894	ENSG00000071894.16	CPSF1	8	mRNA surveillance pathway	mRNA Processing	0	1.334	1.326	0.994	82	109.3	108.7
P00488	Coagulation factor XIII A chain OS=Homo sapiens OX=9606 GN=F13A1 PE=1 SV=4	0	138.976	30	22	100	22	1	732	83.2	6.09	254.56	22	coagulation;metabolic process;response to stimulus;transport	cytoplasm;extracellular;organelle lumen	catalytic activity;metal ion binding	Pf00868, Pf00927, Pf01841	2162		F13A1	6	Complement and coagulation cascades		0	0.412	0.413	1.003	164.4	67.7	67.9
O75131	Copine-3 OS=Homo sapiens OX=9606 GN=CPNE3 PE=1 SV=1	0	122.297	45	23	66	22	1	537	60.1	5.85	140.37	23	metabolic process;regulation of biological process;response to stimulus;transport	cytoplasm;cytosol;membrane;mitochondrion;nucleus	catalytic activity;protein binding;RNA binding;transporter activity	Pf00168, Pf07002, Pf10138	8895	ENSG00000085719.12	CPNE3	8			1	1.032	0.862	0.835	103.7	107	89.4
P57737	Coronin-7 OS=Homo sapiens OX=9606 GN=CORO7 PE=1 SV=2	0	107.389	33	22	52	22	1	925	100.5	5.8	122.48	22	cell organization and biogenesis;transport	cytoplasm;cytosol;Golgi;membrane	protein binding	Pf00400, Pf08953, Pf08954	79585	ENSG00000262246.5; ENSG00000282725.1	CORO7	16; CHR_HSCHR16_3_CTG1			0	0.885	0.929	1.05	106.6	94.4	99
O75891	Cytosolic 10-formyltetrahydrofolate dehydrogenase OS=Homo sapiens OX=9606 GN=ALDH1L1 PE=1 SV=2	0	112.474	37	27	47	22	1	902	98.8	5.94	112.88	27	metabolic process	cytoplasm;cytosol;mitochondrion	catalytic activity	Pf00171, Pf00550, Pf00551, Pf02911	10840	ENSG00000144908.13	ALDH1L1	3	One carbon pool by folate	One Carbon Metabolism; Folate-Alcohol and Cancer Pathway	0	1.3	0.965	0.742	91.9	119.5	88.6
Q8NEU8	DCC-interacting protein 13-beta OS=Homo sapiens OX=9606 GN=APPL2 PE=1 SV=3	0	116.173	52	24	58	22	1	664	74.4	4.94	135.24	24	cell proliferation;regulation of biological process;response to stimulus	cytoplasm;endosome;membrane;nucleus	protein binding	Pf00169, Pf00640	55198	ENSG00000136044.11	APPL2	12			2	0.851	0.953	1.119	107	91.1	101.9
Q02487	Desmocollin-2 OS=Homo sapiens OX=9606 GN=DSC2 PE=1 SV=1	0	122.68	38	24	75	22	1	901	99.9	5.34	159.32	24	cell communication;cell death;regulation of biological process;response to stimulus	cytoskeleton;membrane	metal ion binding;protein binding	Pf00028, Pf01049, Pf08758	1824	ENSG00000134755.14	DSC2	18	Arrhythmogenic right ventricular cardiomyopathy (ARVC)	Arrhythmogenic Right Ventricular Cardiomyopathy	1	1.397	1.22	0.873	83	115.9	101.2
P09622	Dihydrolipoyl dehydrogenase, mitochondrial OS=Homo sapiens OX=9606 GN=DLD PE=1 SV=2	0	173.893	59	22	144	22	1	509	54.1	7.85	423.39	22	cellular homeostasis;metabolic process;regulation of biological process	mitochondrion;organelle lumen	catalytic activity;nucleotide binding;protein binding	Pf00070, Pf00890, Pf01134, Pf02852, Pf03486, Pf07992, Pf12831, Pf13450	1738	ENSG00000091140.13	DLD	7	Propanoate metabolism; Citrate cycle (TCA cycle); Carbon metabolism; Glycine, serine and threonine metabolism; Pyruvate metabolism; Glycolysis / Gluconeogenesis; Metabolic pathways; Glyoxylate and dicarboxylate metabolism; Valine, leucine and isoleucine degradation	TCA Cycle and Deficiency of Pyruvate Dehydrogenase complex (PDHc); Fatty Acid Beta Oxidation; Amino Acid metabolism; Glycolysis and Gluconeogenesis; TCA Cycle	0	1.159	1.166	1.007	90.2	104.5	105.2
Q9P265	Disco-interacting protein 2 homolog B OS=Homo sapiens OX=9606 GN=DIP2B PE=1 SV=3	0	87.436	20	25	27	22	1	1576	171.4	8.09	56.63	25	metabolic process	cytoplasm;membrane;nucleus	catalytic activity	Pf00501, Pf06464	57609	ENSG00000066084.12	DIP2B	12			1	1.264	1.082	0.856	89.6	113.3	97
Q8IXB1	DnaJ homolog subfamily C member 10 OS=Homo sapiens OX=9606 GN=DNAJC10 PE=1 SV=2	0	103.313	26	22	49	22	1	793	91	7.18	107.39	22	cellular homeostasis;metabolic process;regulation of biological process;response to stimulus	endoplasmic reticulum;membrane;organelle lumen	catalytic activity;enzyme regulator activity;protein binding	Pf00085, Pf00226, Pf13098, Pf13728, Pf13848, Pf13905	54431	ENSG00000077232.17	DNAJC10	2	Protein processing in endoplasmic reticulum		0	1.234	1.562	1.266	79	97.5	123.5
P50570	Dynamin-2 OS=Homo sapiens OX=9606 GN=DNM2 PE=1 SV=2	0	205.694	51	40	126	22	1	870	98	7.44	309.34	40	cell organization and biogenesis;metabolic process;regulation of biological process;response to stimulus;transport	cytoplasm;cytoskeleton;cytosol;endosome;Golgi;membrane;nucleus	catalytic activity;nucleotide binding;protein binding	Pf00169, Pf00350, Pf01031, Pf02212	1785	ENSG00000079805.16	DNM2	19	Endocytosis; Phospholipase D signaling pathway; Endocrine and other factor-regulated calcium reabsorption; Bacterial invasion of epithelial cells; Fc gamma R-mediated phagocytosis; Synaptic vesicle cycle	Synaptic Vesicle Pathway	17	1.02	0.78	0.765	107.1	109.3	83.6
Q14669	E3 ubiquitin-protein ligase TRIP12 OS=Homo sapiens OX=9606 GN=TRIP12 PE=1 SV=1	0	81.117	14	22	34	22	1	1992	220.3	8.48	66.44	22	metabolic process;regulation of biological process;response to stimulus	cytoplasm;cytosol;nucleus	catalytic activity;protein binding	Pf00632, Pf02825	9320	ENSG00000153827.13	TRIP12	2	Ubiquitin mediated proteolysis		0	1.247	1.376	1.103	82.8	103.3	113.9
Q8N766	ER membrane protein complex subunit 1 OS=Homo sapiens OX=9606 GN=EMC1 PE=1 SV=1	0	115.806	29	22	69	22	1	993	111.7	7.66	170.47	22	metabolic process	endoplasmic reticulum;membrane		Pf07774, Pf13360	23065	ENSG00000127463.13	EMC1	1			0	1.016	1.388	1.366	88.1	89.5	122.3
Q9Y2L1	Exosome complex exonuclease RRP44 OS=Homo sapiens OX=9606 GN=DIS3 PE=1 SV=2	0	99.199	34	22	45	22	1	958	108.9	7.14	98.39	22	metabolic process;regulation of biological process	cytoplasm;cytosol;membrane;nucleus	catalytic activity;protein binding;RNA binding	Pf00773, Pf09742, Pf13638	22894	ENSG00000083520.14	DIS3	13	RNA degradation		0	1.275	1.378	1.081	82.1	104.7	113.2
O94925	Glutaminase kidney isoform, mitochondrial OS=Homo sapiens OX=9606 GN=GLS PE=1 SV=1	0	141.909	43	22	77	22	1	669	73.4	7.77	211.73	22	cell communication;cell organization and biogenesis;metabolic process;regulation of biological process;response to stimulus;transport	cytoplasm;cytosol;mitochondrion;organelle lumen	catalytic activity;protein binding	Pf04960, Pf12796	2744	ENSG00000115419.12	GLS	2	Arginine biosynthesis; Glutamatergic synapse; Central carbon metabolism in cancer; MicroRNAs in cancer; Proximal tubule bicarbonate reclamation; Alanine, aspartate and glutamate metabolism; GABAergic synapse; Metabolic pathways; D-Glutamine and D-glutamate metabolism	Amino Acid metabolism	0	0.761	1.15	1.511	103	78.4	118.5
Q8NBJ4	Golgi membrane protein 1 OS=Homo sapiens OX=9606 GN=GOLM1 PE=1 SV=1	0	121.24	54	22	59	22	1	401	45.3	4.97	166.77	22	cell organization and biogenesis;metabolic process;regulation of biological process	Golgi;membrane;organelle lumen	protein binding		51280	ENSG00000135052.16	GOLM1	9			0	0.868	1.576	1.816	87.1	75.6	137.3
Q8TBA6	Golgin subfamily A member 5 OS=Homo sapiens OX=9606 GN=GOLGA5 PE=1 SV=3	0	104.791	36	22	45	22	1	731	83	5.83	127.67	22	cell organization and biogenesis;metabolic process;regulation of biological process;transport	Golgi;membrane	catalytic activity;motor activity;protein binding;structural molecule activity;transporter activity	Pf00038, Pf01496, Pf01576, Pf02463, Pf03961, Pf04111, Pf04156, Pf04912, Pf05557, Pf05701, Pf07888, Pf08317, Pf09726, Pf09787, Pf10174, Pf11559, Pf12128, Pf13166, Pf13514, Pf13654	9950	ENSG00000066455.12	GOLGA5	14			0	1.25	1.542	1.233	79.1	98.9	122
Q13753	Laminin subunit gamma-2 OS=Homo sapiens OX=9606 GN=LAMC2 PE=1 SV=2	0	91.212	20	22	42	22	1	1193	130.9	6.19	97.62	22	cell organization and biogenesis;metabolic process;regulation of biological process	extracellular;membrane	catalytic activity;motor activity	Pf00052, Pf00053, Pf01576, Pf05262, Pf05557, Pf08429, Pf12128, Pf13514	3918	ENSG00000058085.14	LAMC2	1	Amoebiasis; Pathways in cancer; Toxoplasmosis; Focal adhesion; Small cell lung cancer; ECM-receptor interaction; PI3K-Akt signaling pathway	Focal Adhesion-PI3K-Akt-mTOR-signaling pathway; Focal Adhesion; Inflammatory Response Pathway; Alpha 6 Beta 4 signaling pathway	0	1.414	1.433	1.013	78	110.3	111.7
P11182	Lipoamide acyltransferase component of branched-chain alpha-keto acid dehydrogenase complex, mitochondrial OS=Homo sapiens OX=9606 GN=DBT PE=1 SV=3	0	130.505	45	22	72	22	1	482	53.5	8.51	186.2	22	metabolic process	mitochondrion;organelle lumen	catalytic activity;protein binding	Pf00198, Pf00364, Pf02817	1629		DBT	1	Propanoate metabolism; Metabolic pathways; Valine, leucine and isoleucine degradation		0	1.166	0.962	0.825	95.9	111.8	92.3
O60341	Lysine-specific histone demethylase 1A OS=Homo sapiens OX=9606 GN=KDM1A PE=1 SV=2	0	87.052	29	22	36	22	1	852	92.8	6.52	97.72	22	cell organization and biogenesis;coagulation;development;metabolic process;regulation of biological process;response to stimulus	nucleus	catalytic activity;DNA binding;nucleotide binding;protein binding	Pf01593, Pf04433, Pf13450, Pf13870	23028	ENSG00000004487.15	KDM1A	1		Androgen receptor signaling pathway	0	1.168	1.272	1.089	87.2	101.9	110.9
Q96RQ3	Methylcrotonoyl-CoA carboxylase subunit alpha, mitochondrial OS=Homo sapiens OX=9606 GN=MCCC1 PE=1 SV=3	0	185.944	47	22	117	22	1	725	80.4	7.78	303.98	22	cell organization and biogenesis;metabolic process	cytosol;membrane;mitochondrion;organelle lumen	catalytic activity;metal ion binding;nucleotide binding;protein binding	Pf00289, Pf00364, Pf01071, Pf02222, Pf02655, Pf02785, Pf02786, Pf07478, Pf08443, Pf13533, Pf13535, Pf15632	56922	ENSG00000078070.12	MCCC1	3	Metabolic pathways; Valine, leucine and isoleucine degradation	Amino Acid metabolism	0	1.122	1.11	0.989	92.8	104.1	103
P08473	Neprilysin OS=Homo sapiens OX=9606 GN=MME PE=1 SV=2	0	84.132	36	22	35	22	1	750	85.5	5.73	63.99	22	metabolic process;response to stimulus;transport	cytoplasm;membrane	catalytic activity;metal ion binding;protein binding	Pf01431, Pf05649	4311	ENSG00000196549.10	MME	3	Hematopoietic cell lineage; Protein digestion and absorption; Renin-angiotensin system; Alzheimer's disease	Alzheimers Disease; Primary Focal Segmental Glomerulosclerosis FSGS	0	0.878	1.948	2.22	78.4	68.8	152.8
Q0ZGT2	Nexilin OS=Homo sapiens OX=9606 GN=NEXN PE=1 SV=1	0	73.02	28	22	46	22	1	675	80.6	5.33	102.86	22	regulation of biological process	cytoplasm;cytoskeleton	protein binding;structural molecule activity	Pf00047, Pf07679, Pf13895	91624	ENSG00000162614.18	NEXN	1			0	0.756	0.93	1.23	111.7	84.4	103.9
P43490	Nicotinamide phosphoribosyltransferase OS=Homo sapiens OX=9606 GN=NAMPT PE=1 SV=1	0	118.573	54	22	76	22	1	491	55.5	7.15	209.19	22	cell communication;metabolic process;regulation of biological process;response to stimulus	cytoplasm;cytosol;extracellular;nucleus	catalytic activity;protein binding	Pf04095	10135	ENSG00000105835.11	NAMPT	7	NOD-like receptor signaling pathway; Nicotinate and nicotinamide metabolism; Metabolic pathways	NAD+ biosynthetic pathways; NAD metabolism, sirtuins and aging; Adipogenesis; NAD+ metabolism	0	1.345	1.391	1.034	80.3	108	111.7
P80303	Nucleobindin-2 OS=Homo sapiens OX=9606 GN=NUCB2 PE=1 SV=3	0	159.749	55	22	104	22	1	420	50.2	5.12	256.64	22		cytoplasm;cytosol;endoplasmic reticulum;Golgi;membrane;nucleus	DNA binding;metal ion binding;protein binding	Pf13499	4925	ENSG00000070081.15	NUCB2	11			0	0.904	1.07	1.184	100.9	91.2	108
P30041	Peroxiredoxin-6 OS=Homo sapiens OX=9606 GN=PRDX6 PE=1 SV=3	0	126.999	70	22	103	22	1	224	25	6.38	217.1	22	cellular homeostasis;metabolic process;regulation of biological process;response to stimulus;transport	cytoplasm;cytosol;extracellular;membrane;nucleus;organelle lumen;vacuole	antioxidant activity;catalytic activity;protein binding	Pf00578, Pf08534, Pf10417	9588	ENSG00000117592.8	PRDX6	1	Metabolic pathways	NRF2 pathway	0	0.891	0.687	0.771	116.3	103.7	80
Q9NTJ5	Phosphatidylinositide phosphatase SAC1 OS=Homo sapiens OX=9606 GN=SACM1L PE=1 SV=2	0	115.484	38	22	62	22	1	587	66.9	7.12	158.7	22	metabolic process	endoplasmic reticulum;Golgi;membrane	catalytic activity;protein binding;receptor activity;signal transducer activity	Pf02383	22908	ENSG00000211456.10	SACM1L	3			0	0.882	1.029	1.167	103.1	90.9	106.1
P23634	Plasma membrane calcium-transporting ATPase 4 OS=Homo sapiens OX=9606 GN=ATP2B4 PE=1 SV=2	0	177.191	28	34	101	22	1	1241	137.8	6.6	240.91	34	cellular component movement;cellular homeostasis;regulation of biological process;response to stimulus;transport	membrane	catalytic activity;enzyme regulator activity;metal ion binding;nucleotide binding;protein binding;transporter activity	Pf00122, Pf00689, Pf00690, Pf00702, Pf08282, Pf12424, Pf12710, Pf13246	493		ATP2B4	1	cGMP-PKG signaling pathway; Adrenergic signaling in cardiomyocytes; Pancreatic secretion; Salivary secretion; cAMP signaling pathway; Calcium signaling pathway		11	0.696	0.76	1.092	122.1	85	92.8
Q9HAU0	Pleckstrin homology domain-containing family A member 5 OS=Homo sapiens OX=9606 GN=PLEKHA5 PE=1 SV=1	0	82.248	22	22	33	22	1	1116	127.4	7.53	82.65	22	metabolic process	cytoplasm;cytosol;membrane	protein binding	Pf00169, Pf00397, Pf04111, Pf15413	54477	ENSG00000052126.14	PLEKHA5	12			0	1.38	1.227	0.889	83.2	114.8	102
Q6IQ23	Pleckstrin homology domain-containing family A member 7 OS=Homo sapiens OX=9606 GN=PLEKHA7 PE=1 SV=2	0	97.58	22	22	47	22	1	1121	127.1	9.35	126.8	22	cell organization and biogenesis;metabolic process	cytoplasm;cytoskeleton;cytosol;nucleus	catalytic activity;motor activity;protein binding	Pf00169, Pf00397, Pf01576, Pf01920, Pf02463, Pf03961, Pf07798, Pf14992, Pf15409, Pf15413	144100	ENSG00000166689.15	PLEKHA7	11			0	1.248	1.503	1.204	80	99.8	120.2
Q14435	Polypeptide N-acetylgalactosaminyltransferase 3 OS=Homo sapiens OX=9606 GN=GALNT3 PE=1 SV=2	0	115.745	40	24	70	22	1	633	72.6	7.99	180.44	24	metabolic process;regulation of biological process;response to stimulus	Golgi;membrane	catalytic activity;metal ion binding;protein binding	Pf00535, Pf00652, Pf02709, Pf10111	2591	ENSG00000115339.13	GALNT3	2	Mucin type O-glycan biosynthesis; Metabolic pathways		2	1.344	1.698	1.264	74.2	99.7	126
Q9UQ80	Proliferation-associated protein 2G4 OS=Homo sapiens OX=9606 GN=PA2G4 PE=1 SV=3	0	149.334	61	22	93	22	1	394	43.8	6.55	308.02	22	cell proliferation;metabolic process;regulation of biological process;transport	cytoplasm;extracellular;membrane;nucleus;organelle lumen	DNA binding;protein binding;RNA binding	Pf00557	5036	ENSG00000170515.13	PA2G4	12			0	1.324	0.772	0.583	96.9	128.3	74.8
P13674	Prolyl 4-hydroxylase subunit alpha-1 OS=Homo sapiens OX=9606 GN=P4HA1 PE=1 SV=2	0	111.679	43	22	52	22	1	534	61	6.01	116.86	22	cell organization and biogenesis;metabolic process	endoplasmic reticulum;membrane;mitochondrion;organelle lumen	catalytic activity;metal ion binding;protein binding	Pf03171, Pf08336	5033	ENSG00000122884.12	P4HA1	10	Metabolic pathways; Arginine and proline metabolism		0	1.223	1.679	1.373	76.9	94	129.1
Q92888	Rho guanine nucleotide exchange factor 1 OS=Homo sapiens OX=9606 GN=ARHGEF1 PE=1 SV=2	0	99.594	31	22	38	22	1	912	102.4	5.66	96.95	22	cell proliferation;regulation of biological process;response to stimulus	cytoplasm;cytosol;membrane	enzyme regulator activity;protein binding;RNA binding	Pf00621, Pf09128	9138	ENSG00000076928.17	ARHGEF1	19	Vascular smooth muscle contraction; Pathways in cancer; Proteoglycans in cancer; Regulation of actin cytoskeleton; Platelet activation	EGF/EGFR Signaling Pathway; G Protein Signaling Pathways; G13 Signaling Pathway; Regulation of Actin Cytoskeleton	0	0.917	0.928	1.012	105.5	96.7	97.8
Q9NZN5	Rho guanine nucleotide exchange factor 12 OS=Homo sapiens OX=9606 GN=ARHGEF12 PE=1 SV=1	0	85.181	18	22	36	22	1	1544	173.1	5.74	66.23	22	regulation of biological process;response to stimulus	cytoplasm;cytosol;membrane	enzyme regulator activity;protein binding	Pf00595, Pf00621, Pf09128, Pf13180	23365	ENSG00000196914.8	ARHGEF12	11	Vascular smooth muscle contraction; Pathways in cancer; Tuberculosis; Proteoglycans in cancer; Regulation of actin cytoskeleton; Axon guidance; Platelet activation		0	0.984	1.082	1.099	97.8	96.3	105.9
Q14137	Ribosome biogenesis protein BOP1 OS=Homo sapiens OX=9606 GN=BOP1 PE=1 SV=2	0	86.717	29	22	49	22	1	746	83.6	6.19	115.66	22	cell organization and biogenesis;cell proliferation;metabolic process;regulation of biological process	nucleus	protein binding;RNA binding	Pf00400, Pf08145	23246	ENSG00000261236.7	BOP1	8			0	1.431	1.983	1.386	68	97.3	134.8
Q9Y265	RuvB-like 1 OS=Homo sapiens OX=9606 GN=RUVBL1 PE=1 SV=1	0	144.461	55	22	119	22	1	456	50.2	6.42	363.7	22	cell division;cell organization and biogenesis;metabolic process;regulation of biological process;response to stimulus	cytoplasm;cytoskeleton;cytosol;membrane;nucleus	catalytic activity;nucleotide binding;protein binding	Pf00004, Pf01078, Pf01695, Pf05496, Pf06068, Pf06414, Pf07726, Pf13191, Pf13238, Pf13245, Pf13481	8607	ENSG00000175792.11	RUVBL1	3	Wnt signaling pathway	Gastric Cancer Network 1	0	1.12	1.209	1.08	90.1	100.9	109
Q8WVM8	Sec1 family domain-containing protein 1 OS=Homo sapiens OX=9606 GN=SCFD1 PE=1 SV=4	0	168.817	46	22	105	22	1	642	72.3	6.27	302.83	22	cell organization and biogenesis;regulation of biological process;response to stimulus;transport	cytoplasm;cytosol;endoplasmic reticulum;Golgi;membrane	protein binding	Pf00995	23256	ENSG00000092108.20	SCFD1	14			0	1.126	1.421	1.262	84.6	95.2	120.2
Q96B97	SH3 domain-containing kinase-binding protein 1 OS=Homo sapiens OX=9606 GN=SH3KBP1 PE=1 SV=2	0	115.829	39	22	54	22	1	665	73.1	6.62	143.88	22	cell communication;cell death;cell organization and biogenesis;cellular component movement;metabolic process;regulation of biological process;transport	cytoplasm;cytoskeleton;cytosol;membrane	catalytic activity;protein binding	Pf00018, Pf07653, Pf14604	30011	ENSG00000147010.17	SH3KBP1	X	Endocytosis	EGF/EGFR Signaling Pathway	0	1.234	0.899	0.729	95.8	118.1	86.1
P16219	Short-chain specific acyl-CoA dehydrogenase, mitochondrial OS=Homo sapiens OX=9606 GN=ACADS PE=1 SV=1	0	207.614	57	22	176	22	1	412	44.3	7.99	561.27	22	metabolic process	mitochondrion;nucleus;organelle lumen	catalytic activity;nucleotide binding	Pf00441, Pf02770, Pf02771, Pf08028	35	ENSG00000122971.8	ACADS	12	Butanoate metabolism; Fatty acid degradation; Carbon metabolism; Metabolic pathways; Valine, leucine and isoleucine degradation; Fatty acid metabolism	Fatty Acid Beta Oxidation; Mitochondrial LC-Fatty Acid Beta-Oxidation	0	0.903	0.637	0.705	118.1	106.7	75.2
P40763	Signal transducer and activator of transcription 3 OS=Homo sapiens OX=9606 GN=STAT3 PE=1 SV=2	0	113.891	40	22	62	22	1	770	88	6.3	143.5	22	cell differentiation;cell organization and biogenesis;cell proliferation;cellular component movement;defense response;metabolic process;regulation of biological process;reproduction;response to stimulus;transport	cytoplasm;cytosol;membrane;mitochondrion;nucleus	DNA binding;protein binding;signal transducer activity	Pf00017, Pf01017, Pf02864, Pf02865	6774	ENSG00000168610.14	STAT3	17	Viral carcinogenesis; Inflammatory bowel disease (IBD); Hepatitis B; HIF-1 signaling pathway; Pancreatic cancer; FoxO signaling pathway; Prolactin signaling pathway; MicroRNAs in cancer; Epstein-Barr virus infection; Acute myeloid leukemia; Pathways in cancer; AGE-RAGE signaling pathway in diabetic complications; EGFR tyrosine kinase inhibitor resistance; Toxoplasmosis; Jak-STAT signaling pathway…	Leptin Insulin Overlap; EPO Receptor Signaling; Chemokine signaling pathway; VEGFA-VEGFR2 Signaling Pathway; EGF/EGFR Signaling Pathway; Hepatitis C and Hepatocellular Carcinoma; Brain-Derived Neurotrophic Factor (BDNF) signaling pathway; IL-6 signaling pathway; Estrogen Receptor Pathway; Interleukin-11 Signaling Pathway; Kit receptor signaling pathway; Regulation of Microtubule Cytoskeleton; IL1…	0	1.067	1.229	1.152	91	97.1	111.9
P05026	Sodium/potassium-transporting ATPase subunit beta-1 OS=Homo sapiens OX=9606 GN=ATP1B1 PE=1 SV=1	0	188.571	53	22	135	22	1	303	35	8.53	344.93	22	cell communication;cell organization and biogenesis;cellular component movement;cellular homeostasis;metabolic process;regulation of biological process;response to stimulus;transport	membrane	catalytic activity;enzyme regulator activity;metal ion binding;nucleotide binding;protein binding;transporter activity	Pf00287	481	ENSG00000143153.12	ATP1B1	1	Bile secretion; cGMP-PKG signaling pathway; Endocrine and other factor-regulated calcium reabsorption; Protein digestion and absorption; Proximal tubule bicarbonate reclamation; Thyroid hormone signaling pathway; Insulin secretion; Adrenergic signaling in cardiomyocytes; Thyroid hormone synthesis; Pancreatic secretion; Aldosterone-regulated sodium reabsorption; Carbohydrate digestion and absorpti…	Calcium Regulation in the Cardiac Cell	0	1.442	1.11	0.77	84.5	121.8	93.8
Q9P2R7	Succinate--CoA ligase [ADP-forming] subunit beta, mitochondrial OS=Homo sapiens OX=9606 GN=SUCLA2 PE=1 SV=3	0	142.787	53	22	129	22	1	463	50.3	7.42	350.87	22	metabolic process	mitochondrion;organelle lumen	catalytic activity;metal ion binding;nucleotide binding;protein binding	Pf00549, Pf01071, Pf02222, Pf08442, Pf13535, Pf13549	8803	ENSG00000136143.14	SUCLA2	13	Propanoate metabolism; Citrate cycle (TCA cycle); Carbon metabolism; Metabolic pathways		0	1.026	1.438	1.401	86.6	88.9	124.5
P17987	T-complex protein 1 subunit alpha OS=Homo sapiens OX=9606 GN=TCP1 PE=1 SV=1	0	195.579	49	22	139	22	1	556	60.3	6.11	412.92	22	cell organization and biogenesis;metabolic process;regulation of biological process;response to stimulus;transport	cytoplasm;cytoskeleton;cytosol;Golgi	nucleotide binding;protein binding;RNA binding	Pf00118	6950	ENSG00000120438.11	TCP1	6			0	1.019	0.807	0.792	106.2	108.1	85.7
Q68CZ2	Tensin-3 OS=Homo sapiens OX=9606 GN=TNS3 PE=1 SV=2	0	109.48	24	25	51	22	1	1445	155.2	6.81	121.7	25	cellular component movement;regulation of biological process	cytosol	protein binding	Pf00017, Pf08416, Pf10409	64759	ENSG00000136205.16	TNS3	7			0	1.126	1.576	1.399	81	91.3	127.7
Q9BW92	Threonine--tRNA ligase, mitochondrial OS=Homo sapiens OX=9606 GN=TARS2 PE=1 SV=1	0	106.922	39	22	51	22	1	718	81	7.3	137.83	22	metabolic process;regulation of biological process	cytoplasm;mitochondrion;organelle lumen	catalytic activity;nucleotide binding;protein binding	Pf00587, Pf02824, Pf03129, Pf07973	80222	ENSG00000143374.16	TARS2	1	Aminoacyl-tRNA biosynthesis		0	1.21	1.022	0.845	92.8	112.3	94.9
Q5JTV8	Torsin-1A-interacting protein 1 OS=Homo sapiens OX=9606 GN=TOR1AIP1 PE=1 SV=2	0	117.1	49	23	74	22	1	583	66.2	8.18	190.35	23	cell organization and biogenesis;regulation of biological process	membrane;nucleus	enzyme regulator activity;protein binding	Pf05609	26092	ENSG00000143337.18	TOR1AIP1	1			1	1.044	1.335	1.278	88.8	92.7	118.5
Q9Y4P3	Transducin beta-like protein 2 OS=Homo sapiens OX=9606 GN=TBL2 PE=1 SV=1	0	131.128	46	22	78	22	1	447	49.8	9.44	222.12	22	cell communication;regulation of biological process;response to stimulus	endoplasmic reticulum	protein binding;RNA binding	Pf00400	26608	ENSG00000106638.15	TBL2	7			0	1.151	1.643	1.428	79.1	91	129.9
O95359	Transforming acidic coiled-coil-containing protein 2 OS=Homo sapiens OX=9606 GN=TACC2 PE=1 SV=3	0	73.487	9	23	27	22	1	2948	309.2	4.79	60.69	23	cell organization and biogenesis;cell proliferation;cellular component movement;regulation of biological process;transport	cytoplasm;cytoskeleton;cytosol;membrane;nucleus	catalytic activity;motor activity;protein binding	Pf01576, Pf02463, Pf04156, Pf05010, Pf05557, Pf05816, Pf06160, Pf07926, Pf08317, Pf09728, Pf09731, Pf10174, Pf12037, Pf12072, Pf12128, Pf13851, Pf13863, Pf13868, Pf15272, Pf15619	10579	ENSG00000138162.18	TACC2	10			1	1.401	1.021	0.729	87.7	122.8	89.5
P02774	Vitamin D-binding protein OS=Homo sapiens OX=9606 GN=GC PE=1 SV=2	0	103.363	49	22	49	22	1	474	52.9	5.45	121.85	22											0	1.146	1.09	0.951	92.7	106.3	101
P21796	Voltage-dependent anion-selective channel protein 1 OS=Homo sapiens OX=9606 GN=VDAC1 PE=1 SV=2	0	203.715	76	23	238	22	1	283	30.8	8.54	719.92	23	cell communication;cell death;cell differentiation;defense response;metabolic process;regulation of biological process;response to stimulus;transport	membrane;mitochondrion;nucleus	protein binding;transporter activity	Pf01459	7416	ENSG00000213585.10	VDAC1	5	NOD-like receptor signaling pathway; cGMP-PKG signaling pathway; Huntington's disease; HTLV-I infection; Parkinson's disease; Influenza A; Calcium signaling pathway		1	1.691	1.828	1.081	66.4	112.3	121.3
P16885	1-phosphatidylinositol 4,5-bisphosphate phosphodiesterase gamma-2 OS=Homo sapiens OX=9606 GN=PLCG2 PE=1 SV=4	0	80.914	18	21	30	21	1	1265	147.8	6.64	63.27	21	cell differentiation;cellular homeostasis;metabolic process;regulation of biological process;response to stimulus;transport	cytosol;membrane	catalytic activity;protein binding;signal transducer activity	Pf00017, Pf00018, Pf00168, Pf00387, Pf00388, Pf07653, Pf09279, Pf14604	5336	ENSG00000197943.9	PLCG2	16	Osteoclast differentiation; HIF-1 signaling pathway; MicroRNAs in cancer; Phospholipase D signaling pathway; Epstein-Barr virus infection; Neurotrophin signaling pathway; B cell receptor signaling pathway; VEGF signaling pathway; Non-small cell lung cancer; Natural killer cell mediated cytotoxicity; ErbB signaling pathway; Pathways in cancer; Thyroid hormone signaling pathway; Glioma; Phosphatidy…	GPR40 PATHWAY; Signaling Pathways in Glioblastoma; Leptin signaling pathway; B Cell Receptor Signaling Pathway; Microglia Pathogen Phagocytosis Pathway; Corticotropin-releasing hormone signaling pathway; Myometrial Relaxation and Contraction Pathways	0	0.702	0.634	0.904	128.4	90.1	81.5
Q9UNM6	26S proteasome non-ATPase regulatory subunit 13 OS=Homo sapiens OX=9606 GN=PSMD13 PE=1 SV=2	0	104.593	46	21	59	21	1	376	42.9	5.81	146.86	21	cell organization and biogenesis;metabolic process;regulation of biological process;response to stimulus;transport	cytosol;extracellular;membrane;nucleus;organelle lumen;proteasome	catalytic activity;protein binding;structural molecule activity	Pf01399	5719	ENSG00000185627.17	PSMD13	11	Epstein-Barr virus infection; Proteasome	Proteasome Degradation; Parkin-Ubiquitin Proteasomal System pathway	0	1.147	0.957	0.834	96.7	110.9	92.5
P82933	28S ribosomal protein S9, mitochondrial OS=Homo sapiens OX=9606 GN=MRPS9 PE=1 SV=2	0	132.251	56	21	90	21	1	396	45.8	9.51	243.08	21	cell organization and biogenesis;metabolic process;response to stimulus	membrane;mitochondrion;ribosome	protein binding;RNA binding;structural molecule activity	Pf00380	64965	ENSG00000135972.8	MRPS9	2	Ribosome		0	1.414	1.451	1.027	77.6	109.7	112.6
P61247	40S ribosomal protein S3a OS=Homo sapiens OX=9606 GN=RPS3A PE=1 SV=2	0	151.816	62	21	163	21	1	264	29.9	9.73	472.12	21	cell differentiation;cell organization and biogenesis;metabolic process;regulation of biological process;transport	cytoplasm;cytosol;endoplasmic reticulum;nucleus;ribosome	protein binding;RNA binding;structural molecule activity	Pf01015	6189	ENSG00000145425.9	RPS3A	4	Ribosome	Cytoplasmic Ribosomal Proteins	0	1.003	0.759	0.757	108.6	109	82.4
Q13085	Acetyl-CoA carboxylase 1 OS=Homo sapiens OX=9606 GN=ACACA PE=1 SV=2	0	67.687	10	21	21	21	1	2346	265.4	6.37	49.66	21	cell organization and biogenesis;metabolic process;regulation of biological process;response to stimulus;transport	cytoplasm;cytoskeleton;cytosol;mitochondrion	catalytic activity;metal ion binding;nucleotide binding;protein binding	Pf00289, Pf00364, Pf01039, Pf02222, Pf02655, Pf02785, Pf02786, Pf07478, Pf08326, Pf13535, Pf15632	31	ENSG00000278540.4; ENSG00000275176.4	ACACA	17; CHR_HSCHR17_7_CTG4	Propanoate metabolism; Insulin signaling pathway; Pyruvate metabolism; Fatty acid biosynthesis; Glucagon signaling pathway; AMPK signaling pathway; Metabolic pathways; Fatty acid metabolism	VEGFA-VEGFR2 Signaling Pathway; Leptin signaling pathway; Fatty Acid Biosynthesis; Focal Adhesion-PI3K-Akt-mTOR-signaling pathway; Sterol Regulatory Element-Binding Proteins (SREBP) signalling; Corticotropin-releasing hormone signaling pathway; AMP-activated Protein Kinase (AMPK) Signaling; Leptin and adiponectin; Mesodermal Commitment Pathway	0	0.958	1.001	1.045	101.4	97.1	101.5
Q9NUB1	Acetyl-coenzyme A synthetase 2-like, mitochondrial OS=Homo sapiens OX=9606 GN=ACSS1 PE=1 SV=2	0	104.305	34	21	67	21	1	689	74.8	7.11	185.32	21	metabolic process	mitochondrion;organelle lumen	catalytic activity;nucleotide binding;protein binding	Pf00501, Pf13193	84532	ENSG00000154930.14	ACSS1	20	Propanoate metabolism; Carbon metabolism; Pyruvate metabolism; Glycolysis / Gluconeogenesis; Metabolic pathways	Amino Acid metabolism; Statin Pathway; Sterol Regulatory Element-Binding Proteins (SREBP) signalling	0	1.189	1.36	1.144	84.5	100.5	115
Q13510	Acid ceramidase OS=Homo sapiens OX=9606 GN=ASAH1 PE=1 SV=5	0	118.767	43	21	111	21	1	395	44.6	7.62	303.3	21	metabolic process;transport	extracellular;organelle lumen;vacuole	catalytic activity	Pf02275, Pf15508	427	ENSG00000104763.18	ASAH1	8	Lysosome; Sphingolipid metabolism; Sphingolipid signaling pathway; Metabolic pathways	Sphingolipid Metabolism; Signal Transduction of S1P Receptor	0	0.694	0.666	0.96	127.1	88.2	84.7
Q8N3C0	Activating signal cointegrator 1 complex subunit 3 OS=Homo sapiens OX=9606 GN=ASCC3 PE=1 SV=3	0	72.557	10	21	27	21	1	2202	251.3	7.09	56.83	21	cell proliferation;metabolic process;regulation of biological process;response to stimulus	cytosol;membrane;nucleus	catalytic activity;nucleotide binding;protein binding;RNA binding	Pf00270, Pf00271, Pf02889, Pf13401	10973	ENSG00000112249.13	ASCC3	6		Mesodermal Commitment Pathway	0	1.252	1.145	0.914	88.3	110.6	101.1
P23526	Adenosylhomocysteinase OS=Homo sapiens OX=9606 GN=AHCY PE=1 SV=4	0	152.913	44	23	123	21	1	432	47.7	6.34	319.39	23	defense response;metabolic process;response to stimulus;transport	cytoplasm;cytosol;nucleus	catalytic activity;nucleotide binding;protein binding	Pf00670, Pf02254, Pf02826, Pf05221	191	ENSG00000101444.12	AHCY	20	Metabolic pathways; Cysteine and methionine metabolism	Trans-sulfuration pathway; Folate Metabolism; Trans-sulfuration and one carbon metabolism; One Carbon Metabolism	0	1.217	0.916	0.753	95.8	116.5	87.7
P01009	Alpha-1-antitrypsin OS=Homo sapiens OX=9606 GN=SERPINA1 PE=1 SV=3	0	156.826	60	22	187	21	1	418	46.7	5.59	504.36	22	cell organization and biogenesis;coagulation;defense response;metabolic process;regulation of biological process;response to stimulus;transport	endoplasmic reticulum;extracellular;Golgi;membrane;organelle lumen	enzyme regulator activity;protein binding	Pf00079	5265	ENSG00000197249.13	SERPINA1	14	Complement and coagulation cascades	Complement and Coagulation Cascades; NRF2 pathway; Lung fibrosis	1	0.965	0.648	0.672	114.8	110.8	74.4
P50995	Annexin A11 OS=Homo sapiens OX=9606 GN=ANXA11 PE=1 SV=1	0	147.869	43	23	116	21	1	505	54.4	7.65	348.48	23	cell division;response to stimulus;transport	cytoplasm;cytoskeleton;cytosol;membrane;nucleus;vacuole	metal ion binding;protein binding;RNA binding	Pf00191	311	ENSG00000122359.17	ANXA11	10			2	0.866	0.806	0.93	112.3	97.3	90.5
P12429	Annexin A3 OS=Homo sapiens OX=9606 GN=ANXA3 PE=1 SV=3	0	101.776	55	21	62	21	1	323	36.4	5.92	184.62	21	defense response;regulation of biological process;response to stimulus;transport	cytoplasm;cytosol;membrane	enzyme regulator activity;metal ion binding;protein binding	Pf00191	306	ENSG00000138772.12	ANXA3	4		Prostaglandin Synthesis and Regulation	0	2.426	1.61	0.664	59.6	144.5	95.9
[truncated: 6,279 more rows]
