# Supplementary material for: Exploration of the Key Proteins in the Normal-Adenoma-Carcinoma Sequence of Colorectal Cancer Evolution Using In-Depth Quantitative Proteomics
Source: J Oncol. 2021 Jun 11;2021:5570058. doi: 10.1155/2021/5570058 (PMC8214504; doi:10.1155/2021/5570058)
Supplement: Supplementary Materials — Supplementary File 1: quantitative analysis of the identified proteins in the first replicate. Supplementary File 2: quantitative analysis of the identified proteins in the second replicate. Supplementary File 3: quantitative analysis of the identified proteins in the third replicate. Supplementary File 4: the intersected proteins in the N-A and A-C processes. Supplementary File 5: the enrichment annotation of each protein of the MCODE clusters in the N-A-C sequence. Table S1: clinical and pathological characteristics of the patients. Supplementary Figure 1: workflow of this study. Supplementary Figure 2: the primary and member biological process and pathway enrichment of MCODE1 in the N-A process. Supplementary Figure 3: integrating analysis of downregulated DEPs in the N-A and A-C processes. Supplementary Figure 4: ROC curves of RRP12 and SERPINH1 based on GEO database. [file 5570058.f1.zip › Supplementary file 2.xlsx]

## Sheet: Proteins
Accession	Description	Exp. q-value: Combined	Sum PEP Score	Coverage [%]	# Peptides	# PSMs	# Unique Peptides	# Protein Groups	# AAs	MW [kDa]	calc. pI	Score Sequest HT: Sequest HT	# Peptides (by Search Engine): Sequest HT	Biological Process	Cellular Component	Molecular Function	Pfam IDs	Entrez Gene ID	Ensembl Gene ID	Gene Symbol	Chromosome	KEGG Pathways	WikiPathways	# Razor Peptides	Abundance Ratio: (F1, 128) / (F1, 126)	Abundance Ratio: (F1, 130) / (F1, 126)	Abundance Ratio: (F1, 130) / (F1, 128)	Abundances (Grouped): F1, 126	Abundances (Grouped): F1, 128	Abundances (Grouped): F1, 130
Q15149	Plectin OS=Homo sapiens OX=9606 GN=PLEC PE=1 SV=3	0	2597.58	72	399	1885	384	1	4684	531.5	5.96	5864.38	399	cell organization and biogenesis	cytoplasm;cytoskeleton;cytosol;membrane	protein binding;RNA binding;structural molecule activity	Pf00307, Pf00681, Pf03501, Pf07812	5339	ENSG00000178209.14	PLEC	8			15	1.211	1.357	1.12	84.1	101.8	114.1
Q09666	Neuroblast differentiation-associated protein AHNAK OS=Homo sapiens OX=9606 GN=AHNAK PE=1 SV=2	0	2832.86	83	362	2098	361	1	5890	628.7	6.15	5468.24	362	cell organization and biogenesis;regulation of biological process	cytoplasm;cytoskeleton;cytosol;membrane;nucleus	protein binding;RNA binding;structural molecule activity		79026	ENSG00000124942.13	AHNAK	11			1	0.724	0.697	0.962	124	89.7	86.3
P15924	Desmoplakin OS=Homo sapiens OX=9606 GN=DSP PE=1 SV=3	0	1465.2	68	237	1143	236	1	2871	331.6	6.81	3238.62	237	cell death;cell differentiation;cell organization and biogenesis;metabolic process;regulation of biological process;response to stimulus;transport	cytoplasm;cytoskeleton;membrane;nucleus	catalytic activity;motor activity;protein binding;RNA binding;structural molecule activity	Pf00038, Pf00681, Pf01540, Pf01576, Pf02463, Pf04111, Pf04156, Pf05483, Pf05557, Pf05622, Pf06008, Pf06160, Pf06637, Pf07888, Pf10174, Pf12072, Pf12128, Pf13166	1832	ENSG00000096696.13	DSP	6	Arrhythmogenic right ventricular cardiomyopathy (ARVC)	Arrhythmogenic Right Ventricular Cardiomyopathy; Lung fibrosis	1	1.413	1.285	0.909	81.1	114.6	104.2
Q13813	Spectrin alpha chain, non-erythrocytic 1 OS=Homo sapiens OX=9606 GN=SPTAN1 PE=1 SV=3	0	1593.32	76	226	1089	226	1	2472	284.4	5.35	3226.83	226	cell organization and biogenesis;cellular component movement;metabolic process;regulation of biological process;response to stimulus;transport	cytoplasm;cytoskeleton;cytosol;extracellular;membrane;organelle lumen	metal ion binding;protein binding;structural molecule activity	Pf00018, Pf00036, Pf00435, Pf07653, Pf08239, Pf08726, Pf13405, Pf13499, Pf14604	6709	ENSG00000197694.15	SPTAN1	9	Tight junction; Apoptosis	Fas Ligand (FasL) pathway and Stress induction of Heat Shock Proteins (HSP) regulation	0	0.899	0.937	1.043	105.8	95.1	99.2
Q14204	Cytoplasmic dynein 1 heavy chain 1 OS=Homo sapiens OX=9606 GN=DYNC1H1 PE=1 SV=5	0	1164.48	48	205	632	205	1	4646	532.1	6.4	1759.4	205	cell division;cell organization and biogenesis;cellular component movement;regulation of biological process;transport	cytoplasm;cytoskeleton;cytosol;extracellular;membrane;organelle lumen	catalytic activity;motor activity;nucleotide binding;protein binding;RNA binding	Pf00769, Pf03028, Pf03915, Pf04156, Pf07246, Pf07728, Pf08385, Pf08393, Pf12774, Pf12775, Pf12777, Pf12780, Pf12781, Pf13173, Pf13207, Pf13401	1778	ENSG00000197102.10	DYNC1H1	14	Phagosome; Salmonella infection; Vasopressin-regulated water reabsorption		0	0.965	0.766	0.794	109.8	106	84.2
Q8WXH0	Nesprin-2 OS=Homo sapiens OX=9606 GN=SYNE2 PE=1 SV=3	0	837.945	34	202	347	196	1	6885	795.9	5.36	903.22	202	cell organization and biogenesis;cellular component movement;regulation of biological process;transport	cytoplasm;cytoskeleton;endoplasmic reticulum;membrane;mitochondrion;nucleus;organelle lumen	protein binding	Pf00307, Pf00435, Pf10541, Pf11971, Pf13654	23224	ENSG00000054654.16	SYNE2	14		Ovarian Infertility Genes	5	1.305	1.302	0.997	83.2	108.5	108.3
P12111	Collagen alpha-3(VI) chain OS=Homo sapiens OX=9606 GN=COL6A3 PE=1 SV=5	0	1220.41	55	170	1176	170	1	3177	343.5	6.68	3542.78	170	cell organization and biogenesis;metabolic process;regulation of biological process	extracellular;membrane;organelle lumen	enzyme regulator activity;protein binding	Pf00014, Pf00041, Pf00092, Pf01391, Pf13519, Pf13768	1293	ENSG00000163359.15	COL6A3	2	Protein digestion and absorption; Focal adhesion; ECM-receptor interaction; PI3K-Akt signaling pathway	miRNA targets in ECM and membrane receptors	0	0.393	0.785	1.999	137.8	54.1	108.1
P35579	Myosin-9 OS=Homo sapiens OX=9606 GN=MYH9 PE=1 SV=4	0	1701.94	71	194	2123	158	1	1960	226.4	5.6	6288.38	194	cell differentiation;cell organization and biogenesis;cellular component movement;metabolic process;regulation of biological process;response to stimulus;transport	cytoplasm;cytoskeleton;cytosol;extracellular;membrane;nucleus	catalytic activity;motor activity;nucleotide binding;protein binding;RNA binding;transporter activity	Pf00063, Pf01442, Pf01496, Pf01576, Pf01765, Pf02736, Pf03962, Pf04111, Pf04156, Pf05911, Pf06637, Pf07888, Pf09731, Pf11068, Pf11559, Pf12128, Pf13094	4627	ENSG00000100345.20	MYH9	22	Tight junction; Salmonella infection; Regulation of actin cytoskeleton	Primary Focal Segmental Glomerulosclerosis FSGS; VEGFA-VEGFR2 Signaling Pathway	42	0.831	0.969	1.167	107.1	89	103.9
P35749	Myosin-11 OS=Homo sapiens OX=9606 GN=MYH11 PE=1 SV=3	0	1664.17	70	191	1901	158	1	1972	227.2	5.5	5780.79	191	cell organization and biogenesis;metabolic process;transport	cytoskeleton;cytosol;extracellular	catalytic activity;motor activity;nucleotide binding;protein binding;structural molecule activity	Pf00038, Pf00063, Pf01442, Pf01576, Pf02463, Pf02736, Pf04111, Pf04156, Pf05622, Pf06160, Pf07888, Pf09311, Pf09726, Pf09731, Pf10079, Pf12128, Pf12252, Pf12325, Pf13166	4629	ENSG00000133392.17; ENSG00000276480.5	MYH11	16; CHR_HSCHR16_1_CTG1	Tight junction; Vascular smooth muscle contraction		11	0.308	0.299	0.97	186.7	57.5	55.8
Q01082	Spectrin beta chain, non-erythrocytic 1 OS=Homo sapiens OX=9606 GN=SPTBN1 PE=1 SV=2	0	1336.49	74	176	948	158	1	2364	274.4	5.57	2801.05	176	cell organization and biogenesis;cellular component movement;metabolic process;regulation of biological process;response to stimulus;transport	cytoplasm;cytoskeleton;cytosol;membrane;nucleus	protein binding;RNA binding;structural molecule activity	Pf00169, Pf00307, Pf00435, Pf11971, Pf12128, Pf15410	6711	ENSG00000115306.15	SPTBN1	2		TGF-beta Signaling Pathway; Sudden Infant Death Syndrome (SIDS) Susceptibility Pathways	17	0.843	0.924	1.097	108.4	91.4	100.2
Q14789	Golgin subfamily B member 1 OS=Homo sapiens OX=9606 GN=GOLGB1 PE=1 SV=2	0	844.873	54	159	370	158	1	3259	375.8	5	1030.98	159	cell organization and biogenesis;metabolic process;regulation of biological process;transport	Golgi;membrane	catalytic activity;DNA binding;motor activity;protein binding;RNA binding;transporter activity	Pf01496, Pf01576, Pf04111, Pf07888, Pf09726	2804	ENSG00000173230.15	GOLGB1	3			1	1.18	1.459	1.236	82.4	97.3	120.3
P78527	DNA-dependent protein kinase catalytic subunit OS=Homo sapiens OX=9606 GN=PRKDC PE=1 SV=3	0	764.328	40	152	412	152	1	4128	468.8	7.12	1096.14	152	cell death;cell differentiation;cell organization and biogenesis;cell proliferation;defense response;metabolic process;regulation of biological process;response to stimulus	cytosol;membrane;nucleus	catalytic activity;DNA binding;nucleotide binding;protein binding;RNA binding	Pf00454, Pf02259, Pf02260, Pf08163	5591	ENSG00000253729.7	PRKDC	8	Non-homologous end-joining; Cell cycle	Pathways Affected in Adenoid Cystic Carcinoma; DNA Damage Response; Retinoblastoma (RB) in Cancer; Cell Cycle; ATM Signaling Network in Development and Disease; miRNA Regulation of DNA Damage Response; Non-homologous end joining; Fas Ligand (FasL) pathway and Stress induction of Heat Shock Proteins (HSP) regulation	0	1.203	0.908	0.755	96.4	116	87.6
P21333	Filamin-A OS=Homo sapiens OX=9606 GN=FLNA PE=1 SV=4	0	1365.85	70	167	1126	150	1	2647	280.6	6.06	3547.6	167	cell organization and biogenesis;cellular component movement;metabolic process;regulation of biological process;response to stimulus;transport	cytoplasm;cytoskeleton;cytosol;extracellular;membrane;nucleus	protein binding;RNA binding;signal transducer activity	Pf00307, Pf00630	2316	ENSG00000196924.14	FLNA	X	MAPK signaling pathway; Focal adhesion; Proteoglycans in cancer; Salmonella infection	IL-4 Signaling Pathway; Focal Adhesion; Prolactin Signaling Pathway; MAPK Signaling Pathway; Androgen receptor signaling pathway; Hypothesized Pathways in Pathogenesis of Cardiovascular Disease	15	0.507	0.523	1.032	147.8	74.9	77.3
P58107	Epiplakin OS=Homo sapiens OX=9606 GN=EPPK1 PE=1 SV=3	0	1010.22	70	155	670	143	1	5088	555.3	5.62	2103.75	155											1	1.406	1.464	1.041	77.5	109	113.5
P98160	Basement membrane-specific heparan sulfate proteoglycan core protein OS=Homo sapiens OX=9606 GN=HSPG2 PE=1 SV=4	0	971.29	46	143	740	143	1	4391	468.5	6.51	2181.29	143	cell differentiation;cell growth;cell organization and biogenesis;defense response;metabolic process;regulation of biological process;response to stimulus;transport	extracellular;membrane;organelle lumen	metal ion binding;protein binding	Pf00008, Pf00047, Pf00052, Pf00053, Pf00054, Pf00057, Pf02210, Pf07679, Pf07686, Pf12785, Pf13385, Pf13895, Pf13927	3339	ENSG00000142798.17	HSPG2	1	Hepatitis B; Proteoglycans in cancer; ECM-receptor interaction		0	0.614	0.768	1.251	126	77.3	96.7
Q9UPN3	Microtubule-actin cross-linking factor 1, isoforms 1/2/3/5 OS=Homo sapiens OX=9606 GN=MACF1 PE=1 SV=4	0	620.56	23	145	239	140	1	7388	837.8	5.39	578.84	145	cell organization and biogenesis;regulation of biological process;response to stimulus;transport	cytoplasm;cytoskeleton;Golgi;membrane	catalytic activity;metal ion binding;motor activity;protein binding;RNA binding	Pf00036, Pf00307, Pf00435, Pf00681, Pf01576, Pf02187, Pf10498, Pf11971, Pf13499, Pf13514, Pf13833	23499	ENSG00000127603.23	MACF1	1		Mesodermal Commitment Pathway	3	1.024	1.285	1.255	90.7	92.8	116.5
Q9Y490	Talin-1 OS=Homo sapiens OX=9606 GN=TLN1 PE=1 SV=3	0	1157.59	73	158	769	138	1	2541	269.6	6.07	2240.02	158	cell organization and biogenesis;cellular component movement;regulation of biological process;response to stimulus;transport	cell surface;cytoplasm;cytoskeleton;cytosol;extracellular;membrane	protein binding;structural molecule activity	Pf00373, Pf01608, Pf02174, Pf08913, Pf09141, Pf09379	7094	ENSG00000137076.20	TLN1	9	Rap1 signaling pathway; HTLV-I infection; Focal adhesion; Platelet activation	Integrin-mediated Cell Adhesion; Focal Adhesion; Primary Focal Segmental Glomerulosclerosis FSGS	21	0.703	0.693	0.987	125.2	88	86.8
Q7Z406	Myosin-14 OS=Homo sapiens OX=9606 GN=MYH14 PE=1 SV=2	0	1144.25	64	154	970	136	1	1995	227.7	5.6	3159.77	154	cell organization and biogenesis;cellular component movement;regulation of biological process;response to stimulus	cytoplasm;cytosol;membrane	catalytic activity;motor activity;nucleotide binding;protein binding	Pf00063, Pf01576	79784	ENSG00000105357.15	MYH14	19	Tight junction; Salmonella infection; Regulation of actin cytoskeleton		2	1.075	1.185	1.102	92	98.9	109.1
O75369	Filamin-B OS=Homo sapiens OX=9606 GN=FLNB PE=1 SV=2	0	1105.35	67	148	771	133	1	2602	278	5.73	2283.8	148	cell differentiation;cell organization and biogenesis;development;regulation of biological process;response to stimulus	cytoplasm;cytoskeleton;cytosol;membrane;nucleus	protein binding;RNA binding	Pf00307, Pf00630	2317	ENSG00000136068.14	FLNB	3	MAPK signaling pathway; Focal adhesion; Proteoglycans in cancer; Salmonella infection	VEGFA-VEGFR2 Signaling Pathway	3	1.045	0.976	0.935	99.3	103.7	97
Q9Y6R7	IgGFc-binding protein OS=Homo sapiens OX=9606 GN=FCGBP PE=1 SV=3	0	968.337	47	124	886	124	1	5405	571.6	5.34	2713.43	124		extracellular	protein binding	Pf00094, Pf01826, Pf08742, Pf12714	8857		FCGBP	19			0	0.894	0.555	0.62	122.5	109.5	67.9
Q14980	Nuclear mitotic apparatus protein 1 OS=Homo sapiens OX=9606 GN=NUMA1 PE=1 SV=2	0	820.873	65	126	468	124	1	2115	238.1	5.78	1424.02	126	cell differentiation;cell division;cell organization and biogenesis;metabolic process;regulation of biological process	chromosome;cytoplasm;cytoskeleton;cytosol;membrane;nucleus	protein binding;structural molecule activity	Pf04111, Pf07888, Pf12128	4926	ENSG00000137497.17	NUMA1	11		Ectoderm Differentiation	1	1.213	1.188	0.979	88.2	107	104.8
Q9NZM1	Myoferlin OS=Homo sapiens OX=9606 GN=MYOF PE=1 SV=1	0	706.32	58	116	398	113	1	2061	234.6	6.18	1133.75	116	cell organization and biogenesis;regulation of biological process;response to stimulus	membrane;nucleus	protein binding	Pf00168, Pf08150, Pf08151, Pf08165	26509	ENSG00000138119.16	MYOF	10		Aryl Hydrocarbon Receptor Pathway; Hepatitis C and Hepatocellular Carcinoma	3	1.253	1.304	1.04	84.3	105.7	110
P04114	Apolipoprotein B-100 OS=Homo sapiens OX=9606 GN=APOB PE=1 SV=2	0	499.922	29	113	224	113	1	4563	515.3	7.05	554.3	113	cell organization and biogenesis;cellular component movement;metabolic process;regulation of biological process;response to stimulus;transport	cytoplasm;cytosol;endoplasmic reticulum;endosome;extracellular;membrane;organelle lumen	protein binding;transporter activity	Pf01347, Pf04286, Pf06448, Pf09172, Pf12491	338		APOB	2	Fat digestion and absorption; Vitamin digestion and absorption	Vitamin B12 Metabolism; Folate Metabolism; Statin Pathway; Selenium Micronutrient Network	0	1.081	1.42	1.314	85.7	92.6	121.7
Q07954	Prolow-density lipoprotein receptor-related protein 1 OS=Homo sapiens OX=9606 GN=LRP1 PE=1 SV=2	0	533.579	31	113	252	112	1	4544	504.3	5.39	652.02	113	cell proliferation;development;metabolic process;regulation of biological process;response to stimulus;transport	cytoplasm;cytosol;endosome;membrane;nucleus	metal ion binding;protein binding;receptor activity;RNA binding;transporter activity	Pf00057, Pf00058, Pf07645, Pf12662, Pf14670	4035	ENSG00000123384.13	LRP1	12	Malaria; Alzheimer's disease	Statin Pathway; Alzheimers Disease; Regulation of Wnt/B-catenin Signaling by Small Molecule Compounds	1	1.014	1.024	1.01	98.8	100.1	101.1
P12270	Nucleoprotein TPR OS=Homo sapiens OX=9606 GN=TPR PE=1 SV=3	0	608.154	45	113	307	111	1	2363	267.1	5.02	890.9	113	cell division;cell organization and biogenesis;metabolic process;regulation of biological process;response to stimulus;transport	chromosome;cytoplasm;cytoskeleton;membrane;nucleus	catalytic activity;motor activity;protein binding;RNA binding;structural molecule activity;transporter activity	Pf00038, Pf01496, Pf01576, Pf02463, Pf03961, Pf04111, Pf05911, Pf07888, Pf07926, Pf09726, Pf12128, Pf13166, Pf13514	7175	ENSG00000047410.13	TPR	1	Pathways in cancer; RNA transport; Thyroid cancer		2	1.344	1.31	0.975	82.1	110.3	107.5
Q99715	Collagen alpha-1(XII) chain OS=Homo sapiens OX=9606 GN=COL12A1 PE=1 SV=2	0	659.19	39	111	328	110	1	3063	332.9	5.53	903.09	111	cell differentiation;cell organization and biogenesis;metabolic process	extracellular;organelle lumen	protein binding;structural molecule activity	Pf00041, Pf00092, Pf13519	1303	ENSG00000111799.20	COL12A1	6	Protein digestion and absorption		1	1.512	3.351	2.217	51.2	77.3	171.5
P46939	Utrophin OS=Homo sapiens OX=9606 GN=UTRN PE=1 SV=2	0	505.413	35	106	207	104	1	3433	394.2	5.33	568.57	106	cell organization and biogenesis;regulation of biological process;response to stimulus	cytoplasm;cytoskeleton;membrane	metal ion binding;protein binding	Pf00307, Pf00397, Pf00435, Pf00569, Pf09068, Pf09069, Pf11971	7402	ENSG00000152818.18	UTRN	6		Primary Focal Segmental Glomerulosclerosis FSGS	2	0.699	0.762	1.09	121.9	85.2	92.9
Q99996	A-kinase anchor protein 9 OS=Homo sapiens OX=9606 GN=AKAP9 PE=1 SV=4	0	448.68	30	103	172	102	1	3907	452.7	4.98	429.99	103											0	1.168	1.171	1.003	89.9	104.9	105.2
Q00610	Clathrin heavy chain 1 OS=Homo sapiens OX=9606 GN=CLTC PE=1 SV=5	0	799.876	61	100	656	100	1	1675	191.5	5.69	2023.24	100	cell differentiation;cell division;cell organization and biogenesis;cellular component movement;metabolic process;regulation of biological process;response to stimulus;transport	cytoplasm;cytoskeleton;cytosol;endosome;membrane;vacuole	protein binding;RNA binding;structural molecule activity	Pf00637, Pf01394, Pf04053, Pf09268, Pf13838	1213	ENSG00000141367.11	CLTC	17	Lysosome; Endocytosis; Huntington's disease; Endocrine and other factor-regulated calcium reabsorption; Bacterial invasion of epithelial cells; Synaptic vesicle cycle	Synaptic Vesicle Pathway; Complement and Coagulation Cascades; VEGFA-VEGFR2 Signaling Pathway	0	1.106	1.224	1.107	90.1	99.6	110.3
P49792	E3 SUMO-protein ligase RanBP2 OS=Homo sapiens OX=9606 GN=RANBP2 PE=1 SV=2	0	638.063	46	129	307	94	1	3224	358	6.2	816.85	129	cell organization and biogenesis;metabolic process;regulation of biological process;response to stimulus;transport	cytoplasm;cytosol;membrane;mitochondrion;nucleus	catalytic activity;enzyme regulator activity;metal ion binding;protein binding;RNA binding	Pf00160, Pf00515, Pf00638, Pf00641, Pf07719, Pf12185, Pf13414, Pf13432, Pf14559	5903	ENSG00000153201.15	RANBP2	2	RNA transport		32	1.469	1.594	1.085	73.8	108.5	117.7
P02549	Spectrin alpha chain, erythrocytic 1 OS=Homo sapiens OX=9606 GN=SPTA1 PE=1 SV=5	0	459.828	46	93	193	93	1	2419	279.8	5.05	516.02	93	cell organization and biogenesis;cellular component movement;metabolic process;regulation of biological process;response to stimulus;transport	cytoplasm;cytoskeleton;cytosol;membrane	metal ion binding;protein binding;structural molecule activity	Pf00018, Pf00435, Pf07653, Pf08726, Pf14604	6708	ENSG00000163554.12	SPTA1	1	Apoptosis		0	1.056	1.328	1.257	88.7	93.6	117.7
P42704	Leucine-rich PPR motif-containing protein, mitochondrial OS=Homo sapiens OX=9606 GN=LRPPRC PE=1 SV=3	0	724.632	68	92	681	91	1	1394	157.8	6.13	1930.12	92	cellular component movement;metabolic process;regulation of biological process;transport	chromosome;cytoplasm;cytoskeleton;membrane;mitochondrion;nucleus	catalytic activity;DNA binding;protein binding;RNA binding	Pf12854, Pf13041, Pf13812	10128	ENSG00000138095.18	LRPPRC	2			1	1.206	1.39	1.153	83.4	100.6	116
Q14315	Filamin-C OS=Homo sapiens OX=9606 GN=FLNC PE=1 SV=3	0	621.337	45	108	336	91	1	2725	290.8	5.97	1008.97	108	cell organization and biogenesis	cytoplasm;cytoskeleton;cytosol;membrane	protein binding	Pf00307, Pf00630	2318	ENSG00000128591.15	FLNC	7	MAPK signaling pathway; Focal adhesion; Proteoglycans in cancer; Salmonella infection		0	0.421	0.49	1.164	157	66.1	76.9
P46940	Ras GTPase-activating-like protein IQGAP1 OS=Homo sapiens OX=9606 GN=IQGAP1 PE=1 SV=1	0	710.971	61	93	460	89	1	1657	189.1	6.48	1344.14	93	cell growth;regulation of biological process;response to stimulus;transport	cytoplasm;cytoskeleton;cytosol;membrane;nucleus	enzyme regulator activity;metal ion binding;protein binding	Pf00307, Pf00397, Pf00616, Pf03836, Pf11016	8826	ENSG00000140575.12	IQGAP1	15	Proteoglycans in cancer; Adherens junction; Regulation of actin cytoskeleton	G13 Signaling Pathway; Regulation of Actin Cytoskeleton; VEGFA-VEGFR2 Signaling Pathway; EGF/EGFR Signaling Pathway	5	0.945	0.693	0.734	113.7	107.4	78.8
Q02817	Mucin-2 OS=Homo sapiens OX=9606 GN=MUC2 PE=1 SV=2	0	747.31	21	89	815	88	1	5179	540	5.8	2479.42	89	metabolic process;regulation of biological process;response to stimulus	extracellular;membrane;organelle lumen	protein binding	Pf00007, Pf00094, Pf01826, Pf03045, Pf08742, Pf13330	4583		MUC2	11	Amoebiasis; Vibrio cholerae infection		1	1.063	1.198	1.127	92	97.8	110.2
P22105	Tenascin-X OS=Homo sapiens OX=9606 GN=TNXB PE=1 SV=5	0	422.663	33	88	175	88	1	4244	458.1	5.17	482.67	88											0	0.452	0.452	1.002	157.6	71.2	71.3
P04275	von Willebrand factor OS=Homo sapiens OX=9606 GN=VWF PE=1 SV=4	0	396.776	41	88	180	88	1	2813	309.1	5.48	451.73	88	cell organization and biogenesis;coagulation;metabolic process;response to stimulus;transport	endoplasmic reticulum;extracellular;organelle lumen	protein binding	Pf00092, Pf00093, Pf00094, Pf01826, Pf08742	7450	ENSG00000110799.13	VWF	12	Focal adhesion; Complement and coagulation cascades; ECM-receptor interaction; PI3K-Akt signaling pathway; Platelet activation	Complement and Coagulation Cascades; Blood Clotting Cascade; Focal Adhesion; Focal Adhesion-PI3K-Akt-mTOR-signaling pathway	0	0.633	0.824	1.302	122.1	77.3	100.6
Q92616	eIF-2-alpha kinase activator GCN1 OS=Homo sapiens OX=9606 GN=GCN1 PE=1 SV=6	0	451.031	38	87	206	87	1	2671	292.6	7.47	561.14	87	cell communication;metabolic process;regulation of biological process;response to stimulus	cytoplasm;cytosol;membrane;ribosome	enzyme regulator activity;protein binding;RNA binding	Pf12074, Pf13646	10985		GCN1L1; GCN1	12			0	1.296	1.049	0.809	89.7	116.2	94.1
P35555	Fibrillin-1 OS=Homo sapiens OX=9606 GN=FBN1 PE=1 SV=4	0	517.037	40	88	302	86	1	2871	312.1	4.93	710.55	88	cell organization and biogenesis;metabolic process;regulation of biological process;response to stimulus	cell surface;extracellular;membrane;organelle lumen	metal ion binding;protein binding;structural molecule activity	Pf00683, Pf06247, Pf07645, Pf12662, Pf12947, Pf14670	2200	ENSG00000166147.13	FBN1	15		Hypothesized Pathways in Pathogenesis of Cardiovascular Disease	3	0.422	0.885	2.095	130	54.9	115.1
P18206	Vinculin OS=Homo sapiens OX=9606 GN=VCL PE=1 SV=4	0	685.816	70	85	595	85	1	1134	123.7	5.66	1684.05	85	cell growth;cell organization and biogenesis;cellular component movement;regulation of biological process;transport	cytoplasm;cytoskeleton;cytosol;extracellular;membrane;organelle lumen	protein binding;structural molecule activity	Pf01044	7414	ENSG00000035403.17	VCL	10	Amoebiasis; Focal adhesion; Adherens junction; Regulation of actin cytoskeleton; Leukocyte transendothelial migration; Bacterial invasion of epithelial cells; Shigellosis	VEGFA-VEGFR2 Signaling Pathway; Integrin-mediated Cell Adhesion; Primary Focal Segmental Glomerulosclerosis FSGS; Focal Adhesion; Regulation of Actin Cytoskeleton	0	0.68	0.594	0.874	131.9	89.7	78.4
Q86UP2	Kinectin OS=Homo sapiens OX=9606 GN=KTN1 PE=1 SV=1	0	528.621	61	84	291	84	1	1357	156.2	5.64	891.09	84	cellular component movement;metabolic process	endoplasmic reticulum;membrane;organelle lumen	protein binding;RNA binding		3895	ENSG00000126777.17	KTN1	14			0	1.273	1.267	0.995	84.7	107.9	107.4
Q13439	Golgin subfamily A member 4 OS=Homo sapiens OX=9606 GN=GOLGA4 PE=1 SV=1	0	335.204	37	85	134	84	1	2230	261	5.39	340.33	85	cell organization and biogenesis;regulation of biological process;transport	cytoplasm;cytosol;Golgi;membrane	protein binding	Pf01465, Pf09731, Pf12128	2803	ENSG00000144674.16	GOLGA4	3			0	1.029	1.171	1.139	93.7	96.4	109.8
P02545	Prelamin-A/C OS=Homo sapiens OX=9606 GN=LMNA PE=1 SV=1	0	618.169	80	85	854	83	1	664	74.1	7.02	2568.56	85	cell organization and biogenesis;regulation of biological process;response to stimulus;transport	cytosol;membrane;nucleus	protein binding;structural molecule activity	Pf00038, Pf00932	4000	ENSG00000160789.19	LMNA	1	Arrhythmogenic right ventricular cardiomyopathy (ARVC); Dilated cardiomyopathy; Apoptosis; Hypertrophic cardiomyopathy (HCM)	Fas Ligand (FasL) pathway and Stress induction of Heat Shock Proteins (HSP) regulation; Arrhythmogenic Right Ventricular Cardiomyopathy; Adipogenesis	2	0.869	0.852	0.98	110.2	95.8	93.9
P24821	Tenascin OS=Homo sapiens OX=9606 GN=TNC PE=1 SV=3	0	585.928	47	83	336	83	1	2201	240.7	4.89	1024.73	83	cell communication;cell differentiation;cell organization and biogenesis;metabolic process;regulation of biological process;response to stimulus	extracellular;membrane;organelle lumen	protein binding	Pf00041, Pf00147, Pf07974	3371	ENSG00000041982.15	TNC	9	MicroRNAs in cancer; Focal adhesion; ECM-receptor interaction; PI3K-Akt signaling pathway	TGF-beta Signaling Pathway; Focal Adhesion-PI3K-Akt-mTOR-signaling pathway; Amplification and Expansion of Oncogenic Pathways as Metastatic Traits; Focal Adhesion; TGF-B Signaling in Thyroid Cells for Epithelial-Mesenchymal Transition	0	1.164	3.207	2.755	55.9	65	179.1
P11532	Dystrophin OS=Homo sapiens OX=9606 GN=DMD PE=1 SV=3	0	369.312	27	84	153	83	1	3685	426.5	5.88	375.98	84	cell organization and biogenesis;cellular component movement;cellular homeostasis;metabolic process;regulation of biological process;response to stimulus;transport	cell surface;cytoplasm;cytoskeleton;cytosol;membrane;nucleus	metal ion binding;protein binding;structural molecule activity	Pf00307, Pf00397, Pf00435, Pf00569, Pf09068, Pf09069, Pf11971, Pf12761, Pf13166	1756		DMD	X	Arrhythmogenic right ventricular cardiomyopathy (ARVC); Dilated cardiomyopathy; Viral myocarditis; Hypertrophic cardiomyopathy (HCM)	Arrhythmogenic Right Ventricular Cardiomyopathy; Ectoderm Differentiation; Striated Muscle Contraction	0	0.576	0.545	0.947	141.5	81.4	77.1
P01024	Complement C3 OS=Homo sapiens OX=9606 GN=C3 PE=1 SV=2	0	479.334	55	82	289	82	1	1663	187	6.4	778.25	82	cell organization and biogenesis;defense response;metabolic process;regulation of biological process;response to stimulus;transport	extracellular;membrane;organelle lumen	catalytic activity;enzyme regulator activity;protein binding	Pf00207, Pf01759, Pf01821, Pf01835, Pf07677, Pf07678, Pf07703, Pf10569, Pf11974	718	ENSG00000125730.16	C3	19	Viral carcinogenesis; Chagas disease (American trypanosomiasis); Leishmaniasis; Tuberculosis; Pertussis; Phagosome; Complement and coagulation cascades; Systemic lupus erythematosus; Herpes simplex infection; Staphylococcus aureus infection; Legionellosis	Allograft Rejection; Complement Activation; TYROBP Causal Network; Complement and Coagulation Cascades	0	0.93	1.028	1.106	101.4	94.3	104.3
Q03001	Dystonin OS=Homo sapiens OX=9606 GN=DST PE=1 SV=4	0	316.962	14	85	113	82	1	7570	860.1	5.25	239.64	85	cell organization and biogenesis;cellular component movement;regulation of biological process;response to stimulus;transport	cytoplasm;cytoskeleton;cytosol;endoplasmic reticulum;membrane;nucleus	metal ion binding;protein binding	Pf00307, Pf00435, Pf00681, Pf02187, Pf11971, Pf13499, Pf13833	667		DST	6			1	0.913	1.085	1.189	100.1	91.3	108.6
P35580	Myosin-10 OS=Homo sapiens OX=9606 GN=MYH10 PE=1 SV=3	0	642.862	56	115	490	80	1	1976	228.9	5.54	1381.57	115	cell organization and biogenesis;cellular component movement;metabolic process;regulation of biological process;transport	cytoplasm;cytosol;nucleus	catalytic activity;motor activity;nucleotide binding;protein binding;transporter activity	Pf00063, Pf00769, Pf01496, Pf01576, Pf02736, Pf04111, Pf05622, Pf05911, Pf06637, Pf07888, Pf09726, Pf12128, Pf13094, Pf13514	4628	ENSG00000133026.12	MYH10	17	Tight junction; Salmonella infection; Regulation of actin cytoskeleton	Regulation of Actin Cytoskeleton	1	0.702	1.395	1.987	96.9	68	135.1
P02751	Fibronectin OS=Homo sapiens OX=9606 GN=FN1 PE=1 SV=5	0	549.465	41	79	401	79	1	2477	272.2	5.5	1151.84	79											0	0.707	1.752	2.479	86.7	61.3	152
Q9Y4G6	Talin-2 OS=Homo sapiens OX=9606 GN=TLN2 PE=1 SV=4	0	470.471	46	96	195	78	1	2542	271.4	5.57	539.23	96	cell organization and biogenesis	cytoplasm;cytoskeleton;membrane	protein binding;structural molecule activity	Pf00373, Pf01608, Pf02174, Pf08913, Pf09141, Pf09379	83660	ENSG00000171914.16	TLN2	15	Rap1 signaling pathway; HTLV-I infection; Focal adhesion; Platelet activation		0	0.874	0.803	0.919	112.1	97.9	90
P11047	Laminin subunit gamma-1 OS=Homo sapiens OX=9606 GN=LAMC1 PE=1 SV=3	0	504.232	53	78	341	77	1	1609	177.5	5.12	924.55	78	cell organization and biogenesis;cellular component movement;metabolic process;regulation of biological process	extracellular;organelle lumen	catalytic activity;motor activity;protein binding;structural molecule activity	Pf00052, Pf00053, Pf00055, Pf00261, Pf01576, Pf05262, Pf05483, Pf05557, Pf05667, Pf05701, Pf06008, Pf08317, Pf10174, Pf11068, Pf12128, Pf12795, Pf13166, Pf13514, Pf13868	3915	ENSG00000135862.5	LAMC1	1	Amoebiasis; Prion diseases; Pathways in cancer; Toxoplasmosis; Focal adhesion; Small cell lung cancer; ECM-receptor interaction; PI3K-Akt signaling pathway	Alpha 6 Beta 4 signaling pathway; Focal Adhesion-PI3K-Akt-mTOR-signaling pathway; Endoderm Differentiation; Focal Adhesion; miRNA targets in ECM and membrane receptors; Inflammatory Response Pathway	1	0.521	0.716	1.375	134.1	69.8	96
A3KMH1	von Willebrand factor A domain-containing protein 8 OS=Homo sapiens OX=9606 GN=VWA8 PE=1 SV=2	0	377.485	46	77	160	77	1	1905	214.7	7.4	447.34	77		mitochondrion	catalytic activity;nucleotide binding	Pf00092, Pf07728, Pf13191, Pf13519	23078	ENSG00000102763.17	VWA8	13			0	1.159	1.355	1.169	85.4	98.9	115.7
P16144	Integrin beta-4 OS=Homo sapiens OX=9606 GN=ITGB4 PE=1 SV=5	0	440.469	48	76	253	76	1	1822	202	6.09	726.64	76	cell communication;cell differentiation;cell organization and biogenesis;cellular component movement;metabolic process;regulation of biological process;response to stimulus	cell surface;membrane;nucleus	protein binding;receptor activity	Pf00041, Pf00362, Pf03160, Pf07965, Pf07974	3691	ENSG00000132470.13	ITGB4	17	Arrhythmogenic right ventricular cardiomyopathy (ARVC); Dilated cardiomyopathy; Focal adhesion; Regulation of actin cytoskeleton; ECM-receptor interaction; PI3K-Akt signaling pathway; Hypertrophic cardiomyopathy (HCM)	Arrhythmogenic Right Ventricular Cardiomyopathy; Focal Adhesion; Integrin-mediated Cell Adhesion; Regulation of Apoptosis by Parathyroid Hormone-related Protein; TGF-beta Signaling Pathway; Alpha 6 Beta 4 signaling pathway; Focal Adhesion-PI3K-Akt-mTOR-signaling pathway; Primary Focal Segmental Glomerulosclerosis FSGS	0	1.457	1.223	0.839	81.5	118.8	99.7
O15230	Laminin subunit alpha-5 OS=Homo sapiens OX=9606 GN=LAMA5 PE=1 SV=8	0	437.721	28	78	217	76	1	3695	399.5	7.02	578.7	78	cell differentiation;cell organization and biogenesis;cell proliferation;cellular component movement;regulation of biological process;response to stimulus;transport	extracellular;membrane;nucleus	catalytic activity;motor activity;protein binding;structural molecule activity	Pf00052, Pf00053, Pf00054, Pf00055, Pf00529, Pf01576, Pf02210, Pf06008, Pf06009, Pf12795, Pf13514, Pf13747	3911	ENSG00000130702.15	LAMA5	20	Amoebiasis; Pathways in cancer; Toxoplasmosis; Focal adhesion; Small cell lung cancer; ECM-receptor interaction; Metabolic pathways; PI3K-Akt signaling pathway	Inflammatory Response Pathway; Alpha 6 Beta 4 signaling pathway; Primary Focal Segmental Glomerulosclerosis FSGS; Focal Adhesion; Focal Adhesion-PI3K-Akt-mTOR-signaling pathway	1	0.64	0.667	1.043	130	83.2	86.8
Q9P2E9	Ribosome-binding protein 1 OS=Homo sapiens OX=9606 GN=RRBP1 PE=1 SV=5	0	529.432	65	78	323	75	1	1410	152.4	8.6	1027.78	78											2	0.991	1.108	1.119	96.8	95.9	107.3
Q6P2Q9	Pre-mRNA-processing-splicing factor 8 OS=Homo sapiens OX=9606 GN=PRPF8 PE=1 SV=2	0	364.66	38	74	197	73	1	2335	273.4	8.84	507.28	74	cell organization and biogenesis;metabolic process;response to stimulus	membrane;nucleus;spliceosomal complex	catalytic activity;protein binding;RNA binding	Pf01398, Pf08082, Pf08083, Pf08084, Pf10596, Pf10597, Pf10598, Pf12134	10594	ENSG00000174231.16; ENSG00000274442.2	PRPF8	17; CHR_HSCHR17_1_CTG2	Spliceosome	mRNA Processing	1	1.209	1.158	0.958	89.1	107.7	103.2
Q14152	Eukaryotic translation initiation factor 3 subunit A OS=Homo sapiens OX=9606 GN=EIF3A PE=1 SV=1	0	357.687	50	74	213	73	1	1382	166.5	6.79	597.07	74	cell organization and biogenesis;metabolic process;regulation of biological process	cytoplasm;cytosol;membrane;nucleus	protein binding;RNA binding;structural molecule activity	Pf01399	8661	ENSG00000107581.12	EIF3A	10	RNA transport	Translation Factors	1	0.989	0.723	0.731	110.6	109.4	80
Q14683	Structural maintenance of chromosomes protein 1A OS=Homo sapiens OX=9606 GN=SMC1A PE=1 SV=2	0	354.099	56	74	175	73	1	1233	143.1	7.64	442.55	74	cell division;cell organization and biogenesis;metabolic process;regulation of biological process;response to stimulus	chromosome;cytosol;nucleus	nucleotide binding;protein binding;RNA binding	Pf02463, Pf05262, Pf05557, Pf06470, Pf09726, Pf09731, Pf10186, Pf12128, Pf13175, Pf13304, Pf13476, Pf13555, Pf13558	8243	ENSG00000072501.17	SMC1A	X	Oocyte meiosis; Cell cycle	Pathways Affected in Adenoid Cystic Carcinoma; DNA Damage Response; Retinoblastoma (RB) in Cancer; Cell Cycle; ATM Signaling Network in Development and Disease; miRNA Regulation of DNA Damage Response; Constitutive Androstane Receptor Pathway; mRNA Processing	1	1.245	1.207	0.969	86.9	108.2	104.9
O75643	U5 small nuclear ribonucleoprotein 200 kDa helicase OS=Homo sapiens OX=9606 GN=SNRNP200 PE=1 SV=2	0	349.866	38	73	170	73	1	2136	244.4	6.06	481.71	73	cell differentiation;cell organization and biogenesis;metabolic process	membrane;nucleus;spliceosomal complex	catalytic activity;DNA binding;nucleotide binding;protein binding;RNA binding	Pf00270, Pf00271, Pf02889, Pf04851	23020	ENSG00000144028.14	SNRNP200	2	Spliceosome		0	1.276	1.168	0.915	87.1	111.2	101.7
P11277	Spectrin beta chain, erythrocytic OS=Homo sapiens OX=9606 GN=SPTB PE=1 SV=5	0	413.541	44	85	185	72	1	2137	246.3	5.27	498.76	85	cell organization and biogenesis;cellular component movement;metabolic process;regulation of biological process;response to stimulus;transport	cell surface;cytoplasm;cytoskeleton;cytosol;Golgi	protein binding;structural molecule activity	Pf00307, Pf00435, Pf11971	6710	ENSG00000070182.19	SPTB	14			2	1.095	1.316	1.202	87.9	96.3	115.8
Q7Z6Z7	E3 ubiquitin-protein ligase HUWE1 OS=Homo sapiens OX=9606 GN=HUWE1 PE=1 SV=3	0	307.666	22	72	140	72	1	4374	481.6	5.22	318.36	72	cell differentiation;cell organization and biogenesis;metabolic process;response to stimulus;transport	cytoplasm;cytosol;extracellular;membrane;nucleus;organelle lumen	catalytic activity;DNA binding;protein binding;RNA binding	Pf00632, Pf02825, Pf06012, Pf06025, Pf14377	10075	ENSG00000086758.15	HUWE1	X	Ubiquitin mediated proteolysis		0	1.046	0.93	0.889	100.8	105.4	93.8
P55268	Laminin subunit beta-2 OS=Homo sapiens OX=9606 GN=LAMB2 PE=1 SV=2	0	406.803	49	71	219	71	1	1798	195.9	6.52	593.35	71	cell growth;cell organization and biogenesis;cellular component movement;metabolic process;regulation of biological process;transport	cytoplasm;extracellular;Golgi;organelle lumen	catalytic activity;motor activity;nucleotide binding;protein binding;structural molecule activity;transporter activity	Pf00053, Pf00055, Pf00430, Pf00769, Pf01576, Pf02050, Pf02841, Pf04111, Pf06008, Pf09831, Pf12128, Pf12795, Pf13514, Pf13851, Pf13868, Pf15070, Pf15558	3913	ENSG00000172037.13	LAMB2	3	Amoebiasis; Pathways in cancer; Toxoplasmosis; Focal adhesion; Small cell lung cancer; ECM-receptor interaction; PI3K-Akt signaling pathway	Focal Adhesion; Focal Adhesion-PI3K-Akt-mTOR-signaling pathway; Primary Focal Segmental Glomerulosclerosis FSGS; Inflammatory Response Pathway; Alpha 6 Beta 4 signaling pathway; miRNA targets in ECM and membrane receptors	0	0.396	0.409	1.033	166.2	65.8	68
Q709C8	Vacuolar protein sorting-associated protein 13C OS=Homo sapiens OX=9606 GN=VPS13C PE=1 SV=1	0	273.757	25	71	115	71	1	3753	422.1	6.83	262.8	71	cell organization and biogenesis;transport	cytoplasm;cytosol;membrane;mitochondrion		Pf06650, Pf12624	54832	ENSG00000129003.15	VPS13C	15			0	0.992	0.811	0.817	107	106.2	86.8
P31327	Carbamoyl-phosphate synthase [ammonia], mitochondrial OS=Homo sapiens OX=9606 GN=CPS1 PE=1 SV=2	0	491.937	50	71	264	70	1	1500	164.8	6.74	724.42	71	cell differentiation;metabolic process;response to stimulus	cytoplasm;membrane;mitochondrion;nucleus;organelle lumen	catalytic activity;metal ion binding;nucleotide binding;protein binding	Pf00117, Pf00289, Pf00988, Pf02142, Pf02222, Pf02786, Pf02787, Pf07478, Pf13535, Pf15632	1373	ENSG00000021826.14	CPS1	2	Arginine biosynthesis; Carbon metabolism; Alanine, aspartate and glutamate metabolism; Biosynthesis of amino acids; Nitrogen metabolism; Metabolic pathways	Urea cycle and metabolism of amino groups; Amino Acid metabolism	1	6.098	1.007	0.165	37	225.7	37.3
P49327	Fatty acid synthase OS=Homo sapiens OX=9606 GN=FASN PE=1 SV=3	0	412.567	35	70	207	70	1	2511	273.3	6.44	595.6	70	cell differentiation;metabolic process;regulation of biological process;response to stimulus	cytoplasm;cytosol;Golgi;membrane;mitochondrion	catalytic activity;nucleotide binding;protein binding;RNA binding	Pf00106, Pf00107, Pf00108, Pf00109, Pf00698, Pf00975, Pf02801, Pf08242, Pf08659, Pf13602, Pf14765	2194	ENSG00000169710.8	FASN	17	Insulin signaling pathway; Fatty acid biosynthesis; AMPK signaling pathway; Metabolic pathways; Fatty acid metabolism	Liver X Receptor Pathway; Fatty Acid Biosynthesis; Sterol Regulatory Element-Binding Proteins (SREBP) signalling; SREBF and miR33 in cholesterol and lipid homeostasis; Angiopoietin Like Protein 8 Regulatory Pathway; AMP-activated Protein Kinase (AMPK) Signaling	0	1.216	1.052	0.865	91.8	111.6	96.6
P11717	Cation-independent mannose-6-phosphate receptor OS=Homo sapiens OX=9606 GN=IGF2R PE=1 SV=3	0	320.417	35	70	140	70	1	2491	274.2	5.94	362.81	70	cell organization and biogenesis;regulation of biological process;response to stimulus;transport	cell surface;cytoplasm;endosome;Golgi;membrane;nucleus;vacuole	catalytic activity;protein binding;receptor activity;signal transducer activity;transporter activity	Pf00040, Pf00878, Pf02157, Pf09451	3482	ENSG00000197081.12	IGF2R	6	Lysosome; Endocytosis		0	1.134	1.583	1.397	80.7	91.5	127.8
P46013	Proliferation marker protein Ki-67 OS=Homo sapiens OX=9606 GN=MKI67 PE=1 SV=2	0	260.404	30	70	105	70	1	3256	358.5	9.45	222.14	70	cell proliferation;metabolic process;regulation of biological process;response to stimulus	chromosome;cytoplasm;membrane;nucleus	DNA binding;nucleotide binding;protein binding;RNA binding	Pf00498, Pf08065, Pf15276	4288	ENSG00000148773.13	MKI67	10		Primary Focal Segmental Glomerulosclerosis FSGS	0	1.407	1.823	1.295	70.9	99.8	129.3
P55072	Transitional endoplasmic reticulum ATPase OS=Homo sapiens OX=9606 GN=VCP PE=1 SV=4	0	567.297	77	69	473	69	1	806	89.3	5.26	1322.98	69	cell communication;cell organization and biogenesis;metabolic process;regulation of biological process;response to stimulus;transport	cytoplasm;cytosol;endoplasmic reticulum;extracellular;membrane;nucleus;organelle lumen;proteasome	catalytic activity;enzyme regulator activity;nucleotide binding;protein binding;RNA binding	Pf00004, Pf00910, Pf01057, Pf01078, Pf02359, Pf02933, Pf05496, Pf05673, Pf06068, Pf07724, Pf07726, Pf07728, Pf09336, Pf13191, Pf13207, Pf13401	7415	ENSG00000165280.15	VCP	9	Protein processing in endoplasmic reticulum; Legionellosis		0	0.863	0.946	1.096	106.8	92.2	101
Q9UQE7	Structural maintenance of chromosomes protein 3 OS=Homo sapiens OX=9606 GN=SMC3 PE=1 SV=2	0	368.839	50	69	176	69	1	1217	141.5	7.18	486.41	69	cell division;cell organization and biogenesis;metabolic process;regulation of biological process;response to stimulus;transport	chromosome;cytosol;nucleus	catalytic activity;motor activity;nucleotide binding;protein binding;transporter activity	Pf01496, Pf02463, Pf04111, Pf06470, Pf10168, Pf12128, Pf13304, Pf13476, Pf13555	9126	ENSG00000108055.9	SMC3	10	Oocyte meiosis; Cell cycle	Mecp2 and Associated Rett Syndrome; Retinoblastoma (RB) in Cancer	0	1.203	1.154	0.959	89.3	107.5	103.1
Q15075	Early endosome antigen 1 OS=Homo sapiens OX=9606 GN=EEA1 PE=1 SV=2	0	314.818	49	70	149	69	1	1411	162.4	5.68	461.78	70	cell organization and biogenesis;metabolic process;transport	cytoplasm;cytosol;endosome;membrane	catalytic activity;metal ion binding;motor activity;protein binding;transporter activity	Pf01363, Pf01496, Pf01576, Pf04156, Pf05478, Pf09726, Pf10498, Pf12128, Pf13166	8411	ENSG00000102189.16	EEA1	12	Endocytosis; Tuberculosis; Phagosome	VEGFA-VEGFR2 Signaling Pathway	0	1.024	0.777	0.759	107.1	109.7	83.2
Q63HN8	E3 ubiquitin-protein ligase RNF213 OS=Homo sapiens OX=9606 GN=RNF213 PE=1 SV=3	0	262.714	16	70	96	69	1	5207	591	6.48	205.21	70	cell organization and biogenesis;metabolic process;regulation of biological process	cytoplasm;cytosol;membrane	catalytic activity;metal ion binding;protein binding	Pf00097, Pf13639, Pf13920, Pf13923, Pf15227	57674		RNF213	17			1	1.086	1.261	1.162	89.6	97.3	113
P07814	Bifunctional glutamate/proline--tRNA ligase OS=Homo sapiens OX=9606 GN=EPRS PE=1 SV=5	0	427.966	50	69	226	68	1	1512	170.5	7.33	641.82	69	cell organization and biogenesis;metabolic process;regulation of biological process;response to stimulus	cytoplasm;cytosol;membrane	catalytic activity;metal ion binding;nucleotide binding;protein binding;RNA binding	Pf00458, Pf00587, Pf00749, Pf01406, Pf03129, Pf03950, Pf09180, Pf14497	2058	ENSG00000136628.17	EPRS	1	Porphyrin and chlorophyll metabolism; Aminoacyl-tRNA biosynthesis; Metabolic pathways	Parkinsons Disease Pathway; Amino Acid metabolism	1	1.132	0.859	0.759	100.3	113.5	86.2
P24043	Laminin subunit alpha-2 OS=Homo sapiens OX=9606 GN=LAMA2 PE=1 SV=4	0	283.453	27	68	132	68	1	3122	343.7	6.4	296.47	68	cell differentiation;cell organization and biogenesis;cellular component movement;metabolic process;regulation of biological process;response to stimulus;transport	cytoplasm;cytoskeleton;extracellular;membrane	catalytic activity;motor activity;protein binding;signal transducer activity;structural molecule activity	Pf00015, Pf00052, Pf00053, Pf00054, Pf00055, Pf00261, Pf00769, Pf01442, Pf01540, Pf01576, Pf01920, Pf02210, Pf02463, Pf03357, Pf04740, Pf04912, Pf05478, Pf05483, Pf05557, Pf05622, Pf05667, Pf05701, Pf06008, Pf06009, Pf06160, Pf07926, Pf08317, Pf10174, Pf10368, Pf12128, Pf12718, Pf12889, Pf13166, Pf13385, Pf13514, Pf13863, Pf13949, Pf14265, Pf15450	3908	ENSG00000196569.11	LAMA2	6	Amoebiasis; Arrhythmogenic right ventricular cardiomyopathy (ARVC); Dilated cardiomyopathy; Pathways in cancer; Toxoplasmosis; Focal adhesion; Small cell lung cancer; ECM-receptor interaction; Viral myocarditis; PI3K-Akt signaling pathway; Hypertrophic cardiomyopathy (HCM)	Focal Adhesion; Focal Adhesion-PI3K-Akt-mTOR-signaling pathway; Arrhythmogenic Right Ventricular Cardiomyopathy; Alpha 6 Beta 4 signaling pathway	0	0.451	0.538	1.192	150.8	68.1	81.1
P07942	Laminin subunit beta-1 OS=Homo sapiens OX=9606 GN=LAMB1 PE=1 SV=2	0	399.635	44	67	279	67	1	1786	197.9	4.94	748.77	67	cell differentiation;cell organization and biogenesis;cellular component movement;metabolic process;regulation of biological process;response to stimulus;transport	extracellular;membrane;organelle lumen	catalytic activity;motor activity;nucleotide binding;protein binding;signal transducer activity;structural molecule activity	Pf00015, Pf00053, Pf00055, Pf01576, Pf02841, Pf03938, Pf04156, Pf05103, Pf05335, Pf05667, Pf05698, Pf05701, Pf06428, Pf07111, Pf07767, Pf08317, Pf08647, Pf09731, Pf10174, Pf13476, Pf13514, Pf13851, Pf15346, Pf15619	3912	ENSG00000091136.13	LAMB1	7	Amoebiasis; Pathways in cancer; Toxoplasmosis; Focal adhesion; Small cell lung cancer; ECM-receptor interaction; PI3K-Akt signaling pathway	Focal Adhesion-PI3K-Akt-mTOR-signaling pathway; Focal Adhesion; Inflammatory Response Pathway; Alpha 6 Beta 4 signaling pathway	0	0.706	1.014	1.436	110.3	77.9	111.8
P14625	Endoplasmin OS=Homo sapiens OX=9606 GN=HSP90B1 PE=1 SV=1	0	584.21	65	68	914	66	1	803	92.4	4.84	2495.49	68	cell organization and biogenesis;metabolic process;regulation of biological process;response to stimulus;transport	cytosol;endoplasmic reticulum;extracellular;membrane;nucleus;organelle lumen	metal ion binding;nucleotide binding;protein binding;RNA binding	Pf00183, Pf02518, Pf13589	7184	ENSG00000166598.14	HSP90B1	12	Pathways in cancer; Prostate cancer; Protein processing in endoplasmic reticulum; Thyroid hormone synthesis; Estrogen signaling pathway; PI3K-Akt signaling pathway	Sudden Infant Death Syndrome (SIDS) Susceptibility Pathways; Focal Adhesion-PI3K-Akt-mTOR-signaling pathway; Photodynamic therapy-induced unfolded protein response	2	0.822	1.007	1.225	106	87.2	106.8
Q9UM54	Unconventional myosin-VI OS=Homo sapiens OX=9606 GN=MYO6 PE=1 SV=4	0	392.022	54	66	223	66	1	1294	149.6	8.53	636.2	66	cellular component movement;regulation of biological process;response to stimulus;transport	cytoplasm;cytosol;Golgi;membrane;nucleus	catalytic activity;motor activity;nucleotide binding;protein binding	Pf00063, Pf00529	4646		MYO6	6		VEGFA-VEGFR2 Signaling Pathway	0	1.247	1.234	0.989	86.2	107.5	106.3
P24928	DNA-directed RNA polymerase II subunit RPB1 OS=Homo sapiens OX=9606 GN=POLR2A PE=1 SV=2	0	287.157	39	65	130	65	1	1970	217	7.37	337.18	65	metabolic process;regulation of biological process;response to stimulus	cytoplasm;nucleus	catalytic activity;DNA binding;metal ion binding;protein binding;RNA binding	Pf00623, Pf04983, Pf04990, Pf04992, Pf04997, Pf04998, Pf05000	5430		POLR2A	17	Epstein-Barr virus infection; Huntington's disease; Purine metabolism; Herpes simplex infection; RNA polymerase; Metabolic pathways; Pyrimidine metabolism	mRNA Processing; Eukaryotic Transcription Initiation	0	1.059	1.122	1.06	94.3	99.9	105.8
P02768	Serum albumin OS=Homo sapiens OX=9606 GN=ALB PE=1 SV=2	0	605.281	83	64	1062	64	1	609	69.3	6.28	3534.93	64	cell communication;cell organization and biogenesis;metabolic process;regulation of biological process;response to stimulus;transport	cytoplasm;endoplasmic reticulum;extracellular;Golgi;nucleus;organelle lumen	antioxidant activity;catalytic activity;DNA binding;metal ion binding;protein binding	Pf00273	213	ENSG00000163631.16	ALB	4	Thyroid hormone synthesis	Vitamin B12 Metabolism; Selenium Micronutrient Network; Folate Metabolism	0	1.016	0.794	0.781	106.7	108.5	84.8
Q14573	Inositol 1,4,5-trisphosphate receptor type 3 OS=Homo sapiens OX=9606 GN=ITPR3 PE=1 SV=2	0	386.85	33	73	206	64	1	2671	303.9	6.48	501.5	73	cell organization and biogenesis;cellular homeostasis;regulation of biological process;response to stimulus;transport	cytoplasm;endoplasmic reticulum;membrane;nucleus	metal ion binding;protein binding;receptor activity;signal transducer activity;transporter activity	Pf00520, Pf01027, Pf01365, Pf02815, Pf03772, Pf08454, Pf08709	3710	ENSG00000096433.10	ITPR3	6	Dopaminergic synapse; Serotonergic synapse; NOD-like receptor signaling pathway; Vascular smooth muscle contraction; Glutamatergic synapse; cGMP-PKG signaling pathway; Renin secretion; Oxytocin signaling pathway; Circadian entrainment; Long-term potentiation; Insulin secretion; Gap junction; Phosphatidylinositol signaling system; Taste transduction; Glucagon signaling pathway; Thyroid hormone syn…	Calcium Regulation in the Cardiac Cell; GPR40 PATHWAY; Alzheimers Disease; Myometrial Relaxation and Contraction Pathways; MFAP5-mediated ovarian cancer cell motility and invasiveness	9	1.282	1.565	1.221	78	100	122
O60437	Periplakin OS=Homo sapiens OX=9606 GN=PPL PE=1 SV=4	0	256.401	39	64	97	64	1	1756	204.6	5.6	265.57	64	cell death;cell organization and biogenesis;metabolic process;response to stimulus	cytoplasm;cytoskeleton;cytosol;membrane;mitochondrion;nucleus	protein binding;structural molecule activity	Pf04111	5493	ENSG00000118898.15	PPL	16			0	1.529	1.706	1.116	70.8	108.3	120.9
Q9ULV0	Unconventional myosin-Vb OS=Homo sapiens OX=9606 GN=MYO5B PE=1 SV=3	0	311.598	40	71	133	63	1	1848	213.5	7.2	379.65	71	metabolic process;transport	cytoplasm;endosome;Golgi;membrane	catalytic activity;motor activity;nucleotide binding;protein binding	Pf00063, Pf00612, Pf01576, Pf01843, Pf02463, Pf04111, Pf05622, Pf07888, Pf07926, Pf09730, Pf12128, Pf13514, Pf13870, Pf14915	4645	ENSG00000167306.19	MYO5B	18			7	1.167	0.933	0.8	96.8	112.9	90.3
Q15643	Thyroid receptor-interacting protein 11 OS=Homo sapiens OX=9606 GN=TRIP11 PE=1 SV=3	0	260.866	37	64	105	63	1	1979	227.4	5.26	260.23	64	cell differentiation;cell organization and biogenesis;cellular component movement;metabolic process;regulation of biological process;transport	cytoplasm;cytoskeleton;Golgi;membrane;nucleus	protein binding	Pf04111, Pf08317	9321	ENSG00000100815.12	TRIP11	14			1	1.038	1.33	1.282	89.1	92.4	118.5
Q9NYU2	UDP-glucose:glycoprotein glucosyltransferase 1 OS=Homo sapiens OX=9606 GN=UGGT1 PE=1 SV=3	0	434.164	47	65	272	62	1	1555	177.1	5.63	765.81	65	metabolic process;regulation of biological process;response to stimulus	endoplasmic reticulum;organelle lumen	catalytic activity;protein binding	Pf06427	56886	ENSG00000136731.12	UGGT1	2	Protein processing in endoplasmic reticulum		3	0.96	1.116	1.162	97.5	93.6	108.8
Q08211	ATP-dependent RNA helicase A OS=Homo sapiens OX=9606 GN=DHX9 PE=1 SV=4	0	431.547	52	62	307	62	1	1270	140.9	6.84	911.83	62	cell death;cell differentiation;cell organization and biogenesis;defense response;metabolic process;regulation of biological process;response to stimulus;transport	cytoplasm;cytoskeleton;cytosol;membrane;nucleus;ribosome	catalytic activity;DNA binding;metal ion binding;nucleotide binding;protein binding;RNA binding	Pf00035, Pf00270, Pf00271, Pf04408, Pf07717	1660	ENSG00000135829.16	DHX9	1		mRNA Processing	0	1.148	1.315	1.145	86.6	99.5	113.9
P53621	Coatomer subunit alpha OS=Homo sapiens OX=9606 GN=COPA PE=1 SV=2	0	346.475	53	62	178	62	1	1224	138.3	7.66	522.14	62	regulation of biological process;transport	cytoplasm;cytosol;extracellular;Golgi;membrane	protein binding;structural molecule activity	Pf00400, Pf04053, Pf06957	1314	ENSG00000122218.14	COPA	1			0	1.02	0.968	0.949	100.4	102.4	97.2
Q5T4S7	E3 ubiquitin-protein ligase UBR4 OS=Homo sapiens OX=9606 GN=UBR4 PE=1 SV=1	0	257.983	15	62	102	62	1	5183	573.5	6.04	250.39	62	metabolic process;transport	cytoplasm;cytoskeleton;cytosol;membrane;nucleus	catalytic activity;metal ion binding;protein binding	Pf02207, Pf13764	23352	ENSG00000127481.14	UBR4	1	Viral carcinogenesis		0	0.938	0.886	0.945	106.2	99.6	94.2
O94832	Unconventional myosin-Id OS=Homo sapiens OX=9606 GN=MYO1D PE=1 SV=2	0	414.856	63	65	247	61	1	1006	116.1	9.39	786.28	65	regulation of biological process;transport	cytosol;endoplasmic reticulum;endosome;membrane	catalytic activity;motor activity;nucleotide binding;protein binding	Pf00063, Pf06017	4642	ENSG00000176658.16	MYO1D	17			4	0.948	0.89	0.939	105.7	100.2	94.1
O95425	Supervillin OS=Homo sapiens OX=9606 GN=SVIL PE=1 SV=2	0	287.377	35	60	129	60	1	2214	247.6	6.98	329.64	60	cell organization and biogenesis;regulation of biological process	cytoplasm;cytoskeleton;cytosol;membrane;nucleus	protein binding	Pf00626, Pf02209	6840	ENSG00000197321.14	SVIL	10			0	0.99	1.213	1.226	93.7	92.7	113.6
Q5T5P2	Sickle tail protein homolog OS=Homo sapiens OX=9606 GN=KIAA1217 PE=1 SV=2	0	265.732	36	61	111	60	1	1943	214	7.06	277.69	61	development	cytoplasm	protein binding		56243	ENSG00000120549.17	KIAA1217	10			0	1.474	1.499	1.017	75.5	111.3	113.2
Q6PIF6	Unconventional myosin-VIIb OS=Homo sapiens OX=9606 GN=MYO7B PE=1 SV=2	0	258.922	30	61	105	60	1	2116	241.4	8.57	287.69	61	cell differentiation	cytoplasm;cytoskeleton	catalytic activity;motor activity;nucleotide binding;protein binding	Pf00018, Pf00063, Pf00373, Pf00612, Pf00784, Pf07653, Pf14604	4648	ENSG00000169994.18	MYO7B	2			0	1.042	1.074	1.031	96.3	100.3	103.4
Q05707	Collagen alpha-1(XIV) chain OS=Homo sapiens OX=9606 GN=COL14A1 PE=1 SV=3	0	437.021	39	59	310	58	1	1796	193.4	5.3	865.92	59	cell organization and biogenesis	extracellular;organelle lumen	protein binding;RNA binding;structural molecule activity	Pf00041, Pf00092, Pf01391, Pf13519	7373	ENSG00000187955.11	COL14A1	8	Protein digestion and absorption		0	0.269	0.35	1.302	185.3	49.8	64.9
Q92896	Golgi apparatus protein 1 OS=Homo sapiens OX=9606 GN=GLG1 PE=1 SV=2	0	355.836	51	58	235	58	1	1179	134.5	6.9	664.72	58	cellular component movement;regulation of biological process	Golgi;membrane	protein binding	Pf00839	2734	ENSG00000090863.11	GLG1	16	Cell adhesion molecules (CAMs)		0	1.125	1.359	1.208	86.1	96.9	117
Q9C0C2	182 kDa tankyrase-1-binding protein OS=Homo sapiens OX=9606 GN=TNKS1BP1 PE=1 SV=4	0	292.059	44	58	117	58	1	1729	181.7	4.86	305.32	58	cell organization and biogenesis;metabolic process;regulation of biological process;response to stimulus	chromosome;cytoplasm;cytoskeleton;cytosol;nucleus	protein binding	Pf15327	85456	ENSG00000149115.13	TNKS1BP1	11			0	1.354	1.138	0.841	85.9	116.3	97.8
O75165	DnaJ homolog subfamily C member 13 OS=Homo sapiens OX=9606 GN=DNAJC13 PE=1 SV=5	0	286.393	30	58	127	58	1	2243	254.3	6.74	291.73	58	cell differentiation;cell organization and biogenesis;regulation of biological process;transport	cytosol;endosome;membrane	protein binding	Pf00226, Pf14237	23317	ENSG00000138246.15	DNAJC13	3			0	0.891	1.215	1.363	96.6	86.1	117.3
P20700	Lamin-B1 OS=Homo sapiens OX=9606 GN=LMNB1 PE=1 SV=2	0	460.751	74	65	491	57	1	586	66.4	5.16	1394.21	65	regulation of biological process;response to stimulus	membrane;nucleus	catalytic activity;motor activity;protein binding;structural molecule activity	Pf00038, Pf00932, Pf01576, Pf07888, Pf09726, Pf09731, Pf10186, Pf12128	4001	ENSG00000113368.11	LMNB1	5	Apoptosis	Fas Ligand (FasL) pathway and Stress induction of Heat Shock Proteins (HSP) regulation	5	1.121	1.125	1.004	92.4	103.6	104
O15061	Synemin OS=Homo sapiens OX=9606 GN=SYNM PE=1 SV=2	0	261.537	43	57	124	57	1	1565	172.7	5.16	336.28	57	cell organization and biogenesis	cytoplasm;cytoskeleton;membrane	protein binding;structural molecule activity	Pf00038	23336		SYNM	15			0	0.292	0.31	1.061	187.3	54.7	58
Q16891	MICOS complex subunit MIC60 OS=Homo sapiens OX=9606 GN=IMMT PE=1 SV=1	0	434.531	71	56	323	56	1	758	83.6	6.48	1011.37	56	cell organization and biogenesis;cellular homeostasis	membrane;mitochondrion	protein binding;RNA binding	Pf09731	10989	ENSG00000132305.20	IMMT	2			0	1.397	1.361	0.974	79.8	111.5	108.6
Q9Y4L1	Hypoxia up-regulated protein 1 OS=Homo sapiens OX=9606 GN=HYOU1 PE=1 SV=1	0	417.278	56	56	328	56	1	999	111.3	5.22	922.88	56	regulation of biological process;response to stimulus;transport	endoplasmic reticulum;extracellular;membrane;organelle lumen	nucleotide binding;protein binding	Pf00012	10525	ENSG00000280682.2; ENSG00000149428.18	HYOU1	11; CHR_HG2217_PATCH	Protein processing in endoplasmic reticulum		0	0.884	1.11	1.256	100.2	88.6	111.2
Q03252	Lamin-B2 OS=Homo sapiens OX=9606 GN=LMNB2 PE=1 SV=4	0	395.185	74	64	346	56	1	620	69.9	5.59	926.21	64		membrane;nucleus	catalytic activity;motor activity;protein binding;structural molecule activity	Pf00038, Pf00932, Pf01576, Pf12128	84823	ENSG00000176619.12	LMNB2	19	Apoptosis	Fas Ligand (FasL) pathway and Stress induction of Heat Shock Proteins (HSP) regulation; Gastric cancer network 2	0	0.869	0.98	1.127	105.3	91.5	103.2
O60313	Dynamin-like 120 kDa protein, mitochondrial OS=Homo sapiens OX=9606 GN=OPA1 PE=1 SV=3	0	373.169	54	56	230	56	1	960	111.6	7.87	623.65	56	cell death;cell organization and biogenesis;cellular component movement;cellular homeostasis;metabolic process;regulation of biological process;response to stimulus;transport	cytosol;membrane;mitochondrion	catalytic activity;metal ion binding;nucleotide binding;protein binding	Pf00350, Pf01926	4976	ENSG00000198836.8	OPA1	3			0	1.122	1.341	1.195	86.6	97.2	116.1
O00159	Unconventional myosin-Ic OS=Homo sapiens OX=9606 GN=MYO1C PE=1 SV=4	0	347.465	56	57	217	56	1	1063	121.6	9.41	650.74	57	cell organization and biogenesis;regulation of biological process;response to stimulus;transport	cytoplasm;cytosol;membrane;nucleus	catalytic activity;motor activity;nucleotide binding;protein binding	Pf00063, Pf06017	4641	ENSG00000197879.14	MYO1C	17		Insulin Signaling	0	0.669	0.673	1.005	128.1	85.7	86.2
Q5JRA6	Transport and Golgi organization protein 1 homolog OS=Homo sapiens OX=9606 GN=MIA3 PE=1 SV=1	0	300.403	35	56	153	56	1	1907	213.6	4.84	440.71	56	cell organization and biogenesis;metabolic process;regulation of biological process;response to stimulus;transport	endoplasmic reticulum;membrane;organelle lumen	protein binding;transporter activity	Pf02463, Pf04156, Pf06409, Pf07653, Pf09726, Pf13166	375056	ENSG00000154305.16	MIA3	1			0	1.284	1.387	1.081	81.7	104.9	113.4
Q00341	Vigilin OS=Homo sapiens OX=9606 GN=HDLBP PE=1 SV=2	0	285.629	46	56	163	56	1	1268	141.4	6.87	445.9	56	metabolic process;transport	cytoplasm;cytosol;membrane;nucleus	protein binding;RNA binding	Pf00013, Pf13014, Pf14611	3069		HDLBP	2			0	0.966	0.971	1.006	102.1	98.7	99.2
Q14690	Protein RRP5 homolog OS=Homo sapiens OX=9606 GN=PDCD11 PE=1 SV=3	0	273.96	34	56	113	56	1	1871	208.6	8.87	314.45	56	metabolic process	cytosol;nucleus	protein binding;RNA binding	Pf00575, Pf13424, Pf13432	22984	ENSG00000148843.13	PDCD11	10			0	1.454	2.01	1.382	67.2	97.7	135.1
Q8IWJ2	GRIP and coiled-coil domain-containing protein 2 OS=Homo sapiens OX=9606 GN=GCC2 PE=1 SV=4	0	251.743	40	63	110	56	1	1684	195.8	5.14	264.49	63	cell organization and biogenesis;metabolic process;regulation of biological process;transport	cytoplasm;cytosol;Golgi;membrane	protein binding;structural molecule activity	Pf00038, Pf01465, Pf04111, Pf12128	9648	ENSG00000135968.20	GCC2	2		Deregulation of Rab and Rab Effector Genes in Bladder Cancer	3	1.076	1.058	0.983	95.7	103	101.3
P08670	Vimentin OS=Homo sapiens OX=9606 GN=VIM PE=1 SV=4	0	564.829	92	66	1087	55	1	466	53.6	5.12	3202.91	66	cell differentiation;cell organization and biogenesis;cellular component movement;metabolic process;regulation of biological process;response to stimulus	cytoplasm;cytoskeleton;cytosol;membrane	protein binding;RNA binding;structural molecule activity	Pf00038, Pf04111, Pf04156, Pf04732, Pf05622, Pf10186	7431	ENSG00000026025.15	VIM	10	MicroRNAs in cancer; Epstein-Barr virus infection	Primary Focal Segmental Glomerulosclerosis FSGS; Allograft Rejection; Striated Muscle Contraction; TGF-B Signaling in Thyroid Cells for Epithelial-Mesenchymal Transition; Spinal Cord Injury; Apoptosis-related network due to altered Notch3 in ovarian cancer; T-Cell antigen Receptor (TCR) Signaling Pathway	12	0.722	0.945	1.31	112.5	81.2	106.3
Q14764	Major vault protein OS=Homo sapiens OX=9606 GN=MVP PE=1 SV=4	0	460.797	62	56	365	55	1	893	99.3	5.48	1168.19	56	regulation of biological process;response to stimulus;transport	cytoplasm;cytoskeleton;cytosol;extracellular;membrane;nucleus;organelle lumen	protein binding	Pf01145, Pf01505, Pf11978	9961	ENSG00000013364.18	MVP	16			0	0.873	0.87	0.997	109.4	95.5	95.2
Q92614	Unconventional myosin-XVIIIa OS=Homo sapiens OX=9606 GN=MYO18A PE=1 SV=3	0	249.502	33	55	107	55	1	2054	233	6.3	290.03	55	cell differentiation;cell organization and biogenesis;cellular component movement;metabolic process;regulation of biological process;transport	cell surface;cytoplasm;cytoskeleton;Golgi;membrane	catalytic activity;DNA binding;motor activity;nucleotide binding;protein binding;RNA binding;structural molecule activity;transporter activity	Pf00038, Pf00063, Pf00595, Pf00769, Pf01496, Pf01576, Pf02463, Pf02841, Pf03962, Pf04111, Pf04156, Pf04502, Pf04615, Pf05483, Pf05557, Pf05622, Pf05701, Pf05911, Pf06008, Pf06160, Pf06785, Pf06818, Pf07111, Pf07888, Pf08286, Pf09726, Pf09728, Pf09731, Pf09789, Pf10174, Pf12128, Pf12252, Pf12718, Pf13514, Pf13851, Pf14643, Pf14662, Pf14992, Pf15066, Pf15070, Pf15397	399687	ENSG00000196535.15	MYO18A	17			0	0.974	1.074	1.103	98.4	95.9	105.7
Q08378	Golgin subfamily A member 3 OS=Homo sapiens OX=9606 GN=GOLGA3 PE=1 SV=2	0	257.248	41	54	101	54	1	1498	167.3	5.44	324.6	54	metabolic process;regulation of biological process;transport	cytoplasm;cytosol;Golgi;membrane;nucleus	catalytic activity;motor activity;protein binding;structural molecule activity;transporter activity	Pf00038, Pf01576, Pf02463, Pf04111, Pf05557, Pf07888, Pf10186, Pf12128, Pf12325	2802	ENSG00000090615.14	GOLGA3	12			0	1.032	1.022	0.991	98.2	101.4	100.4
Q9P2M7	Cingulin OS=Homo sapiens OX=9606 GN=CGN PE=1 SV=2	0	248.153	48	55	115	54	1	1197	136.3	5.54	305.46	55	regulation of biological process;response to stimulus	membrane	catalytic activity;motor activity;protein binding	Pf01576, Pf09726	57530		CGN	1	Tight junction		1	1.075	1.259	1.171	90	96.7	113.3
P13639	Elongation factor 2 OS=Homo sapiens OX=9606 GN=EEF2 PE=1 SV=4	0	403.948	62	54	335	53	1	858	95.3	6.83	961.85	54	cell differentiation;cell proliferation;metabolic process;regulation of biological process;response to stimulus;transport	cytoplasm;cytosol;extracellular;membrane;nucleus;organelle lumen;ribosome	catalytic activity;nucleotide binding;protein binding;RNA binding	Pf00009, Pf00679, Pf03144, Pf03764, Pf14492	1938	ENSG00000167658.15	EEF2	19	Oxytocin signaling pathway; AMPK signaling pathway	AMP-activated Protein Kinase (AMPK) Signaling; Brain-Derived Neurotrophic Factor (BDNF) signaling pathway; Translation Factors	1	1.105	0.804	0.728	103.1	114	82.9
P08133	Annexin A6 OS=Homo sapiens OX=9606 GN=ANXA6 PE=1 SV=3	0	391.994	73	53	308	53	1	673	75.8	5.6	954.85	53	cell organization and biogenesis;cellular homeostasis;regulation of biological process;response to stimulus;transport	cytoplasm;membrane;mitochondrion	metal ion binding;nucleotide binding;protein binding;transporter activity	Pf00191	309	ENSG00000197043.13	ANXA6	5		Calcium Regulation in the Cardiac Cell; Prostaglandin Synthesis and Regulation	0	0.522	0.589	1.129	142.1	74.2	83.7
Q93009	Ubiquitin carboxyl-terminal hydrolase 7 OS=Homo sapiens OX=9606 GN=USP7 PE=1 SV=2	0	282.535	52	53	140	53	1	1102	128.2	5.55	383.25	53	cell organization and biogenesis;development;metabolic process;regulation of biological process;response to stimulus	chromosome;cytoplasm;cytosol;nucleus	catalytic activity;protein binding	Pf00443, Pf00917, Pf12436, Pf13423, Pf14533	7874	ENSG00000187555.14	USP7	16	Viral carcinogenesis; FoxO signaling pathway; Epstein-Barr virus infection; Herpes simplex infection	Regulation of toll-like receptor signaling pathway	0	1.15	0.838	0.729	100.4	115.5	84.1
O15031	Plexin-B2 OS=Homo sapiens OX=9606 GN=PLXNB2 PE=1 SV=3	0	251.218	35	53	113	53	1	1838	205	6.24	309.15	53	cell proliferation;development;regulation of biological process;response to stimulus	cell surface;membrane	protein binding;receptor activity;signal transducer activity	Pf01403, Pf01437, Pf01833, Pf08337	23654	ENSG00000196576.14	PLXNB2	22	Axon guidance		0	1.135	1.143	1.007	91.5	103.9	104.6
P10809	60 kDa heat shock protein, mitochondrial OS=Homo sapiens OX=9606 GN=HSPD1 PE=1 SV=2	0	537.001	80	52	1008	52	1	573	61	5.87	2935.23	52	cell organization and biogenesis;cell proliferation;metabolic process;regulation of biological process;response to stimulus;transport	cell surface;cytoplasm;cytosol;endosome;membrane;mitochondrion;organelle lumen	catalytic activity;DNA binding;nucleotide binding;protein binding;RNA binding	Pf00118	3329	ENSG00000144381.16	HSPD1	2	Type I diabetes mellitus; Tuberculosis; RNA degradation; Legionellosis	Apoptosis-related network due to altered Notch3 in ovarian cancer; Sudden Infant Death Syndrome (SIDS) Susceptibility Pathways	0	1.255	1.775	1.414	74.4	93.4	132.1
P13667	Protein disulfide-isomerase A4 OS=Homo sapiens OX=9606 GN=PDIA4 PE=1 SV=2	0	489.092	67	54	540	52	1	645	72.9	5.07	1473.55	54	cellular homeostasis;metabolic process;regulation of biological process;response to stimulus;transport	cell surface;endoplasmic reticulum;organelle lumen	catalytic activity;metal ion binding;protein binding;RNA binding	Pf00085, Pf01216, Pf13098, Pf13848, Pf13905	9601	ENSG00000155660.10	PDIA4	7	Protein processing in endoplasmic reticulum; Thyroid hormone synthesis; Vibrio cholerae infection		2	0.879	1.042	1.186	102.7	90.2	107
P52272	Heterogeneous nuclear ribonucleoprotein M OS=Homo sapiens OX=9606 GN=HNRNPM PE=1 SV=3	0	405.868	75	52	361	52	1	730	77.5	8.7	965.19	52	metabolic process;regulation of biological process;response to stimulus	membrane;nucleus;spliceosomal complex	protein binding;RNA binding	Pf00076, Pf11532, Pf11608, Pf13893, Pf14259	4670	ENSG00000099783.11	HNRNPM	19	Spliceosome	mRNA Processing	0	1.285	1.39	1.082	81.6	104.9	113.5
Q9UHB6	LIM domain and actin-binding protein 1 OS=Homo sapiens OX=9606 GN=LIMA1 PE=1 SV=1	0	302.392	66	52	208	52	1	759	85.2	6.84	600.33	52	cell organization and biogenesis;regulation of biological process	cytoplasm;cytoskeleton	metal ion binding;protein binding	Pf00412	51474	ENSG00000050405.13	LIMA1	12			0	1.383	1.275	0.922	82	113.4	104.6
O43707	Alpha-actinin-4 OS=Homo sapiens OX=9606 GN=ACTN4 PE=1 SV=2	0	670.57	76	79	778	51	1	911	104.8	5.44	2434.29	79	cell organization and biogenesis;cellular component movement;regulation of biological process;response to stimulus;transport	cytoplasm;cytoskeleton;cytosol;extracellular;nucleus;organelle lumen	DNA binding;metal ion binding;protein binding;RNA binding	Pf00307, Pf00435, Pf08726, Pf11971, Pf13499	81	ENSG00000282844.1; ENSG00000130402.11	ACTN4	19; CHR_HG26_PATCH	Viral carcinogenesis; Amoebiasis; Arrhythmogenic right ventricular cardiomyopathy (ARVC); Tight junction; Focal adhesion; Adherens junction; Regulation of actin cytoskeleton; Leukocyte transendothelial migration; Systemic lupus erythematosus	Arrhythmogenic Right Ventricular Cardiomyopathy; Primary Focal Segmental Glomerulosclerosis FSGS; Striated Muscle Contraction	28	0.782	1.185	1.515	101.1	79.1	119.8
P35221	Catenin alpha-1 OS=Homo sapiens OX=9606 GN=CTNNA1 PE=1 SV=1	0	523.488	77	67	392	51	1	906	100	6.29	1165.8	67	cell organization and biogenesis;regulation of biological process;response to stimulus	cytoplasm;cytoskeleton;cytosol;Golgi;membrane	protein binding;RNA binding;structural molecule activity	Pf01044	1495	ENSG00000044115.20	CTNNA1	5	Arrhythmogenic right ventricular cardiomyopathy (ARVC); Tight junction; Hippo signaling pathway; Endometrial cancer; Pathways in cancer; Adherens junction; Leukocyte transendothelial migration; Bacterial invasion of epithelial cells	Apoptosis-related network due to altered Notch3 in ovarian cancer; White fat cell differentiation; VEGFA-VEGFR2 Signaling Pathway; Arrhythmogenic Right Ventricular Cardiomyopathy	17	1.327	1.275	0.96	83.3	110.6	106.2
P40939	Trifunctional enzyme subunit alpha, mitochondrial OS=Homo sapiens OX=9606 GN=HADHA PE=1 SV=2	0	512.387	72	51	639	51	1	763	82.9	9.04	1925.81	51	metabolic process;response to stimulus	membrane;mitochondrion	catalytic activity;nucleotide binding;protein binding	Pf00378, Pf00725, Pf02737	3030	ENSG00000084754.10	HADHA	2	Butanoate metabolism; Fatty acid degradation; Propanoate metabolism; Carbon metabolism; Lysine degradation; beta-Alanine metabolism; Fatty acid elongation; Biosynthesis of unsaturated fatty acids; Metabolic pathways; Tryptophan metabolism; Valine, leucine and isoleucine degradation; Fatty acid metabolism	Valproic acid pathway; Mitochondrial LC-Fatty Acid Beta-Oxidation; Sudden Infant Death Syndrome (SIDS) Susceptibility Pathways; Fatty Acid Beta Oxidation	0	0.984	0.938	0.954	102.7	101	96.3
P01023	Alpha-2-macroglobulin OS=Homo sapiens OX=9606 GN=A2M PE=1 SV=3	0	394.773	52	58	224	51	1	1474	163.2	6.46	613.07	58	cell differentiation;cell organization and biogenesis;metabolic process;regulation of biological process;response to stimulus;transport	cytosol;extracellular;organelle lumen	enzyme regulator activity;protein binding	Pf00207, Pf01835, Pf07677, Pf07678, Pf07703, Pf10569, Pf11974, Pf13249	2	ENSG00000175899.14	A2M	12	Complement and coagulation cascades	Complement and Coagulation Cascades	9	1.237	1.06	0.857	91	112.6	96.4
P38646	Stress-70 protein, mitochondrial OS=Homo sapiens OX=9606 GN=HSPA9 PE=1 SV=2	0	393.284	62	52	405	51	1	679	73.6	6.16	1276.33	52	cell differentiation;cell organization and biogenesis;metabolic process;regulation of biological process;response to stimulus	cytoplasm;mitochondrion;nucleus;organelle lumen	nucleotide binding;protein binding;RNA binding	Pf00012, Pf06723	3313	ENSG00000113013.12	HSPA9	5	Tuberculosis; RNA degradation	Parkin-Ubiquitin Proteasomal System pathway	1	1.211	1.355	1.118	84.1	101.9	114
P34932	Heat shock 70 kDa protein 4 OS=Homo sapiens OX=9606 GN=HSPA4 PE=1 SV=4	0	356.66	70	55	181	51	1	840	94.3	5.19	442	55	cell organization and biogenesis;response to stimulus;transport	cytoplasm;cytosol	nucleotide binding;protein binding	Pf00012, Pf06723	3308	ENSG00000170606.14	HSPA4	5	Antigen processing and presentation	Parkin-Ubiquitin Proteasomal System pathway	4	1.049	0.81	0.773	104.9	110	85
P23229	Integrin alpha-6 OS=Homo sapiens OX=9606 GN=ITGA6 PE=1 SV=5	0	317.55	49	51	197	51	1	1130	126.5	6.61	554.46	51	cell communication;cell differentiation;cell organization and biogenesis;cellular component movement;regulation of biological process;response to stimulus	cell surface;membrane	metal ion binding;protein binding	Pf01839, Pf08441, Pf13517	3655	ENSG00000091409.14	ITGA6	2	Arrhythmogenic right ventricular cardiomyopathy (ARVC); Dilated cardiomyopathy; Hematopoietic cell lineage; Cell adhesion molecules (CAMs); Pathways in cancer; Toxoplasmosis; Focal adhesion; Regulation of actin cytoskeleton; Small cell lung cancer; ECM-receptor interaction; PI3K-Akt signaling pathway; Hypertrophic cardiomyopathy (HCM)	Arrhythmogenic Right Ventricular Cardiomyopathy; Alpha 6 Beta 4 signaling pathway; Focal Adhesion-PI3K-Akt-mTOR-signaling pathway; Focal Adhesion; Integrin-mediated Cell Adhesion; Regulation of Apoptosis by Parathyroid Hormone-related Protein	0	1.532	1.143	0.746	81.6	125.1	93.3
P27816	Microtubule-associated protein 4 OS=Homo sapiens OX=9606 GN=MAP4 PE=1 SV=3	0	289.013	46	51	153	51	1	1152	120.9	5.43	390.92	51	cell division;cell organization and biogenesis;cellular component movement;regulation of biological process	cytoplasm;cytoskeleton	protein binding;RNA binding;structural molecule activity	Pf00418	4134	ENSG00000047849.21	MAP4	3			0	1.083	0.774	0.714	105	113.8	81.2
Q16363	Laminin subunit alpha-4 OS=Homo sapiens OX=9606 GN=LAMA4 PE=1 SV=4	0	288.509	31	51	184	51	1	1823	202.4	6.28	516.34	51	cell organization and biogenesis;regulation of biological process;transport	cytoskeleton;extracellular;membrane	catalytic activity;motor activity;protein binding;structural molecule activity	Pf00053, Pf00054, Pf00529, Pf01576, Pf02210, Pf03302, Pf05483, Pf06008, Pf06009, Pf06160, Pf07888, Pf10174, Pf12128, Pf13385, Pf13868, Pf14662	3910		LAMA4	6	Amoebiasis; Pathways in cancer; Toxoplasmosis; Focal adhesion; Small cell lung cancer; ECM-receptor interaction; African trypanosomiasis; PI3K-Akt signaling pathway	Focal Adhesion-PI3K-Akt-mTOR-signaling pathway; Focal Adhesion; miRNA targets in ECM and membrane receptors	0	0.541	0.798	1.474	128.3	69.4	102.3
P27708	CAD protein OS=Homo sapiens OX=9606 GN=CAD PE=1 SV=3	0	285.266	34	53	133	51	1	2225	242.8	6.46	392.56	53	metabolic process	cytoplasm;cytosol;membrane;nucleus	catalytic activity;metal ion binding;nucleotide binding;protein binding	Pf00117, Pf00185, Pf00289, Pf00988, Pf01979, Pf02142, Pf02222, Pf02729, Pf02786, Pf02787, Pf07478, Pf07722, Pf13147, Pf13535, Pf13594, Pf15632	790	ENSG00000084774.13	CAD	2	Alanine, aspartate and glutamate metabolism; Metabolic pathways; Pyrimidine metabolism	Endothelin Pathways; Amino Acid metabolism	0	1.256	1.403	1.118	82	102.9	115.1
Q8WWI1	LIM domain only protein 7 OS=Homo sapiens OX=9606 GN=LMO7 PE=1 SV=3	0	251.456	35	51	127	51	1	1683	192.6	8.09	342.83	51	metabolic process;regulation of biological process	cytoplasm;cytosol;nucleus	catalytic activity;metal ion binding;protein binding	Pf00307, Pf00412, Pf00595, Pf13180	4008		LMO7	13	Adherens junction		0	1.449	2.548	1.758	60	87	153
Q92878	DNA repair protein RAD50 OS=Homo sapiens OX=9606 GN=RAD50 PE=1 SV=1	0	219.651	41	52	105	51	1	1312	153.8	6.89	235.89	52	cell organization and biogenesis;metabolic process;regulation of biological process;response to stimulus	chromosome;membrane;nucleus	catalytic activity;DNA binding;metal ion binding;nucleotide binding;protein binding	Pf02463, Pf04423, Pf13304, Pf13476, Pf13514, Pf13555, Pf13558	10111	ENSG00000113522.13	RAD50	5	Homologous recombination; Non-homologous end-joining	DDX1 as a regulatory component of the Drosha microprocessor; DNA Damage Response; Homologous recombination; ATM Signaling Network in Development and Disease; miRNA Regulation of DNA Damage Response; Non-homologous end joining	1	1.289	1.06	0.823	89.6	115.4	95
A6NHR9	Structural maintenance of chromosomes flexible hinge domain-containing protein 1 OS=Homo sapiens OX=9606 GN=SMCHD1 PE=1 SV=2	0	203.699	31	51	84	51	1	2005	226.2	7.3	211.42	51	cell organization and biogenesis;regulation of biological process	chromosome	catalytic activity;nucleotide binding;protein binding	Pf06470, Pf13589	23347	ENSG00000101596.14	SMCHD1	18			0	1.044	1.005	0.963	98.4	102.7	98.9
P02787	Serotransferrin OS=Homo sapiens OX=9606 GN=TF PE=1 SV=3	0	412.299	64	50	345	50	1	698	77	7.12	1026.6	50	cell organization and biogenesis;cellular homeostasis;metabolic process;regulation of biological process;response to stimulus;transport	cell surface;endosome;extracellular;membrane;organelle lumen	enzyme regulator activity;metal ion binding;protein binding;transporter activity	Pf00405, Pf12974	7018	ENSG00000091513.14	TF	3	HIF-1 signaling pathway; Mineral absorption	Iron metabolism in placenta; Differentiation Pathway; Sudden Infant Death Syndrome (SIDS) Susceptibility Pathways	0	1.102	1.087	0.986	94.1	103.7	102.2
P12109	Collagen alpha-1(VI) chain OS=Homo sapiens OX=9606 GN=COL6A1 PE=1 SV=3	0	389.566	45	50	397	50	1	1028	108.5	5.43	1244.06	50	cell differentiation;cell organization and biogenesis;metabolic process;response to stimulus	extracellular;membrane;organelle lumen	protein binding	Pf00092, Pf01391, Pf13519	1291	ENSG00000142156.14	COL6A1	21	Protein digestion and absorption; Focal adhesion; ECM-receptor interaction; PI3K-Akt signaling pathway	miRNA targets in ECM and membrane receptors	0	0.34	0.654	1.925	150.5	51.1	98.4
Q9HBL0	Tensin-1 OS=Homo sapiens OX=9606 GN=TNS1 PE=1 SV=2	0	285.494	39	54	141	50	1	1735	185.6	7.75	395.21	54	cell organization and biogenesis;cellular component movement	cell surface;cytoplasm;cytoskeleton	protein binding;RNA binding	Pf00017, Pf08416, Pf10409	7145	ENSG00000079308.16	TNS1	2		Integrin-mediated Cell Adhesion	4	0.677	0.701	1.035	126.2	85.4	88.4
Q13576	Ras GTPase-activating-like protein IQGAP2 OS=Homo sapiens OX=9606 GN=IQGAP2 PE=1 SV=4	0	284.317	37	53	135	50	1	1575	180.5	5.64	395.67	53	cell organization and biogenesis;regulation of biological process;response to stimulus;transport	cell surface;cytoplasm;cytoskeleton;cytosol;membrane	enzyme regulator activity;protein binding	Pf00307, Pf00616, Pf03836	10788	ENSG00000145703.15	IQGAP2	5	Regulation of actin cytoskeleton	G13 Signaling Pathway	0	0.867	0.574	0.662	122.9	106.6	70.5
P48681	Nestin OS=Homo sapiens OX=9606 GN=NES PE=1 SV=2	0	263.282	39	50	128	50	1	1621	177.3	4.36	367.35	50	cell organization and biogenesis;cell proliferation;development;regulation of biological process	cytoplasm;cytoskeleton	protein binding;structural molecule activity	Pf00038	10763	ENSG00000132688.10	NES	1			0	0.712	0.966	1.356	112	79.8	108.2
P11021	Endoplasmic reticulum chaperone BiP OS=Homo sapiens OX=9606 GN=HSPA5 PE=1 SV=2	0	429.634	63	52	661	49	1	654	72.3	5.16	2048.82	52	cell communication;cell death;cell differentiation;cell organization and biogenesis;metabolic process;regulation of biological process;response to stimulus;transport	cell surface;cytoplasm;endoplasmic reticulum;membrane;mitochondrion;nucleus;organelle lumen	catalytic activity;metal ion binding;nucleotide binding;protein binding	Pf00012, Pf01968, Pf06723	3309	ENSG00000044574.7	HSPA5	9	Prion diseases; Protein export; Protein processing in endoplasmic reticulum; Thyroid hormone synthesis; Antigen processing and presentation	Photodynamic therapy-induced unfolded protein response; Parkin-Ubiquitin Proteasomal System pathway; Apoptosis-related network due to altered Notch3 in ovarian cancer; MAPK Signaling Pathway	3	0.934	1.175	1.258	96.5	90.1	113.4
O43491	Band 4.1-like protein 2 OS=Homo sapiens OX=9606 GN=EPB41L2 PE=1 SV=1	0	349.307	59	54	201	49	1	1005	112.5	5.44	558.44	54	cell division;cell organization and biogenesis;transport	cytoplasm;cytoskeleton;cytosol;membrane;nucleus	protein binding;structural molecule activity	Pf00373, Pf04382, Pf05902, Pf08736, Pf09379, Pf09380	2037	ENSG00000079819.18	EPB41L2	6	Tight junction		5	0.895	0.631	0.706	118.8	106.3	75
Q9BSJ8	Extended synaptotagmin-1 OS=Homo sapiens OX=9606 GN=ESYT1 PE=1 SV=1	0	301.073	48	49	184	49	1	1104	122.8	5.83	555.97	49	metabolic process;transport	endoplasmic reticulum;membrane	metal ion binding;protein binding	Pf00168	23344	ENSG00000139641.12	ESYT1	12			0	1.166	1.251	1.072	87.8	102.4	109.8
O75533	Splicing factor 3B subunit 1 OS=Homo sapiens OX=9606 GN=SF3B1 PE=1 SV=3	0	276.776	44	49	149	49	1	1304	145.7	7.09	422.47	49	cell organization and biogenesis;metabolic process;regulation of biological process;response to stimulus	nucleus;spliceosomal complex	DNA binding;protein binding;receptor activity;RNA binding;signal transducer activity	Pf02161, Pf08920, Pf12815, Pf13513	23451	ENSG00000115524.15	SF3B1	2	Spliceosome	mRNA Processing	0	1.263	1.076	0.851	89.9	113.5	96.6
O00468	Agrin OS=Homo sapiens OX=9606 GN=AGRN PE=1 SV=6	0	268.441	33	49	144	49	1	2068	217.2	6.39	411.1	49											0	0.92	0.919	0.999	105.7	97.2	97.1
Q9HC84	Mucin-5B OS=Homo sapiens OX=9606 GN=MUC5B PE=1 SV=3	0	263.4	19	53	117	49	1	5762	596	6.64	278.98	53	metabolic process;regulation of biological process;response to stimulus	extracellular;membrane;organelle lumen	protein binding	Pf00007, Pf00093, Pf00094, Pf01826, Pf08742, Pf13330	727897	ENSG00000117983.17	MUC5B	11	Salivary secretion	Lung fibrosis	1	1.005	1.167	1.161	94.6	95.1	110.4
P09874	Poly [ADP-ribose] polymerase 1 OS=Homo sapiens OX=9606 GN=PARP1 PE=1 SV=4	0	259.698	50	49	127	49	1	1014	113	8.88	360.21	49	cell death;cell differentiation;cell organization and biogenesis;metabolic process;regulation of biological process;response to stimulus	membrane;mitochondrion;nucleus	catalytic activity;DNA binding;metal ion binding;nucleotide binding;protein binding;RNA binding	Pf00533, Pf00644, Pf00645, Pf02877, Pf05406, Pf08063	142	ENSG00000143799.12	PARP1	1	Base excision repair; NF-kappa B signaling pathway; Apoptosis	Fas Ligand (FasL) pathway and Stress induction of Heat Shock Proteins (HSP) regulation; NAD+ metabolism; Nanoparticle triggered regulated necrosis; Corticotropin-releasing hormone signaling pathway; NAD+ biosynthetic pathways; NAD metabolism, sirtuins and aging	0	1.01	0.663	0.657	112.2	113.3	74.4
O60716	Catenin delta-1 OS=Homo sapiens OX=9606 GN=CTNND1 PE=1 SV=1	0	334.996	58	49	287	48	1	968	108.1	6.23	844.58	49	cell organization and biogenesis;metabolic process;regulation of biological process;response to stimulus	cytoplasm;cytosol;membrane;nucleus	protein binding	Pf00514	1500	ENSG00000198561.13	CTNND1	11	Rap1 signaling pathway; Adherens junction; Leukocyte transendothelial migration	VEGFA-VEGFR2 Signaling Pathway; Wnt Signaling Pathway and Pluripotency	1	1.305	1.303	0.999	83.2	108.5	108.4
Q8WUM4	Programmed cell death 6-interacting protein OS=Homo sapiens OX=9606 GN=PDCD6IP PE=1 SV=1	0	293.205	60	48	189	48	1	868	96	6.52	555.71	48	cell death;cell division;cell organization and biogenesis;regulation of biological process;transport	cytoplasm;cytoskeleton;cytosol;extracellular;membrane	protein binding	Pf03097, Pf08391, Pf13949	10015	ENSG00000170248.13	PDCD6IP	3	Endocytosis		0	1.132	0.97	0.856	96.7	109.5	93.8
Q5JRX3	Presequence protease, mitochondrial OS=Homo sapiens OX=9606 GN=PITRM1 PE=1 SV=3	0	274.91	53	48	164	48	1	1037	117.3	6.92	458.92	48	metabolic process;regulation of biological process	mitochondrion;organelle lumen	catalytic activity;enzyme regulator activity;metal ion binding	Pf00675, Pf05193, Pf08367	10531	ENSG00000107959.15	PITRM1	10			0	1.347	1.293	0.959	82.4	111	106.5
P50851	Lipopolysaccharide-responsive and beige-like anchor protein OS=Homo sapiens OX=9606 GN=LRBA PE=1 SV=4	0	241.479	23	55	109	48	1	2863	318.9	5.6	273.91	55		endoplasmic reticulum;Golgi;membrane;vacuole	protein binding	Pf02138, Pf06469, Pf08385, Pf13385, Pf14844	987	ENSG00000198589.10	LRBA	4			6	1.191	0.775	0.65	101.2	120.5	78.4
O15027	Protein transport protein Sec16A OS=Homo sapiens OX=9606 GN=SEC16A PE=1 SV=4	0	236.508	29	48	108	48	1	2357	251.7	5.8	272.71	48											0	1.416	1.429	1.009	78	110.5	111.5
P53396	ATP-citrate synthase OS=Homo sapiens OX=9606 GN=ACLY PE=1 SV=3	0	236.163	49	48	126	48	1	1101	120.8	7.33	340.62	48	metabolic process;regulation of biological process;transport	cytoplasm;cytosol;extracellular;membrane;organelle lumen	catalytic activity;metal ion binding;nucleotide binding;protein binding	Pf00285, Pf00549, Pf02629, Pf08442	47	ENSG00000131473.16	ACLY	17	Citrate cycle (TCA cycle); Metabolic pathways	Fatty Acid Biosynthesis; TCA Cycle and Deficiency of Pyruvate Dehydrogenase complex (PDHc); Amino Acid metabolism; Sterol Regulatory Element-Binding Proteins (SREBP) signalling	0	1.096	0.961	0.877	98.1	107.6	94.3
Q16787	Laminin subunit alpha-3 OS=Homo sapiens OX=9606 GN=LAMA3 PE=1 SV=2	0	223.83	18	50	97	48	1	3333	366.4	7.24	230.33	50	cell differentiation;cell organization and biogenesis;cellular component movement;regulation of biological process;transport	extracellular	catalytic activity;motor activity;protein binding;structural molecule activity	Pf00038, Pf00052, Pf00053, Pf00054, Pf00055, Pf01576, Pf02210, Pf03938, Pf05557, Pf06008, Pf06009, Pf06873, Pf07888, Pf07926, Pf10174, Pf11985, Pf12795, Pf13385, Pf13851	3909		LAMA3	18	Amoebiasis; Pathways in cancer; Toxoplasmosis; Focal adhesion; Small cell lung cancer; ECM-receptor interaction; Metabolic pathways; PI3K-Akt signaling pathway	Focal Adhesion; Focal Adhesion-PI3K-Akt-mTOR-signaling pathway; Alpha 6 Beta 4 signaling pathway; Overview of nanoparticle effects	0	1.546	1.174	0.759	80.7	124.7	94.7
A2RRP1	Neuroblastoma-amplified sequence OS=Homo sapiens OX=9606 GN=NBAS PE=1 SV=2	0	204.493	25	48	81	48	1	2371	268.4	5.96	204.85	48	metabolic process;regulation of biological process;transport	cytoplasm;cytosol;endoplasmic reticulum;membrane	protein binding	Pf08314, Pf15492	51594	ENSG00000151779.12	NBAS	2			0	1.03	1.117	1.085	95.3	98.2	106.5
Q99798	Aconitate hydratase, mitochondrial OS=Homo sapiens OX=9606 GN=ACO2 PE=1 SV=2	0	413.361	58	47	447	47	1	780	85.4	7.61	1408.71	47	metabolic process;response to stimulus	mitochondrion;organelle lumen	catalytic activity;metal ion binding	Pf00330, Pf00694	50	ENSG00000100412.15	ACO2	22	Citrate cycle (TCA cycle); Carbon metabolism; Biosynthesis of amino acids; 2-Oxocarboxylic acid metabolism; Metabolic pathways; Glyoxylate and dicarboxylate metabolism	TCA Cycle; Amino Acid metabolism	0	0.971	0.732	0.754	111	107.8	81.2
Q02218	2-oxoglutarate dehydrogenase, mitochondrial OS=Homo sapiens OX=9606 GN=OGDH PE=1 SV=3	0	402.248	63	57	285	47	1	1023	115.9	6.86	839.69	57	cellular component movement;metabolic process	cytosol;membrane;mitochondrion;organelle lumen	catalytic activity;metal ion binding;protein binding	Pf00676, Pf02779	4967	ENSG00000105953.14	OGDH	7	Citrate cycle (TCA cycle); Carbon metabolism; Lysine degradation; Metabolic pathways; Tryptophan metabolism	Tryptophan metabolism; Amino Acid metabolism; TCA Cycle; TCA Cycle and Deficiency of Pyruvate Dehydrogenase complex (PDHc)	8	0.957	1.036	1.082	100.3	95.9	103.8
P12956	X-ray repair cross-complementing protein 6 OS=Homo sapiens OX=9606 GN=XRCC6 PE=1 SV=2	0	336.203	64	48	253	47	1	609	69.8	6.64	778.38	48	cell organization and biogenesis;defense response;metabolic process;regulation of biological process;response to stimulus;transport	chromosome;cytoplasm;cytosol;extracellular;membrane;nucleus;organelle lumen	catalytic activity;DNA binding;nucleotide binding;protein binding;RNA binding	Pf02037, Pf02735, Pf03730, Pf03731	2547	ENSG00000196419.12	XRCC6	22	Non-homologous end-joining	Non-homologous end joining	1	1.101	0.639	0.581	109.5	120.5	70
Q04637	Eukaryotic translation initiation factor 4 gamma 1 OS=Homo sapiens OX=9606 GN=EIF4G1 PE=1 SV=4	0	262.218	38	53	120	47	1	1599	175.4	5.33	308.59	53	cell organization and biogenesis;defense response;metabolic process;regulation of biological process;response to stimulus	cytoplasm;cytosol;membrane;nucleus	nucleotide binding;protein binding;RNA binding;structural molecule activity	Pf00566, Pf02020, Pf02847, Pf02854	1981	ENSG00000114867.20	EIF4G1	3	RNA transport; Viral myocarditis	Translation Factors	8	1.179	1.044	0.886	93.1	109.7	97.2
P52948	Nuclear pore complex protein Nup98-Nup96 OS=Homo sapiens OX=9606 GN=NUP98 PE=1 SV=4	0	256.496	31	47	144	47	1	1817	197.5	6.4	385.82	47	cell organization and biogenesis;metabolic process;regulation of biological process;transport	chromosome;cytosol;membrane;nucleus	catalytic activity;protein binding;RNA binding;structural molecule activity;transporter activity	Pf04096, Pf12110, Pf13634	4928	ENSG00000110713.15	NUP98	11	RNA transport; Influenza A		0	1.232	1.579	1.282	78.7	97	124.3
Q8N1F7	Nuclear pore complex protein Nup93 OS=Homo sapiens OX=9606 GN=NUP93 PE=1 SV=2	0	251.662	58	47	136	47	1	819	93.4	5.72	371.55	47	cell organization and biogenesis;cellular component movement;metabolic process;regulation of biological process;response to stimulus;transport	membrane;nucleus	protein binding;structural molecule activity	Pf04097	9688	ENSG00000102900.12	NUP93	16	RNA transport		0	1.231	1.509	1.226	80.2	98.7	121
Q14203	Dynactin subunit 1 OS=Homo sapiens OX=9606 GN=DCTN1 PE=1 SV=3	0	249.233	41	47	107	47	1	1278	141.6	5.81	281.16	47	cell division;cell organization and biogenesis;cellular component movement;metabolic process;regulation of biological process;transport	chromosome;cytoplasm;cytoskeleton;cytosol;membrane;nucleus	catalytic activity;motor activity;protein binding	Pf00261, Pf01302, Pf04111, Pf05622, Pf05667, Pf06160, Pf08317, Pf12128, Pf12329, Pf12455, Pf13166, Pf13514, Pf15035	1639	ENSG00000204843.12	DCTN1	2	Huntington's disease; Vasopressin-regulated water reabsorption		0	0.846	0.686	0.811	118.5	100.2	81.3
P49750	YLP motif-containing protein 1 OS=Homo sapiens OX=9606 GN=YLPM1 PE=1 SV=4	0	228.945	28	47	92	47	1	2146	241.5	6.55	247.36	47											0	1.537	1.327	0.863	77.6	119.3	103
Q92900	Regulator of nonsense transcripts 1 OS=Homo sapiens OX=9606 GN=UPF1 PE=1 SV=2	0	228.29	53	48	90	47	1	1129	124.3	6.61	266.72	48	cell organization and biogenesis;cellular homeostasis;metabolic process;regulation of biological process;response to stimulus;transport	chromosome;cytoplasm;cytosol;nucleus;spliceosomal complex	catalytic activity;DNA binding;metal ion binding;nucleotide binding;protein binding;RNA binding	Pf04851, Pf09416, Pf13086, Pf13087, Pf13245, Pf13604	5976	ENSG00000005007.12	UPF1	19	mRNA surveillance pathway; RNA transport		1	1.191	1.04	0.873	92.8	110.6	96.5
Q8NF91	Nesprin-1 OS=Homo sapiens OX=9606 GN=SYNE1 PE=1 SV=4	0	181.725	7	53	74	47	1	8797	1010.5	5.53	153.03	53	cell differentiation;cell organization and biogenesis	cytoplasm;cytoskeleton;Golgi;membrane;nucleus	protein binding;RNA binding	Pf00307, Pf00435, Pf10541	23345	ENSG00000131018.22	SYNE1	6			1	0.796	0.922	1.158	110.4	87.9	101.8
P30101	Protein disulfide-isomerase A3 OS=Homo sapiens OX=9606 GN=PDIA3 PE=1 SV=4	0	394.671	77	47	517	46	1	505	56.7	6.35	1605.51	47	cellular homeostasis;metabolic process;regulation of biological process;response to stimulus;transport	cell surface;endoplasmic reticulum;membrane;nucleus;organelle lumen	catalytic activity;protein binding;RNA binding	Pf00085, Pf13098, Pf13848, Pf13899, Pf13905	2923	ENSG00000167004.12	PDIA3	15	Protein processing in endoplasmic reticulum; Antigen processing and presentation		0	0.926	1.014	1.095	102	94.5	103.5
P17661	Desmin OS=Homo sapiens OX=9606 GN=DES PE=1 SV=3	0	381.253	82	52	470	46	1	470	53.5	5.27	1412.23	52	cell organization and biogenesis;cellular component movement;regulation of biological process	cytoplasm;cytoskeleton;cytosol;membrane;nucleus	protein binding;structural molecule activity	Pf00038, Pf03962, Pf04732	1674	ENSG00000175084.11	DES	2	Arrhythmogenic right ventricular cardiomyopathy (ARVC); Dilated cardiomyopathy; Hypertrophic cardiomyopathy (HCM)	Striated Muscle Contraction; Arrhythmogenic Right Ventricular Cardiomyopathy	0	0.263	0.279	1.063	194.6	51.1	54.3
A8K7I4	Calcium-activated chloride channel regulator 1 OS=Homo sapiens OX=9606 GN=CLCA1 PE=1 SV=3	0	380.069	55	48	445	46	1	914	100.2	6.37	1247.26	48	metabolic process;response to stimulus;transport	extracellular;membrane	catalytic activity;metal ion binding;transporter activity	Pf00092, Pf05762, Pf08434, Pf09315, Pf13519	1179	ENSG00000016490.15	CLCA1	1	Renin secretion; Pancreatic secretion		2	1.658	0.327	0.197	100.5	166.6	32.9
Q14126	Desmoglein-2 OS=Homo sapiens OX=9606 GN=DSG2 PE=1 SV=2	0	376.124	59	46	264	46	1	1118	122.2	5.24	770.17	46	cell death;cell organization and biogenesis;regulation of biological process;response to stimulus	cell surface;cytoskeleton;membrane	metal ion binding;protein binding	Pf00028, Pf01049	1829	ENSG00000046604.12	DSG2	18	Arrhythmogenic right ventricular cardiomyopathy (ARVC)	Arrhythmogenic Right Ventricular Cardiomyopathy	0	1.642	1.687	1.028	69.3	113.8	116.9
Q15063	Periostin OS=Homo sapiens OX=9606 GN=POSTN PE=1 SV=2	0	363.878	55	46	280	46	1	836	93.3	7.53	873.86	46	cell communication;cell growth;cell organization and biogenesis;regulation of biological process;response to stimulus	cytoplasm;extracellular;Golgi	metal ion binding;protein binding	Pf02469, Pf07546	10631	ENSG00000133110.14	POSTN	13		Hypothesized Pathways in Pathogenesis of Cardiovascular Disease; Amplification and Expansion of Oncogenic Pathways as Metastatic Traits	0	0.415	0.93	2.24	127.9	53.1	119
P09327	Villin-1 OS=Homo sapiens OX=9606 GN=VIL1 PE=1 SV=4	0	362.234	60	48	269	46	1	827	92.6	6.39	810.94	48	cell death;cell differentiation;cell organization and biogenesis;cellular component movement;regulation of biological process;response to stimulus;transport	cytoplasm;cytoskeleton;membrane	enzyme regulator activity;metal ion binding;protein binding	Pf00626, Pf02209	7429	ENSG00000127831.10	VIL1	2		Regulation of Actin Cytoskeleton	2	0.931	1.015	1.091	101.8	94.8	103.4
P05165	Propionyl-CoA carboxylase alpha chain, mitochondrial OS=Homo sapiens OX=9606 GN=PCCA PE=1 SV=4	0	347.143	66	46	200	46	1	728	80	7.52	576.01	46	metabolic process	cytosol;extracellular;mitochondrion;organelle lumen	catalytic activity;metal ion binding;nucleotide binding;protein binding	Pf00289, Pf00364, Pf01071, Pf02222, Pf02258, Pf02785, Pf02786, Pf07478, Pf08442, Pf08443, Pf13437, Pf13533, Pf13535, Pf13549, Pf15632	5095	ENSG00000175198.15	PCCA	13	Propanoate metabolism; Carbon metabolism; Metabolic pathways; Glyoxylate and dicarboxylate metabolism; Valine, leucine and isoleucine degradation		0	0.941	0.831	0.883	108.2	101.9	89.9
Q05682	Caldesmon OS=Homo sapiens OX=9606 GN=CALD1 PE=1 SV=3	0	287.509	49	46	179	46	1	793	93.2	5.66	531.63	46	cellular component movement	cytoplasm;cytoskeleton;cytosol;membrane	protein binding	Pf02029	800	ENSG00000122786.19	CALD1	7	Vascular smooth muscle contraction	Myometrial Relaxation and Contraction Pathways	0	0.74	0.945	1.276	111.7	82.7	105.6
P46459	Vesicle-fusing ATPase OS=Homo sapiens OX=9606 GN=NSF PE=1 SV=3	0	244.025	59	47	161	46	1	744	82.5	6.95	461.32	47	cell organization and biogenesis;metabolic process;regulation of biological process;response to stimulus;transport	cytoplasm;cytosol;membrane	catalytic activity;metal ion binding;nucleotide binding;protein binding;RNA binding	Pf00004, Pf00910, Pf01078, Pf02359, Pf02933, Pf05272, Pf05496, Pf06068, Pf07724, Pf07728, Pf13173, Pf13191, Pf13207, Pf13401	4905	ENSG00000073969.18; ENSG00000278174.3; ENSG00000276262.2	NSF	17; CHR_HSCHR17_1_CTG5; CHR_HSCHR17_2_CTG5	Vasopressin-regulated water reabsorption; GABAergic synapse; Synaptic vesicle cycle	Synaptic Vesicle Pathway; Brain-Derived Neurotrophic Factor (BDNF) signaling pathway	1	0.983	1	1.018	100.6	98.8	100.6
O75923	Dysferlin OS=Homo sapiens OX=9606 GN=DYSF PE=1 SV=1	0	228.196	30	49	102	46	1	2080	237.1	5.64	228.87	49	cell organization and biogenesis	endosome;membrane	metal ion binding;protein binding	Pf00168, Pf06398, Pf08150, Pf08151, Pf08165	8291	ENSG00000135636.13	DYSF	2			0	0.662	0.971	1.466	113.9	75.4	110.6
P41252	Isoleucine--tRNA ligase, cytoplasmic OS=Homo sapiens OX=9606 GN=IARS PE=1 SV=2	0	203.044	40	46	107	46	1	1262	144.4	6.15	260.52	46	cell differentiation;metabolic process;regulation of biological process	cytoplasm;cytosol;membrane	catalytic activity;nucleotide binding;protein binding;RNA binding	Pf00133, Pf01406, Pf08264, Pf09334	3376	ENSG00000196305.17	IARS	9	Aminoacyl-tRNA biosynthesis	Amino Acid metabolism	0	1.113	0.875	0.786	100.4	111.7	87.9
Q8WYP5	Protein ELYS OS=Homo sapiens OX=9606 GN=AHCTF1 PE=1 SV=3	0	194	29	46	73	46	1	2266	252.3	6.6	171.11	46	cell division;cell organization and biogenesis;regulation of biological process;transport	chromosome;cytoplasm;cytosol;membrane;nucleus	DNA binding;protein binding	Pf13934	25909		AHCTF1	1		Gastric cancer network 2	0	1.356	1.622	1.196	75.4	102.3	122.3
Q9BZF9	Uveal autoantigen with coiled-coil domains and ankyrin repeats OS=Homo sapiens OX=9606 GN=UACA PE=1 SV=2	0	186.818	35	47	73	46	1	1416	162.4	7.03	174.82	47	metabolic process;regulation of biological process;response to stimulus	cytoplasm;cytoskeleton;cytosol;extracellular;nucleus	protein binding	Pf00023, Pf04111, Pf07888, Pf09726, Pf10174, Pf12128, Pf12796, Pf13606, Pf13637, Pf13857	55075	ENSG00000137831.14	UACA	15			1	1.29	1.226	0.951	85.3	110	104.6
P28331	NADH-ubiquinone oxidoreductase 75 kDa subunit, mitochondrial OS=Homo sapiens OX=9606 GN=NDUFS1 PE=1 SV=3	0	395.996	77	45	295	45	1	727	79.4	6.23	858.52	45	cell organization and biogenesis;metabolic process;transport	membrane;mitochondrion;organelle lumen	catalytic activity;metal ion binding;protein binding	Pf00111, Pf00384, Pf09326, Pf10588, Pf13510	4719	ENSG00000283447.1; ENSG00000023228.13	NDUFS1	2; CHR_HSCHR2_6_CTG7_2	Huntington's disease; Parkinson's disease; Alzheimer's disease; Oxidative phosphorylation; Non-alcoholic fatty liver disease (NAFLD); Metabolic pathways	Oxidative phosphorylation; Electron Transport Chain	0	0.937	0.786	0.839	110.2	103.3	86.6
Q13423	NAD(P) transhydrogenase, mitochondrial OS=Homo sapiens OX=9606 GN=NNT PE=1 SV=3	0	309.825	44	45	214	45	1	1086	113.8	8.09	669.01	45	metabolic process;transport	membrane;mitochondrion	catalytic activity;nucleotide binding;transporter activity	Pf01262, Pf02233, Pf05222, Pf12769	23530	ENSG00000112992.16	NNT	5	Nicotinate and nicotinamide metabolism; Metabolic pathways		0	1.252	1.162	0.928	87.9	110	102.1
Q14697	Neutral alpha-glucosidase AB OS=Homo sapiens OX=9606 GN=GANAB PE=1 SV=3	0	299.754	50	45	271	45	1	944	106.8	6.14	738.7	45	metabolic process	endoplasmic reticulum;Golgi;membrane;organelle lumen	catalytic activity;RNA binding	Pf01055, Pf13802	23193	ENSG00000089597.16	GANAB	11	N-Glycan biosynthesis; Protein processing in endoplasmic reticulum; Metabolic pathways		0	0.994	1.137	1.143	95.8	95.3	108.9
P14543	Nidogen-1 OS=Homo sapiens OX=9606 GN=NID1 PE=1 SV=3	0	286.434	43	46	196	45	1	1247	136.3	5.29	549.6	46	cell organization and biogenesis;regulation of biological process	cell surface;extracellular;membrane	metal ion binding;protein binding	Pf00008, Pf00058, Pf00086, Pf06119, Pf06247, Pf07474, Pf07645, Pf12662, Pf12947, Pf14670	4811	ENSG00000116962.14	NID1	1			1	0.575	0.663	1.153	134	77.1	88.9
Q9HD20	Manganese-transporting ATPase 13A1 OS=Homo sapiens OX=9606 GN=ATP13A1 PE=1 SV=2	0	246.578	41	45	129	45	1	1204	132.9	8.13	345.92	45	cellular homeostasis;transport	endoplasmic reticulum;membrane	catalytic activity;metal ion binding;nucleotide binding;transporter activity	Pf00122, Pf00702, Pf12710, Pf13246	57130	ENSG00000105726.16	ATP13A1	19			0	1.084	1.415	1.304	85.7	93	121.3
Q14008	Cytoskeleton-associated protein 5 OS=Homo sapiens OX=9606 GN=CKAP5 PE=1 SV=3	0	207.061	24	45	75	45	1	2032	225.4	7.8	220.24	45	cell division;cell organization and biogenesis;regulation of biological process;transport	chromosome;cytoplasm;cytoskeleton;cytosol;membrane	protein binding	Pf12348	9793	ENSG00000175216.14	CKAP5	11			0	1.114	0.986	0.885	96.8	107.8	95.4
Q92817	Envoplakin OS=Homo sapiens OX=9606 GN=EVPL PE=1 SV=3	0	169.331	30	45	66	45	1	2033	231.5	6.96	170.47	45	cell death;cell differentiation;metabolic process	cytoplasm;cytoskeleton;cytosol	protein binding;structural molecule activity	Pf00681, Pf05667	2125	ENSG00000167880.7	EVPL	17			0	1.544	1.701	1.102	70.7	109.1	120.2
P07237	Protein disulfide-isomerase OS=Homo sapiens OX=9606 GN=P4HB PE=1 SV=3	0	358.625	79	45	426	44	1	508	57.1	4.87	1273.9	45	cell organization and biogenesis;cellular homeostasis;metabolic process;regulation of biological process;response to stimulus	endoplasmic reticulum;extracellular;membrane;organelle lumen	catalytic activity;metal ion binding;protein binding;RNA binding	Pf00085, Pf01216, Pf13098, Pf13848, Pf13899, Pf13905	5034	ENSG00000185624.14	P4HB	17	Protein processing in endoplasmic reticulum		1	0.945	1.165	1.233	96.5	91.2	112.4
P55011	Solute carrier family 12 member 2 OS=Homo sapiens OX=9606 GN=SLC12A2 PE=1 SV=1	0	328.919	41	44	197	44	1	1212	131.4	6.4	646.97	44	cellular homeostasis;regulation of biological process;response to stimulus;transport	membrane	catalytic activity;nucleotide binding;protein binding;transporter activity	Pf00324, Pf08403, Pf13520	6558	ENSG00000064651.13	SLC12A2	5	Pancreatic secretion; Salivary secretion; Vibrio cholerae infection		0	2.386	1.39	0.582	62.8	149.9	87.3
Q14112	Nidogen-2 OS=Homo sapiens OX=9606 GN=NID2 PE=1 SV=3	0	288.332	36	45	165	44	1	1375	151.2	5.29	506.64	45	cell organization and biogenesis	cell surface;extracellular;membrane	metal ion binding;protein binding	Pf00058, Pf00086, Pf06119, Pf06247, Pf07474, Pf07645, Pf08450, Pf12662, Pf12947, Pf14670	22795	ENSG00000087303.17	NID2	14			0	0.62	0.874	1.409	120.3	74.6	105.1
Q7KZF4	Staphylococcal nuclease domain-containing protein 1 OS=Homo sapiens OX=9606 GN=SND1 PE=1 SV=1	0	265.578	54	45	164	44	1	910	101.9	7.17	515.14	45	cell differentiation;metabolic process;regulation of biological process	cytoplasm;cytosol;membrane;mitochondrion;nucleus	catalytic activity;protein binding;RNA binding	Pf00565, Pf00567	27044	ENSG00000197157.10	SND1	7	Viral carcinogenesis; Epstein-Barr virus infection		1	1.099	1.035	0.942	95.7	105.2	99.1
Q15393	Splicing factor 3B subunit 3 OS=Homo sapiens OX=9606 GN=SF3B3 PE=1 SV=4	0	228.879	42	45	124	44	1	1217	135.5	5.26	317.55	45	cell organization and biogenesis;metabolic process;regulation of biological process	nucleus;spliceosomal complex	protein binding;RNA binding	Pf03178, Pf10433	23450	ENSG00000189091.12	SF3B3	16	Spliceosome	mRNA Processing	0	1.219	1.061	0.871	91.5	111.5	97.1
Q9UMS6	Synaptopodin-2 OS=Homo sapiens OX=9606 GN=SYNPO2 PE=1 SV=2	0	218.809	55	44	122	44	1	1093	117.4	8.57	362.37	44	cell organization and biogenesis;regulation of biological process	cytoplasm;cytoskeleton;cytosol;nucleus	protein binding	Pf00595	171024	ENSG00000172403.10	SYNPO2	4			0	0.761	0.733	0.963	120.3	91.5	88.2
Q93008	Probable ubiquitin carboxyl-terminal hydrolase FAF-X OS=Homo sapiens OX=9606 GN=USP9X PE=1 SV=3	0	189.822	21	45	74	44	1	2570	292.1	5.8	196.3	45	cell division;cell growth;cellular component movement;metabolic process;regulation of biological process;response to stimulus	cytoplasm;cytosol;membrane	catalytic activity;protein binding	Pf00443, Pf09606, Pf13423	8239	ENSG00000124486.12	USP9X	X			1	1	0.967	0.967	101.1	101.1	97.8
P16615	Sarcoplasmic/endoplasmic reticulum calcium ATPase 2 OS=Homo sapiens OX=9606 GN=ATP2A2 PE=1 SV=1	0	428.554	51	52	312	43	1	1042	114.7	5.34	894.89	52	cell organization and biogenesis;cellular homeostasis;regulation of biological process;response to stimulus;transport	endoplasmic reticulum;membrane	catalytic activity;metal ion binding;nucleotide binding;protein binding;transporter activity	Pf00122, Pf00689, Pf00690, Pf00702, Pf08282, Pf12710, Pf13246	488	ENSG00000174437.16	ATP2A2	12	Arrhythmogenic right ventricular cardiomyopathy (ARVC); Dilated cardiomyopathy; cGMP-PKG signaling pathway; Thyroid hormone signaling pathway; Adrenergic signaling in cardiomyocytes; Pancreatic secretion; Alzheimer's disease; Cardiac muscle contraction; cAMP signaling pathway; Calcium signaling pathway; Hypertrophic cardiomyopathy (HCM)	Alzheimers Disease; Calcium Regulation in the Cardiac Cell; Endothelin Pathways; Arrhythmogenic Right Ventricular Cardiomyopathy; Myometrial Relaxation and Contraction Pathways	11	1.14	1.48	1.298	82.9	94.5	122.6
P36776	Lon protease homolog, mitochondrial OS=Homo sapiens OX=9606 GN=LONP1 PE=1 SV=2	0	335.326	46	44	224	43	1	959	106.4	6.39	603.2	44	cell organization and biogenesis;metabolic process;response to stimulus	cytosol;membrane;mitochondrion;nucleus;organelle lumen	catalytic activity;DNA binding;nucleotide binding;protein binding;RNA binding	Pf00004, Pf00910, Pf01695, Pf02190, Pf05362, Pf05496, Pf07724, Pf07728, Pf08298, Pf13173, Pf13191, Pf13207, Pf13401, Pf13541	9361	ENSG00000196365.11	LONP1	19			1	1.204	1.348	1.12	84.5	101.7	113.9
P43304	Glycerol-3-phosphate dehydrogenase, mitochondrial OS=Homo sapiens OX=9606 GN=GPD2 PE=1 SV=3	0	298.753	65	43	189	43	1	727	80.8	7.69	541.36	43	metabolic process;transport	membrane;mitochondrion	catalytic activity;metal ion binding	Pf00036, Pf00890, Pf01266, Pf03486, Pf07992, Pf12831, Pf13499	2820	ENSG00000115159.15	GPD2	2	Glycerophospholipid metabolism	Fatty Acid Beta Oxidation	0	1.234	1.229	0.996	86.6	106.9	106.5
P11586	C-1-tetrahydrofolate synthase, cytoplasmic OS=Homo sapiens OX=9606 GN=MTHFD1 PE=1 SV=3	0	246.386	49	43	120	43	1	935	101.5	7.3	341.53	43	metabolic process	cytoplasm;cytosol;membrane;mitochondrion	catalytic activity;nucleotide binding;protein binding	Pf00763, Pf01268, Pf02882	4522		MTHFD1	14	One carbon pool by folate; Metabolic pathways	One Carbon Metabolism; Trans-sulfuration and one carbon metabolism; Folate Metabolism	0	1.225	0.805	0.657	99	121.3	79.7
Q8TCS8	Polyribonucleotide nucleotidyltransferase 1, mitochondrial OS=Homo sapiens OX=9606 GN=PNPT1 PE=1 SV=2	0	240.124	58	43	117	43	1	783	85.9	7.77	335.53	43	cell organization and biogenesis;metabolic process;regulation of biological process;response to stimulus;transport	cytoplasm;cytosol;membrane;mitochondrion;nucleus;ribosome	catalytic activity;protein binding;RNA binding	Pf00013, Pf00575, Pf01138, Pf03725, Pf03726	87178	ENSG00000138035.14	PNPT1	2	Purine metabolism; RNA degradation; Pyrimidine metabolism		0	1.172	1.529	1.304	81.1	95	123.9
Q9NQT8	Kinesin-like protein KIF13B OS=Homo sapiens OX=9606 GN=KIF13B PE=1 SV=2	0	239.099	33	52	96	43	1	1826	202.7	5.88	258.68	52	cellular component movement;regulation of biological process;response to stimulus;transport	cytoplasm;cytoskeleton;cytosol	catalytic activity;motor activity;nucleotide binding;protein binding	Pf00225, Pf00498, Pf01302, Pf12423, Pf12473	23303	ENSG00000197892.12	KIF13B	8			11	1.046	0.837	0.8	104.1	108.8	87.1
O75116	Rho-associated protein kinase 2 OS=Homo sapiens OX=9606 GN=ROCK2 PE=1 SV=4	0	238.638	38	50	101	43	1	1388	160.8	6.02	284.55	50	cell organization and biogenesis;metabolic process;regulation of biological process;response to stimulus	cytoplasm;cytoskeleton;cytosol;membrane;nucleus	catalytic activity;metal ion binding;motor activity;nucleotide binding;protein binding;RNA binding;structural molecule activity	Pf00069, Pf00130, Pf01576, Pf01636, Pf02185, Pf02463, Pf04111, Pf04156, Pf05557, Pf05622, Pf05667, Pf06160, Pf07714, Pf07888, Pf08912, Pf09726, Pf09731, Pf11559, Pf12128, Pf12718, Pf12795, Pf13166, Pf14531, Pf14915	9475	ENSG00000134318.13	ROCK2	2	Vascular smooth muscle contraction; Pathogenic Escherichia coli infection; cGMP-PKG signaling pathway; Oxytocin signaling pathway; Pathways in cancer; Wnt signaling pathway; Focal adhesion; Proteoglycans in cancer; Salmonella infection; Regulation of actin cytoskeleton; Leukocyte transendothelial migration; Sphingolipid signaling pathway; Chemokine signaling pathway; Axon guidance; cAMP signaling…	Androgen receptor signaling pathway; Chemokine signaling pathway; Spinal Cord Injury; VEGFA-VEGFR2 Signaling Pathway; Leptin signaling pathway; G13 Signaling Pathway; Integrin-mediated Cell Adhesion; Regulation of Actin Cytoskeleton; Association Between Physico-Chemical Features and Toxicity Associated Pathways; Pathogenic Escherichia coli infection; MicroRNAs in cardiomyocyte hypertrophy; Focal …	7	0.97	0.741	0.763	110.7	107.4	82
P31948	Stress-induced-phosphoprotein 1 OS=Homo sapiens OX=9606 GN=STIP1 PE=1 SV=1	0	234.57	65	43	151	43	1	543	62.6	6.8	398.45	43	response to stimulus	cytoplasm;cytosol;Golgi;nucleus	protein binding;RNA binding	Pf00515, Pf12895, Pf13414, Pf13424, Pf13432	10963	ENSG00000168439.16	STIP1	11	Prion diseases		0	1.02	0.732	0.717	109	111.2	79.8
Q9UKK3	Protein mono-ADP-ribosyltransferase PARP4 OS=Homo sapiens OX=9606 GN=PARP4 PE=1 SV=3	0	234.475	31	43	113	43	1	1724	192.5	5.66	325.18	43	cell death;defense response;metabolic process;regulation of biological process;response to stimulus;transport	cytoplasm;cytoskeleton;cytosol;membrane;nucleus	catalytic activity;DNA binding;protein binding	Pf00092, Pf00533, Pf00644, Pf02877, Pf08487, Pf13519, Pf13757, Pf13768	143	ENSG00000102699.5	PARP4	13	Base excision repair; Apoptosis	NAD+ biosynthetic pathways	0	1.082	1.101	1.018	94.3	102	103.8
P26640	Valine--tRNA ligase OS=Homo sapiens OX=9606 GN=VARS PE=1 SV=4	0	230.331	39	43	116	43	1	1264	140.4	7.59	316.99	43	metabolic process;regulation of biological process	cytoplasm;cytosol;mitochondrion	catalytic activity;nucleotide binding;protein binding	Pf00043, Pf00133, Pf08264, Pf09334, Pf13603	7407; 57176	ENSG00000096171.14; ENSG00000204394.12; ENSG00000226589.9	VARS; VARS2	6; CHR_HSCHR6_MHC_DBB_CTG1; CHR_HSCHR6_MHC_COX_CTG1	Aminoacyl-tRNA biosynthesis	Amino Acid metabolism	0	0.989	0.891	0.9	104.2	103.1	92.8
Q92621	Nuclear pore complex protein Nup205 OS=Homo sapiens OX=9606 GN=NUP205 PE=1 SV=3	0	211.882	25	43	88	43	1	2012	227.8	6.19	233.9	43	cell organization and biogenesis;metabolic process;regulation of biological process;transport	membrane;nucleus	protein binding;structural molecule activity	Pf11894	23165	ENSG00000155561.14	NUP205	7	RNA transport		0	1.243	1.56	1.255	78.9	98.1	123.1
Q07157	Tight junction protein ZO-1 OS=Homo sapiens OX=9606 GN=TJP1 PE=1 SV=3	0	206.883	32	44	94	43	1	1748	195.3	6.7	262.88	44	cell communication;cell organization and biogenesis;regulation of biological process;response to stimulus	cytoplasm;cytosol;membrane	protein binding	Pf00018, Pf00595, Pf00625, Pf00791, Pf07653, Pf13180	7082	ENSG00000104067.16	TJP1	15	Tight junction; Gap junction; Salmonella infection; Adherens junction; Vibrio cholerae infection; Epithelial cell signaling in Helicobacter pylori infection		1	1.212	1.312	1.083	85.1	103.2	111.7
P55196	Afadin OS=Homo sapiens OX=9606 GN=AFDN PE=1 SV=3	0	198.807	28	43	84	43	1	1824	206.7	6.47	215.13	43	cell communication;cell organization and biogenesis;regulation of biological process;response to stimulus	cytosol;membrane	protein binding	Pf00498, Pf00595, Pf00788, Pf01843	4301	ENSG00000130396.20	MLLT4; AFDN	6	Tight junction; Rap1 signaling pathway; Adherens junction; Leukocyte transendothelial migration; Ras signaling pathway; cAMP signaling pathway	VEGFA-VEGFR2 Signaling Pathway	0	1.338	1.194	0.893	84.9	113.6	101.4
Q9UDY2	Tight junction protein ZO-2 OS=Homo sapiens OX=9606 GN=TJP2 PE=1 SV=2	0	196.689	39	44	98	43	1	1190	133.9	7.4	261.74	44	metabolic process;regulation of biological process;response to stimulus;transport	cytosol;membrane;nucleus	catalytic activity;protein binding	Pf00595, Pf00625, Pf07653, Pf13180	9414	ENSG00000119139.17	TJP2	9	Tight junction; Vibrio cholerae infection		0	1.311	1.592	1.214	76.9	100.8	122.4
Q9Y5B9	FACT complex subunit SPT16 OS=Homo sapiens OX=9606 GN=SUPT16H PE=1 SV=1	0	192.267	42	43	98	43	1	1047	119.8	5.66	247.55	43	cell organization and biogenesis;metabolic process;regulation of biological process;response to stimulus	chromosome;nucleus	protein binding;RNA binding	Pf00557, Pf08512, Pf08644, Pf14826	11198	ENSG00000092201.9	SUPT16H	14			0	1.131	0.976	0.863	96.5	109.2	94.3
Q9NY15	Stabilin-1 OS=Homo sapiens OX=9606 GN=STAB1 PE=1 SV=3	0	162.964	23	43	77	43	1	2570	275.3	6.49	177.31	43	cell communication;defense response;metabolic process;regulation of biological process;response to stimulus;transport	membrane	catalytic activity;metal ion binding;protein binding;receptor activity	Pf00193, Pf02469, Pf12947	23166	ENSG00000010327.10	STAB1	3			0	0.617	0.663	1.075	131.6	81.1	87.3
Q14517	Protocadherin Fat 1 OS=Homo sapiens OX=9606 GN=FAT1 PE=1 SV=2	0	151.324	12	43	63	43	1	4588	506	5	131.96	43	cell communication;cell organization and biogenesis;cellular component movement	cell surface;cytoplasm;membrane;nucleus	metal ion binding;protein binding	Pf00008, Pf00028, Pf00054, Pf02210, Pf05444, Pf06247, Pf07645, Pf12947, Pf13385	2195	ENSG00000083857.13	FAT1	4		Primary Focal Segmental Glomerulosclerosis FSGS	0	1.341	1.768	1.319	73	97.9	129.1
P49748	Very long-chain specific acyl-CoA dehydrogenase, mitochondrial OS=Homo sapiens OX=9606 GN=ACADVL PE=1 SV=1	0	370.022	66	42	316	42	1	655	70.3	8.75	926.87	42	cell differentiation;metabolic process;regulation of biological process;response to stimulus	cytosol;membrane;mitochondrion;nucleus;organelle lumen	catalytic activity;nucleotide binding	Pf00441, Pf02770, Pf02771, Pf08028	37	ENSG00000072778.19	ACADVL	17	Fatty acid degradation; Metabolic pathways; Fatty acid metabolism	Mitochondrial LC-Fatty Acid Beta-Oxidation; Fatty Acid Beta Oxidation	0	1.152	0.89	0.773	98.6	113.6	87.8
P14618	Pyruvate kinase PKM OS=Homo sapiens OX=9606 GN=PKM PE=1 SV=4	0	365.35	77	42	339	42	1	531	57.9	7.84	1098.03	42	cell death;cell organization and biogenesis;metabolic process;response to stimulus;transport	cytoplasm;cytosol;extracellular;mitochondrion;nucleus;organelle lumen	catalytic activity;metal ion binding;nucleotide binding;protein binding;RNA binding	Pf00224, Pf02887	5315	ENSG00000067225.17	PKM	15	Viral carcinogenesis; Central carbon metabolism in cancer; Carbon metabolism; Purine metabolism; Pyruvate metabolism; Type II diabetes mellitus; Glucagon signaling pathway; Glycolysis / Gluconeogenesis; Biosynthesis of amino acids; Metabolic pathways	Amino Acid metabolism; Glycolysis and Gluconeogenesis; Photodynamic therapy-induced HIF-1 survival signaling	0	1.251	0.895	0.715	95.3	119.3	85.4
Q07065	Cytoskeleton-associated protein 4 OS=Homo sapiens OX=9606 GN=CKAP4 PE=1 SV=2	0	301.334	66	44	269	42	1	602	66	5.92	895.63	44	metabolic process;transport	cytoplasm;cytoskeleton;cytosol;endoplasmic reticulum;membrane;organelle lumen	RNA binding	Pf13166	10970	ENSG00000136026.13	CKAP4	12	Protein processing in endoplasmic reticulum		1	1.005	1.279	1.273	91.4	91.8	116.8
Q12931	Heat shock protein 75 kDa, mitochondrial OS=Homo sapiens OX=9606 GN=TRAP1 PE=1 SV=3	0	287.695	62	43	215	42	1	704	80.1	8.21	615.22	43	metabolic process;regulation of biological process;response to stimulus	membrane;mitochondrion;organelle lumen	nucleotide binding;protein binding;RNA binding	Pf00183, Pf02518, Pf13589	10131	ENSG00000126602.10	TRAP1	16		TGF-beta Signaling Pathway; TNF alpha Signaling Pathway	0	1.348	1.618	1.2	75.7	102	122.4
Q99959	Plakophilin-2 OS=Homo sapiens OX=9606 GN=PKP2 PE=1 SV=2	0	284.843	52	42	185	42	1	881	97.4	9.33	541.64	42	cell communication;cell death;cell organization and biogenesis;regulation of biological process	cytoskeleton;membrane;nucleus	protein binding;structural molecule activity		5318	ENSG00000057294.14	PKP2	12	Arrhythmogenic right ventricular cardiomyopathy (ARVC)	Arrhythmogenic Right Ventricular Cardiomyopathy	0	1.387	1.345	0.97	80.4	111.5	108.1
P53618	Coatomer subunit beta OS=Homo sapiens OX=9606 GN=COPB1 PE=1 SV=3	0	279.64	47	42	130	42	1	953	107.1	6.05	398.47	42	transport	cytoplasm;cytosol;Golgi;membrane	protein binding;structural molecule activity	Pf01602, Pf07718, Pf14806	1315	ENSG00000129083.12	COPB1	11			0	1.033	0.948	0.918	100.6	104	95.4
Q9UBC5	Unconventional myosin-Ia OS=Homo sapiens OX=9606 GN=MYO1A PE=1 SV=1	0	261.262	48	47	130	42	1	1043	118.3	9.31	378.15	47	cell organization and biogenesis	cytoplasm;cytoskeleton;membrane	catalytic activity;motor activity;nucleotide binding;protein binding	Pf00063, Pf00612, Pf06017	4640	ENSG00000166866.12	MYO1A	12			5	0.745	0.833	1.119	116.4	86.7	97
P16157	Ankyrin-1 OS=Homo sapiens OX=9606 GN=ANK1 PE=1 SV=3	0	247.264	31	45	97	42	1	1881	206.1	6.01	283.13	45	cell organization and biogenesis;regulation of biological process;response to stimulus;transport	cytoplasm;cytoskeleton;cytosol;endoplasmic reticulum;membrane;nucleus	protein binding;structural molecule activity	Pf00023, Pf00531, Pf00791, Pf12796, Pf13606, Pf13637, Pf13857	286	ENSG00000029534.19	ANK1	8	Proteoglycans in cancer		3	0.998	1.173	1.175	94.6	94.4	111
P43243	Matrin-3 OS=Homo sapiens OX=9606 GN=MATR3 PE=1 SV=2	0	247.219	50	42	136	42	1	847	94.6	6.25	381.98	42	defense response;regulation of biological process;response to stimulus	membrane;nucleus	metal ion binding;protein binding;RNA binding;structural molecule activity	Pf00076, Pf13893, Pf14259	9782	ENSG00000015479.18; ENSG00000280987.4	MATR3	5			0	1.366	1.255	0.919	82.8	113.2	104
Q86VP6	Cullin-associated NEDD8-dissociated protein 1 OS=Homo sapiens OX=9606 GN=CAND1 PE=1 SV=2	0	246.993	37	45	130	42	1	1230	136.3	5.78	375.81	45	cell differentiation;cell organization and biogenesis;cellular homeostasis;metabolic process;regulation of biological process;transport	cytoplasm;cytosol;extracellular;Golgi;membrane;nucleus;organelle lumen	protein binding	Pf08623, Pf12755, Pf13513	55832	ENSG00000111530.12	CAND1	12		Endoderm Differentiation	2	1.112	0.789	0.709	103.4	115	81.6
Q16531	DNA damage-binding protein 1 OS=Homo sapiens OX=9606 GN=DDB1 PE=1 SV=1	0	230.504	42	42	119	42	1	1140	126.9	5.26	354.67	42	cell organization and biogenesis;metabolic process;regulation of biological process;response to stimulus	cytoplasm;nucleus	DNA binding;protein binding	Pf03178, Pf10433	1642	ENSG00000167986.13	DDB1	11	Viral carcinogenesis; Hepatitis B; Ubiquitin mediated proteolysis; Nucleotide excision repair		0	1.162	1.039	0.894	93.7	108.9	97.4
Q02952	A-kinase anchor protein 12 OS=Homo sapiens OX=9606 GN=AKAP12 PE=1 SV=4	0	205.53	35	42	79	42	1	1782	191.4	4.41	200.68	42	regulation of biological process;response to stimulus;transport	cytoplasm;cytoskeleton;cytosol;membrane	protein binding	Pf03832	9590	ENSG00000131016.16	AKAP12	6		G Protein Signaling Pathways	0	0.522	0.614	1.177	140.4	73.3	86.3
Q9UIG0	Tyrosine-protein kinase BAZ1B OS=Homo sapiens OX=9606 GN=BAZ1B PE=1 SV=2	0	188.268	34	43	89	42	1	1483	170.8	8.48	213.02	43	cell organization and biogenesis;metabolic process;regulation of biological process;response to stimulus	chromosome;nucleus	catalytic activity;metal ion binding;nucleotide binding;protein binding	Pf00439, Pf00628, Pf10537, Pf15613, Pf15614	9031	ENSG00000009954.10	BAZ1B	7			0	1.152	1.885	1.636	74.3	85.6	140.1
A5YKK6	CCR4-NOT transcription complex subunit 1 OS=Homo sapiens OX=9606 GN=CNOT1 PE=1 SV=2	0	174.423	21	42	72	42	1	2376	266.8	7.11	204.03	42	development;metabolic process;regulation of biological process;response to stimulus	cytoplasm;cytosol;membrane;nucleus	catalytic activity;protein binding;RNA binding;structural molecule activity	Pf04054, Pf12842	23019	ENSG00000125107.17	CNOT1	16	RNA degradation		0	1.044	0.966	0.925	99.7	104.1	96.2
P51659	Peroxisomal multifunctional enzyme type 2 OS=Homo sapiens OX=9606 GN=HSD17B4 PE=1 SV=3	0	351.03	62	41	274	41	1	736	79.6	8.84	886.47	41	cell differentiation;metabolic process	membrane;mitochondrion;organelle lumen	catalytic activity;protein binding	Pf00106, Pf01575, Pf02036, Pf08659, Pf13452, Pf13561, Pf14864	3295	ENSG00000133835.14	HSD17B4	5	Peroxisome; Metabolic pathways; Primary bile acid biosynthesis	Steroid Biosynthesis	0	0.974	1.066	1.095	98.7	96.1	105.2
P33176	Kinesin-1 heavy chain OS=Homo sapiens OX=9606 GN=KIF5B PE=1 SV=1	0	321.797	61	53	158	41	1	963	109.6	6.51	433.07	53	cell differentiation;cell organization and biogenesis;cellular component movement;metabolic process;regulation of biological process;transport	cytoplasm;cytoskeleton;cytosol;membrane	catalytic activity;motor activity;nucleotide binding;protein binding	Pf00225, Pf01576, Pf02463, Pf03999, Pf04111, Pf04156, Pf05483, Pf05557, Pf05622, Pf06160, Pf07111, Pf07888, Pf10174, Pf12128, Pf13514, Pf13851, Pf14915	3799	ENSG00000170759.10	KIF5B	10	Dopaminergic synapse; Endocytosis	Insulin Signaling	12	1.074	0.848	0.789	102.7	110.3	87
Q8WVV4	Protein POF1B OS=Homo sapiens OX=9606 GN=POF1B PE=1 SV=3	0	275.421	60	41	258	41	1	589	68	6.32	728.28	41	cell organization and biogenesis		protein binding		79983	ENSG00000124429.17	POF1B	X			0	1.829	1.594	0.871	67.8	124.1	108.1
Q9P2J5	Leucine--tRNA ligase, cytoplasmic OS=Homo sapiens OX=9606 GN=LARS PE=1 SV=2	0	228.89	39	41	106	41	1	1176	134.4	7.3	288.79	41	cell communication;cell organization and biogenesis;metabolic process;regulation of biological process;response to stimulus;transport	cytoplasm;cytosol;endoplasmic reticulum;vacuole	catalytic activity;enzyme regulator activity;nucleotide binding;protein binding	Pf00133, Pf01406, Pf08264, Pf09334	51520	ENSG00000133706.17	LARS	5	Aminoacyl-tRNA biosynthesis		0	1.094	0.85	0.777	101.9	111.5	86.6
Q8WUM0	Nuclear pore complex protein Nup133 OS=Homo sapiens OX=9606 GN=NUP133 PE=1 SV=2	0	221.503	43	41	107	41	1	1156	128.9	5.1	299.9	41	cell differentiation;cell organization and biogenesis;metabolic process;regulation of biological process;transport	chromosome;cytosol;membrane;nucleus	protein binding;structural molecule activity;transporter activity	Pf03177, Pf08801	55746	ENSG00000069248.11	NUP133	1	RNA transport		0	1.229	1.474	1.2	81	99.6	119.4
P35658	Nuclear pore complex protein Nup214 OS=Homo sapiens OX=9606 GN=NUP214 PE=1 SV=2	0	204.074	24	41	84	41	1	2090	213.5	7.47	240.72	41	cell organization and biogenesis;cellular component movement;metabolic process;regulation of biological process;response to stimulus;transport	cytosol;nucleus	protein binding;structural molecule activity;transporter activity		8021	ENSG00000126883.16	NUP214	9	Epstein-Barr virus infection; RNA transport	TGF-beta Signaling Pathway	0	1.362	1.473	1.082	78.2	106.5	115.2
Q8TEM1	Nuclear pore membrane glycoprotein 210 OS=Homo sapiens OX=9606 GN=NUP210 PE=1 SV=3	0	201.966	28	41	109	41	1	1887	205	6.81	284.22	41	cell organization and biogenesis;metabolic process;regulation of biological process;transport	endoplasmic reticulum;membrane;nucleus	protein binding	Pf02368	23225	ENSG00000132182.11	NUP210	3	RNA transport		0	0.958	1.593	1.663	84.5	80.9	134.6
Q9H583	HEAT repeat-containing protein 1 OS=Homo sapiens OX=9606 GN=HEATR1 PE=1 SV=3	0	189.519	23	41	76	41	1	2144	242.2	6.54	179.22	41	metabolic process;regulation of biological process	membrane;mitochondrion;nucleus	protein binding;RNA binding	Pf08146, Pf12397	55127	ENSG00000119285.10	HEATR1	1	Ribosome biogenesis in eukaryotes		0	1.304	1.883	1.444	71.6	93.4	134.9
P30876	DNA-directed RNA polymerase II subunit RPB2 OS=Homo sapiens OX=9606 GN=POLR2B PE=1 SV=1	0	184.971	41	41	82	41	1	1174	133.8	6.87	208.62	41	metabolic process;regulation of biological process;response to stimulus	membrane;nucleus	catalytic activity;DNA binding;metal ion binding;protein binding;RNA binding	Pf00562, Pf04560, Pf04561, Pf04563, Pf04565, Pf04566, Pf04567	5431	ENSG00000047315.15	POLR2B	4	Epstein-Barr virus infection; Huntington's disease; Purine metabolism; RNA polymerase; Metabolic pathways; Pyrimidine metabolism	Eukaryotic Transcription Initiation	0	1.07	1.16	1.084	92.9	99.4	107.7
Q12888	TP53-binding protein 1 OS=Homo sapiens OX=9606 GN=TP53BP1 PE=1 SV=2	0	181.686	33	41	75	41	1	1972	213.4	4.7	177.86	41	cell organization and biogenesis;metabolic process;regulation of biological process;response to stimulus	chromosome;cytoplasm;nucleus	DNA binding;protein binding	Pf09038, Pf15057	7158	ENSG00000067369.13	TP53BP1	15	NOD-like receptor signaling pathway	ATM Signaling Pathway; ATM Signaling Network in Development and Disease	0	1.372	1.147	0.836	85.3	117	97.8
Q9NU22	Midasin OS=Homo sapiens OX=9606 GN=MDN1 PE=1 SV=2	0	143.058	10	41	53	41	1	5596	632.4	5.68	112.37	41	cell organization and biogenesis;metabolic process	cytoplasm;cytoskeleton;cytosol;membrane;nucleus	catalytic activity;nucleotide binding;protein binding	Pf00004, Pf00092, Pf02367, Pf07726, Pf07728, Pf13401, Pf13671	23195	ENSG00000112159.11	MDN1	6	Ribosome biogenesis in eukaryotes		0	1.113	1.323	1.189	87.3	97.2	115.5
P01833	Polymeric immunoglobulin receptor OS=Homo sapiens OX=9606 GN=PIGR PE=1 SV=4	0	358.867	54	40	303	40	1	764	83.2	5.74	972.96	40	cell organization and biogenesis;regulation of biological process;response to stimulus;transport	extracellular;membrane	receptor activity;signal transducer activity		5284	ENSG00000162896.5	PIGR	1	Intestinal immune network for IgA production		0	1.344	1.093	0.813	87.3	117.3	95.4
P07355	Annexin A2 OS=Homo sapiens OX=9606 GN=ANXA2 PE=1 SV=2	0	309.463	79	40	532	40	1	339	38.6	7.75	1637.89	40	cell organization and biogenesis;metabolic process;regulation of biological process;response to stimulus;transport	cell surface;cytoplasm;cytosol;endoplasmic reticulum;endosome;extracellular;membrane;nucleus;organelle lumen	enzyme regulator activity;metal ion binding;protein binding;RNA binding	Pf00191	302	ENSG00000182718.16	ANXA2	15		Prostaglandin Synthesis and Regulation	0	0.968	0.855	0.883	106.3	102.8	90.9
Q00839	Heterogeneous nuclear ribonucleoprotein U OS=Homo sapiens OX=9606 GN=HNRNPU PE=1 SV=6	0	305.715	50	40	227	40	1	825	90.5	6	651.23	40	cell differentiation;metabolic process;regulation of biological process;response to stimulus	cell surface;chromosome;cytoplasm;membrane;nucleus;spliceosomal complex	DNA binding;nucleotide binding;protein binding;RNA binding	Pf00622, Pf13671	3192	ENSG00000153187.18	HNRNPU	1	Spliceosome	mRNA Processing	0	1.49	1.077	0.723	84.1	125.3	90.6
P13010	X-ray repair cross-complementing protein 5 OS=Homo sapiens OX=9606 GN=XRCC5 PE=1 SV=3	0	292.539	58	40	220	40	1	732	82.7	5.81	621.21	40	cell differentiation;cell organization and biogenesis;cell proliferation;defense response;metabolic process;regulation of biological process;response to stimulus;transport	chromosome;cytoplasm;cytosol;extracellular;membrane;nucleus;organelle lumen	catalytic activity;DNA binding;enzyme regulator activity;nucleotide binding;protein binding;RNA binding	Pf02735, Pf03730, Pf03731, Pf08785	7520	ENSG00000079246.15	XRCC5	2	Non-homologous end-joining	Non-homologous end joining	0	1.107	0.655	0.592	108.6	120.2	71.1
P50990	T-complex protein 1 subunit theta OS=Homo sapiens OX=9606 GN=CCT8 PE=1 SV=4	0	287.33	72	40	174	40	1	548	59.6	5.6	536.27	40	cell organization and biogenesis;metabolic process;regulation of biological process;transport	cytoplasm;cytoskeleton;cytosol;extracellular;organelle lumen	catalytic activity;nucleotide binding;protein binding	Pf00118	10694	ENSG00000156261.12	CCT8	21			0	1.072	0.771	0.719	105.5	113.1	81.4
P54886	Delta-1-pyrroline-5-carboxylate synthase OS=Homo sapiens OX=9606 GN=ALDH18A1 PE=1 SV=2	0	282.284	58	40	168	40	1	795	87.2	7.12	495.74	40	metabolic process	cytoplasm;cytosol;membrane;mitochondrion	catalytic activity;nucleotide binding;protein binding;RNA binding	Pf00171, Pf00696	5832	ENSG00000059573.8	ALDH18A1	10	Biosynthesis of amino acids; Metabolic pathways; Arginine and proline metabolism	Amino Acid metabolism; Urea cycle and metabolism of amino groups	0	1.171	1.585	1.354	79.9	93.5	126.6
P04843	Dolichyl-diphosphooligosaccharide--protein glycosyltransferase subunit 1 OS=Homo sapiens OX=9606 GN=RPN1 PE=1 SV=1	0	279.87	62	40	282	40	1	607	68.5	6.38	882.4	40	metabolic process	cytosol;endoplasmic reticulum;membrane	catalytic activity;protein binding;RNA binding	Pf04597	6184	ENSG00000163902.11	RPN1	3	N-Glycan biosynthesis; Protein processing in endoplasmic reticulum; Metabolic pathways	Proteasome Degradation	0	1.188	1.355	1.141	84.7	100.6	114.7
P02788	Lactotransferrin OS=Homo sapiens OX=9606 GN=LTF PE=1 SV=6	0	252.73	59	40	145	40	1	710	78.1	8.12	421.28	40	cellular homeostasis;defense response;metabolic process;regulation of biological process;response to stimulus;transport	cell surface;cytoplasm;extracellular;nucleus;organelle lumen	catalytic activity;DNA binding;enzyme regulator activity;metal ion binding;protein binding	Pf00405	4057	ENSG00000012223.12	LTF	3			0	1.164	3.558	3.057	52.4	61	186.5
O43143	Pre-mRNA-splicing factor ATP-dependent RNA helicase DHX15 OS=Homo sapiens OX=9606 GN=DHX15 PE=1 SV=2	0	239.998	47	41	122	40	1	795	90.9	7.46	325.08	41	metabolic process;response to stimulus	cytoplasm;nucleus;spliceosomal complex	catalytic activity;nucleotide binding;protein binding;RNA binding	Pf00270, Pf00271, Pf04408, Pf07717, Pf13401	1665	ENSG00000109606.12	DHX15	4	Spliceosome	mRNA Processing	1	1.273	1.039	0.816	90.6	115.3	94.1
P54136	Arginine--tRNA ligase, cytoplasmic OS=Homo sapiens OX=9606 GN=RARS PE=1 SV=2	0	235.674	61	40	121	40	1	660	75.3	6.68	386.71	40	metabolic process	cytoplasm;cytosol;membrane;mitochondrion;nucleus	catalytic activity;nucleotide binding;protein binding;RNA binding	Pf00750, Pf03485, Pf05746	5917	ENSG00000113643.8	RARS	5	Aminoacyl-tRNA biosynthesis	Amino Acid metabolism	0	1.089	0.866	0.795	101.5	110.6	87.9
Q9BX66	Sorbin and SH3 domain-containing protein 1 OS=Homo sapiens OX=9606 GN=SORBS1 PE=1 SV=3	0	197.153	33	40	120	40	1	1292	142.4	6.84	315.53	40	cell organization and biogenesis;regulation of biological process;response to stimulus;transport	cytoplasm;cytoskeleton;cytosol;membrane;nucleus	protein binding	Pf00018, Pf02208, Pf07653, Pf14604	10580	ENSG00000095637.21	SORBS1	10	Insulin signaling pathway; PPAR signaling pathway; Adherens junction	Insulin Signaling; PPAR signaling pathway; Integrin-mediated Cell Adhesion	0	0.585	0.633	1.082	135.3	79.1	85.6
P49790	Nuclear pore complex protein Nup153 OS=Homo sapiens OX=9606 GN=NUP153 PE=1 SV=2	0	192.274	40	40	86	40	1	1475	153.8	8.73	225.67	40	cell organization and biogenesis;metabolic process;regulation of biological process;transport	cytosol;membrane;nucleus	DNA binding;metal ion binding;protein binding;structural molecule activity;transporter activity	Pf00641, Pf08604, Pf10599	9972	ENSG00000124789.11	NUP153	6	RNA transport	TGF-beta Signaling Pathway	0	1.46	1.594	1.092	74	108	118
Q5VYK3	Proteasome adapter and scaffold protein ECM29 OS=Homo sapiens OX=9606 GN=ECPAS PE=1 SV=2	0	175.262	27	40	78	40	1	1845	204.2	7.12	211.7	40	cell organization and biogenesis;metabolic process	cytoplasm;cytoskeleton;endoplasmic reticulum;endosome;membrane;nucleus;proteasome	protein binding;structural molecule activity	Pf12755, Pf13001	23392		KIAA0368	9			0	1.13	0.888	0.786	99.4	112.3	88.3
Q92626	Peroxidasin homolog OS=Homo sapiens OX=9606 GN=PXDN PE=1 SV=2	0	165.67	37	40	68	40	1	1479	165.2	7.17	179.92	40	cell organization and biogenesis;metabolic process;regulation of biological process;response to stimulus	endoplasmic reticulum;extracellular	antioxidant activity;catalytic activity;metal ion binding;protein binding;structural molecule activity	Pf00047, Pf00093, Pf03098, Pf05825, Pf07679, Pf07686, Pf08205, Pf12799, Pf13855, Pf13895, Pf13927	7837	ENSG00000130508.10	PXDN	2		EGF/EGFR Signaling Pathway	0	1.154	1.634	1.416	79.2	91.4	129.4
Q6ZRV2	Protein FAM83H OS=Homo sapiens OX=9606 GN=FAM83H PE=1 SV=3	0	160.437	45	40	71	40	1	1179	127	6.98	190.64	40	cell organization and biogenesis;regulation of biological process	cytoplasm;cytoskeleton	protein binding	Pf07894, Pf13091	286077	ENSG00000273889.2; ENSG00000180921.6	FAM83H	8; CHR_HSCHR8_3_CTG7			0	1.31	1.596	1.219	76.8	100.6	122.6
Q86U86	Protein polybromo-1 OS=Homo sapiens OX=9606 GN=PBRM1 PE=1 SV=1	0	138.665	26	40	68	40	1	1689	192.8	6.89	157.08	40	cell organization and biogenesis;metabolic process;regulation of biological process	chromosome;nucleus	DNA binding;protein binding	Pf00439, Pf00505, Pf01426	55193	ENSG00000163939.18	PBRM1	3			0	1.236	1.321	1.068	84.3	104.3	111.4
P26038	Moesin OS=Homo sapiens OX=9606 GN=MSN PE=1 SV=3	0	368.421	74	53	257	39	1	577	67.8	6.4	698.72	53	cell differentiation;cell organization and biogenesis;cell proliferation;cellular component movement;regulation of biological process;response to stimulus	cell surface;cytoplasm;cytoskeleton;cytosol;membrane;nucleus	protein binding;RNA binding;structural molecule activity	Pf00373, Pf00769, Pf09379, Pf09380	4478	ENSG00000147065.16	MSN	X	Proteoglycans in cancer; Regulation of actin cytoskeleton; Leukocyte transendothelial migration; Measles	Glial Cell Differentiation; Regulation of Actin Cytoskeleton; AGE/RAGE pathway	17	0.669	0.614	0.918	131.4	87.9	80.7
P25705	ATP synthase subunit alpha, mitochondrial OS=Homo sapiens OX=9606 GN=ATP5F1A PE=1 SV=1	0	331.776	67	40	698	39	1	553	59.7	9.13	2026.76	40	cell organization and biogenesis;metabolic process;regulation of biological process;transport	membrane;mitochondrion;organelle lumen	catalytic activity;nucleotide binding;protein binding;RNA binding;transporter activity	Pf00006, Pf00306, Pf02663, Pf02874, Pf05943	498	ENSG00000152234.15	ATP5A1	18	Huntington's disease; Parkinson's disease; Alzheimer's disease; Oxidative phosphorylation; Metabolic pathways	Electron Transport Chain; Oxidative phosphorylation	1	0.988	0.794	0.803	107.8	106.6	85.6
P11216	Glycogen phosphorylase, brain form OS=Homo sapiens OX=9606 GN=PYGB PE=1 SV=5	0	305.418	58	51	175	39	1	843	96.6	6.86	485.14	51	metabolic process;transport	cytoplasm;extracellular;membrane;organelle lumen	catalytic activity;protein binding	Pf00343	5834	ENSG00000100994.11	PYGB	20	Insulin signaling pathway; Glucagon signaling pathway; Starch and sucrose metabolism; Metabolic pathways; Insulin resistance	Glycogen Metabolism	13	0.921	0.737	0.8	112.9	104	83.2
P06396	Gelsolin OS=Homo sapiens OX=9606 GN=GSN PE=1 SV=1	0	299.175	52	39	331	39	1	782	85.6	6.28	1050.62	39	cell death;cell organization and biogenesis;metabolic process;regulation of biological process;response to stimulus;transport	cytoplasm;cytoskeleton;cytosol;extracellular;membrane;nucleus;organelle lumen	metal ion binding;protein binding	Pf00626	2934	ENSG00000148180.19	GSN	9	Viral carcinogenesis; Regulation of actin cytoskeleton; Fc gamma R-mediated phagocytosis	Regulation of Actin Cytoskeleton; Senescence and Autophagy in Cancer	0	0.759	0.793	1.044	117.5	89.3	93.2
Q1KMD3	Heterogeneous nuclear ribonucleoprotein U-like protein 2 OS=Homo sapiens OX=9606 GN=HNRNPUL2 PE=1 SV=1	0	268.847	45	39	189	39	1	747	85.1	4.91	490.23	39		membrane;nucleus	protein binding;RNA binding	Pf00622, Pf02037, Pf08433, Pf13671	221092	ENSG00000214753.2	HNRNPUL2	11			0	1.197	0.969	0.81	94.7	113.4	91.8
Q9NSE4	Isoleucine--tRNA ligase, mitochondrial OS=Homo sapiens OX=9606 GN=IARS2 PE=1 SV=2	0	252.807	42	39	178	39	1	1012	113.7	7.2	479.29	39	metabolic process;regulation of biological process	cytoplasm;cytosol;mitochondrion;organelle lumen	catalytic activity;nucleotide binding;RNA binding	Pf00133, Pf06827, Pf08264, Pf09334, Pf13603	55699	ENSG00000067704.9	IARS2	1	Aminoacyl-tRNA biosynthesis		0	1.046	1.192	1.139	92.6	96.9	110.4
Q9NZ08	Endoplasmic reticulum aminopeptidase 1 OS=Homo sapiens OX=9606 GN=ERAP1 PE=1 SV=3	0	238.389	45	39	153	39	1	941	107.2	6.46	409.33	39	cell communication;cell differentiation;metabolic process;regulation of biological process;response to stimulus	cytoplasm;cytosol;endoplasmic reticulum;extracellular;membrane;organelle lumen	catalytic activity;metal ion binding;protein binding	Pf01433, Pf11838, Pf13485	51752	ENSG00000164307.12	ERAP1	5			0	0.855	0.948	1.109	107	91.5	101.5
Q8N2S1	Latent-transforming growth factor beta-binding protein 4 OS=Homo sapiens OX=9606 GN=LTBP4 PE=1 SV=2	0	218.78	29	40	132	39	1	1624	173.3	5.43	352.09	40	development;metabolic process;regulation of biological process;response to stimulus;transport	extracellular	catalytic activity;metal ion binding;protein binding;receptor activity;signal transducer activity	Pf00683, Pf07645, Pf12662, Pf12947	8425	ENSG00000090006.17	LTBP4	19			1	0.962	1.055	1.096	99.4	95.7	104.9
Q9Y446	Plakophilin-3 OS=Homo sapiens OX=9606 GN=PKP3 PE=1 SV=1	0	212.676	48	39	116	39	1	797	87	9.32	334.02	39	cell death;cell organization and biogenesis;regulation of biological process	cytoskeleton;membrane;nucleus	protein binding;RNA binding;translation regulator activity	Pf00514	11187	ENSG00000184363.9	PKP3	11			0	1.841	1.964	1.067	62.4	114.9	122.7
P06756	Integrin alpha-V OS=Homo sapiens OX=9606 GN=ITGAV PE=1 SV=2	0	209.2	44	39	105	39	1	1048	116	5.68	289.32	39	cell differentiation;cell growth;cell organization and biogenesis;cellular component movement;cellular homeostasis;metabolic process;regulation of biological process;response to stimulus;transport	cell surface;cytosol;membrane	metal ion binding;protein binding;receptor activity;signal transducer activity;transporter activity	Pf01839, Pf08441, Pf13517	3685	ENSG00000138448.11	ITGAV	2	Arrhythmogenic right ventricular cardiomyopathy (ARVC); Dilated cardiomyopathy; Cell adhesion molecules (CAMs); Pathways in cancer; Thyroid hormone signaling pathway; Phagosome; Focal adhesion; Proteoglycans in cancer; Regulation of actin cytoskeleton; Small cell lung cancer; ECM-receptor interaction; PI3K-Akt signaling pathway; Hypertrophic cardiomyopathy (HCM)	Focal Adhesion-PI3K-Akt-mTOR-signaling pathway; Primary Focal Segmental Glomerulosclerosis FSGS; Arrhythmogenic Right Ventricular Cardiomyopathy; Osteoblast Signaling; Integrin-mediated Cell Adhesion; MFAP5-mediated ovarian cancer cell motility and invasiveness; VEGFA-VEGFR2 Signaling Pathway; Osteopontin Signaling; Focal Adhesion	0	0.977	1.19	1.219	94.7	92.5	112.8
P55265	Double-stranded RNA-specific adenosine deaminase OS=Homo sapiens OX=9606 GN=ADAR PE=1 SV=4	0	208.372	35	39	92	39	1	1226	136	8.65	253.8	39	cell differentiation;cell organization and biogenesis;defense response;metabolic process;regulation of biological process;response to stimulus;transport	cytoplasm;membrane;nucleus;spliceosomal complex	catalytic activity;DNA binding;metal ion binding;protein binding;RNA binding	Pf00035, Pf02137, Pf02295	103	ENSG00000160710.15	ADAR	1	Cytosolic DNA-sensing pathway; Measles; Influenza A		0	1.212	1.436	1.184	82.2	99.7	118.1
Q9Y5S2	Serine/threonine-protein kinase MRCK beta OS=Homo sapiens OX=9606 GN=CDC42BPB PE=1 SV=2	0	184.738	30	45	81	39	1	1711	194.2	6.37	229.35	45	cell organization and biogenesis;cellular component movement;metabolic process;regulation of biological process;response to stimulus;transport	cytoplasm;cytoskeleton;extracellular;Golgi;membrane	catalytic activity;metal ion binding;motor activity;nucleotide binding;protein binding;structural molecule activity	Pf00038, Pf00069, Pf00130, Pf00261, Pf00433, Pf00769, Pf00780, Pf01442, Pf01576, Pf02463, Pf02841, Pf03148, Pf03938, Pf03962, Pf04012, Pf04111, Pf04156, Pf04849, Pf05010, Pf05103, Pf05276, Pf05483, Pf05557, Pf05622, Pf05667, Pf05701, Pf06008, Pf06160, Pf07227, Pf07321, Pf07714, Pf07767, Pf07851, Pf07888, Pf07926, Pf08614, Pf08826, Pf09726, Pf09728, Pf09730, Pf09731, Pf09789, Pf10168, Pf10174, Pf1…	9578	ENSG00000198752.10	CDC42BPB	14			6	1.085	0.941	0.868	99.1	107.5	93.3
P29590	Protein PML OS=Homo sapiens OX=9606 GN=PML PE=1 SV=3	0	183.173	48	39	99	39	1	882	97.5	6.21	272.89	39	cell death;cell differentiation;cell organization and biogenesis;cellular component movement;cellular homeostasis;defense response;metabolic process;regulation of biological process;response to stimulus;transport	cytoplasm;cytosol;endoplasmic reticulum;endosome;membrane;nucleus	DNA binding;metal ion binding;protein binding	Pf00097, Pf00643, Pf12126, Pf13639, Pf13920, Pf14634, Pf14835	5371	ENSG00000140464.19	PML	15	Endocytosis; Ubiquitin mediated proteolysis; Acute myeloid leukemia; Pathways in cancer; Transcriptional misregulation in cancer; Herpes simplex infection; Influenza A	Wnt/beta-catenin Signaling Pathway in Leukemia; DNA Damage Response; TGF-beta Signaling Pathway; miRNA Regulation of DNA Damage Response	0	1.21	1.402	1.159	83	100.5	116.5
P78347	General transcription factor II-I OS=Homo sapiens OX=9606 GN=GTF2I PE=1 SV=2	0	178.31	48	39	78	39	1	998	112.3	6.39	207.4	39	cellular homeostasis;metabolic process;regulation of biological process;response to stimulus	cytoplasm;membrane;nucleus	DNA binding;protein binding	Pf02946	2969	ENSG00000263001.5	GTF2I	7	Basal transcription factors; cGMP-PKG signaling pathway; Herpes simplex infection	B Cell Receptor Signaling Pathway	0	1.335	1.258	0.942	83.5	111.5	105
Q460N5	Protein mono-ADP-ribosyltransferase PARP14 OS=Homo sapiens OX=9606 GN=PARP14 PE=1 SV=3	0	171.075	28	39	62	39	1	1801	202.7	7.18	146.16	39	metabolic process;regulation of biological process	cytoplasm;cytosol;membrane;nucleus	catalytic activity;nucleotide binding;protein binding;RNA binding	Pf00644, Pf01661	54625	ENSG00000173193.13	PARP14	3			0	0.934	1.761	1.886	81.2	75.8	143
Q8IVF2	Protein AHNAK2 OS=Homo sapiens OX=9606 GN=AHNAK2 PE=1 SV=2	0	127.902	20	40	50	39	1	5795	616.2	5.36	98.86	40	cell organization and biogenesis	cytoplasm;cytosol;membrane;nucleus	protein binding		113146	ENSG00000185567.6	AHNAK2	14			0	0.777	0.869	1.118	113.4	88.1	98.5
P12814	Alpha-actinin-1 OS=Homo sapiens OX=9606 GN=ACTN1 PE=1 SV=2	0	587.174	75	69	590	38	1	892	103	5.41	1774.19	69	cell differentiation;cell organization and biogenesis;regulation of biological process;transport	cytoplasm;cytoskeleton;cytosol;extracellular;membrane;organelle lumen	metal ion binding;protein binding;RNA binding	Pf00036, Pf00307, Pf00435, Pf08726, Pf11971, Pf13405, Pf13499	87	ENSG00000072110.13	ACTN1	14	Viral carcinogenesis; Amoebiasis; Arrhythmogenic right ventricular cardiomyopathy (ARVC); Tight junction; Focal adhesion; Adherens junction; Regulation of actin cytoskeleton; Leukocyte transendothelial migration; Systemic lupus erythematosus	Focal Adhesion; Arrhythmogenic Right Ventricular Cardiomyopathy; Regulation of Actin Cytoskeleton	4	0.676	0.863	1.276	118.2	79.9	101.9
Q9Y678	Coatomer subunit gamma-1 OS=Homo sapiens OX=9606 GN=COPG1 PE=1 SV=1	0	287.549	58	43	156	38	1	874	97.7	5.47	449.19	43	cellular component movement;transport	cytoplasm;cytosol;Golgi;membrane	protein binding;structural molecule activity	Pf01602, Pf08752	22820	ENSG00000181789.14	COPG1	3			6	0.973	0.946	0.973	102.8	100	97.2
P31939	Bifunctional purine biosynthesis protein PURH OS=Homo sapiens OX=9606 GN=ATIC PE=1 SV=3	0	260.225	81	39	142	38	1	592	64.6	6.71	398.84	39	metabolic process;response to stimulus	cytosol;membrane;mitochondrion	catalytic activity;protein binding	Pf01808, Pf02142	471	ENSG00000138363.14	ATIC	2	Antifolate resistance; Purine metabolism; One carbon pool by folate; Metabolic pathways	One Carbon Metabolism	1	1.209	0.829	0.686	98.8	119.4	81.9
P08603	Complement factor H OS=Homo sapiens OX=9606 GN=CFH PE=1 SV=4	0	232.662	44	42	115	38	1	1231	139	6.61	265.75	42	defense response;metabolic process;regulation of biological process;response to stimulus	extracellular	protein binding	Pf00084	3075		CFH	1	Complement and coagulation cascades; Staphylococcus aureus infection	Complement and Coagulation Cascades	3	0.852	0.987	1.158	105.6	90.1	104.3
P22314	Ubiquitin-like modifier-activating enzyme 1 OS=Homo sapiens OX=9606 GN=UBA1 PE=1 SV=3	0	230.913	40	38	143	38	1	1058	117.8	5.76	436.29	38	metabolic process;response to stimulus	cytoplasm;cytosol;membrane;mitochondrion;nucleus	catalytic activity;nucleotide binding;protein binding;RNA binding	Pf00899, Pf02134, Pf09358, Pf10585	7317	ENSG00000130985.16	UBA1	X	Ubiquitin mediated proteolysis; Parkinson's disease	Parkinsons Disease Pathway; Proteasome Degradation; Parkin-Ubiquitin Proteasomal System pathway	0	1.09	0.783	0.718	104.4	113.8	81.8
O43795	Unconventional myosin-Ib OS=Homo sapiens OX=9606 GN=MYO1B PE=1 SV=3	0	230.261	40	43	117	38	1	1136	131.9	9.38	351.49	43	cell organization and biogenesis;cellular component movement;transport	cytoplasm;endosome;membrane	catalytic activity;motor activity;nucleotide binding;protein binding	Pf00063, Pf06017	4430	ENSG00000128641.18	MYO1B	2			0	0.97	1.325	1.365	91	88.3	120.6
O75694	Nuclear pore complex protein Nup155 OS=Homo sapiens OX=9606 GN=NUP155 PE=1 SV=1	0	215.085	37	38	117	38	1	1391	155.1	6.16	322.7	38	cell organization and biogenesis;metabolic process;regulation of biological process;transport	membrane;nucleus	protein binding;structural molecule activity;transporter activity	Pf03177, Pf08801	9631	ENSG00000113569.15	NUP155	5	RNA transport		0	1.065	1.313	1.233	88.8	94.6	116.6
Q0VD83	Apolipoprotein B receptor OS=Homo sapiens OX=9606 GN=APOBR PE=1 SV=3	0	214.822	46	38	102	38	1	1097	115.6	4.4	273.25	38											0	1.099	1.052	0.957	95.2	104.6	100.1
P35606	Coatomer subunit beta' OS=Homo sapiens OX=9606 GN=COPB2 PE=1 SV=2	0	206.261	45	38	113	38	1	906	102.4	5.27	336.51	38	transport	cytoplasm;cytosol;Golgi;membrane	protein binding;structural molecule activity	Pf00400, Pf04053	9276	ENSG00000184432.9	COPB2	3			0	0.967	0.931	0.963	103.5	100.1	96.4
O43520	Phospholipid-transporting ATPase IC OS=Homo sapiens OX=9606 GN=ATP8B1 PE=1 SV=3	0	194.311	30	38	100	38	1	1251	143.6	7.15	262.51	38	cell organization and biogenesis;metabolic process;regulation of biological process;transport	endoplasmic reticulum;Golgi;membrane	catalytic activity;metal ion binding;nucleotide binding;protein binding;transporter activity	Pf00122, Pf00702, Pf01757, Pf13246	5205	ENSG00000081923.11	ATP8B1	18			0	1.106	0.859	0.776	101.2	111.9	86.9
P18583	Protein SON OS=Homo sapiens OX=9606 GN=SON PE=1 SV=4	0	187.835	22	38	82	38	1	2426	263.7	5.64	228.49	38	cell organization and biogenesis;metabolic process;regulation of biological process	extracellular;nucleus	DNA binding;protein binding;RNA binding	Pf00035, Pf01585, Pf03154, Pf05109, Pf07174, Pf12526, Pf14709	6651	ENSG00000159140.19	SON	21			0	1.353	1.627	1.203	75.4	102	122.6
P29144	Tripeptidyl-peptidase 2 OS=Homo sapiens OX=9606 GN=TPP2 PE=1 SV=4	0	183.078	37	38	96	38	1	1249	138.3	6.32	238.85	38	metabolic process	cytoplasm;cytosol;nucleus	catalytic activity;protein binding	Pf00082, Pf12580, Pf13739	7174	ENSG00000134900.11	TPP2	13			0	0.81	0.715	0.883	118.8	96.2	85
P22102	Trifunctional purine biosynthetic protein adenosine-3 OS=Homo sapiens OX=9606 GN=GART PE=1 SV=1	0	176.991	47	38	89	38	1	1010	107.7	6.7	226.46	38	metabolic process;response to stimulus	cytoplasm;cytosol	catalytic activity;metal ion binding;nucleotide binding	Pf00551, Pf00586, Pf01071, Pf02222, Pf02655, Pf02769, Pf02843, Pf02844, Pf03435, Pf07478, Pf08442, Pf08443, Pf13535, Pf15632	2618	ENSG00000159131.16	GART	21	Antifolate resistance; Purine metabolism; One carbon pool by folate; Metabolic pathways	Folate Metabolism; One Carbon Metabolism	0	1.375	1.038	0.755	87.9	120.8	91.3
P98088	Mucin-5AC OS=Homo sapiens OX=9606 GN=MUC5AC PE=1 SV=4	0	151.022	14	42	64	38	1	5654	585.2	7.02	140.43	42	metabolic process;regulation of biological process;response to stimulus	cytoplasm;extracellular;membrane;organelle lumen	protein binding;structural molecule activity	Pf00094, Pf01826, Pf08742, Pf13330	4586	ENSG00000283158.1; ENSG00000215182.8	MUC5AC	11; CHR_HG107_PATCH			0	2.516	3.225	1.282	44.5	112	143.5
Q9Y6N5	Sulfide:quinone oxidoreductase, mitochondrial OS=Homo sapiens OX=9606 GN=SQOR PE=1 SV=1	0	288.811	78	37	245	37	1	450	49.9	9.11	754.88	37	metabolic process	membrane;mitochondrion	catalytic activity	Pf07992, Pf13738	58472	ENSG00000137767.13	SQRDL; SQOR	15	Sulfur metabolism		0	0.759	0.849	1.119	115	87.3	97.7
P11678	Eosinophil peroxidase OS=Homo sapiens OX=9606 GN=EPX PE=1 SV=2	0	272.187	51	43	315	37	1	715	81	10.29	846.11	43	cellular component movement;defense response;metabolic process;regulation of biological process;response to stimulus;transport	extracellular;organelle lumen	antioxidant activity;catalytic activity;metal ion binding	Pf03098	8288	ENSG00000121053.5	EPX	17	Asthma		7	0.996	1.337	1.343	90	89.6	120.4
O95202	Mitochondrial proton/calcium exchanger protein OS=Homo sapiens OX=9606 GN=LETM1 PE=1 SV=1	0	260.053	50	38	173	37	1	739	83.3	6.7	521.06	38	cell organization and biogenesis;cellular homeostasis;transport	membrane;mitochondrion	metal ion binding;protein binding;transporter activity	Pf07766, Pf13833	3954	ENSG00000168924.14	LETM1	4			1	1.242	1.166	0.939	88	109.3	102.7
P23786	Carnitine O-palmitoyltransferase 2, mitochondrial OS=Homo sapiens OX=9606 GN=CPT2 PE=1 SV=2	0	247.806	56	37	166	37	1	658	73.7	8.18	421.55	37	metabolic process;regulation of biological process;transport	membrane;mitochondrion	catalytic activity	Pf00755	1376	ENSG00000157184.6	CPT2	1	Fatty acid degradation; PPAR signaling pathway; Fatty acid metabolism	PPAR signaling pathway; Mitochondrial LC-Fatty Acid Beta-Oxidation; PPAR Alpha Pathway; Fatty Acid Beta Oxidation	0	1.151	0.965	0.838	96.3	110.8	92.9
P41219	Peripherin OS=Homo sapiens OX=9606 GN=PRPH PE=1 SV=2	0	246.094	67	44	180	37	1	470	53.6	5.47	522.81	44		membrane	protein binding;structural molecule activity	Pf00038, Pf04732	5630	ENSG00000135406.13	PRPH	12	Amyotrophic lateral sclerosis (ALS)	Amyotrophic lateral sclerosis (ALS)	1	0.213	0.294	1.38	199	42.4	58.6
P07384	Calpain-1 catalytic subunit OS=Homo sapiens OX=9606 GN=CAPN1 PE=1 SV=1	0	235.869	49	37	137	37	1	714	81.8	5.67	391.54	37	cell death;cell organization and biogenesis;metabolic process;regulation of biological process;transport	cytoplasm;cytosol;extracellular;membrane;mitochondrion;vacuole	catalytic activity;metal ion binding;protein binding	Pf00648, Pf01067, Pf13833	823	ENSG00000014216.15	CAPN1	11	Protein processing in endoplasmic reticulum; Apoptosis; Alzheimer's disease	Integrin-mediated Cell Adhesion; Focal Adhesion; Alzheimers Disease	0	1.016	0.936	0.922	101.6	103.2	95.2
Q02880	DNA topoisomerase 2-beta OS=Homo sapiens OX=9606 GN=TOP2B PE=1 SV=3	0	216.412	31	48	92	37	1	1626	183.2	8	237.9	48	cell organization and biogenesis;cellular component movement;metabolic process;regulation of biological process	cytoplasm;cytosol;nucleus	catalytic activity;DNA binding;metal ion binding;nucleotide binding;protein binding	Pf00204, Pf00521, Pf01751, Pf02518, Pf08070, Pf13589	7155	ENSG00000077097.15	TOP2B	3	Platinum drug resistance		11	1.096	0.866	0.79	101.3	111	87.7
P11498	Pyruvate carboxylase, mitochondrial OS=Homo sapiens OX=9606 GN=PC PE=1 SV=2	0	203.778	39	37	95	37	1	1178	129.6	6.84	249.76	37	metabolic process;regulation of biological process	cytoplasm;cytosol;mitochondrion;organelle lumen	catalytic activity;metal ion binding;nucleotide binding;protein binding	Pf00289, Pf00364, Pf00682, Pf02222, Pf02436, Pf02785, Pf02786, Pf07478, Pf08443, Pf13533, Pf13535, Pf15632	5091	ENSG00000173599.13	PC	11	Citrate cycle (TCA cycle); Carbon metabolism; Pyruvate metabolism; Biosynthesis of amino acids; Metabolic pathways	Amino Acid metabolism; Glycolysis and Gluconeogenesis; Alanine and aspartate metabolism; TCA Cycle and Deficiency of Pyruvate Dehydrogenase complex (PDHc); Fatty Acid Biosynthesis	0	0.906	1.255	1.386	94.9	86	119.1
Q99460	26S proteasome non-ATPase regulatory subunit 1 OS=Homo sapiens OX=9606 GN=PSMD1 PE=1 SV=2	0	203.228	51	37	114	37	1	953	105.8	5.39	298.62	37	metabolic process;regulation of biological process;response to stimulus;transport	cytosol;extracellular;membrane;nucleus;organelle lumen;proteasome	catalytic activity;enzyme regulator activity;protein binding	Pf01851, Pf13513, Pf13646	5707	ENSG00000173692.12	PSMD1	2	Epstein-Barr virus infection; Proteasome	Proteasome Degradation; Parkin-Ubiquitin Proteasomal System pathway	0	1.107	0.876	0.791	100.6	111.4	88.1
Q9Y6C2	EMILIN-1 OS=Homo sapiens OX=9606 GN=EMILIN1 PE=1 SV=3	0	203.045	43	38	118	37	1	1016	106.6	5.17	370.81	38	cell organization and biogenesis;cellular component movement	extracellular	protein binding;structural molecule activity	Pf00386, Pf07546	11117	ENSG00000138080.13	EMILIN1	2			1	0.677	1.04	1.536	110.4	74.7	114.8
Q63ZY3	KN motif and ankyrin repeat domain-containing protein 2 OS=Homo sapiens OX=9606 GN=KANK2 PE=1 SV=1	0	196.334	58	40	87	37	1	851	91.1	5.63	216.82	40	cell death;metabolic process;regulation of biological process	cytoplasm;mitochondrion	protein binding	Pf00023, Pf12075, Pf12796, Pf13606, Pf13637, Pf13857	25959	ENSG00000197256.10	KANK2	19			3	0.578	0.591	1.022	138.3	80	81.7
Q13045	Protein flightless-1 homolog OS=Homo sapiens OX=9606 GN=FLII PE=1 SV=2	0	196.091	33	37	95	37	1	1269	144.7	6.05	256.53	37	cell organization and biogenesis;development;metabolic process;regulation of biological process	cytoplasm;cytoskeleton;cytosol;nucleus	protein binding	Pf00626, Pf12799, Pf13855	2314	ENSG00000177731.15; ENSG00000284571.1	FLII	17; CHR_HSCHR17_3_CTG1			0	0.96	0.956	0.995	102.9	98.8	98.3
O60610	Protein diaphanous homolog 1 OS=Homo sapiens OX=9606 GN=DIAPH1 PE=1 SV=2	0	178.129	37	38	82	37	1	1272	141.3	5.41	188.09	38	cell organization and biogenesis;regulation of biological process;response to stimulus;transport	cytoplasm;cytoskeleton;cytosol;membrane	catalytic activity;motor activity;protein binding;RNA binding	Pf01576, Pf02181, Pf06346, Pf06367, Pf06371, Pf11932	1729	ENSG00000131504.15	DIAPH1	5	AGE-RAGE signaling pathway in diabetic complications; Focal adhesion; Regulation of actin cytoskeleton; Shigellosis	Regulation of Actin Cytoskeleton; Regulation of Microtubule Cytoskeleton; Focal Adhesion; AGE/RAGE pathway; G13 Signaling Pathway	1	1.11	1.011	0.911	96.1	106.7	97.2
Q14BN4	Sarcolemmal membrane-associated protein OS=Homo sapiens OX=9606 GN=SLMAP PE=1 SV=1	0	172.378	43	37	73	37	1	828	95.1	5.47	203.2	37	cell organization and biogenesis;metabolic process;regulation of biological process;transport	cytoplasm;cytoskeleton;endoplasmic reticulum;membrane	protein binding;transporter activity	Pf00498, Pf01496, Pf01920, Pf02463, Pf03961, Pf04111, Pf05262, Pf05483, Pf05701, Pf07888, Pf12128, Pf13166, Pf13514	7871	ENSG00000163681.14	SLMAP	3			0	0.663	0.742	1.119	124.8	82.7	92.5
O75976	Carboxypeptidase D OS=Homo sapiens OX=9606 GN=CPD PE=1 SV=2	0	171.781	32	37	83	37	1	1380	152.8	6.05	220.42	37	metabolic process	membrane	catalytic activity;metal ion binding	Pf00246, Pf04952, Pf13620, Pf13715	1362	ENSG00000108582.11	CPD	17			0	1.325	1.362	1.027	81.4	107.8	110.8
Q15746	Myosin light chain kinase, smooth muscle OS=Homo sapiens OX=9606 GN=MYLK PE=1 SV=4	0	170.062	25	38	94	37	1	1914	210.6	6.15	263.18	38	cell organization and biogenesis;metabolic process;regulation of biological process;response to stimulus	cytoplasm;cytoskeleton;cytosol	catalytic activity;metal ion binding;nucleotide binding;protein binding	Pf00041, Pf00047, Pf00069, Pf07679, Pf07714, Pf08205, Pf13895, Pf13927	4638	ENSG00000065534.18	MYLK	3	Vascular smooth muscle contraction; cGMP-PKG signaling pathway; Oxytocin signaling pathway; Focal adhesion; Regulation of actin cytoskeleton; Gastric acid secretion; Calcium signaling pathway; Platelet activation	Association Between Physico-Chemical Features and Toxicity Associated Pathways; MicroRNAs in cardiomyocyte hypertrophy; Regulation of Actin Cytoskeleton; Endothelin Pathways; Focal Adhesion	1	0.612	0.59	0.963	136.2	83.4	80.3
P82094	TATA element modulatory factor OS=Homo sapiens OX=9606 GN=TMF1 PE=1 SV=2	0	159.486	41	37	58	37	1	1093	122.8	4.92	132.89	37	cell differentiation;cell organization and biogenesis;cellular component movement;defense response;metabolic process;regulation of biological process;response to stimulus;transport	cytoplasm;cytosol;endoplasmic reticulum;Golgi;membrane;nucleus	DNA binding;protein binding	Pf12325, Pf12329	7110	ENSG00000144747.15	TMF1	3			0	1.016	1.329	1.308	89.7	91.1	119.2
P05023	Sodium/potassium-transporting ATPase subunit alpha-1 OS=Homo sapiens OX=9606 GN=ATP1A1 PE=1 SV=1	0	465.16	50	57	511	36	1	1023	112.8	5.49	1557.85	57	cell communication;cellular homeostasis;metabolic process;regulation of biological process;response to stimulus;transport	endoplasmic reticulum;endosome;Golgi;membrane	catalytic activity;metal ion binding;nucleotide binding;protein binding;transporter activity	Pf00122, Pf00689, Pf00690, Pf00702, Pf08282, Pf12710, Pf13246	476	ENSG00000163399.15	ATP1A1	1	Bile secretion; cGMP-PKG signaling pathway; Endocrine and other factor-regulated calcium reabsorption; Protein digestion and absorption; Proximal tubule bicarbonate reclamation; Thyroid hormone signaling pathway; Insulin secretion; Adrenergic signaling in cardiomyocytes; Thyroid hormone synthesis; Pancreatic secretion; Aldosterone-regulated sodium reabsorption; Carbohydrate digestion and absorpti…	Preimplantation Embryo	26	1.288	1.204	0.934	85.9	110.7	103.4
Q16822	Phosphoenolpyruvate carboxykinase [GTP], mitochondrial OS=Homo sapiens OX=9606 GN=PCK2 PE=1 SV=4	0	319.65	64	40	230	36	1	640	70.7	7.62	674.51	40											5	1.099	0.965	0.878	97.9	107.6	94.5
P78371	T-complex protein 1 subunit beta OS=Homo sapiens OX=9606 GN=CCT2 PE=1 SV=4	0	311.722	75	36	219	36	1	535	57.5	6.46	628.64	36	cell organization and biogenesis;metabolic process;regulation of biological process;transport	cytoplasm;cytosol;extracellular;organelle lumen	nucleotide binding;protein binding	Pf00118	10576	ENSG00000166226.12	CCT2	12			0	1.129	0.833	0.737	101.3	114.4	84.3
P22307	Non-specific lipid-transfer protein OS=Homo sapiens OX=9606 GN=SCP2 PE=1 SV=2	0	298.501	64	36	233	36	1	547	59	6.89	629.64	36	cell organization and biogenesis;metabolic process;regulation of biological process;transport	cytoplasm;membrane;mitochondrion;organelle lumen	catalytic activity;protein binding;transporter activity	Pf00108, Pf00109, Pf02036, Pf02801, Pf02803, Pf08545, Pf14864	6342	ENSG00000116171.17	SCP2	1	Peroxisome; PPAR signaling pathway; Metabolic pathways; Primary bile acid biosynthesis	PPAR Alpha Pathway; Mitochondrial LC-Fatty Acid Beta-Oxidation; PPAR signaling pathway; DNA Damage Response (only ATM dependent)	0	0.794	0.959	1.207	108.9	86.6	104.5
Q12864	Cadherin-17 OS=Homo sapiens OX=9606 GN=CDH17 PE=2 SV=3	0	260.173	48	36	218	36	1	832	92.2	5.14	763.37	36	cell differentiation;cell organization and biogenesis;regulation of biological process;response to stimulus;transport	cell surface;membrane;nucleus	metal ion binding;protein binding;transporter activity	Pf00028	1015	ENSG00000079112.9	CDH17	8			0	1.317	1.032	0.784	89.6	118	92.5
P02671	Fibrinogen alpha chain OS=Homo sapiens OX=9606 GN=FGA PE=1 SV=2	0	248.671	42	36	236	36	1	866	94.9	6.01	655.33	36	cell organization and biogenesis;coagulation;defense response;metabolic process;regulation of biological process;response to stimulus;transport	cell surface;extracellular;membrane;organelle lumen	metal ion binding;protein binding;structural molecule activity	Pf00147, Pf02414, Pf08702, Pf12160	2243	ENSG00000171560.14	FGA	4	Complement and coagulation cascades; Platelet activation	VEGFA-VEGFR2 Signaling Pathway; Blood Clotting Cascade	0	0.58	1.123	1.936	111	64.4	124.6
Q9Y4W6	AFG3-like protein 2 OS=Homo sapiens OX=9606 GN=AFG3L2 PE=1 SV=2	0	220.395	44	37	147	36	1	797	88.5	8.66	396.74	37	cell organization and biogenesis;cellular homeostasis;metabolic process;regulation of biological process;response to stimulus;transport	membrane;mitochondrion	catalytic activity;metal ion binding;nucleotide binding;protein binding	Pf00004, Pf01078, Pf01434, Pf05496, Pf06068, Pf06480, Pf07724, Pf07728, Pf13191, Pf13401	10939	ENSG00000141385.9	AFG3L2	18			1	1.409	0.94	0.667	89.6	126.2	84.2
P48643	T-complex protein 1 subunit epsilon OS=Homo sapiens OX=9606 GN=CCT5 PE=1 SV=1	0	218.202	73	37	156	36	1	541	59.6	5.66	388.22	37	metabolic process;regulation of biological process;response to stimulus;transport	cytoplasm;cytoskeleton;cytosol	nucleotide binding;protein binding;RNA binding	Pf00118	22948	ENSG00000150753.11	CCT5	5			1	1.033	0.748	0.724	107.9	111.4	80.7
Q9UKV3	Apoptotic chromatin condensation inducer in the nucleus OS=Homo sapiens OX=9606 GN=ACIN1 PE=1 SV=2	0	172.566	30	36	105	36	1	1341	151.8	6.43	284.79	36	cell death;cell differentiation;cell organization and biogenesis;metabolic process;regulation of biological process	cytosol;membrane;nucleus	catalytic activity;protein binding;RNA binding	Pf02037, Pf13893	22985	ENSG00000100813.14	ACIN1	14	Spliceosome; mRNA surveillance pathway; RNA transport		0	1.103	1.165	1.056	91.8	101.3	106.9
P22897	Macrophage mannose receptor 1 OS=Homo sapiens OX=9606 GN=MRC1 PE=1 SV=1	0	162.12	29	36	67	36	1	1456	165.9	6.54	152.38	36	regulation of biological process;response to stimulus;transport	cell surface;endosome;membrane	protein binding;receptor activity;signal transducer activity	Pf00040, Pf00059, Pf00652	4360	ENSG00000260314.2	MRC1	10	Tuberculosis; Phagosome		0	0.494	0.679	1.376	138	68.2	93.8
O75376	Nuclear receptor corepressor 1 OS=Homo sapiens OX=9606 GN=NCOR1 PE=1 SV=2	0	160.473	21	39	59	36	1	2440	270	7.11	143.52	39	cell organization and biogenesis;metabolic process;regulation of biological process	cytosol;membrane;nucleus	DNA binding;protein binding	Pf00249, Pf13921	9611	ENSG00000141027.20	NCOR1	17	Thyroid hormone signaling pathway; Transcriptional misregulation in cancer; Endocrine resistance	Mecp2 and Associated Rett Syndrome; Androgen receptor signaling pathway; Ovarian Infertility Genes; Pathways Affected in Adenoid Cystic Carcinoma; Adipogenesis; Notch Signaling Pathway	2	1.203	1.357	1.127	84.3	101.4	114.3
Q9H2P0	Activity-dependent neuroprotector homeobox protein OS=Homo sapiens OX=9606 GN=ADNP PE=1 SV=1	0	157.448	38	36	63	36	1	1102	123.5	7.34	157.95	36	cell communication;metabolic process;regulation of biological process;response to stimulus	cytoplasm;nucleus	DNA binding;metal ion binding;protein binding	Pf00046, Pf12756, Pf13909	23394	ENSG00000101126.15	ADNP	20			0	1.31	1.503	1.147	78.7	103.1	118.3
Q9NR99	Matrix-remodeling-associated protein 5 OS=Homo sapiens OX=9606 GN=MXRA5 PE=1 SV=3	0	148.69	15	36	73	36	1	2828	312	8.32	184.16	36	response to stimulus	extracellular	protein binding	Pf00047, Pf07679, Pf13855, Pf13895, Pf13927	25878	ENSG00000101825.7	MXRA5	X			0	1.069	1.717	1.607	79.3	84.7	136.1
O75691	Small subunit processome component 20 homolog OS=Homo sapiens OX=9606 GN=UTP20 PE=1 SV=3	0	135.472	15	36	52	36	1	2785	318.2	7.39	130.75	36	metabolic process;regulation of biological process	cytoplasm;membrane;nucleus	protein binding;RNA binding	Pf07539	27340	ENSG00000120800.4	UTP20	12			0	1.279	1.717	1.343	75.1	96	128.9
P08238	Heat shock protein HSP 90-beta OS=Homo sapiens OX=9606 GN=HSP90AB1 PE=1 SV=4	0	425.234	65	55	466	35	1	724	83.2	5.03	1399.52	55	cell organization and biogenesis;metabolic process;regulation of biological process;response to stimulus;transport	cell surface;cytoplasm;cytosol;extracellular;membrane;mitochondrion;nucleus;organelle lumen	enzyme regulator activity;nucleotide binding;protein binding;RNA binding	Pf00183, Pf02518, Pf13589	3326	ENSG00000096384.19	HSP90AB1	6	NOD-like receptor signaling pathway; Progesterone-mediated oocyte maturation; Pathways in cancer; Prostate cancer; Protein processing in endoplasmic reticulum; Estrogen signaling pathway; PI3K-Akt signaling pathway; Antigen processing and presentation	Focal Adhesion-PI3K-Akt-mTOR-signaling pathway; NRF2 pathway	20	1.145	0.958	0.837	96.7	110.7	92.6
P14923	Junction plakoglobin OS=Homo sapiens OX=9606 GN=JUP PE=1 SV=3	0	342.782	67	41	302	35	1	745	81.7	6.14	976.45	41	cell death;cell organization and biogenesis;cellular component movement;regulation of biological process;response to stimulus;transport	cytoplasm;cytoskeleton;cytosol;extracellular;membrane;nucleus;organelle lumen	protein binding;signal transducer activity;structural molecule activity	Pf00514	3728	ENSG00000173801.16	JUP	17	Arrhythmogenic right ventricular cardiomyopathy (ARVC); Acute myeloid leukemia; Pathways in cancer; Transcriptional misregulation in cancer	Corticotropin-releasing hormone signaling pathway; Ectoderm Differentiation; Arrhythmogenic Right Ventricular Cardiomyopathy	6	1.437	1.363	0.948	78.9	113.5	107.6
Q15582	Transforming growth factor-beta-induced protein ig-h3 OS=Homo sapiens OX=9606 GN=TGFBI PE=1 SV=1	0	273.061	60	35	239	35	1	683	74.6	7.71	660.45	35	cell differentiation;cell organization and biogenesis;cell proliferation;metabolic process;regulation of biological process;response to stimulus	extracellular;membrane	protein binding	Pf02469, Pf07546	7045	ENSG00000120708.16	TGFBI	5			0	1.101	1.277	1.16	88.8	97.8	113.4
P19367	Hexokinase-1 OS=Homo sapiens OX=9606 GN=HK1 PE=1 SV=3	0	260.381	46	41	142	35	1	917	102.4	6.8	415.69	41	cellular homeostasis;metabolic process;regulation of biological process	cytosol;membrane;mitochondrion	catalytic activity;nucleotide binding;protein binding	Pf00349, Pf03727	3098	ENSG00000156515.21	HK1	10	Insulin signaling pathway; HIF-1 signaling pathway; Central carbon metabolism in cancer; Carbon metabolism; Galactose metabolism; Type II diabetes mellitus; Neomycin, kanamycin and gentamicin biosynthesis; Starch and sucrose metabolism; Fructose and mannose metabolism; Glycolysis / Gluconeogenesis; Carbohydrate digestion and absorption; Amino sugar and nucleotide sugar metabolism; Metabolic pathw…	Glycolysis and Gluconeogenesis; Cori Cycle; Glucuronidation; Photodynamic therapy-induced HIF-1 survival signaling	8	1.224	1.124	0.918	89.6	109.7	100.7
O94826	Mitochondrial import receptor subunit TOM70 OS=Homo sapiens OX=9606 GN=TOMM70 PE=1 SV=1	0	242.522	59	35	160	35	1	608	67.4	7.12	402.32	35	cell communication;metabolic process;response to stimulus;transport	membrane;mitochondrion	protein binding;transporter activity	Pf00515, Pf07719, Pf13414, Pf13424	9868	ENSG00000154174.7	TOMM70A; TOMM70	3			0	1.286	1.555	1.209	78.1	100.5	121.4
P27824	Calnexin OS=Homo sapiens OX=9606 GN=CANX PE=1 SV=2	0	230.358	42	35	201	35	1	592	67.5	4.6	637.18	35	metabolic process;regulation of biological process;response to stimulus;transport	cytoplasm;endoplasmic reticulum;membrane;organelle lumen;ribosome	metal ion binding;protein binding;RNA binding	Pf00262	821	ENSG00000127022.14; ENSG00000283777.1	CANX	5; CHR_HG30_PATCH	Protein processing in endoplasmic reticulum; HTLV-I infection; Phagosome; Thyroid hormone synthesis; Antigen processing and presentation		0	0.936	1.177	1.258	96.4	90.2	113.4
Q06210	Glutamine--fructose-6-phosphate aminotransferase [isomerizing] 1 OS=Homo sapiens OX=9606 GN=GFPT1 PE=1 SV=3	0	230.277	53	35	134	35	1	699	78.8	7.11	388.22	35	metabolic process;regulation of biological process	cytosol	catalytic activity	Pf00310, Pf01380, Pf13230, Pf13522, Pf13537, Pf13580	2673	ENSG00000198380.12	GFPT1	2	Alanine, aspartate and glutamate metabolism; Amino sugar and nucleotide sugar metabolism; Metabolic pathways; Insulin resistance		0	0.871	0.871	1	109.4	95.3	95.3
Q92499	ATP-dependent RNA helicase DDX1 OS=Homo sapiens OX=9606 GN=DDX1 PE=1 SV=2	0	225.165	54	35	158	35	1	740	82.4	7.23	478.22	35	cell organization and biogenesis;development;metabolic process;regulation of biological process;response to stimulus	cytoplasm;cytosol;membrane;nucleus	catalytic activity;DNA binding;nucleotide binding;protein binding;RNA binding	Pf00270, Pf00271, Pf00622	1653	ENSG00000079785.14	DDX1	2		DDX1 as a regulatory component of the Drosha microprocessor; mRNA Processing	0	1.156	0.853	0.738	99.7	115.2	85.1
Q15029	116 kDa U5 small nuclear ribonucleoprotein component OS=Homo sapiens OX=9606 GN=EFTUD2 PE=1 SV=1	0	211.441	47	38	126	35	1	972	109.4	5	355.77	38	cell organization and biogenesis;metabolic process;response to stimulus	cytosol;membrane;nucleus;spliceosomal complex	catalytic activity;nucleotide binding;protein binding;RNA binding	Pf00009, Pf00679, Pf03144, Pf03764, Pf14492	9343	ENSG00000108883.12	EFTUD2	17	Spliceosome	mRNA Processing	2	1.203	1.119	0.931	90.3	108.6	101.1
Q9NZB2	Constitutive coactivator of PPAR-gamma-like protein 1 OS=Homo sapiens OX=9606 GN=FAM120A PE=1 SV=2	0	205.72	41	37	109	35	1	1118	121.8	8.88	322.15	37		cytoplasm;cytosol;membrane;nucleus	RNA binding		23196	ENSG00000048828.16	FAM120A	9			1	1.152	1.009	0.876	94.9	109.3	95.8
O60763	General vesicular transport factor p115 OS=Homo sapiens OX=9606 GN=USO1 PE=1 SV=2	0	204.011	41	35	99	35	1	962	107.8	4.91	288.13	35	cell organization and biogenesis;metabolic process;transport	cytoplasm;cytosol;endoplasmic reticulum;Golgi;membrane	protein binding;RNA binding;transporter activity	Pf02403, Pf04111, Pf04869, Pf04871, Pf13166, Pf13514	8615	ENSG00000138768.14	USO1	4			0	1.07	0.888	0.831	101.4	108.5	90.1
Q13435	Splicing factor 3B subunit 2 OS=Homo sapiens OX=9606 GN=SF3B2 PE=1 SV=2	0	202.089	43	35	113	35	1	895	100.2	5.67	311.46	35	metabolic process	nucleus;spliceosomal complex	protein binding;RNA binding	Pf02037, Pf04037, Pf04046	10992	ENSG00000087365.15	SF3B2	11	Spliceosome	mRNA Processing	0	1.199	1.042	0.869	92.6	111	96.4
P08575	Receptor-type tyrosine-protein phosphatase C OS=Homo sapiens OX=9606 GN=PTPRC PE=1 SV=3	0	199.261	32	35	101	35	1	1306	147.4	6.15	300.6	35											0	0.692	0.953	1.378	113.4	78.5	108.1
Q12955	Ankyrin-3 OS=Homo sapiens OX=9606 GN=ANK3 PE=1 SV=3	0	196.654	12	41	74	35	1	4377	480.1	6.49	210.18	41	cell organization and biogenesis;regulation of biological process;response to stimulus;transport	cell surface;cytoplasm;cytoskeleton;cytosol;endoplasmic reticulum;Golgi;membrane;vacuole	protein binding;structural molecule activity	Pf00023, Pf00531, Pf00791, Pf12796, Pf13606, Pf13637, Pf13857	288	ENSG00000151150.21	ANK3	10	Proteoglycans in cancer		3	0.767	0.627	0.818	125.3	96.1	78.6
Q9NR30	Nucleolar RNA helicase 2 OS=Homo sapiens OX=9606 GN=DDX21 PE=1 SV=5	0	183.271	44	36	79	35	1	783	87.3	9.28	240.83	36	cell differentiation;metabolic process;regulation of biological process;response to stimulus	cytoplasm;membrane;nucleus	catalytic activity;nucleotide binding;protein binding;RNA binding	Pf00270, Pf00271, Pf08152, Pf14617	9188	ENSG00000165732.12	DDX21	10			1	1.581	1.732	1.095	69.6	110	120.5
Q16706	Alpha-mannosidase 2 OS=Homo sapiens OX=9606 GN=MAN2A1 PE=1 SV=2	0	180.514	40	37	88	35	1	1144	131.1	7.58	222.68	37	cell organization and biogenesis;metabolic process;regulation of biological process	Golgi;membrane	catalytic activity;metal ion binding	Pf01074, Pf07748, Pf09261	4124	ENSG00000112893.9	MAN2A1	5	N-Glycan biosynthesis; Metabolic pathways		2	0.885	1.32	1.491	93.6	82.8	123.6
O14974	Protein phosphatase 1 regulatory subunit 12A OS=Homo sapiens OX=9606 GN=PPP1R12A PE=1 SV=1	0	177.923	36	36	76	35	1	1030	115.2	5.4	194.11	36	cell organization and biogenesis;metabolic process;regulation of biological process;response to stimulus	chromosome;cytoplasm;cytoskeleton;cytosol	enzyme regulator activity;protein binding;signal transducer activity	Pf00023, Pf03961, Pf12796, Pf13606, Pf13637, Pf13857	4659	ENSG00000058272.16	PPP1R12A	12	Vascular smooth muscle contraction; cGMP-PKG signaling pathway; Oxytocin signaling pathway; Focal adhesion; Proteoglycans in cancer; Regulation of actin cytoskeleton; cAMP signaling pathway; Platelet activation	Focal Adhesion; Regulation of Actin Cytoskeleton	1	1.033	0.923	0.893	101.5	104.9	93.7
Q14571	Inositol 1,4,5-trisphosphate receptor type 2 OS=Homo sapiens OX=9606 GN=ITPR2 PE=1 SV=2	0	158.286	21	45	80	35	1	2701	307.9	6.43	198.71	45	cellular homeostasis;regulation of biological process;response to stimulus;transport	cytoplasm;endoplasmic reticulum;membrane;nucleus	metal ion binding;protein binding;receptor activity;signal transducer activity;transporter activity	Pf01365, Pf02815, Pf08454, Pf08709, Pf12670	3709	ENSG00000123104.11	ITPR2	12	Dopaminergic synapse; Serotonergic synapse; NOD-like receptor signaling pathway; Vascular smooth muscle contraction; Glutamatergic synapse; cGMP-PKG signaling pathway; Renin secretion; Oxytocin signaling pathway; Long-term potentiation; Gap junction; Phosphatidylinositol signaling system; Glucagon signaling pathway; Thyroid hormone synthesis; Pancreatic secretion; Apoptosis; Proteoglycans in canc…	Calcium Regulation in the Cardiac Cell; Alzheimers Disease; Myometrial Relaxation and Contraction Pathways	3	1.158	1.147	0.99	90.8	105.1	104.1
Q5SRE5	Nucleoporin NUP188 homolog OS=Homo sapiens OX=9606 GN=NUP188 PE=1 SV=1	0	150.164	23	35	72	35	1	1749	195.9	6.73	175.06	35	cell organization and biogenesis;cellular component movement;metabolic process;regulation of biological process;transport	membrane;nucleus	structural molecule activity	Pf10487, Pf11894	23511	ENSG00000095319.14	NUP188	9	RNA transport		0	1.104	1.397	1.266	85.7	94.6	119.7
P21980	Protein-glutamine gamma-glutamyltransferase 2 OS=Homo sapiens OX=9606 GN=TGM2 PE=1 SV=2	0	244.491	52	34	228	34	1	687	77.3	5.22	632.61	34	cell organization and biogenesis;cellular homeostasis;metabolic process;regulation of biological process;response to stimulus;transport	cytoplasm;cytosol;endoplasmic reticulum;membrane;mitochondrion	catalytic activity;metal ion binding;nucleotide binding;protein binding	Pf00868, Pf00927, Pf01841	7052	ENSG00000198959.11	TGM2	20	Huntington's disease		0	0.368	0.659	1.793	148	54.4	97.6
Q02252	Methylmalonate-semialdehyde dehydrogenase [acylating], mitochondrial OS=Homo sapiens OX=9606 GN=ALDH6A1 PE=1 SV=2	0	237.897	62	34	144	34	1	535	57.8	8.5	449.32	34	cell differentiation;metabolic process	mitochondrion;organelle lumen	catalytic activity;RNA binding	Pf00171	4329	ENSG00000119711.12	ALDH6A1	14	Propanoate metabolism; Carbon metabolism; beta-Alanine metabolism; Inositol phosphate metabolism; Metabolic pathways; Valine, leucine and isoleucine degradation		0	1.064	0.679	0.639	109.4	116.3	74.3
P08559	Pyruvate dehydrogenase E1 component subunit alpha, somatic form, mitochondrial OS=Homo sapiens OX=9606 GN=PDHA1 PE=1 SV=3	0	230.401	74	34	175	34	1	390	43.3	8.06	477.93	34	metabolic process;regulation of biological process	mitochondrion;nucleus;organelle lumen	catalytic activity;protein binding	Pf00676	5160	ENSG00000131828.13	PDHA1	X	Citrate cycle (TCA cycle); HIF-1 signaling pathway; Central carbon metabolism in cancer; Carbon metabolism; Pyruvate metabolism; Glucagon signaling pathway; Glycolysis / Gluconeogenesis; Metabolic pathways	TCA Cycle and Deficiency of Pyruvate Dehydrogenase complex (PDHc); Acetylcholine Synthesis; Amino Acid metabolism; Glycolysis and Gluconeogenesis	0	1.063	1.148	1.08	93.4	99.3	107.3
P49588	Alanine--tRNA ligase, cytoplasmic OS=Homo sapiens OX=9606 GN=AARS PE=1 SV=2	0	212.486	42	34	112	34	1	968	106.7	5.53	292.53	34	metabolic process;regulation of biological process	cytoplasm;cytosol;membrane;mitochondrion	catalytic activity;metal ion binding;nucleotide binding;RNA binding	Pf01411, Pf02272, Pf07973	16	ENSG00000090861.15	AARS	16	Aminoacyl-tRNA biosynthesis		0	1.079	0.896	0.83	100.9	108.8	90.3
Q08379	Golgin subfamily A member 2 OS=Homo sapiens OX=9606 GN=GOLGA2 PE=1 SV=3	0	208.182	46	34	102	34	1	1002	113	5.02	288.24	34	cell division;cell organization and biogenesis;metabolic process;regulation of biological process;transport	cytoplasm;cytoskeleton;Golgi;membrane;nucleus	catalytic activity;motor activity;protein binding	Pf01576, Pf15070	2801	ENSG00000167110.17	GOLGA2	9			0	1.132	1.35	1.193	86.1	97.5	116.3
Q14839	Chromodomain-helicase-DNA-binding protein 4 OS=Homo sapiens OX=9606 GN=CHD4 PE=1 SV=2	0	203.079	28	46	90	34	1	1912	217.9	5.86	230.51	46	cell organization and biogenesis;metabolic process;regulation of biological process	cytoplasm;cytoskeleton;membrane;nucleus	catalytic activity;DNA binding;metal ion binding;nucleotide binding;protein binding	Pf00176, Pf00271, Pf00385, Pf00628, Pf04851, Pf06461, Pf06465, Pf08073, Pf08074, Pf13831	1108	ENSG00000111642.14	CHD4	12	Viral carcinogenesis		11	1.171	1.329	1.135	85.7	100.4	113.9
Q08426	Peroxisomal bifunctional enzyme OS=Homo sapiens OX=9606 GN=EHHADH PE=1 SV=3	0	198.738	50	34	99	34	1	723	79.4	9.14	296.59	34	metabolic process	cytosol;mitochondrion;organelle lumen	catalytic activity;protein binding	Pf00378, Pf00725, Pf02737	1962	ENSG00000113790.10	EHHADH	3	Butanoate metabolism; Peroxisome; Fatty acid degradation; Propanoate metabolism; Carbon metabolism; Lysine degradation; PPAR signaling pathway; beta-Alanine metabolism; Metabolic pathways; Tryptophan metabolism; Valine, leucine and isoleucine degradation; Fatty acid metabolism	Valproic acid pathway; Constitutive Androstane Receptor Pathway; Mitochondrial LC-Fatty Acid Beta-Oxidation; Amino Acid metabolism; PPAR Alpha Pathway; PPAR signaling pathway	0	0.841	0.819	0.975	112.8	94.8	92.4
P25205	DNA replication licensing factor MCM3 OS=Homo sapiens OX=9606 GN=MCM3 PE=1 SV=3	0	187.217	49	34	79	34	1	808	90.9	5.77	188.94	34	metabolic process	cytoplasm;membrane;nucleus	catalytic activity;DNA binding;nucleotide binding;protein binding	Pf00493, Pf01078, Pf07728, Pf14551	4172	ENSG00000112118.18	MCM3	6	DNA replication; Cell cycle	Retinoblastoma (RB) in Cancer; Cell Cycle; DNA Replication; G1 to S cell cycle control	0	1.468	1.271	0.866	80.2	117.8	102
Q6WCQ1	Myosin phosphatase Rho-interacting protein OS=Homo sapiens OX=9606 GN=MPRIP PE=1 SV=3	0	178.64	46	35	73	34	1	1025	116.5	6.21	184.25	35		cytoplasm;cytoskeleton;cytosol	protein binding	Pf00169	23164	ENSG00000133030.20	MPRIP	17			1	1.269	1.454	1.146	80.6	102.3	117.1
Q14247	Src substrate cortactin OS=Homo sapiens OX=9606 GN=CTTN PE=1 SV=2	0	173.884	56	34	106	34	1	550	61.5	5.4	290.5	34	cell organization and biogenesis;cellular component movement;regulation of biological process;transport	cytoplasm;cytoskeleton;cytosol;Golgi;membrane	protein binding	Pf00018, Pf02218, Pf07653, Pf14604	2017	ENSG00000085733.15	CTTN	11	Tight junction; Pathogenic Escherichia coli infection; Proteoglycans in cancer; Bacterial invasion of epithelial cells; Shigellosis	Pathogenic Escherichia coli infection; Hepatitis C and Hepatocellular Carcinoma	0	1.554	1.491	0.96	74.2	115.2	110.6
Q27J81	Inverted formin-2 OS=Homo sapiens OX=9606 GN=INF2 PE=1 SV=2	0	164.389	39	35	79	34	1	1249	135.5	5.38	167.91	35	cell organization and biogenesis;regulation of biological process	cytoplasm	protein binding	Pf02181, Pf06367, Pf06371	64423	ENSG00000203485.12	INF2	14		Primary Focal Segmental Glomerulosclerosis FSGS	1	1.259	1.249	0.992	85.5	107.7	106.8
O94906	Pre-mRNA-processing factor 6 OS=Homo sapiens OX=9606 GN=PRPF6 PE=1 SV=1	0	158.949	42	34	76	34	1	941	106.9	8.25	196.01	34	cell organization and biogenesis;metabolic process;regulation of biological process	membrane;nucleus;spliceosomal complex	protein binding;RNA binding	Pf06424, Pf13414, Pf14559	24148	ENSG00000101161.7	PRPF6	20	Spliceosome	mRNA Processing	0	1.183	1.36	1.15	84.7	100.2	115.2
Q9Y2H5	Pleckstrin homology domain-containing family A member 6 OS=Homo sapiens OX=9606 GN=PLEKHA6 PE=1 SV=4	0	152.229	39	34	65	34	1	1048	117.1	9.1	168.13	34				Pf00169, Pf15413	22874	ENSG00000143850.13	PLEKHA6	1			0	1.768	1.569	0.888	69.2	122.3	108.5
P48147	Prolyl endopeptidase OS=Homo sapiens OX=9606 GN=PREP PE=1 SV=2	0	149.958	59	34	88	34	1	710	80.6	5.86	223.66	34	metabolic process	cytoplasm;cytosol;membrane;nucleus	catalytic activity;protein binding	Pf00326, Pf02897	5550	ENSG00000085377.13	PREP	6	Renin-angiotensin system		0	1.483	0.79	0.533	91.7	135.9	72.4
Q96T23	Remodeling and spacing factor 1 OS=Homo sapiens OX=9606 GN=RSF1 PE=1 SV=2	0	145.588	30	34	60	34	1	1441	163.7	5.01	127.66	34	cell organization and biogenesis;metabolic process;regulation of biological process	nucleus	catalytic activity;metal ion binding;protein binding	Pf00628, Pf15612, Pf15613	51773	ENSG00000048649.13	RSF1	11			0	1.106	1.201	1.086	90.7	100.3	108.9
P49411	Elongation factor Tu, mitochondrial OS=Homo sapiens OX=9606 GN=TUFM PE=1 SV=2	0	336.464	73	33	323	33	1	452	49.5	7.61	1125.04	33	metabolic process;response to stimulus	membrane;mitochondrion	catalytic activity;nucleotide binding;protein binding;RNA binding	Pf00009, Pf03143, Pf03144	7284		TUFM	16			0	1.072	1.006	0.938	97.5	104.5	98
P12110	Collagen alpha-2(VI) chain OS=Homo sapiens OX=9606 GN=COL6A2 PE=1 SV=4	0	264.964	30	33	272	33	1	1019	108.5	6.21	887.34	33	cell organization and biogenesis;metabolic process;response to stimulus	extracellular;membrane;organelle lumen	protein binding	Pf00092, Pf01391, Pf13519	1292	ENSG00000142173.14	COL6A2	21	Protein digestion and absorption; Focal adhesion; ECM-receptor interaction; PI3K-Akt signaling pathway	Focal Adhesion-PI3K-Akt-mTOR-signaling pathway; Focal Adhesion; miRNA targets in ECM and membrane receptors	0	0.367	0.707	1.93	144.7	53	102.3
P49368	T-complex protein 1 subunit gamma OS=Homo sapiens OX=9606 GN=CCT3 PE=1 SV=4	0	264.227	63	33	197	33	1	545	60.5	6.49	506.07	33	cell organization and biogenesis;metabolic process;regulation of biological process;transport	cytoplasm;cytoskeleton;cytosol;membrane	nucleotide binding;protein binding;RNA binding	Pf00118	7203	ENSG00000163468.14	CCT3	1			0	1.074	0.819	0.762	103.7	111.4	84.9
Q9ULC5	Long-chain-fatty-acid--CoA ligase 5 OS=Homo sapiens OX=9606 GN=ACSL5 PE=1 SV=1	0	261.631	58	35	184	33	1	683	75.9	6.92	558.02	35	metabolic process;regulation of biological process	endoplasmic reticulum;membrane;mitochondrion;nucleus	catalytic activity;nucleotide binding	Pf00501	51703	ENSG00000197142.10	ACSL5	10	Peroxisome; Fatty acid degradation; PPAR signaling pathway; Fatty acid biosynthesis; Metabolic pathways; Adipocytokine signaling pathway; Fatty acid metabolism	Fatty Acid Beta Oxidation; Fatty Acid Biosynthesis; PPAR signaling pathway	2	1.175	1.237	1.053	87.9	103.3	108.8
O60264	SWI/SNF-related matrix-associated actin-dependent regulator of chromatin subfamily A member 5 OS=Homo sapiens OX=9606 GN=SMARCA5 PE=1 SV=1	0	226.396	44	48	129	33	1	1052	121.8	8.09	322.46	48	cell organization and biogenesis;metabolic process;regulation of biological process	chromosome;nucleus	catalytic activity;DNA binding;nucleotide binding;protein binding	Pf00176, Pf00270, Pf00271, Pf04851, Pf09110, Pf09111, Pf11496	8467	ENSG00000153147.5	SMARCA5	4			14	1.268	1.633	1.288	76.9	97.5	125.6
Q99832	T-complex protein 1 subunit eta OS=Homo sapiens OX=9606 GN=CCT7 PE=1 SV=2	0	222.415	66	33	142	33	1	543	59.3	7.65	372.79	33	metabolic process;regulation of biological process;transport	cytoplasm;cytosol;mitochondrion	nucleotide binding;protein binding	Pf00118	10574	ENSG00000135624.15	CCT7	2			0	1.132	0.824	0.728	101.5	114.9	83.6
Q02818	Nucleobindin-1 OS=Homo sapiens OX=9606 GN=NUCB1 PE=1 SV=4	0	221.556	63	33	126	33	1	461	53.8	5.25	375.1	33	metabolic process;regulation of biological process;response to stimulus	cytoplasm;endoplasmic reticulum;endosome;extracellular;Golgi;membrane;nucleus;organelle lumen	DNA binding;metal ion binding;protein binding		4924	ENSG00000104805.15	NUCB1	19			0	1.054	1.343	1.274	88.3	93.1	118.6
P23246	Splicing factor, proline- and glutamine-rich OS=Homo sapiens OX=9606 GN=SFPQ PE=1 SV=2	0	218.216	41	34	149	33	1	707	76.1	9.44	404.11	34	cell organization and biogenesis;defense response;metabolic process;regulation of biological process;response to stimulus	chromosome;cytoplasm;nucleus	DNA binding;protein binding;RNA binding	Pf00076, Pf08075, Pf13893, Pf14259	6421	ENSG00000116560.10	SFPQ	1		mRNA Processing	1	1.208	0.828	0.685	98.8	119.4	81.8
P04040	Catalase OS=Homo sapiens OX=9606 GN=CAT PE=1 SV=3	0	214.284	65	33	147	33	1	527	59.7	7.39	433.63	33	cell differentiation;cell organization and biogenesis;metabolic process;regulation of biological process;response to stimulus;transport	cytosol;endoplasmic reticulum;extracellular;Golgi;membrane;mitochondrion;organelle lumen;vacuole	antioxidant activity;catalytic activity;metal ion binding;nucleotide binding;protein binding	Pf00199, Pf06628	847	ENSG00000121691.4	CAT	11	Peroxisome; Longevity regulating pathway - multiple species; Carbon metabolism; FoxO signaling pathway; Amyotrophic lateral sclerosis (ALS); Glyoxylate and dicarboxylate metabolism; Tryptophan metabolism; Longevity regulating pathway	DNA Damage Response (only ATM dependent); Tryptophan metabolism; Folate Metabolism; Amyotrophic lateral sclerosis (ALS); Oxidative Stress; Selenium Micronutrient Network	0	0.97	0.839	0.866	106.8	103.5	89.7
Q96RP9	Elongation factor G, mitochondrial OS=Homo sapiens OX=9606 GN=GFM1 PE=1 SV=2	0	198.513	46	33	110	33	1	751	83.4	7.01	318.2	33	metabolic process	mitochondrion;organelle lumen	catalytic activity;nucleotide binding;protein binding;RNA binding	Pf00009, Pf00679, Pf03144, Pf03764, Pf14492	85476	ENSG00000168827.14	GFM1	3			0	0.998	1.506	1.51	85.6	85.4	129
Q9Y3Z3	Deoxynucleoside triphosphate triphosphohydrolase SAMHD1 OS=Homo sapiens OX=9606 GN=SAMHD1 PE=1 SV=2	0	179.832	54	33	89	33	1	626	72.2	7.14	230.18	33	cell organization and biogenesis;defense response;metabolic process;regulation of biological process;response to stimulus	membrane;nucleus	catalytic activity;metal ion binding;nucleotide binding;protein binding;RNA binding	Pf00536, Pf01966, Pf07647	25939	ENSG00000101347.8	SAMHD1	20			0	0.702	0.756	1.077	122.1	85.7	92.3
P47897	Glutamine--tRNA ligase OS=Homo sapiens OX=9606 GN=QARS PE=1 SV=1	0	177.589	52	34	98	33	1	775	87.7	7.15	288.76	34	metabolic process;regulation of biological process	cytoplasm;cytosol;organelle lumen	catalytic activity;enzyme regulator activity;nucleotide binding;protein binding	Pf00749, Pf03950, Pf04557, Pf04558	5859	ENSG00000172053.17	QARS	3	Aminoacyl-tRNA biosynthesis; Metabolic pathways		0	1.075	0.93	0.865	99.8	107.3	92.8
P21399	Cytoplasmic aconitate hydratase OS=Homo sapiens OX=9606 GN=ACO1 PE=1 SV=3	0	176.096	47	33	99	33	1	889	98.3	6.68	258.37	33	cellular homeostasis;metabolic process;regulation of biological process;response to stimulus;transport	cytoplasm;cytosol;endoplasmic reticulum;Golgi;mitochondrion	catalytic activity;metal ion binding;protein binding;RNA binding	Pf00330, Pf00694	48	ENSG00000122729.18	ACO1	9	Citrate cycle (TCA cycle); Carbon metabolism; Biosynthesis of amino acids; 2-Oxocarboxylic acid metabolism; Metabolic pathways; Glyoxylate and dicarboxylate metabolism	TCA Cycle and Deficiency of Pyruvate Dehydrogenase complex (PDHc); Iron metabolism in placenta	0	1.2	0.802	0.668	99.9	119.9	80.1
O00429	Dynamin-1-like protein OS=Homo sapiens OX=9606 GN=DNM1L PE=1 SV=2	0	174.578	56	33	77	33	1	736	81.8	6.81	191.25	33	cell death;cell organization and biogenesis;regulation of biological process;response to stimulus;transport	cytoplasm;cytoskeleton;cytosol;endoplasmic reticulum;Golgi;membrane;mitochondrion	catalytic activity;enzyme regulator activity;nucleotide binding;protein binding	Pf00350, Pf01031, Pf02212	10059	ENSG00000087470.17	DNM1L	12	TNF signaling pathway; NOD-like receptor signaling pathway	Synaptic Vesicle Pathway	0	1.209	0.933	0.771	95.5	115.5	89
O14936	Peripheral plasma membrane protein CASK OS=Homo sapiens OX=9606 GN=CASK PE=1 SV=3	0	159.119	38	33	78	33	1	926	105.1	6.43	218.62	33	metabolic process;regulation of biological process;transport	cytoplasm;cytoskeleton;cytosol;membrane;nucleus	catalytic activity;nucleotide binding;protein binding	Pf00018, Pf00069, Pf00595, Pf00625, Pf02828, Pf07653, Pf07714, Pf13180, Pf14604	8573	ENSG00000147044.20	CASK	X	Tight junction	Parkin-Ubiquitin Proteasomal System pathway	0	1.251	1.006	0.804	92.1	115.2	92.7
Q7Z2W4	Zinc finger CCCH-type antiviral protein 1 OS=Homo sapiens OX=9606 GN=ZC3HAV1 PE=1 SV=3	0	157.437	46	33	64	33	1	902	101.4	8.4	147.71	33	defense response;metabolic process;regulation of biological process;response to stimulus	cytoplasm;cytosol;nucleus	catalytic activity;metal ion binding;nucleotide binding;protein binding;RNA binding	Pf00644	56829	ENSG00000105939.12	ZC3HAV1	7			0	1.131	1.359	1.202	86	97.2	116.8
Q9BQG0	Myb-binding protein 1A OS=Homo sapiens OX=9606 GN=MYBBP1A PE=1 SV=2	0	154.341	29	33	63	33	1	1328	148.8	9.28	148.09	33	cell communication;cell differentiation;metabolic process;regulation of biological process;response to stimulus;transport	cytoplasm;membrane;nucleus	catalytic activity;DNA binding;protein binding;RNA binding	Pf04931, Pf05793, Pf11593, Pf12815	10514	ENSG00000132382.14	MYBBP1A	17		Energy Metabolism	0	1.44	1.636	1.136	73.6	106	120.4
P30622	CAP-Gly domain-containing linker protein 1 OS=Homo sapiens OX=9606 GN=CLIP1 PE=1 SV=2	0	153.574	30	38	56	33	1	1438	162.1	5.36	126.6	38	cell differentiation;cell organization and biogenesis;metabolic process;regulation of biological process;transport	chromosome;cytoplasm;cytoskeleton;cytosol;endosome;membrane	catalytic activity;metal ion binding;motor activity;protein binding	Pf01302, Pf01576, Pf02463, Pf04111, Pf05557, Pf05622, Pf05667, Pf05701, Pf06160, Pf07111, Pf10174, Pf12128, Pf13166, Pf15254	6249	ENSG00000130779.19	CLIP1	12	mTOR signaling pathway	Regulation of Microtubule Cytoskeleton	4	0.951	0.899	0.946	105.3	100.1	94.6
Q4V328	GRIP1-associated protein 1 OS=Homo sapiens OX=9606 GN=GRIPAP1 PE=1 SV=2	0	147.166	56	33	60	33	1	841	95.9	5.11	147.47	33											0	0.929	1.141	1.227	97.7	90.8	111.5
P33527	Multidrug resistance-associated protein 1 OS=Homo sapiens OX=9606 GN=ABCC1 PE=1 SV=3	0	141.412	27	35	58	33	1	1531	171.5	7.11	139.79	35	cell organization and biogenesis;cellular component movement;metabolic process;response to stimulus;transport	membrane	catalytic activity;nucleotide binding;transporter activity	Pf00005, Pf00664	4363	ENSG00000278183.4; ENSG00000103222.18	ABCC1	16; CHR_HSCHR16_1_CTG1	MicroRNAs in cancer; Antifolate resistance; Sphingolipid signaling pathway; Vitamin digestion and absorption; ABC transporters	Irinotecan Pathway	1	1.376	1.743	1.267	72.8	100.2	127
Q92673	Sortilin-related receptor OS=Homo sapiens OX=9606 GN=SORL1 PE=1 SV=2	0	134.974	18	33	49	33	1	2214	248.3	5.55	121.28	33	metabolic process;regulation of biological process;response to stimulus;transport	endoplasmic reticulum;endosome;extracellular;Golgi;membrane	protein binding;receptor activity;signal transducer activity	Pf00041, Pf00057, Pf00058, Pf12999	6653	ENSG00000137642.12	SORL1	11			0	1.28	1.246	0.973	85.1	108.9	106
Q9Y520	Protein PRRC2C OS=Homo sapiens OX=9606 GN=PRRC2C PE=1 SV=4	0	125.862	14	34	49	33	1	2896	316.7	9.13	105.93	34	cell differentiation	membrane	protein binding;RNA binding	Pf07001	23215		PRRC2C	1			1	1.294	1.098	0.848	88.4	114.5	97.1
Q12906	Interleukin enhancer-binding factor 3 OS=Homo sapiens OX=9606 GN=ILF3 PE=1 SV=3	0	298.55	44	36	215	32	1	894	95.3	8.76	599.59	36	defense response;metabolic process;regulation of biological process;response to stimulus	cytoplasm;extracellular;membrane;mitochondrion;nucleus	DNA binding;protein binding;RNA binding	Pf00035, Pf07528, Pf14709	3609	ENSG00000129351.17	ILF3	19			4	1.318	1.096	0.832	87.9	115.8	96.3
P02675	Fibrinogen beta chain OS=Homo sapiens OX=9606 GN=FGB PE=1 SV=2	0	297.338	70	32	306	32	1	491	55.9	8.27	890.18	32	cell organization and biogenesis;coagulation;defense response;metabolic process;regulation of biological process;response to stimulus;transport	cell surface;cytoplasm;extracellular;membrane;organelle lumen	protein binding;structural molecule activity	Pf00147, Pf08702	2244	ENSG00000171564.11	FGB	4	Complement and coagulation cascades; Platelet activation	Blood Clotting Cascade; Complement and Coagulation Cascades; VEGFA-VEGFR2 Signaling Pathway	0	0.547	1.185	2.168	109.8	60	130.1
P35222	Catenin beta-1 OS=Homo sapiens OX=9606 GN=CTNNB1 PE=1 SV=1	0	290.958	59	38	225	32	1	781	85.4	5.86	726.03	38	cell communication;cell differentiation;cell growth;cell organization and biogenesis;cell proliferation;cellular component movement;metabolic process;regulation of biological process;response to stimulus;transport	cytoplasm;cytoskeleton;cytosol;membrane;nucleus	DNA binding;protein binding;signal transducer activity	Pf00514	1499	ENSG00000168036.16	CTNNB1	3	Arrhythmogenic right ventricular cardiomyopathy (ARVC); Tight junction; Pathogenic Escherichia coli infection; Hippo signaling pathway; Rap1 signaling pathway; Endometrial cancer; Breast cancer; Colorectal cancer; Pathways in cancer; Prostate cancer; Thyroid hormone signaling pathway; HTLV-I infection; Melanogenesis; Wnt signaling pathway; Focal adhesion; Proteoglycans in cancer; Adherens junctio…	Neural Crest Differentiation; Focal Adhesion; VEGFA-VEGFR2 Signaling Pathway; Androgen receptor signaling pathway; Brain-Derived Neurotrophic Factor (BDNF) signaling pathway; Corticotropin-releasing hormone signaling pathway; H19 action Rb-E2F1 signaling and CDK-beta-catenin activity; Arrhythmogenic Right Ventricular Cardiomyopathy; ESC Pluripotency Pathways; Heart Development; Regulation of Wnt/…	0	1.381	1.375	0.996	79.9	110.3	109.8
P00367	Glutamate dehydrogenase 1, mitochondrial OS=Homo sapiens OX=9606 GN=GLUD1 PE=1 SV=2	0	279.247	53	32	244	32	1	558	61.4	7.8	762.98	32	cell organization and biogenesis;metabolic process;regulation of biological process	cytoplasm;mitochondrion;organelle lumen	catalytic activity;nucleotide binding;protein binding	Pf00208, Pf02812	2746	ENSG00000148672.8	GLUD1	10	Arginine biosynthesis; Carbon metabolism; Proximal tubule bicarbonate reclamation; Alanine, aspartate and glutamate metabolism; Nitrogen metabolism; Metabolic pathways; D-Glutamine and D-glutamate metabolism	Amino Acid metabolism; Urea cycle and metabolism of amino groups	0	1.007	1.018	1.01	99.2	99.9	100.9
Q6P996	Pyridoxal-dependent decarboxylase domain-containing protein 1 OS=Homo sapiens OX=9606 GN=PDXDC1 PE=1 SV=2	0	229.373	51	32	124	32	1	788	86.7	5.38	360.69	32	metabolic process	Golgi	catalytic activity;protein binding	Pf00282, Pf01212	23042; 102724985	ENSG00000275498.5; ENSG00000179889.18	PDXDC1; LOC102724985	16; CHR_HSCHR16_1_CTG1			0	0.948	0.977	1.031	102.6	97.2	100.2
P02786	Transferrin receptor protein 1 OS=Homo sapiens OX=9606 GN=TFRC PE=1 SV=2	0	210.561	47	32	121	32	1	760	84.8	6.61	367.91	32	cell differentiation;cell organization and biogenesis;cellular homeostasis;metabolic process;regulation of biological process;response to stimulus;transport	cell surface;endosome;extracellular;membrane	protein binding;receptor activity;RNA binding;transporter activity	Pf02225, Pf04253, Pf04389	7037	ENSG00000072274.12	TFRC	3	Endocytosis; HIF-1 signaling pathway; Hematopoietic cell lineage; Phagosome	Iron metabolism in placenta	0	1.547	2.815	1.82	56	86.5	157.5
P50416	Carnitine O-palmitoyltransferase 1, liver isoform OS=Homo sapiens OX=9606 GN=CPT1A PE=1 SV=2	0	203.963	44	32	120	32	1	773	88.3	8.65	353.44	32	cell differentiation;cell organization and biogenesis;metabolic process;regulation of biological process;response to stimulus;transport	membrane;mitochondrion	catalytic activity;protein binding	Pf00755	1374	ENSG00000110090.12	CPT1A	11	Fatty acid degradation; PPAR signaling pathway; Glucagon signaling pathway; AMPK signaling pathway; Insulin resistance; Adipocytokine signaling pathway; Fatty acid metabolism	Mitochondrial LC-Fatty Acid Beta-Oxidation; PPAR signaling pathway; PPAR Alpha Pathway; AMP-activated Protein Kinase (AMPK) Signaling; Fatty Acid Beta Oxidation; Leptin and adiponectin; Sudden Infant Death Syndrome (SIDS) Susceptibility Pathways	0	0.8	1.067	1.334	104.7	83.7	111.7
P42224	Signal transducer and activator of transcription 1-alpha/beta OS=Homo sapiens OX=9606 GN=STAT1 PE=1 SV=2	0	192.292	46	32	99	32	1	750	87.3	6.05	255.56	32	cell death;cell differentiation;cell proliferation;cellular component movement;defense response;metabolic process;regulation of biological process;response to stimulus	cytoplasm;cytosol;nucleus	DNA binding;protein binding;signal transducer activity	Pf00017, Pf01017, Pf02864, Pf02865, Pf12162, Pf13204	6772	ENSG00000115415.18	STAT1	2	Th1 and Th2 cell differentiation; Inflammatory bowel disease (IBD); NOD-like receptor signaling pathway; Osteoclast differentiation; Hepatitis B; Pancreatic cancer; Prolactin signaling pathway; Leishmaniasis; Pathways in cancer; Thyroid hormone signaling pathway; AGE-RAGE signaling pathway in diabetic complications; Tuberculosis; Toxoplasmosis; Jak-STAT signaling pathway; Measles; Toll-like recep…	IL-9 Signaling Pathway; Type II interferon signaling (IFNG); EPO Receptor Signaling; Endoderm Differentiation; Endochondral Ossification; VEGFA-VEGFR2 Signaling Pathway; p38 MAPK Signaling Pathway; Oncostatin M Signaling Pathway; IL-6 signaling pathway; AGE/RAGE pathway; Adipogenesis; Prolactin Signaling Pathway; IL-5 Signaling Pathway; Human Thyroid Stimulating Hormone (TSH) signaling pathway; I…	0	0.847	1.721	2.033	84.1	71.2	144.7
A0FGR8	Extended synaptotagmin-2 OS=Homo sapiens OX=9606 GN=ESYT2 PE=1 SV=1	0	191.204	39	32	97	32	1	921	102.3	9.26	295.86	32	metabolic process;transport	endoplasmic reticulum;membrane	metal ion binding;protein binding	Pf00168	57488		ESYT2	7			0	1.177	1.367	1.161	84.6	99.7	115.7
Q92538	Golgi-specific brefeldin A-resistance guanine nucleotide exchange factor 1 OS=Homo sapiens OX=9606 GN=GBF1 PE=1 SV=2	0	190.816	23	33	90	32	1	1859	206.3	5.73	204.88	33	cell organization and biogenesis;cellular component movement;metabolic process;regulation of biological process;response to stimulus;transport	cytoplasm;cytosol;Golgi;membrane;mitochondrion;organelle lumen	protein binding	Pf01369, Pf12783	8729	ENSG00000107862.4	GBF1	10	Endocytosis		0	0.957	1.142	1.193	96.8	92.6	110.6
Q15031	Probable leucine--tRNA ligase, mitochondrial OS=Homo sapiens OX=9606 GN=LARS2 PE=1 SV=2	0	173.515	44	32	98	32	1	903	101.9	8.22	221.19	32	cell organization and biogenesis;metabolic process;regulation of biological process	mitochondrion;organelle lumen	catalytic activity;nucleotide binding	Pf00133, Pf08264, Pf09334, Pf13603	23395	ENSG00000011376.9	LARS2	3	Aminoacyl-tRNA biosynthesis	Amino Acid metabolism	0	1.239	1.242	1.003	86.2	106.8	107.1
P17301	Integrin alpha-2 OS=Homo sapiens OX=9606 GN=ITGA2 PE=1 SV=1	0	172.61	35	32	87	32	1	1181	129.2	5.31	213.44	32	cell differentiation;cell organization and biogenesis;cell proliferation;cellular component movement;coagulation;regulation of biological process;response to stimulus	cell surface;membrane;nucleus	metal ion binding;protein binding;receptor activity;signal transducer activity	Pf00092, Pf01839, Pf08441, Pf13517, Pf13519	3673		ITGA2	5	Arrhythmogenic right ventricular cardiomyopathy (ARVC); Dilated cardiomyopathy; Hematopoietic cell lineage; Pathways in cancer; Phagosome; Focal adhesion; Proteoglycans in cancer; Regulation of actin cytoskeleton; Small cell lung cancer; ECM-receptor interaction; PI3K-Akt signaling pathway; Hypertrophic cardiomyopathy (HCM); Platelet activation	TGF-beta Signaling Pathway; Integrin-mediated Cell Adhesion; Arrhythmogenic Right Ventricular Cardiomyopathy; Focal Adhesion; Interleukin-11 Signaling Pathway	0	1.335	1.47	1.101	78.9	105.2	115.9
P19338	Nucleolin OS=Homo sapiens OX=9606 GN=NCL PE=1 SV=3	0	170.12	41	32	178	32	1	710	76.6	4.7	479.74	32	regulation of biological process;response to stimulus	cytoplasm;membrane;nucleus	DNA binding;protein binding;RNA binding	Pf00076, Pf13893, Pf14259	4691	ENSG00000115053.15	NCL	2	Pathogenic Escherichia coli infection	VEGFA-VEGFR2 Signaling Pathway; Pathogenic Escherichia coli infection	0	1.474	0.838	0.569	90.6	133.5	75.9
P55786	Puromycin-sensitive aminopeptidase OS=Homo sapiens OX=9606 GN=NPEPPS PE=1 SV=2	0	163.294	37	32	77	32	1	919	103.2	5.72	229.07	32	metabolic process;response to stimulus	cytoplasm;cytosol;nucleus	catalytic activity;metal ion binding	Pf01433, Pf11838, Pf13485	9520	ENSG00000141279.15	NPEPPS	17			0	0.929	0.781	0.841	110.7	102.8	86.4
Q86SF2	N-acetylgalactosaminyltransferase 7 OS=Homo sapiens OX=9606 GN=GALNT7 PE=1 SV=1	0	161.132	54	32	88	32	1	657	75.3	7.11	219.36	32	metabolic process	Golgi;membrane	catalytic activity;metal ion binding	Pf00535, Pf00652, Pf02709, Pf10111	51809	ENSG00000109586.11	GALNT7	4	Mucin type O-glycan biosynthesis; Metabolic pathways		0	1.235	1.39	1.126	82.8	102.2	115.1
Q13464	Rho-associated protein kinase 1 OS=Homo sapiens OX=9606 GN=ROCK1 PE=1 SV=1	0	152.911	29	40	60	32	1	1354	158.1	5.9	139.27	40	cell death;cell organization and biogenesis;cellular component movement;metabolic process;regulation of biological process;response to stimulus;transport	cytoplasm;cytoskeleton;cytosol;extracellular;Golgi;membrane;organelle lumen	catalytic activity;metal ion binding;motor activity;nucleotide binding;protein binding	Pf00069, Pf00130, Pf00169, Pf00433, Pf01576, Pf02463, Pf03962, Pf04111, Pf04156, Pf05557, Pf05622, Pf06160, Pf07714, Pf07888, Pf08912, Pf09726, Pf09789, Pf10174, Pf12128, Pf12795, Pf14531, Pf14915, Pf15619	6093	ENSG00000067900.7	ROCK1	18	TGF-beta signaling pathway; Vascular smooth muscle contraction; Pathogenic Escherichia coli infection; MicroRNAs in cancer; cGMP-PKG signaling pathway; Oxytocin signaling pathway; Pathways in cancer; Focal adhesion; Proteoglycans in cancer; Salmonella infection; Regulation of actin cytoskeleton; Leukocyte transendothelial migration; Sphingolipid signaling pathway; Chemokine signaling pathway; Axo…	VEGFA-VEGFR2 Signaling Pathway; Pathogenic Escherichia coli infection; MicroRNAs in cardiomyocyte hypertrophy; EGF/EGFR Signaling Pathway; Focal Adhesion; Androgen receptor signaling pathway; Chemokine signaling pathway; AGE/RAGE pathway; Leptin signaling pathway; G13 Signaling Pathway; TGF-beta Signaling Pathway; Integrin-mediated Cell Adhesion; Regulation of Actin Cytoskeleton; Regulation of Mi…	1	0.883	0.739	0.838	114.4	101	84.6
P51610	Host cell factor 1 OS=Homo sapiens OX=9606 GN=HCFC1 PE=1 SV=2	0	152.757	23	33	80	32	1	2035	208.6	7.46	201.27	33	cell organization and biogenesis;metabolic process;regulation of biological process;response to stimulus	cytoplasm;membrane;nucleus	catalytic activity;protein binding	Pf01344, Pf13415, Pf13418, Pf13854, Pf13964	3054	ENSG00000172534.13	HCFC1	X	Herpes simplex infection	Mitochondrial Gene Expression	1	1.153	1.039	0.901	94	108.4	97.6
P10586	Receptor-type tyrosine-protein phosphatase F OS=Homo sapiens OX=9606 GN=PTPRF PE=1 SV=2	0	151.453	28	35	59	32	1	1907	212.7	6.3	119.72	35	cell organization and biogenesis;cellular component movement;metabolic process;regulation of biological process;response to stimulus	membrane	catalytic activity;protein binding;receptor activity;signal transducer activity	Pf00041, Pf00047, Pf00102, Pf07679, Pf13895, Pf13927, Pf14566	5792	ENSG00000142949.16	PTPRF	1	Insulin signaling pathway; Cell adhesion molecules (CAMs); Adherens junction; Insulin resistance	Insulin Signaling; Brain-Derived Neurotrophic Factor (BDNF) signaling pathway	3	0.898	0.837	0.932	109.7	98.5	91.8
Q9HC35	Echinoderm microtubule-associated protein-like 4 OS=Homo sapiens OX=9606 GN=EML4 PE=1 SV=3	0	149.836	33	32	69	32	1	981	108.8	6.4	190.18	32		cytoplasm;cytoskeleton;membrane	protein binding	Pf00400, Pf03451	27436	ENSG00000143924.18	EML4	2	Non-small cell lung cancer		0	1.146	0.731	0.638	104.3	119.5	76.2
Q9Y4K1	Beta/gamma crystallin domain-containing protein 1 OS=Homo sapiens OX=9606 GN=CRYBG1 PE=1 SV=3	0	148.899	26	32	56	32	1	1723	188.6	5.86	157.37	32				Pf00030, Pf00652	202	ENSG00000112297.14	AIM1; CRYBG1	6			0	1.397	1.341	0.96	80.3	112.1	107.6
Q9H2G2	STE20-like serine/threonine-protein kinase OS=Homo sapiens OX=9606 GN=SLK PE=1 SV=1	0	144.192	29	34	50	32	1	1235	142.6	5.15	131.31	34	cell death;cell organization and biogenesis;metabolic process;regulation of biological process;response to stimulus	cytoplasm	catalytic activity;nucleotide binding;protein binding	Pf00069, Pf07714, Pf12474, Pf14531	9748	ENSG00000065613.13	SLK	10	Oocyte meiosis		2	1.05	0.829	0.79	104.2	109.4	86.4
Q13428	Treacle protein OS=Homo sapiens OX=9606 GN=TCOF1 PE=1 SV=3	0	143.491	25	32	57	32	1	1488	152	9.04	150.48	32	cell organization and biogenesis;regulation of biological process;transport	cytosol;nucleus	protein binding;RNA binding;transporter activity	Pf03546	6949	ENSG00000070814.17	TCOF1	5	Ribosome biogenesis in eukaryotes		0	1.501	1.066	0.711	84.1	126.2	89.7
Q6PGP7	Tetratricopeptide repeat protein 37 OS=Homo sapiens OX=9606 GN=TTC37 PE=1 SV=1	0	131.21	23	32	54	32	1	1564	175.4	7.53	128.28	32	metabolic process	cytoplasm;cytosol;nucleus	protein binding	Pf00515, Pf13414, Pf13424, Pf13429, Pf13432, Pf14559	9652	ENSG00000198677.10	TTC37	5	RNA degradation		0	1.015	0.95	0.936	101.2	102.7	96.1
P07900	Heat shock protein HSP 90-alpha OS=Homo sapiens OX=9606 GN=HSP90AA1 PE=1 SV=5	0	398.212	62	51	456	31	1	732	84.6	5.02	1318.66	51	cell organization and biogenesis;metabolic process;regulation of biological process;response to stimulus;transport	cytoplasm;cytosol;extracellular;membrane;nucleus;organelle lumen	catalytic activity;enzyme regulator activity;nucleotide binding;protein binding;RNA binding	Pf00183, Pf02518, Pf13589	3320	ENSG00000080824.18	HSP90AA1	14	NOD-like receptor signaling pathway; Progesterone-mediated oocyte maturation; Pathways in cancer; Prostate cancer; Protein processing in endoplasmic reticulum; Estrogen signaling pathway; PI3K-Akt signaling pathway; Antigen processing and presentation	Aryl Hydrocarbon Receptor Pathway; VEGFA-VEGFR2 Signaling Pathway; Aryl Hydrocarbon Receptor; EBV LMP1 signaling; NRF2 pathway; Nucleotide-binding Oligomerization Domain (NOD) pathway; Constitutive Androstane Receptor Pathway; Corticotropin-releasing hormone signaling pathway; TNF alpha Signaling Pathway; Focal Adhesion-PI3K-Akt-mTOR-signaling pathway	2	1.193	0.847	0.71	98.7	117.8	83.6
P55084	Trifunctional enzyme subunit beta, mitochondrial OS=Homo sapiens OX=9606 GN=HADHB PE=1 SV=3	0	262.731	60	31	268	31	1	474	51.3	9.41	729.67	31	metabolic process	endoplasmic reticulum;membrane;mitochondrion	catalytic activity;protein binding;RNA binding	Pf00108, Pf00109, Pf02803	3032	ENSG00000138029.13	HADHB	2	Fatty acid degradation; Fatty acid elongation; Metabolic pathways; Valine, leucine and isoleucine degradation; Fatty acid metabolism	Sudden Infant Death Syndrome (SIDS) Susceptibility Pathways; Valproic acid pathway; Fatty Acid Beta Oxidation	0	0.982	0.916	0.933	103.5	101.6	94.8
P54868	Hydroxymethylglutaryl-CoA synthase, mitochondrial OS=Homo sapiens OX=9606 GN=HMGCS2 PE=1 SV=1	0	251.795	67	33	251	31	1	508	56.6	8.16	710.47	33	metabolic process;regulation of biological process	membrane;mitochondrion;organelle lumen	catalytic activity	Pf01154, Pf08540, Pf08545	3158	ENSG00000134240.11	HMGCS2	1	Butanoate metabolism; PPAR signaling pathway; Synthesis and degradation of ketone bodies; Terpenoid backbone biosynthesis; Metabolic pathways; Valine, leucine and isoleucine degradation	PPAR signaling pathway; Synthesis and Degradation of Ketone Bodies; Amino Acid metabolism	2	1.14	0.652	0.572	107.4	122.5	70.1
Q15067	Peroxisomal acyl-coenzyme A oxidase 1 OS=Homo sapiens OX=9606 GN=ACOX1 PE=1 SV=3	0	219.506	60	31	119	31	1	660	74.4	8.16	339.67	31	cell organization and biogenesis;metabolic process;regulation of biological process	cytoplasm;membrane;mitochondrion;nucleus;organelle lumen	catalytic activity;nucleotide binding;protein binding	Pf01756, Pf02770, Pf14749	51	ENSG00000161533.11	ACOX1	17	Peroxisome; Fatty acid degradation; PPAR signaling pathway; Biosynthesis of unsaturated fatty acids; alpha-Linolenic acid metabolism; Metabolic pathways; cAMP signaling pathway; Fatty acid metabolism	PPAR signaling pathway; Estrogen Receptor Pathway	0	0.685	0.764	1.116	122.5	83.9	93.6
P50991	T-complex protein 1 subunit delta OS=Homo sapiens OX=9606 GN=CCT4 PE=1 SV=4	0	217.686	69	32	141	31	1	539	57.9	7.83	424.26	32	metabolic process;regulation of biological process;transport	cytoplasm;cytoskeleton;cytosol	nucleotide binding;protein binding;RNA binding	Pf00118	10575	ENSG00000115484.14	CCT4	2			0	1.105	0.822	0.744	102.5	113.3	84.3
Q14974	Importin subunit beta-1 OS=Homo sapiens OX=9606 GN=KPNB1 PE=1 SV=2	0	215.248	45	31	133	31	1	876	97.1	4.78	376.92	31	cell organization and biogenesis;cellular component movement;metabolic process;regulation of biological process;response to stimulus;transport	cytoplasm;cytosol;extracellular;membrane;nucleus;organelle lumen	metal ion binding;protein binding;RNA binding;transporter activity	Pf02985, Pf03810, Pf13513, Pf13646	3837	ENSG00000108424.9	KPNB1	17	RNA transport	Sterol Regulatory Element-Binding Proteins (SREBP) signalling	0	1.162	1.122	0.966	91.4	106.1	102.5
Q01813	ATP-dependent 6-phosphofructokinase, platelet type OS=Homo sapiens OX=9606 GN=PFKP PE=1 SV=2	0	207.956	45	34	101	31	1	784	85.5	7.55	274.42	34	metabolic process	cytoplasm;cytosol;membrane;nucleus	catalytic activity;metal ion binding;nucleotide binding;protein binding	Pf00365	5214	ENSG00000067057.16	PFKP	10	Central carbon metabolism in cancer; Carbon metabolism; Galactose metabolism; Thyroid hormone signaling pathway; Fructose and mannose metabolism; Pentose phosphate pathway; AMPK signaling pathway; Glycolysis / Gluconeogenesis; RNA degradation; Biosynthesis of amino acids; Metabolic pathways	Cori Cycle; Glycolysis and Gluconeogenesis	4	1.027	0.918	0.893	101.9	104.7	93.5
O60701	UDP-glucose 6-dehydrogenase OS=Homo sapiens OX=9606 GN=UGDH PE=1 SV=1	0	200.094	74	31	112	31	1	494	55	7.12	325.42	31	metabolic process	cytosol;nucleus	catalytic activity;nucleotide binding	Pf00984, Pf03720, Pf03721	7358	ENSG00000109814.11	UGDH	4	Ascorbate and aldarate metabolism; Amino sugar and nucleotide sugar metabolism; Pentose and glucuronate interconversions; Metabolic pathways	Glucuronidation	0	0.736	0.392	0.533	141	103.8	55.3
O14980	Exportin-1 OS=Homo sapiens OX=9606 GN=XPO1 PE=1 SV=1	0	195.945	37	31	86	31	1	1071	123.3	6.06	233.65	31	cell organization and biogenesis;regulation of biological process;response to stimulus;transport	chromosome;cytoplasm;cytosol;membrane;nucleus	protein binding;RNA binding;transporter activity	Pf03810, Pf08389, Pf08767	7514	ENSG00000082898.16	XPO1	2	Epstein-Barr virus infection; Ribosome biogenesis in eukaryotes; HTLV-I infection; RNA transport; Influenza A	eIF5A regulation in response to inhibition of the nuclear export system	0	1.133	1.084	0.957	93.2	105.7	101.1
Q9BQS7	Hephaestin OS=Homo sapiens OX=9606 GN=HEPH PE=1 SV=3	0	194.092	29	31	100	31	1	1158	130.4	5.99	286.35	31	cellular homeostasis;metabolic process;transport	membrane	catalytic activity;metal ion binding	Pf00394, Pf07731, Pf07732	9843	ENSG00000089472.16	HEPH	X	Porphyrin and chlorophyll metabolism; Mineral absorption		0	1.351	1.385	1.025	80.3	108.5	111.2
Q3SY69	Mitochondrial 10-formyltetrahydrofolate dehydrogenase OS=Homo sapiens OX=9606 GN=ALDH1L2 PE=1 SV=2	0	185.34	44	35	77	31	1	923	101.7	6.52	223.26	35	metabolic process	cytoplasm;mitochondrion;organelle lumen	catalytic activity	Pf00171, Pf00550, Pf00551, Pf02911	160428	ENSG00000136010.13	ALDH1L2	12	One carbon pool by folate		3	0.534	0.727	1.361	132.7	70.8	96.4
Q13200	26S proteasome non-ATPase regulatory subunit 2 OS=Homo sapiens OX=9606 GN=PSMD2 PE=1 SV=3	0	182.021	44	31	88	31	1	908	100.1	5.2	257.59	31	metabolic process;regulation of biological process;response to stimulus;transport	cytoplasm;cytosol;extracellular;membrane;nucleus;organelle lumen;proteasome	catalytic activity;enzyme regulator activity;nucleotide binding;protein binding	Pf01851	5708	ENSG00000175166.16	PSMD2	3	Epstein-Barr virus infection; Proteasome	TNF alpha Signaling Pathway; Parkin-Ubiquitin Proteasomal System pathway; Proteasome Degradation	0	1.081	0.911	0.842	100.3	108.4	91.3
P15144	Aminopeptidase N OS=Homo sapiens OX=9606 GN=ANPEP PE=1 SV=4	0	178.476	31	31	79	31	1	967	109.5	5.48	218.63	31	cell communication;cell differentiation;development;metabolic process;regulation of biological process;response to stimulus;transport	membrane;nucleus	catalytic activity;metal ion binding;receptor activity	Pf01433, Pf10023, Pf11838, Pf13485	290	ENSG00000166825.13	ANPEP	15	Hematopoietic cell lineage; Glutathione metabolism; Renin-angiotensin system; Metabolic pathways	Cardiac Progenitor Differentiation; Glutathione metabolism	0	0.496	0.602	1.213	143	70.9	86.1
Q8IVT2	Mitotic interactor and substrate of PLK1 OS=Homo sapiens OX=9606 GN=MISP PE=1 SV=1	0	174.837	47	32	98	31	1	679	75.3	6.83	279.96	32	cell division	cytoplasm;cytoskeleton;membrane	protein binding	Pf15304	126353	ENSG00000099812.8	C19orf21; MISP	19			0	1.335	1.921	1.439	70.5	94.1	135.4
Q14643	Inositol 1,4,5-trisphosphate receptor type 1 OS=Homo sapiens OX=9606 GN=ITPR1 PE=1 SV=3	0	166.53	18	43	79	31	1	2758	313.7	6.04	195.07	43	cell death;cellular homeostasis;regulation of biological process;response to stimulus;transport	cytoplasm;endoplasmic reticulum;membrane	metal ion binding;protein binding;receptor activity;signal transducer activity;transporter activity	Pf00520, Pf01365, Pf02815, Pf08454, Pf08709	3708	ENSG00000150995.18	ITPR1	3	Dopaminergic synapse; Serotonergic synapse; NOD-like receptor signaling pathway; Vascular smooth muscle contraction; Glutamatergic synapse; cGMP-PKG signaling pathway; Renin secretion; Huntington's disease; Oxytocin signaling pathway; Circadian entrainment; Long-term potentiation; Gap junction; Phosphatidylinositol signaling system; Glucagon signaling pathway; Thyroid hormone synthesis; Pancreati…	Alzheimers Disease; Calcium Regulation in the Cardiac Cell; T-Cell antigen Receptor (TCR) Signaling Pathway; Cell-type Dependent Selectivity of CCK2R Signaling; Serotonin Receptor 2 and ELK-SRF/GATA4 signaling; Myometrial Relaxation and Contraction Pathways; G Protein Signaling Pathways	0	0.698	0.853	1.223	117.6	82.1	100.4
O60568	Multifunctional procollagen lysine hydroxylase and glycosyltransferase LH3 OS=Homo sapiens OX=9606 GN=PLOD3 PE=1 SV=1	0	162.327	45	31	100	31	1	738	84.7	6.05	294.24	31	cell organization and biogenesis;metabolic process;response to stimulus	endoplasmic reticulum;Golgi;membrane	catalytic activity;metal ion binding;protein binding	Pf03171	8985	ENSG00000106397.11	PLOD3	7	Lysine degradation; Other types of O-glycan biosynthesis		0	1.152	1.518	1.317	81.8	94.2	124.1
Q9H845	Complex I assembly factor ACAD9, mitochondrial OS=Homo sapiens OX=9606 GN=ACAD9 PE=1 SV=1	0	153.645	52	31	79	31	1	621	68.7	7.96	233.48	31	cell organization and biogenesis;metabolic process	membrane;mitochondrion;nucleus	catalytic activity;nucleotide binding;protein binding	Pf00441, Pf02770, Pf02771, Pf08028	28976	ENSG00000177646.18	ACAD9	3			0	1.053	1.239	1.177	91.1	96	112.9
O14976	Cyclin-G-associated kinase OS=Homo sapiens OX=9606 GN=GAK PE=1 SV=2	0	140.167	26	31	61	31	1	1311	143.1	5.73	157.92	31	cell organization and biogenesis;metabolic process;regulation of biological process;transport	cytoplasm;cytosol;Golgi;membrane	catalytic activity;nucleotide binding;protein binding	Pf00069, Pf00226, Pf07714, Pf10409	2580	ENSG00000178950.16	GAK	4			0	1.225	1.205	0.983	87.5	107.2	105.4
Q99797	Mitochondrial intermediate peptidase OS=Homo sapiens OX=9606 GN=MIPEP PE=1 SV=2	0	139.801	43	31	82	31	1	713	80.6	7.05	189.99	31	metabolic process	mitochondrion;organelle lumen	catalytic activity;metal ion binding	Pf01432	4285	ENSG00000027001.9	MIPEP	13			0	1.183	1.823	1.541	74.9	88.6	136.5
Q7L014	Probable ATP-dependent RNA helicase DDX46 OS=Homo sapiens OX=9606 GN=DDX46 PE=1 SV=2	0	138.369	34	31	59	31	1	1031	117.3	9.29	181.24	31	metabolic process;regulation of biological process	cytoplasm;membrane;nucleus	catalytic activity;nucleotide binding;RNA binding	Pf00270, Pf00271	9879	ENSG00000145833.15	DDX46	5	Spliceosome		0	1.173	0.926	0.79	96.8	113.5	89.6
P78344	Eukaryotic translation initiation factor 4 gamma 2 OS=Homo sapiens OX=9606 GN=EIF4G2 PE=1 SV=1	0	136.187	40	31	61	31	1	907	102.3	7.14	139.66	31	cell death;metabolic process;regulation of biological process	cytosol;membrane	protein binding;RNA binding	Pf02020, Pf02847, Pf02854	1982	ENSG00000110321.16	EIF4G2	11	RNA transport; Viral myocarditis	Exercise-induced Circadian Regulation	0	1.142	1.039	0.91	94.3	107.7	98
Q9NTI5	Sister chromatid cohesion protein PDS5 homolog B OS=Homo sapiens OX=9606 GN=PDS5B PE=1 SV=1	0	135.851	25	37	69	31	1	1447	164.6	8.47	154.88	37	cell division;cell organization and biogenesis;cell proliferation;metabolic process;regulation of biological process;response to stimulus	chromosome;cytosol;nucleus	DNA binding;nucleotide binding;protein binding		23047	ENSG00000083642.18	PDS5B	13			6	1.172	1.175	1.003	89.6	105	105.3
Q08J23	RNA cytosine C(5)-methyltransferase NSUN2 OS=Homo sapiens OX=9606 GN=NSUN2 PE=1 SV=2	0	134.486	53	31	74	31	1	767	86.4	6.77	164.96	31	cell division;metabolic process	cytoplasm;cytoskeleton;nucleus	catalytic activity;RNA binding	Pf01189, Pf13659	54888	ENSG00000037474.14	NSUN2	5			0	1.232	1.108	0.9	89.8	110.6	99.5
Q9UJC3	Protein Hook homolog 1 OS=Homo sapiens OX=9606 GN=HOOK1 PE=1 SV=2	0	126.507	45	32	48	31	1	728	84.6	5.15	119.17	32	cell differentiation;cell organization and biogenesis;development;transport	cytoplasm;cytoskeleton;cytosol	protein binding	Pf04156, Pf05622	51361	ENSG00000134709.10	HOOK1	1			1	1.144	1.167	1.02	90.6	103.7	105.7
O95613	Pericentrin OS=Homo sapiens OX=9606 GN=PCNT PE=1 SV=4	0	108.315	11	32	40	31	1	3336	377.8	5.55	86.15	32	cell organization and biogenesis;regulation of biological process;response to stimulus	cytoplasm;cytoskeleton;cytosol;membrane	catalytic activity;motor activity;protein binding;structural molecule activity	Pf01576, Pf09726, Pf09731, Pf10495	5116	ENSG00000160299.16	PCNT	21			0	1.064	1.16	1.091	93	99	108
Q99973	Telomerase protein component 1 OS=Homo sapiens OX=9606 GN=TEP1 PE=1 SV=2	0	105.462	14	31	41	31	1	2627	290.3	7.97	78.96	31	cell organization and biogenesis;metabolic process	chromosome;cytoplasm;nucleus;spliceosomal complex	catalytic activity;nucleotide binding;protein binding;RNA binding	Pf00400, Pf05386, Pf05729, Pf05731, Pf13271	7011	ENSG00000129566.12	TEP1	14			0	0.907	0.926	1.02	105.9	96.1	98
P05556	Integrin beta-1 OS=Homo sapiens OX=9606 GN=ITGB1 PE=1 SV=2	0	233.402	43	31	174	30	1	798	88.4	5.39	527.24	31	cell differentiation;cell growth;cell organization and biogenesis;cellular component movement;defense response;metabolic process;regulation of biological process;response to stimulus;transport	cell surface;cytoplasm;endosome;membrane	enzyme regulator activity;metal ion binding;protein binding;receptor activity;signal transducer activity	Pf00362, Pf07965, Pf08725	3688	ENSG00000150093.18	ITGB1	10	Arrhythmogenic right ventricular cardiomyopathy (ARVC); Pathogenic Escherichia coli infection; Dilated cardiomyopathy; Leishmaniasis; Rap1 signaling pathway; Cell adhesion molecules (CAMs); Pathways in cancer; Pertussis; Toxoplasmosis; Phagosome; Focal adhesion; Proteoglycans in cancer; Regulation of actin cytoskeleton; Leukocyte transendothelial migration; Bacterial invasion of epithelial cells;…	Prolactin Signaling Pathway; Signaling of Hepatocyte Growth Factor Receptor; Integrin-mediated Cell Adhesion; Factors and pathways affecting insulin-like growth factor (IGF1)-Akt signaling; Primary Focal Segmental Glomerulosclerosis FSGS; VEGFA-VEGFR2 Signaling Pathway; Arrhythmogenic Right Ventricular Cardiomyopathy; TGF-beta Signaling Pathway; Focal Adhesion; Focal Adhesion-PI3K-Akt-mTOR-signal…	1	0.795	0.928	1.168	110.2	87.6	102.3
P31040	Succinate dehydrogenase [ubiquinone] flavoprotein subunit, mitochondrial OS=Homo sapiens OX=9606 GN=SDHA PE=1 SV=2	0	225.617	63	30	225	30	1	664	72.6	7.39	745.84	30	metabolic process;transport	membrane;mitochondrion	catalytic activity;nucleotide binding;protein binding	Pf00890, Pf02910	6389	ENSG00000073578.16	SDHA	5	Citrate cycle (TCA cycle); Carbon metabolism; Huntington's disease; Parkinson's disease; Alzheimer's disease; Oxidative phosphorylation; Non-alcoholic fatty liver disease (NAFLD); Metabolic pathways	Amino Acid metabolism; Electron Transport Chain; TCA Cycle and Deficiency of Pyruvate Dehydrogenase complex (PDHc); TCA Cycle	0	1.004	0.858	0.855	104.8	105.2	90
Q92598	Heat shock protein 105 kDa OS=Homo sapiens OX=9606 GN=HSPH1 PE=1 SV=1	0	222.644	45	34	114	30	1	858	96.8	5.39	353.19	34	metabolic process;regulation of biological process;response to stimulus;transport	cytoplasm;cytosol;extracellular;nucleus;organelle lumen	enzyme regulator activity;nucleotide binding;protein binding	Pf00012	10808	ENSG00000120694.19	HSPH1	13	Protein processing in endoplasmic reticulum		2	1.266	1.687	1.333	75.9	96.1	128.1
P28838	Cytosol aminopeptidase OS=Homo sapiens OX=9606 GN=LAP3 PE=1 SV=3	0	221.932	66	30	131	30	1	519	56.1	7.93	394.3	30	metabolic process	cytoplasm;cytosol;mitochondrion;nucleus	catalytic activity;metal ion binding	Pf00883, Pf02789	51056	ENSG00000002549.12	LAP3	4	Glutathione metabolism; Metabolic pathways; Arginine and proline metabolism		0	1.162	0.986	0.849	95.3	110.7	94
Q12965	Unconventional myosin-Ie OS=Homo sapiens OX=9606 GN=MYO1E PE=1 SV=2	0	213.41	35	37	102	30	1	1108	127	8.92	299.46	37	cell differentiation;cell organization and biogenesis;cellular component movement;metabolic process;regulation of biological process;response to stimulus;transport	cytoplasm;cytoskeleton	catalytic activity;motor activity;nucleotide binding;protein binding	Pf00018, Pf00063, Pf06017, Pf07653, Pf14604	4643	ENSG00000157483.8	MYO1E	15		Primary Focal Segmental Glomerulosclerosis FSGS	6	0.99	0.978	0.988	101.1	100.1	98.9
Q13263	Transcription intermediary factor 1-beta OS=Homo sapiens OX=9606 GN=TRIM28 PE=1 SV=5	0	210.295	54	30	135	30	1	835	88.5	5.77	398.36	30	cell organization and biogenesis;defense response;metabolic process;regulation of biological process;response to stimulus	chromosome;nucleus	catalytic activity;DNA binding;metal ion binding;protein binding;RNA binding	Pf00628, Pf00643	10155	ENSG00000130726.11	TRIM28	19		Corticotropin-releasing hormone signaling pathway; Mesodermal Commitment Pathway; ATM Signaling Network in Development and Disease	0	1.585	1.199	0.756	79.3	125.7	95
P16435	NADPH--cytochrome P450 reductase OS=Homo sapiens OX=9606 GN=POR PE=1 SV=2	0	198.399	50	30	105	30	1	677	76.6	5.58	297.24	30	metabolic process;regulation of biological process;response to stimulus	endoplasmic reticulum;membrane;mitochondrion	catalytic activity;nucleotide binding;protein binding	Pf00175, Pf00258, Pf00667	5447		POR	7			0	1.146	1.415	1.235	84.3	96.5	119.2
P00450	Ceruloplasmin OS=Homo sapiens OX=9606 GN=CP PE=1 SV=1	0	193.638	38	30	120	30	1	1065	122.1	5.72	365.39	30	cellular homeostasis;metabolic process;transport	extracellular;membrane;organelle lumen	catalytic activity;metal ion binding;protein binding	Pf00394, Pf07731, Pf07732	1356		CP	3	Porphyrin and chlorophyll metabolism		0	0.668	0.681	1.02	127.7	85.3	87
P00505	Aspartate aminotransferase, mitochondrial OS=Homo sapiens OX=9606 GN=GOT2 PE=1 SV=3	0	193.631	61	30	154	30	1	430	47.5	9.01	486.93	30	metabolic process;response to stimulus;transport	cell surface;membrane;mitochondrion;organelle lumen	catalytic activity;protein binding;RNA binding	Pf00155	2806	ENSG00000125166.12	GOT2	16	Fat digestion and absorption; Phenylalanine, tyrosine and tryptophan biosynthesis; Arginine biosynthesis; Tyrosine metabolism; Carbon metabolism; Alanine, aspartate and glutamate metabolism; Phenylalanine metabolism; Biosynthesis of amino acids; 2-Oxocarboxylic acid metabolism; Metabolic pathways; Cysteine and methionine metabolism; Arginine and proline metabolism	Glycolysis and Gluconeogenesis; Amino Acid metabolism; Alanine and aspartate metabolism	0	1.282	1.198	0.934	86.2	110.5	103.3
Q9UH99	SUN domain-containing protein 2 OS=Homo sapiens OX=9606 GN=SUN2 PE=1 SV=3	0	183.529	51	31	82	30	1	717	80.3	6.73	237.98	31	cell organization and biogenesis;cellular component movement;regulation of biological process;transport	chromosome;endosome;membrane;nucleus	protein binding	Pf07738	25777	ENSG00000100242.15	SUN2	22			1	0.984	1.114	1.133	96.8	95.3	107.9
Q9Y230	RuvB-like 2 OS=Homo sapiens OX=9606 GN=RUVBL2 PE=1 SV=3	0	180.139	64	30	99	30	1	463	51.1	5.64	274.3	30	cell organization and biogenesis;metabolic process;regulation of biological process;response to stimulus	cytoplasm;cytosol;membrane;nucleus	catalytic activity;DNA binding;nucleotide binding;protein binding	Pf00004, Pf03796, Pf06068, Pf13481	10856	ENSG00000183207.13	RUVBL2	19			0	1.119	1.089	0.973	93.5	104.7	101.8
P35998	26S proteasome regulatory subunit 7 OS=Homo sapiens OX=9606 GN=PSMC2 PE=1 SV=3	0	177.877	70	30	104	30	1	433	48.6	5.95	297.38	30	cell differentiation;metabolic process;regulation of biological process;response to stimulus;transport	cytoplasm;cytosol;extracellular;membrane;nucleus;organelle lumen;proteasome	catalytic activity;nucleotide binding;protein binding	Pf00004, Pf00158, Pf07724, Pf07726, Pf07728, Pf13191, Pf13401	5701	ENSG00000161057.11	PSMC2	7	Epstein-Barr virus infection; Proteasome	Proteasome Degradation; Parkin-Ubiquitin Proteasomal System pathway	0	1.075	0.886	0.824	101.3	108.9	89.8
P14868	Aspartate--tRNA ligase, cytoplasmic OS=Homo sapiens OX=9606 GN=DARS PE=1 SV=2	0	171.471	63	30	105	30	1	501	57.1	6.55	294.74	30	cell organization and biogenesis;metabolic process	cytoplasm;cytosol;membrane	catalytic activity;nucleotide binding;protein binding;RNA binding	Pf00152, Pf01336	1615	ENSG00000115866.10	DARS	2	Aminoacyl-tRNA biosynthesis	Alanine and aspartate metabolism	0	1.169	0.954	0.815	96.1	112.3	91.6
O94979	Protein transport protein Sec31A OS=Homo sapiens OX=9606 GN=SEC31A PE=1 SV=3	0	161.245	32	30	86	30	1	1220	132.9	6.89	265.56	30	cell organization and biogenesis;response to stimulus;transport	cytoplasm;cytosol;endoplasmic reticulum;membrane	protein binding	Pf03154, Pf09770, Pf12931	22872	ENSG00000138674.16	SEC31A	4	Protein processing in endoplasmic reticulum	Sterol Regulatory Element-Binding Proteins (SREBP) signalling	0	1.061	1.021	0.962	97.4	103.3	99.4
Q14160	Protein scribble homolog OS=Homo sapiens OX=9606 GN=SCRIB PE=1 SV=4	0	159.565	26	31	75	30	1	1630	174.8	5.07	201.19	31	cell communication;cell death;cell differentiation;cell organization and biogenesis;cell proliferation;cellular component movement;development;metabolic process;regulation of biological process;response to stimulus;transport	cytoplasm;membrane	catalytic activity;protein binding	Pf00595, Pf12799, Pf13180, Pf13855, Pf14580	23513		SCRIB	8	Viral carcinogenesis; Hippo signaling pathway	Human Thyroid Stimulating Hormone (TSH) signaling pathway	1	1.442	1.362	0.944	78.9	113.7	107.4
Q6UB35	Monofunctional C1-tetrahydrofolate synthase, mitochondrial OS=Homo sapiens OX=9606 GN=MTHFD1L PE=1 SV=1	0	155.365	33	30	63	30	1	978	105.7	8.06	184.82	30	metabolic process	membrane;mitochondrion;organelle lumen	catalytic activity;nucleotide binding;protein binding	Pf00763, Pf01268, Pf02882	25902	ENSG00000120254.15	MTHFD1L	6	One carbon pool by folate; Metabolic pathways	One Carbon Metabolism; Trans-sulfuration and one carbon metabolism	0	1.539	2.387	1.551	60.9	93.7	145.4
P05107	Integrin beta-2 OS=Homo sapiens OX=9606 GN=ITGB2 PE=1 SV=2	0	154.406	44	30	77	30	1	769	84.7	6.95	204.53	30	cell communication;cell death;cell differentiation;cell organization and biogenesis;cellular component movement;defense response;metabolic process;regulation of biological process;response to stimulus;transport	cell surface;membrane	metal ion binding;protein binding;receptor activity;signal transducer activity	Pf00362, Pf07965, Pf08725	3689		ITGB2	21	Amoebiasis; Hippo signaling pathway; Leishmaniasis; Rap1 signaling pathway; Cell adhesion molecules (CAMs); Natural killer cell mediated cytotoxicity; Tuberculosis; Pertussis; HTLV-I infection; Phagosome; Malaria; Complement and coagulation cascades; Regulation of actin cytoskeleton; Leukocyte transendothelial migration; Viral myocarditis; Staphylococcus aureus infection; Legionellosis; Rheumatoi…	Microglia Pathogen Phagocytosis Pathway; Focal Adhesion; TYROBP Causal Network; Focal Adhesion-PI3K-Akt-mTOR-signaling pathway; Integrin-mediated Cell Adhesion	0	0.812	1.348	1.66	94.9	77.1	128
O00186	Syntaxin-binding protein 3 OS=Homo sapiens OX=9606 GN=STXBP3 PE=1 SV=2	0	153.522	53	30	88	30	1	592	67.7	7.8	228.51	30	cell organization and biogenesis;regulation of biological process;response to stimulus;transport	cytoplasm;cytosol;membrane	protein binding	Pf00995	6814	ENSG00000116266.10	STXBP3	1		Insulin Signaling	0	1.086	1.144	1.054	92.9	100.8	106.3
Q92667	A-kinase anchor protein 1, mitochondrial OS=Homo sapiens OX=9606 GN=AKAP1 PE=1 SV=1	0	151.643	33	30	64	30	1	903	97.3	4.94	159.1	30	coagulation;regulation of biological process	cytosol;membrane;mitochondrion	protein binding;RNA binding	Pf00013, Pf00567, Pf12072, Pf13014	8165	ENSG00000121057.12	AKAP1	17		G Protein Signaling Pathways	0	1.486	1.718	1.156	71.4	106.1	122.6
Q9UQ35	Serine/arginine repetitive matrix protein 2 OS=Homo sapiens OX=9606 GN=SRRM2 PE=1 SV=2	0	146.146	16	30	62	30	1	2752	299.4	12.06	141.11	30	metabolic process	nucleus;spliceosomal complex	nucleotide binding;protein binding;RNA binding		23524	ENSG00000167978.16	SRRM2	16			0	1.199	1.312	1.095	85.5	102.4	112.1
O43242	26S proteasome non-ATPase regulatory subunit 3 OS=Homo sapiens OX=9606 GN=PSMD3 PE=1 SV=2	0	146.112	49	30	70	30	1	534	60.9	8.44	216.61	30	metabolic process;regulation of biological process;response to stimulus;transport	cytosol;extracellular;membrane;nucleus;organelle lumen;proteasome	catalytic activity;enzyme regulator activity;protein binding	Pf01399, Pf08375	5709	ENSG00000108344.14	PSMD3	17	Epstein-Barr virus infection; Proteasome	Parkin-Ubiquitin Proteasomal System pathway; Proteasome Degradation	0	1.041	0.833	0.801	104.4	108.6	87
O00267	Transcription elongation factor SPT5 OS=Homo sapiens OX=9606 GN=SUPT5H PE=1 SV=1	0	138.302	34	30	54	30	1	1087	120.9	5.06	140.1	30	cell organization and biogenesis;development;metabolic process;regulation of biological process;response to stimulus	nucleus	DNA binding;protein binding;RNA binding	Pf00467, Pf03439, Pf04731, Pf07223, Pf11029, Pf11942, Pf12815	6829	ENSG00000196235.13	SUPT5H	19		Initiation of transcription and translation elongation at the HIV-1 LTR; mRNA Processing	0	1.311	1.153	0.88	86.6	113.5	99.9
Q86V48	Leucine zipper protein 1 OS=Homo sapiens OX=9606 GN=LUZP1 PE=1 SV=2	0	136.802	32	30	53	30	1	1076	120.2	8.5	124.3	30	metabolic process	membrane;nucleus		Pf04111	7798	ENSG00000169641.13	LUZP1	1			0	1.129	1.435	1.271	84.2	95	120.8
P00533	Epidermal growth factor receptor OS=Homo sapiens OX=9606 GN=EGFR PE=1 SV=2	0	136.638	35	31	60	30	1	1210	134.2	6.68	161.06	31	cell organization and biogenesis;cell proliferation;cellular component movement;development;metabolic process;regulation of biological process;response to stimulus	cell surface;cytoplasm;endoplasmic reticulum;endosome;extracellular;Golgi;membrane;nucleus;organelle lumen	catalytic activity;DNA binding;enzyme regulator activity;nucleotide binding;protein binding;receptor activity;signal transducer activity	Pf00069, Pf00757, Pf01030, Pf07714, Pf14843	1956	ENSG00000146648.17	EGFR	7	Endocytosis; Dorso-ventral axis formation; HIF-1 signaling pathway; Central carbon metabolism in cancer; Pancreatic cancer; FoxO signaling pathway; MicroRNAs in cancer; Phospholipase D signaling pathway; Cytokine-cytokine receptor interaction; Rap1 signaling pathway; Non-small cell lung cancer; MAPK signaling pathway; Oxytocin signaling pathway; Endometrial cancer; Breast cancer; ErbB signaling p…	Focal Adhesion-PI3K-Akt-mTOR-signaling pathway; MAPK Signaling Pathway; BMP Signaling Pathway in Eyelid Development; Androgen receptor signaling pathway; Association Between Physico-Chemical Features and Toxicity Associated Pathways; Aryl Hydrocarbon Receptor Pathway; Signaling Pathways in Glioblastoma; TCA Cycle Nutrient Utilization and Invasiveness of Ovarian Cancer; Aryl Hydrocarbon Receptor; …	1	1.027	1.255	1.222	91.4	93.9	114.7
P00747	Plasminogen OS=Homo sapiens OX=9606 GN=PLG PE=1 SV=2	0	129.972	38	31	71	30	1	810	90.5	7.24	180.43	31	cell differentiation;cell organization and biogenesis;cellular component movement;cellular homeostasis;coagulation;metabolic process;regulation of biological process;transport	cell surface;extracellular;membrane;organelle lumen	catalytic activity;protein binding	Pf00024, Pf00051, Pf00089, Pf09342, Pf13365	5340	ENSG00000122194.18	PLG	6	Neuroactive ligand-receptor interaction; Complement and coagulation cascades; Staphylococcus aureus infection; Influenza A	Complement and Coagulation Cascades; Selenium Micronutrient Network; Vitamin B12 Metabolism; Folate Metabolism; Blood Clotting Cascade	0	1.007	1.481	1.47	86	86.6	127.4
P33993	DNA replication licensing factor MCM7 OS=Homo sapiens OX=9606 GN=MCM7 PE=1 SV=4	0	126.772	47	30	56	30	1	719	81.3	6.46	157	30	cell proliferation;metabolic process;regulation of biological process;response to stimulus	chromosome;cytosol;membrane;nucleus	catalytic activity;DNA binding;nucleotide binding;protein binding	Pf00493, Pf07728, Pf14551	4176	ENSG00000166508.17	MCM7	7	DNA replication; Cell cycle	Retinoblastoma (RB) in Cancer; DNA Replication; G1 to S cell cycle control; miRNA Regulation of DNA Damage Response; Cell Cycle	0	1.391	1.309	0.941	81.1	112.8	106.2
Q92888	Rho guanine nucleotide exchange factor 1 OS=Homo sapiens OX=9606 GN=ARHGEF1 PE=1 SV=2	0	124.902	35	30	52	30	1	912	102.4	5.66	126.7	30	cell proliferation;regulation of biological process;response to stimulus	cytoplasm;cytosol;membrane	enzyme regulator activity;protein binding;RNA binding	Pf00621, Pf09128	9138	ENSG00000076928.17	ARHGEF1	19	Vascular smooth muscle contraction; Pathways in cancer; Proteoglycans in cancer; Regulation of actin cytoskeleton; Platelet activation	G13 Signaling Pathway; Regulation of Actin Cytoskeleton; EGF/EGFR Signaling Pathway; G Protein Signaling Pathways	0	0.958	1.014	1.059	101	96.7	102.4
Q13753	Laminin subunit gamma-2 OS=Homo sapiens OX=9606 GN=LAMC2 PE=1 SV=2	0	124.901	30	30	55	30	1	1193	130.9	6.19	119.14	30	cell organization and biogenesis;metabolic process;regulation of biological process	extracellular;membrane	catalytic activity;motor activity	Pf00052, Pf00053, Pf01576, Pf05262, Pf05557, Pf08429, Pf12128, Pf13514	3918	ENSG00000058085.14	LAMC2	1	Amoebiasis; Pathways in cancer; Toxoplasmosis; Focal adhesion; Small cell lung cancer; ECM-receptor interaction; PI3K-Akt signaling pathway	Focal Adhesion-PI3K-Akt-mTOR-signaling pathway; Focal Adhesion; Inflammatory Response Pathway; Alpha 6 Beta 4 signaling pathway	0	1.517	1.509	0.995	74.5	113	112.5
Q6P1N0	Coiled-coil and C2 domain-containing protein 1A OS=Homo sapiens OX=9606 GN=CC2D1A PE=1 SV=1	0	121.338	42	32	60	30	1	951	104	8.09	152.04	32	metabolic process;regulation of biological process;response to stimulus	cytoplasm;cytoskeleton;cytosol;membrane;nucleus	DNA binding;protein binding;signal transducer activity	Pf00168	54862	ENSG00000132024.17	CC2D1A	19		Sudden Infant Death Syndrome (SIDS) Susceptibility Pathways	1	1.234	0.897	0.727	95.8	118.2	86
Q7KZ85	Transcription elongation factor SPT6 OS=Homo sapiens OX=9606 GN=SUPT6H PE=1 SV=2	0	117.265	21	30	45	30	1	1726	198.9	4.91	86.94	30	cell organization and biogenesis;metabolic process;regulation of biological process;transport	nucleus	DNA binding;protein binding;RNA binding	Pf00017, Pf09371, Pf12836, Pf14633, Pf14635, Pf14639, Pf14641, Pf14878	6830	ENSG00000109111.14	SUPT6H	17			0	0.997	0.937	0.939	102.3	102	95.8
O95071	E3 ubiquitin-protein ligase UBR5 OS=Homo sapiens OX=9606 GN=UBR5 PE=1 SV=2	0	116.804	15	32	46	30	1	2799	309.2	5.85	115.55	32	cell proliferation;metabolic process;regulation of biological process;response to stimulus	cytosol;membrane;nucleus	catalytic activity;metal ion binding;protein binding;RNA binding	Pf00632, Pf00658, Pf02207, Pf11547	51366	ENSG00000104517.12	UBR5	8	Ubiquitin mediated proteolysis	Mesodermal Commitment Pathway; Tryptophan metabolism	2	1.154	1.533	1.329	81.4	93.9	124.8
Q5TZA2	Rootletin OS=Homo sapiens OX=9606 GN=CROCC PE=1 SV=1	0	116.11	17	30	42	30	1	2017	228.4	5.5	106.82	30	cell organization and biogenesis;regulation of biological process	cytoplasm;cytoskeleton;cytosol;membrane	protein binding;structural molecule activity	Pf12128, Pf15035	9696		CROCC	1			0	0.924	0.818	0.885	109.4	101.1	89.5
O00443	Phosphatidylinositol 4-phosphate 3-kinase C2 domain-containing subunit alpha OS=Homo sapiens OX=9606 GN=PIK3C2A PE=1 SV=2	0	109.507	20	31	43	30	1	1686	190.6	8.02	103.52	31	cell organization and biogenesis;cellular component movement;metabolic process;regulation of biological process;response to stimulus;transport	cytoplasm;cytosol;Golgi;membrane;nucleus	catalytic activity;nucleotide binding;protein binding	Pf00168, Pf00454, Pf00613, Pf00787, Pf00792, Pf00794	5286	ENSG00000011405.13	PIK3C2A	11	Phosphatidylinositol signaling system; Inositol phosphate metabolism; Metabolic pathways	Angiopoietin Like Protein 8 Regulatory Pathway; Insulin Signaling; Microglia Pathogen Phagocytosis Pathway; Signaling Pathways in Glioblastoma; DNA Damage Response (only ATM dependent); Regulation of Actin Cytoskeleton; Focal Adhesion-PI3K-Akt-mTOR-signaling pathway	0	1.336	1.706	1.277	74.2	99.2	126.6
Q14966	Zinc finger protein 638 OS=Homo sapiens OX=9606 GN=ZNF638 PE=1 SV=2	0	109.21	21	30	42	30	1	1978	220.5	6.38	92.79	30	metabolic process;regulation of biological process	cytoplasm;nucleus	DNA binding;metal ion binding;RNA binding	Pf00076, Pf12171, Pf13893, Pf14259	27332	ENSG00000075292.18	ZNF638	2			0	1.476	1.438	0.974	76.6	113.1	110.2
P42345	Serine/threonine-protein kinase mTOR OS=Homo sapiens OX=9606 GN=MTOR PE=1 SV=1	0	102.998	15	31	43	30	1	2549	288.7	7.17	109.77	31	cell communication;cell death;cell organization and biogenesis;metabolic process;regulation of biological process;response to stimulus	cytoplasm;cytosol;endoplasmic reticulum;Golgi;membrane;mitochondrion;nucleus;vacuole	catalytic activity;DNA binding;nucleotide binding;protein binding	Pf00454, Pf02259, Pf02260, Pf08771, Pf11865	2475	ENSG00000198793.12	MTOR	1	Longevity regulating pathway - multiple species; Insulin signaling pathway; HIF-1 signaling pathway; Central carbon metabolism in cancer; MicroRNAs in cancer; Phospholipase D signaling pathway; Acute myeloid leukemia; Breast cancer; Type II diabetes mellitus; ErbB signaling pathway; Pathways in cancer; Prostate cancer; Thyroid hormone signaling pathway; Glioma; EGFR tyrosine kinase inhibitor resi…	RANKL/RANK (Receptor activator of NFKB (ligand)) Signaling Pathway; SREBF and miR33 in cholesterol and lipid homeostasis; AMP-activated Protein Kinase (AMPK) Signaling; Sterol Regulatory Element-Binding Proteins (SREBP) signalling; Senescence and Autophagy in Cancer; Target Of Rapamycin (TOR) Signaling; Insulin Signaling; VEGFA-VEGFR2 Signaling Pathway; Wnt Signaling Pathway Netpath; Cardiac Hype…	1	1.049	1.018	0.97	97.8	102.6	99.6
O75592	E3 ubiquitin-protein ligase MYCBP2 OS=Homo sapiens OX=9606 GN=MYCBP2 PE=1 SV=4	0	102.189	7	30	38	30	1	4678	513.3	7.02	92.81	30											0	0.98	1.103	1.126	97.3	95.3	107.3
Q5VZK9	F-actin-uncapping protein LRRC16A OS=Homo sapiens OX=9606 GN=CARMIL1 PE=1 SV=1	0	97.098	25	30	41	30	1	1371	151.5	7.85	98.65	30	cell organization and biogenesis;cellular component movement;coagulation;metabolic process;regulation of biological process;transport	cytoplasm;cytoskeleton;cytosol;endosome;membrane;nucleus	protein binding	Pf08542	55604	ENSG00000079691.17	LRRC16A; CARMIL1	6			0	1.116	0.884	0.792	100	111.6	88.4
P42765	3-ketoacyl-CoA thiolase, mitochondrial OS=Homo sapiens OX=9606 GN=ACAA2 PE=1 SV=2	0	343.172	81	29	303	29	1	397	41.9	8.09	1019.35	29	cell organization and biogenesis;metabolic process;regulation of biological process;response to stimulus	membrane;mitochondrion;organelle lumen	catalytic activity;protein binding;RNA binding	Pf00108, Pf02801, Pf02803	10449	ENSG00000167315.17	ACAA2	18	Fatty acid degradation; Fatty acid elongation; Metabolic pathways; Valine, leucine and isoleucine degradation; Fatty acid metabolism	Fatty Acid Biosynthesis	0	1.082	0.975	0.901	98.1	106.2	95.7
Q93084	Sarcoplasmic/endoplasmic reticulum calcium ATPase 3 OS=Homo sapiens OX=9606 GN=ATP2A3 PE=1 SV=2	0	286.031	35	38	183	29	1	1043	113.9	5.57	525.56	38	transport	endoplasmic reticulum;membrane;nucleus	catalytic activity;metal ion binding;nucleotide binding;transporter activity	Pf00122, Pf00689, Pf00690, Pf00702, Pf08282, Pf12710, Pf13246	489	ENSG00000074370.17	ATP2A3	17	cGMP-PKG signaling pathway; Pancreatic secretion; Alzheimer's disease; Calcium signaling pathway	Alzheimers Disease; Myometrial Relaxation and Contraction Pathways; Calcium Regulation in the Cardiac Cell	0	1.188	1.107	0.932	91	108.2	100.8
P15311	Ezrin OS=Homo sapiens OX=9606 GN=EZR PE=1 SV=4	0	285.001	61	42	194	29	1	586	69.4	6.27	523.31	42	cell differentiation;cell organization and biogenesis;cellular component movement;metabolic process;regulation of biological process;response to stimulus;transport	cytoplasm;cytoskeleton;cytosol;endosome;membrane	protein binding;RNA binding	Pf00373, Pf00769, Pf09379, Pf09380	7430	ENSG00000092820.17	EZR	6	Pathogenic Escherichia coli infection; MicroRNAs in cancer; Proteoglycans in cancer; Regulation of actin cytoskeleton; Leukocyte transendothelial migration; Gastric acid secretion	AGE/RAGE pathway; Regulation of Actin Cytoskeleton; VEGFA-VEGFR2 Signaling Pathway; Pathogenic Escherichia coli infection	2	0.823	0.678	0.824	119.9	98.7	81.3
Q92841	Probable ATP-dependent RNA helicase DDX17 OS=Homo sapiens OX=9606 GN=DDX17 PE=1 SV=2	0	238.933	54	37	155	29	1	729	80.2	8.27	400.2	37	cell differentiation;cell organization and biogenesis;defense response;metabolic process;regulation of biological process;response to stimulus	cytoplasm;cytosol;membrane;nucleus	catalytic activity;nucleotide binding;protein binding;RNA binding	Pf00270, Pf00271	10521	ENSG00000100201.20	DDX17	22		RIG-I-like Receptor Signaling	10	1.258	0.933	0.742	94	118.3	87.7
O95831	Apoptosis-inducing factor 1, mitochondrial OS=Homo sapiens OX=9606 GN=AIFM1 PE=1 SV=1	0	236.449	55	29	196	29	1	613	66.9	8.95	639.16	29	cell death;cell differentiation;cell organization and biogenesis;cellular homeostasis;metabolic process;regulation of biological process;response to stimulus	cytoplasm;cytosol;membrane;mitochondrion;nucleus	catalytic activity;DNA binding;nucleotide binding;protein binding	Pf00070, Pf07992, Pf14721, Pf14962	9131	ENSG00000156709.13	AIFM1	X	Apoptosis	Nanomaterial induced apoptosis; Apoptosis Modulation by HSP70; Apoptosis Modulation and Signaling	0	1.178	1.27	1.078	87	102.5	110.5
Q96I99	Succinate--CoA ligase [GDP-forming] subunit beta, mitochondrial OS=Homo sapiens OX=9606 GN=SUCLG2 PE=1 SV=2	0	221.914	71	30	188	29	1	432	46.5	6.39	584.37	30	metabolic process	membrane;mitochondrion;organelle lumen	catalytic activity;metal ion binding;nucleotide binding;protein binding	Pf00549, Pf01071, Pf08442, Pf13549	8801	ENSG00000172340.14	SUCLG2	3	Propanoate metabolism; Citrate cycle (TCA cycle); Carbon metabolism; Metabolic pathways	TCA Cycle; TCA Cycle and Deficiency of Pyruvate Dehydrogenase complex (PDHc)	1	0.838	0.694	0.828	118.5	99.3	82.2
Q6YN16	Hydroxysteroid dehydrogenase-like protein 2 OS=Homo sapiens OX=9606 GN=HSDL2 PE=1 SV=1	0	204.98	77	29	137	29	1	418	45.4	7.99	408.36	29	metabolic process	membrane;mitochondrion	catalytic activity	Pf00106, Pf02036, Pf13561, Pf14864	84263	ENSG00000119471.14	HSDL2	9			0	1.072	1.008	0.94	97.4	104.5	98.2
O75083	WD repeat-containing protein 1 OS=Homo sapiens OX=9606 GN=WDR1 PE=1 SV=4	0	198.765	59	29	142	29	1	606	66.2	6.65	421.34	29	cell differentiation;cell organization and biogenesis;cellular component movement;metabolic process;regulation of biological process;transport	cytoplasm;cytoskeleton;cytosol;extracellular	protein binding	Pf00400, Pf04762, Pf08662, Pf14783	9948	ENSG00000071127.16	WDR1	4		Hypertrophy Model	0	0.981	0.714	0.728	111.3	109.2	79.5
Q9Y3I0	tRNA-splicing ligase RtcB homolog OS=Homo sapiens OX=9606 GN=RTCB PE=1 SV=1	0	188.367	62	29	92	29	1	505	55.2	7.23	280.65	29	metabolic process	cytoplasm;cytosol;membrane;nucleus	catalytic activity;metal ion binding;nucleotide binding;protein binding;RNA binding	Pf01139	51493	ENSG00000100220.11	C22orf28; RTCB	22			0	1.102	0.768	0.696	104.5	115.2	80.2
P55884	Eukaryotic translation initiation factor 3 subunit B OS=Homo sapiens OX=9606 GN=EIF3B PE=1 SV=3	0	182.986	40	29	98	29	1	814	92.4	5	282.74	29	cell organization and biogenesis;metabolic process;regulation of biological process	cytoplasm;cytosol	protein binding;RNA binding;structural molecule activity	Pf00076, Pf08662, Pf13893, Pf14259	8662	ENSG00000106263.17	EIF3B	7	RNA transport	Translation Factors	0	0.932	0.73	0.784	112.7	105	82.3
Q15459	Splicing factor 3A subunit 1 OS=Homo sapiens OX=9606 GN=SF3A1 PE=1 SV=1	0	182.243	37	29	109	29	1	793	88.8	5.22	277.79	29	cell organization and biogenesis;metabolic process;regulation of biological process	nucleus;spliceosomal complex	protein binding;RNA binding	Pf00240, Pf01805, Pf12230, Pf14560	10291	ENSG00000099995.18	SF3A1	22	Spliceosome	mRNA Processing	0	1.301	1.076	0.828	88.8	115.5	95.6
O15438	Canalicular multispecific organic anion transporter 2 OS=Homo sapiens OX=9606 GN=ABCC3 PE=1 SV=3	0	179.844	26	31	86	29	1	1527	169.2	7.2	233.7	31	transport	membrane	catalytic activity;nucleotide binding;transporter activity	Pf00005, Pf00664	8714	ENSG00000108846.15	ABCC3	17	Bile secretion; Antifolate resistance; ABC transporters	NRF2 pathway; Constitutive Androstane Receptor Pathway; Codeine and Morphine Metabolism; Nuclear Receptors in Lipid Metabolism and Toxicity; Photodynamic therapy-induced NFE2L2 (NRF2) survival signaling; Drug Induction of Bile Acid Pathway; Fluoropyrimidine Activity	0	1.176	1.085	0.923	92	108.2	99.8
Q6PI48	Aspartate--tRNA ligase, mitochondrial OS=Homo sapiens OX=9606 GN=DARS2 PE=1 SV=1	0	179.18	49	29	93	29	1	645	73.5	8.02	283.33	29	metabolic process	cytoplasm;mitochondrion;nucleus;organelle lumen	catalytic activity;nucleotide binding;protein binding;RNA binding	Pf00152, Pf00587, Pf01336, Pf02938	55157	ENSG00000117593.9	DARS2	1	Aminoacyl-tRNA biosynthesis		0	1.224	1.104	0.902	90.1	110.3	99.5
P52789	Hexokinase-2 OS=Homo sapiens OX=9606 GN=HK2 PE=1 SV=2	0	178.271	42	33	81	29	1	917	102.3	6.05	221.08	33	cell organization and biogenesis;cellular homeostasis;metabolic process;regulation of biological process;response to stimulus;transport	cytosol;membrane;mitochondrion	catalytic activity;nucleotide binding;protein binding	Pf00349, Pf03727	3099	ENSG00000159399.9	HK2	2	Insulin signaling pathway; HIF-1 signaling pathway; Central carbon metabolism in cancer; Carbon metabolism; Galactose metabolism; Type II diabetes mellitus; Neomycin, kanamycin and gentamicin biosynthesis; Starch and sucrose metabolism; Fructose and mannose metabolism; Glycolysis / Gluconeogenesis; Carbohydrate digestion and absorption; Amino sugar and nucleotide sugar metabolism; Metabolic pathw…	Glycolysis and Gluconeogenesis	1	0.924	1.195	1.293	96.2	88.9	114.9
P20810	Calpastatin OS=Homo sapiens OX=9606 GN=CAST PE=1 SV=4	0	173.654	53	29	126	29	1	708	76.5	5.07	343.84	29	regulation of biological process	cytosol;endoplasmic reticulum;membrane	enzyme regulator activity;protein binding;RNA binding	Pf00748	831	ENSG00000153113.23	CAST	5			0	1.611	0.988	0.613	83.4	134.3	82.4
O94874	E3 UFM1-protein ligase 1 OS=Homo sapiens OX=9606 GN=UFL1 PE=1 SV=2	0	172.902	42	30	105	29	1	794	89.5	6.79	281.23	30	cell differentiation;metabolic process;regulation of biological process;response to stimulus	cytoplasm;cytosol;endoplasmic reticulum;membrane	catalytic activity;protein binding	Pf09743	23376	ENSG00000014123.9	UFL1	6			1	1.275	1.306	1.025	83.8	106.8	109.4
P22033	Methylmalonyl-CoA mutase, mitochondrial OS=Homo sapiens OX=9606 GN=MMUT PE=1 SV=4	0	172.672	44	29	105	29	1	750	83.1	6.93	306.69	29	metabolic process	mitochondrion;organelle lumen	catalytic activity;metal ion binding	Pf01642, Pf02310	4594	ENSG00000146085.7	MUT	6	Propanoate metabolism; Carbon metabolism; Metabolic pathways; Glyoxylate and dicarboxylate metabolism; Valine, leucine and isoleucine degradation	Vitamin B12 Metabolism; Amino Acid metabolism	0	1.031	1.126	1.093	95	97.9	107
P06737	Glycogen phosphorylase, liver form OS=Homo sapiens OX=9606 GN=PYGL PE=1 SV=4	0	166.815	45	36	81	29	1	847	97.1	7.17	224.01	36	cell death;metabolic process;transport	cytoplasm;cytosol;extracellular;organelle lumen	catalytic activity;nucleotide binding;protein binding	Pf00343	5836	ENSG00000100504.16	PYGL	14	Insulin signaling pathway; Glucagon signaling pathway; Starch and sucrose metabolism; Metabolic pathways; Insulin resistance	TNF alpha Signaling Pathway; Glycogen Metabolism	1	0.837	0.925	1.105	108.6	90.9	100.5
Q9UHD8	Septin-9 OS=Homo sapiens OX=9606 GN=SEPTIN9 PE=1 SV=2	0	166.482	61	29	86	29	1	586	65.4	8.97	252.12	29	cell division;cell organization and biogenesis;regulation of biological process	cytoplasm;cytoskeleton	catalytic activity;nucleotide binding;protein binding	Pf00735, Pf01926, Pf03193, Pf04548	10801	ENSG00000184640.17	SEPT9	17	Bacterial invasion of epithelial cells		0	1.062	0.788	0.742	105.3	111.8	83
Q12797	Aspartyl/asparaginyl beta-hydroxylase OS=Homo sapiens OX=9606 GN=ASPH PE=1 SV=3	0	161.726	46	30	98	29	1	758	85.8	5.01	268.94	30	metabolic process;regulation of biological process;response to stimulus;transport	cytoplasm;endoplasmic reticulum;membrane;organelle lumen	catalytic activity;metal ion binding;protein binding;structural molecule activity	Pf05118, Pf05279, Pf13414, Pf13428, Pf13432, Pf14559	444	ENSG00000198363.17	ASPH	8			1	1.266	1.525	1.205	79.1	100.2	120.7
Q13724	Mannosyl-oligosaccharide glucosidase OS=Homo sapiens OX=9606 GN=MOGS PE=1 SV=5	0	160.152	37	29	90	29	1	837	91.9	8.9	283.48	29	metabolic process	endoplasmic reticulum;membrane	catalytic activity	Pf03200	7841	ENSG00000115275.11	MOGS	2	N-Glycan biosynthesis; Protein processing in endoplasmic reticulum; Metabolic pathways		0	1.173	1.433	1.222	83.2	97.6	119.2
P41250	Glycine--tRNA ligase OS=Homo sapiens OX=9606 GN=GARS PE=1 SV=3	0	156.98	41	29	78	29	1	739	83.1	7.03	221.91	29	metabolic process	cytoplasm;cytosol;extracellular;mitochondrion;organelle lumen	catalytic activity;nucleotide binding;protein binding	Pf00458, Pf00587, Pf03129	2617	ENSG00000106105.13	GARS	7	Aminoacyl-tRNA biosynthesis		0	1.352	1.396	1.032	80	108.2	111.7
Q8WX93	Palladin OS=Homo sapiens OX=9606 GN=PALLD PE=1 SV=3	0	152.293	28	29	80	29	1	1383	150.5	7.09	230.26	29	cell organization and biogenesis;cellular component movement	cytoplasm;cytoskeleton;cytosol;membrane;nucleus	protein binding	Pf00047, Pf07679, Pf13895, Pf13927	23022		PALLD	4			0	0.897	1.019	1.137	102.9	92.3	104.9
Q8N163	Cell cycle and apoptosis regulator protein 2 OS=Homo sapiens OX=9606 GN=CCAR2 PE=1 SV=2	0	150.885	38	29	80	29	1	923	102.8	5.22	202.76	29	cell death;cell organization and biogenesis;metabolic process;regulation of biological process;response to stimulus	cytoplasm;nucleus;organelle lumen;spliceosomal complex	enzyme regulator activity;protein binding;RNA binding	Pf14443, Pf14444	57805	ENSG00000158941.16	CCAR2; KIAA1967	8			0	1.307	0.774	0.593	97.4	127.2	75.4
Q9Y2U8	Inner nuclear membrane protein Man1 OS=Homo sapiens OX=9606 GN=LEMD3 PE=1 SV=2	0	150.134	41	29	87	29	1	911	99.9	7.55	217.69	29	cell organization and biogenesis;regulation of biological process	membrane;nucleus	DNA binding;protein binding	Pf03020, Pf09402	23592	ENSG00000174106.2	LEMD3	12			0	1.179	1.424	1.208	83.2	98.2	118.6
Q01484	Ankyrin-2 OS=Homo sapiens OX=9606 GN=ANK2 PE=1 SV=4	0	149.527	11	35	62	29	1	3957	433.4	5.14	162.89	35	cell communication;cell organization and biogenesis;cellular homeostasis;regulation of biological process;response to stimulus;transport	cytoplasm;cytoskeleton;cytosol;endosome;membrane;mitochondrion;nucleus;vacuole	protein binding;structural molecule activity	Pf00023, Pf00531, Pf00791, Pf04621, Pf05109, Pf05539, Pf09726, Pf12737, Pf12796, Pf13606, Pf13637, Pf13857, Pf15279, Pf15427, Pf15440, Pf15449	287	ENSG00000145362.17	ANK2	4	Proteoglycans in cancer		0	0.435	0.409	0.941	162.7	70.8	66.6
P11215	Integrin alpha-M OS=Homo sapiens OX=9606 GN=ITGAM PE=1 SV=2	0	146.688	34	31	60	29	1	1152	127.1	7.23	153.62	31	cell differentiation;cell organization and biogenesis;cellular component movement;regulation of biological process;response to stimulus;transport	cell surface;membrane	metal ion binding;protein binding	Pf00092, Pf00357, Pf01839, Pf08441, Pf13519	3684	ENSG00000169896.16	ITGAM	16	Amoebiasis; Hematopoietic cell lineage; Leishmaniasis; Rap1 signaling pathway; Cell adhesion molecules (CAMs); Tuberculosis; Pertussis; Phagosome; Complement and coagulation cascades; Transcriptional misregulation in cancer; Regulation of actin cytoskeleton; Leukocyte transendothelial migration; Staphylococcus aureus infection; Legionellosis	Microglia Pathogen Phagocytosis Pathway; Integrin-mediated Cell Adhesion; TYROBP Causal Network; Focal Adhesion	2	0.831	1.463	1.761	91.1	75.7	133.2
P46821	Microtubule-associated protein 1B OS=Homo sapiens OX=9606 GN=MAP1B PE=1 SV=2	0	145.946	18	32	55	29	1	2468	270.5	4.81	137.77	32	cell growth;cell organization and biogenesis;cellular component movement;regulation of biological process;transport	cytoplasm;cytoskeleton;cytosol;membrane	protein binding;structural molecule activity		4131	ENSG00000131711.14	MAP1B	5		Regulation of Microtubule Cytoskeleton	2	0.476	0.538	1.131	148.9	70.9	80.2
P17655	Calpain-2 catalytic subunit OS=Homo sapiens OX=9606 GN=CAPN2 PE=1 SV=6	0	145.125	44	29	79	29	1	700	79.9	4.98	182.72	29	cell organization and biogenesis;metabolic process;regulation of biological process;response to stimulus	chromosome;cytoplasm;cytoskeleton;cytosol;endoplasmic reticulum;Golgi;membrane;nucleus;vacuole	catalytic activity;metal ion binding;protein binding	Pf00648, Pf01067, Pf13833	824	ENSG00000162909.17	CAPN2	1	Protein processing in endoplasmic reticulum; Apoptosis; Focal adhesion; Alzheimer's disease	VEGFA-VEGFR2 Signaling Pathway; Alzheimers Disease; Integrin-mediated Cell Adhesion	0	0.871	0.657	0.754	118.7	103.3	78
O76094	Signal recognition particle subunit SRP72 OS=Homo sapiens OX=9606 GN=SRP72 PE=1 SV=3	0	144.544	54	29	53	29	1	671	74.6	9.26	137.09	29	cell organization and biogenesis;response to stimulus;transport	cytoplasm;cytosol;endoplasmic reticulum	protein binding;RNA binding	Pf08492, Pf12569, Pf12895, Pf13424, Pf14559	6731	ENSG00000174780.15	SRP72	4	Protein export		0	0.863	0.852	0.987	110.5	95.4	94.1
P56199	Integrin alpha-1 OS=Homo sapiens OX=9606 GN=ITGA1 PE=1 SV=2	0	144.1	27	30	90	29	1	1179	130.8	6.29	219.72	30	cell organization and biogenesis;cellular component movement;regulation of biological process;response to stimulus	cell surface;membrane	metal ion binding;protein binding	Pf00092, Pf01839, Pf08441, Pf13517, Pf13519, Pf14312	3672	ENSG00000213949.8	ITGA1	5	Arrhythmogenic right ventricular cardiomyopathy (ARVC); Dilated cardiomyopathy; Hematopoietic cell lineage; Focal adhesion; Regulation of actin cytoskeleton; ECM-receptor interaction; PI3K-Akt signaling pathway; Hypertrophic cardiomyopathy (HCM)	Signaling of Hepatocyte Growth Factor Receptor; Regulation of Actin Cytoskeleton; miRNA targets in ECM and membrane receptors; Arrhythmogenic Right Ventricular Cardiomyopathy; Integrin-mediated Cell Adhesion; NOTCH1 regulation of human endothelial cell calcification	1	0.61	0.77	1.263	126	76.9	97.1
O15195	Villin-like protein OS=Homo sapiens OX=9606 GN=VILL PE=2 SV=3	0	143.069	39	29	67	29	1	856	95.8	7.02	197.21	29	cell organization and biogenesis;regulation of biological process	cytoskeleton	protein binding;structural molecule activity	Pf00626, Pf02209	50853	ENSG00000136059.14	VILL	3			0	1.078	1.007	0.934	97.2	104.8	98
P53814	Smoothelin OS=Homo sapiens OX=9606 GN=SMTN PE=1 SV=7	0	136.929	38	29	58	29	1	917	99	9.07	144.53	29		cytoplasm;cytoskeleton	protein binding;structural molecule activity	Pf00307, Pf11971, Pf12510	6525	ENSG00000183963.18	SMTN	22			0	0.54	0.555	1.028	143.3	77.3	79.4
O75534	Cold shock domain-containing protein E1 OS=Homo sapiens OX=9606 GN=CSDE1 PE=1 SV=2	0	130.183	37	29	60	29	1	798	88.8	6.25	143.63	29	metabolic process;regulation of biological process	cytoplasm;cytosol;Golgi;membrane	DNA binding;protein binding;RNA binding	Pf00313, Pf12901	7812	ENSG00000009307.15	CSDE1	1			0	1.013	1.154	1.14	94.7	95.9	109.3
Q8IUD2	ELKS/Rab6-interacting/CAST family member 1 OS=Homo sapiens OX=9606 GN=ERC1 PE=1 SV=1	0	129.691	29	31	51	29	1	1116	128	5.97	132.65	31	development;metabolic process;regulation of biological process;transport	cytoplasm;endoplasmic reticulum;Golgi;membrane	protein binding;transporter activity	Pf01496, Pf04156, Pf05529, Pf05557, Pf05622, Pf07888, Pf09457, Pf09726, Pf10174, Pf10186, Pf12128, Pf13166	23085	ENSG00000283017.1; ENSG00000082805.19	ERC1	12; CHR_HSCHR12_2_CTG1	NF-kappa B signaling pathway		0	0.886	1.007	1.136	103.7	91.9	104.4
P42285	Exosome RNA helicase MTR4 OS=Homo sapiens OX=9606 GN=MTREX PE=1 SV=3	0	127.935	36	30	55	29	1	1042	117.7	6.52	133.75	30	metabolic process	nucleus;spliceosomal complex	catalytic activity;DNA binding;nucleotide binding;protein binding;RNA binding	Pf00270, Pf04851, Pf08148, Pf13234	23517	ENSG00000039123.15	SKIV2L2	5	RNA degradation		1	1.28	1.055	0.824	90	115.1	94.9
P54577	Tyrosine--tRNA ligase, cytoplasmic OS=Homo sapiens OX=9606 GN=YARS PE=1 SV=4	0	119.963	52	29	55	29	1	528	59.1	7.05	147.93	29	cell death;metabolic process;regulation of biological process;response to stimulus	cytoplasm;cytosol	catalytic activity;nucleotide binding;protein binding;RNA binding;signal transducer activity	Pf00579, Pf01588	8565	ENSG00000134684.10	YARS	1	Aminoacyl-tRNA biosynthesis		0	1.086	0.827	0.762	103	111.8	85.2
Q6UVK1	Chondroitin sulfate proteoglycan 4 OS=Homo sapiens OX=9606 GN=CSPG4 PE=1 SV=2	0	116.347	18	29	46	29	1	2322	250.4	5.47	122.19	29	cell differentiation;cell proliferation;cellular component movement;development;metabolic process;regulation of biological process;response to stimulus	cell surface;extracellular;membrane;organelle lumen	protein binding;signal transducer activity	Pf00054, Pf02210	1464	ENSG00000173546.7	CSPG4	15		Spinal Cord Injury	0	0.588	0.83	1.41	124.1	73	102.9
O60271	C-Jun-amino-terminal kinase-interacting protein 4 OS=Homo sapiens OX=9606 GN=SPAG9 PE=1 SV=4	0	107.455	29	31	42	29	1	1321	146.1	5.15	88.84	31	cell differentiation;cell organization and biogenesis;regulation of biological process;transport	cytoplasm;cytosol	protein binding;structural molecule activity	Pf09744	9043	ENSG00000008294.20	SPAG9	17			2	1.017	0.865	0.851	104.1	105.8	90.1
P11142	Heat shock cognate 71 kDa protein OS=Homo sapiens OX=9606 GN=HSPA8 PE=1 SV=1	0	421.436	68	47	516	28	1	646	70.9	5.52	1607.75	47	cell communication;cell organization and biogenesis;metabolic process;regulation of biological process;response to stimulus;transport	cytoplasm;cytosol;endosome;extracellular;membrane;nucleus;organelle lumen;spliceosomal complex	catalytic activity;nucleotide binding;protein binding;RNA binding	Pf00012, Pf02463, Pf06723	3312	ENSG00000109971.13	HSPA8	11	Endocytosis; Longevity regulating pathway - multiple species; Epstein-Barr virus infection; Spliceosome; MAPK signaling pathway; Protein processing in endoplasmic reticulum; Toxoplasmosis; Measles; Influenza A; Estrogen signaling pathway; Legionellosis; Antigen processing and presentation	Exercise-induced Circadian Regulation; Parkin-Ubiquitin Proteasomal System pathway; MAPK Signaling Pathway	15	1.159	1.139	0.983	91	105.4	103.6
P13796	Plastin-2 OS=Homo sapiens OX=9606 GN=LCP1 PE=1 SV=6	0	264.081	63	36	172	28	1	627	70.2	5.43	473.2	36	cell organization and biogenesis;cellular component movement;regulation of biological process;response to stimulus	cytoplasm;cytoskeleton;cytosol;membrane	metal ion binding;protein binding	Pf00036, Pf00307, Pf13405, Pf13499	3936	ENSG00000136167.13	LCP1	13			10	0.798	0.742	0.929	118.1	94.3	87.6
P48735	Isocitrate dehydrogenase [NADP], mitochondrial OS=Homo sapiens OX=9606 GN=IDH2 PE=1 SV=2	0	242.28	55	30	268	28	1	452	50.9	8.69	802.11	30	cell organization and biogenesis;metabolic process;regulation of biological process	cytosol;membrane;mitochondrion;organelle lumen	catalytic activity;metal ion binding;nucleotide binding	Pf00180	3418	ENSG00000182054.9	IDH2	15	Peroxisome; Citrate cycle (TCA cycle); Carbon metabolism; Glutathione metabolism; Biosynthesis of amino acids; 2-Oxocarboxylic acid metabolism; Metabolic pathways	TCA Cycle	2	1.084	1.021	0.942	96.6	104.7	98.6
Q93052	Lipoma-preferred partner OS=Homo sapiens OX=9606 GN=LPP PE=1 SV=1	0	230.821	52	28	148	28	1	612	65.7	7.37	418.26	28		cytoplasm;cytosol;membrane;nucleus	metal ion binding;protein binding	Pf00412, Pf02318, Pf03154	4026	ENSG00000145012.13	LPP	3			0	0.766	0.691	0.902	122.1	93.5	84.3
P05166	Propionyl-CoA carboxylase beta chain, mitochondrial OS=Homo sapiens OX=9606 GN=PCCB PE=1 SV=3	0	227.774	64	28	158	28	1	539	58.2	7.64	442.88	28	metabolic process	cytosol;mitochondrion;organelle lumen	catalytic activity;nucleotide binding;protein binding	Pf01039	5096	ENSG00000114054.13	PCCB	3	Propanoate metabolism; Carbon metabolism; Metabolic pathways; Glyoxylate and dicarboxylate metabolism; Valine, leucine and isoleucine degradation		0	0.919	0.781	0.85	111.1	102.1	86.8
P61978	Heterogeneous nuclear ribonucleoprotein K OS=Homo sapiens OX=9606 GN=HNRNPK PE=1 SV=1	0	223.389	62	28	184	28	1	463	50.9	5.54	542.51	28	metabolic process;regulation of biological process;response to stimulus	cytoplasm;membrane;nucleus;spliceosomal complex	DNA binding;protein binding;RNA binding	Pf00013, Pf08067, Pf13014, Pf13083	3190	ENSG00000165119.20	HNRNPK	9	Viral carcinogenesis; MicroRNAs in cancer; Spliceosome; Herpes simplex infection	mRNA Processing	0	1.526	0.976	0.639	85.7	130.8	83.6
P29401	Transketolase OS=Homo sapiens OX=9606 GN=TKT PE=1 SV=3	0	203.522	51	28	156	28	1	623	67.8	7.66	453.61	28	metabolic process;regulation of biological process	cytosol	catalytic activity;metal ion binding;protein binding	Pf00456, Pf00676, Pf02775, Pf02779, Pf02780, Pf09364	7086	ENSG00000163931.15	TKT	3	Carbon metabolism; Pentose phosphate pathway; Biosynthesis of amino acids; Metabolic pathways	Pentose Phosphate Pathway	0	1.299	0.839	0.646	95.6	124.2	80.2
P49821	NADH dehydrogenase [ubiquinone] flavoprotein 1, mitochondrial OS=Homo sapiens OX=9606 GN=NDUFV1 PE=1 SV=4	0	194.757	67	28	117	28	1	464	50.8	8.21	345.08	28	cell organization and biogenesis;metabolic process;transport	cytosol;membrane;mitochondrion	catalytic activity;metal ion binding;nucleotide binding	Pf01512, Pf10531, Pf10589	4723	ENSG00000167792.11	NDUFV1	11	Huntington's disease; Parkinson's disease; Alzheimer's disease; Oxidative phosphorylation; Non-alcoholic fatty liver disease (NAFLD); Metabolic pathways	Electron Transport Chain; Oxidative phosphorylation	0	0.961	0.809	0.841	108.3	104.1	87.6
Q6NUK1	Calcium-binding mitochondrial carrier protein SCaMC-1 OS=Homo sapiens OX=9606 GN=SLC25A24 PE=1 SV=2	0	191.909	61	28	147	28	1	477	53.3	6.33	427.44	28	regulation of biological process;response to stimulus;transport	membrane;mitochondrion	metal ion binding;protein binding;transporter activity	Pf00036, Pf00153, Pf10591, Pf12763, Pf13405, Pf13499, Pf13833	29957	ENSG00000085491.15; ENSG00000284468.1	SLC25A24	1; CHR_HSCHR1_6_CTG3			0	1.493	1.144	0.767	82.5	123.1	94.4
P38606	V-type proton ATPase catalytic subunit A OS=Homo sapiens OX=9606 GN=ATP6V1A PE=1 SV=2	0	189.582	56	28	114	28	1	617	68.3	5.52	294.17	28	cellular homeostasis;metabolic process;regulation of biological process;response to stimulus;transport	cytosol;membrane;mitochondrion	catalytic activity;nucleotide binding;transporter activity	Pf00006, Pf00306, Pf02874	523	ENSG00000114573.9	ATP6V1A	3	Phagosome; mTOR signaling pathway; Oxidative phosphorylation; Vibrio cholerae infection; Metabolic pathways; Epithelial cell signaling in Helicobacter pylori infection; Collecting duct acid secretion; Synaptic vesicle cycle; Rheumatoid arthritis		0	0.864	0.974	1.127	105.7	91.3	103
P02647	Apolipoprotein A-I OS=Homo sapiens OX=9606 GN=APOA1 PE=1 SV=1	0	187.204	79	28	148	28	1	267	30.8	5.76	448.99	28	cell organization and biogenesis;cell proliferation;cellular component movement;metabolic process;regulation of biological process;response to stimulus;transport	cell surface;cytosol;endosome;extracellular;membrane;nucleus;organelle lumen	enzyme regulator activity;protein binding;transporter activity	Pf01442	335	ENSG00000118137.9	APOA1	11	Fat digestion and absorption; PPAR signaling pathway; Vitamin digestion and absorption; African trypanosomiasis	PPAR Alpha Pathway; Statin Pathway; Selenium Micronutrient Network; PPAR signaling pathway; Vitamin B12 Metabolism; Folate Metabolism	0	1.138	1.125	0.988	91.9	104.6	103.4
O75363	Breast carcinoma-amplified sequence 1 OS=Homo sapiens OX=9606 GN=BCAS1 PE=1 SV=2	0	182.834	60	28	86	28	1	584	61.7	5.1	238.83	28		cytoplasm			8537	ENSG00000064787.13	BCAS1	20			0	1.173	1.085	0.925	92.1	108	99.9
Q9UGP8	Translocation protein SEC63 homolog OS=Homo sapiens OX=9606 GN=SEC63 PE=1 SV=2	0	181.655	39	28	93	28	1	760	87.9	5.31	255.71	28	cell organization and biogenesis;metabolic process;response to stimulus;transport	cytosol;endoplasmic reticulum;membrane;spliceosomal complex	nucleotide binding;protein binding;receptor activity;RNA binding;transporter activity	Pf00183, Pf00226, Pf02724, Pf02889, Pf04774, Pf04889	11231	ENSG00000025796.13	SEC63	6	Protein export; Protein processing in endoplasmic reticulum		0	1.056	1.427	1.352	86.1	90.9	122.9
P09525	Annexin A4 OS=Homo sapiens OX=9606 GN=ANXA4 PE=1 SV=4	0	178.09	71	29	204	28	1	319	35.9	6.13	592.93	29	cell differentiation;regulation of biological process;response to stimulus	cell surface;cytoplasm;membrane;nucleus	enzyme regulator activity;metal ion binding;protein binding	Pf00191	307		ANXA4	2		Prostaglandin Synthesis and Regulation	1	1.319	1.113	0.844	87.4	115.3	97.3
O00410	Importin-5 OS=Homo sapiens OX=9606 GN=IPO5 PE=1 SV=4	0	176.825	37	30	83	28	1	1097	123.6	4.94	230.41	30	regulation of biological process;response to stimulus;transport	cytoplasm;membrane;nucleus	enzyme regulator activity;protein binding;RNA binding;transporter activity	Pf02985, Pf12755, Pf13513, Pf13646	3843	ENSG00000065150.18	IPO5	13			1	1.023	1.144	1.117	94.7	96.9	108.3
P36578	60S ribosomal protein L4 OS=Homo sapiens OX=9606 GN=RPL4 PE=1 SV=5	0	174.151	59	28	138	28	1	427	47.7	11.06	415.14	28	cell organization and biogenesis;metabolic process;transport	cytoplasm;cytosol;endoplasmic reticulum;membrane;nucleus;ribosome	protein binding;RNA binding;structural molecule activity	Pf00573, Pf14374	6124	ENSG00000174444.14	RPL4	15	Ribosome	Cytoplasmic Ribosomal Proteins	0	0.751	0.787	1.048	118.2	88.8	93
Q96PK6	RNA-binding protein 14 OS=Homo sapiens OX=9606 GN=RBM14 PE=1 SV=2	0	166.795	35	28	106	28	1	669	69.4	9.67	289.37	28	cell organization and biogenesis;defense response;metabolic process;regulation of biological process;response to stimulus	cytoplasm;nucleus	protein binding;RNA binding	Pf00076, Pf13893, Pf14259	10432; 100526737	ENSG00000239306.4	RBM14; RBM14-RBM4	11			0	1.581	1.614	1.021	71.5	113.1	115.4
Q12788	Transducin beta-like protein 3 OS=Homo sapiens OX=9606 GN=TBL3 PE=1 SV=2	0	161.802	47	28	62	28	1	808	89	6.9	172.09	28	metabolic process	nucleus	protein binding;RNA binding	Pf00400, Pf08625	10607	ENSG00000183751.14	TBL3	16	Ribosome biogenesis in eukaryotes		0	1.379	1.93	1.4	69.6	96	134.4
Q15046	Lysine--tRNA ligase OS=Homo sapiens OX=9606 GN=KARS1 PE=1 SV=3	0	154.564	43	28	101	28	1	597	68	6.35	274.9	28	metabolic process;regulation of biological process;response to stimulus	cytoplasm;cytosol;extracellular;membrane;mitochondrion;nucleus;organelle lumen	catalytic activity;nucleotide binding;protein binding;RNA binding	Pf00152, Pf00587, Pf01336	3735	ENSG00000065427.14	KARS	16	Aminoacyl-tRNA biosynthesis		0	1.019	0.89	0.874	103.1	105.1	91.8
P09960	Leukotriene A-4 hydrolase OS=Homo sapiens OX=9606 GN=LTA4H PE=1 SV=2	0	151.467	48	28	69	28	1	611	69.2	6.18	205.23	28	metabolic process;transport	cytoplasm;cytosol;extracellular;nucleus	catalytic activity;metal ion binding;protein binding;RNA binding	Pf01433, Pf09127, Pf13485	4048	ENSG00000111144.9	LTA4H	12	Arachidonic acid metabolism; Metabolic pathways	Eicosanoid Synthesis	0	1.145	0.714	0.624	104.9	120.1	74.9
Q9Y5K6	CD2-associated protein OS=Homo sapiens OX=9606 GN=CD2AP PE=1 SV=1	0	150.674	51	28	75	28	1	639	71.4	6.4	203.46	28	cell division;cell organization and biogenesis;cellular component movement;metabolic process;regulation of biological process;response to stimulus	cytoplasm;cytoskeleton;membrane	protein binding;structural molecule activity	Pf00018, Pf07653, Pf14604	23607	ENSG00000198087.7	CD2AP	6	Bacterial invasion of epithelial cells	Primary Focal Segmental Glomerulosclerosis FSGS	0	1.196	0.958	0.801	95.1	113.8	91.1
Q13751	Laminin subunit beta-3 OS=Homo sapiens OX=9606 GN=LAMB3 PE=1 SV=1	0	147.086	34	28	65	28	1	1172	129.5	7.21	167.32	28	cell differentiation;cell organization and biogenesis	extracellular	protein binding;structural molecule activity	Pf00053, Pf00055, Pf13514	3914	ENSG00000196878.14	LAMB3	1	Amoebiasis; Pathways in cancer; Toxoplasmosis; Focal adhesion; Small cell lung cancer; ECM-receptor interaction; PI3K-Akt signaling pathway	Focal Adhesion; Focal Adhesion-PI3K-Akt-mTOR-signaling pathway; Alpha 6 Beta 4 signaling pathway	0	1.29	1.264	0.979	84.4	108.9	106.7
Q6P2E9	Enhancer of mRNA-decapping protein 4 OS=Homo sapiens OX=9606 GN=EDC4 PE=1 SV=1	0	142.514	26	28	67	28	1	1401	151.6	5.86	177.27	28	metabolic process	cytoplasm;cytosol;membrane;nucleus	protein binding	Pf00400	23644	ENSG00000038358.14	EDC4	16	RNA degradation		0	1.158	1.324	1.144	86.2	99.7	114.1
Q9UNX4	WD repeat-containing protein 3 OS=Homo sapiens OX=9606 GN=WDR3 PE=1 SV=1	0	132.051	36	28	58	28	1	943	106	6.64	138.79	28	metabolic process	membrane;nucleus	protein binding;RNA binding	Pf00400, Pf04003	10885	ENSG00000065183.15	WDR3	1	Ribosome biogenesis in eukaryotes		0	1.264	1.987	1.571	70.6	89.2	140.2
Q5JTZ9	Alanine--tRNA ligase, mitochondrial OS=Homo sapiens OX=9606 GN=AARS2 PE=1 SV=1	0	131.176	36	28	63	28	1	985	107.3	6.27	180.94	28	cell organization and biogenesis;metabolic process	cytoplasm;mitochondrion	catalytic activity;metal ion binding;nucleotide binding;RNA binding	Pf01411, Pf07973	57505	ENSG00000124608.4	AARS2	6	Aminoacyl-tRNA biosynthesis		0	1.158	1.129	0.975	91.3	105.7	103
P13611	Versican core protein OS=Homo sapiens OX=9606 GN=VCAN PE=1 SV=3	0	129.227	8	28	76	28	1	3396	372.6	4.51	226.41	28	cell differentiation;cell organization and biogenesis;cellular component movement;development;metabolic process	extracellular;membrane;organelle lumen	metal ion binding;protein binding;structural molecule activity	Pf00008, Pf00059, Pf00084, Pf00193, Pf07645, Pf12947	1462	ENSG00000038427.15	VCAN	5	Cell adhesion molecules (CAMs)	Spinal Cord Injury	0	0.588	1.667	2.835	92.1	54.2	153.7
Q9BXP5	Serrate RNA effector molecule homolog OS=Homo sapiens OX=9606 GN=SRRT PE=1 SV=1	0	119.853	35	28	65	28	1	876	100.6	5.96	167.71	28	cell proliferation;metabolic process;regulation of biological process;response to stimulus	cytoplasm;nucleus	DNA binding;protein binding;RNA binding	Pf04959, Pf12066	51593	ENSG00000087087.18	SRRT	7			0	1.349	0.908	0.673	92.1	124.3	83.6
Q9P0K7	Ankycorbin OS=Homo sapiens OX=9606 GN=RAI14 PE=1 SV=2	0	113.956	35	28	48	28	1	980	110	6.21	123.41	28	cell differentiation;metabolic process	cytoplasm;cytoskeleton;cytosol;mitochondrion;nucleus	protein binding	Pf00023, Pf03961, Pf04111, Pf12796, Pf13606, Pf13637, Pf13857	26064	ENSG00000039560.13	RAI14	5			0	0.951	1.485	1.561	87.3	83	129.6
O14841	5-oxoprolinase OS=Homo sapiens OX=9606 GN=OPLAH PE=1 SV=3	0	109.008	26	28	45	28	1	1288	137.4	6.58	108.83	28	metabolic process	cytosol	catalytic activity;nucleotide binding	Pf01968, Pf02538, Pf05378	26873	ENSG00000178814.16	OPLAH	8	Glutathione metabolism	Glutathione metabolism	0	1.302	0.967	0.743	91.8	119.5	88.7
Q13459	Unconventional myosin-IXb OS=Homo sapiens OX=9606 GN=MYO9B PE=1 SV=3	0	108.964	18	28	40	28	1	2157	243.2	8.75	107.38	28	cellular component movement;regulation of biological process;response to stimulus	cytoplasm;cytoskeleton;cytosol;membrane	catalytic activity;enzyme regulator activity;metal ion binding;motor activity;nucleotide binding;protein binding;structural molecule activity	Pf00063, Pf00130, Pf00612, Pf00620, Pf00788, Pf06070	4650		MYO9B	19			0	0.911	1.065	1.169	100.8	91.8	107.3
Q9H3S7	Tyrosine-protein phosphatase non-receptor type 23 OS=Homo sapiens OX=9606 GN=PTPN23 PE=1 SV=1	0	108.547	22	28	50	28	1	1636	178.9	6.92	116.97	28	cell organization and biogenesis;metabolic process;regulation of biological process;transport	cytoplasm;cytoskeleton;cytosol;endosome;nucleus	catalytic activity;protein binding	Pf00102, Pf03097, Pf05823, Pf13949	25930	ENSG00000076201.14	PTPN23	3			0	1.056	0.909	0.86	101.2	106.9	91.9
O95359	Transforming acidic coiled-coil-containing protein 2 OS=Homo sapiens OX=9606 GN=TACC2 PE=1 SV=3	0	98.975	12	30	41	28	1	2948	309.2	4.79	83.33	30	cell organization and biogenesis;cell proliferation;cellular component movement;regulation of biological process;transport	cytoplasm;cytoskeleton;cytosol;membrane;nucleus	catalytic activity;motor activity;protein binding	Pf01576, Pf02463, Pf04156, Pf05010, Pf05557, Pf05816, Pf06160, Pf07926, Pf08317, Pf09728, Pf09731, Pf10174, Pf12037, Pf12072, Pf12128, Pf13851, Pf13863, Pf13868, Pf15272, Pf15619	10579	ENSG00000138162.18	TACC2	10			2	1.433	1.055	0.736	86	123.3	90.7
O75153	Clustered mitochondria protein homolog OS=Homo sapiens OX=9606 GN=CLUH PE=1 SV=2	0	98.515	24	28	40	28	1	1309	146.6	6.13	95.43	28	cell organization and biogenesis	cytoplasm	protein binding;RNA binding	Pf12807, Pf13236, Pf13374, Pf13424, Pf15044	23277	ENSG00000132361.16	CLUH; KIAA0664	17		Translation Factors	0	1.076	0.809	0.752	104	111.9	84.1
Q9BXX0	EMILIN-2 OS=Homo sapiens OX=9606 GN=EMILIN2 PE=1 SV=3	0	92.918	27	28	35	28	1	1053	115.6	6.46	73.81	28		extracellular	protein binding;structural molecule activity	Pf00386, Pf01391, Pf07546, Pf08317, Pf12128, Pf13514	84034	ENSG00000132205.10	EMILIN2	18			0	0.713	0.945	1.327	112.9	80.4	106.7
P06576	ATP synthase subunit beta, mitochondrial OS=Homo sapiens OX=9606 GN=ATP5F1B PE=1 SV=3	0	399.366	73	27	781	27	1	529	56.5	5.4	2290.36	27	cell differentiation;cell organization and biogenesis;cellular homeostasis;metabolic process;regulation of biological process;transport	cell surface;membrane;mitochondrion;nucleus;organelle lumen	catalytic activity;nucleotide binding;protein binding;transporter activity	Pf00006, Pf00306, Pf02874	506	ENSG00000110955.8	ATP5B	12	Huntington's disease; Parkinson's disease; Alzheimer's disease; Oxidative phosphorylation; Metabolic pathways	Electron Transport Chain; Oxidative phosphorylation	0	1.001	0.833	0.832	105.9	106	88.1
Q13228	Methanethiol oxidase OS=Homo sapiens OX=9606 GN=SELENBP1 PE=1 SV=2	0	241.389	69	27	207	27	1	472	52.4	6.37	663.5	27	transport	cytoplasm;cytosol;membrane;nucleus	protein binding	Pf05694, Pf10282	8991	ENSG00000143416.20	SELENBP1	1		IL1 and megakaryocytes in obesity; Selenium Metabolism and Selenoproteins	0	1.489	0.581	0.39	97.7	145.5	56.8
P50570	Dynamin-2 OS=Homo sapiens OX=9606 GN=DNM2 PE=1 SV=2	0	238.012	51	45	133	27	1	870	98	7.44	369.13	45	cell organization and biogenesis;metabolic process;regulation of biological process;response to stimulus;transport	cytoplasm;cytoskeleton;cytosol;endosome;Golgi;membrane;nucleus	catalytic activity;nucleotide binding;protein binding	Pf00169, Pf00350, Pf01031, Pf02212	1785	ENSG00000079805.16	DNM2	19	Endocytosis; Phospholipase D signaling pathway; Endocrine and other factor-regulated calcium reabsorption; Bacterial invasion of epithelial cells; Fc gamma R-mediated phagocytosis; Synaptic vesicle cycle	Synaptic Vesicle Pathway	17	1.048	0.772	0.736	106.4	111.5	82.1
P31930	Cytochrome b-c1 complex subunit 1, mitochondrial OS=Homo sapiens OX=9606 GN=UQCRC1 PE=1 SV=3	0	237.724	61	27	277	27	1	480	52.6	6.37	903.68	27	metabolic process;response to stimulus;transport	cytosol;membrane;mitochondrion	catalytic activity;metal ion binding;protein binding;transporter activity	Pf00675, Pf05193, Pf08367	7384	ENSG00000010256.10	UQCRC1	3	Huntington's disease; Parkinson's disease; Alzheimer's disease; Oxidative phosphorylation; Non-alcoholic fatty liver disease (NAFLD); Metabolic pathways; Cardiac muscle contraction	Electron Transport Chain	0	1.126	1.056	0.938	94.3	106.2	99.5
P17987	T-complex protein 1 subunit alpha OS=Homo sapiens OX=9606 GN=TCP1 PE=1 SV=1	0	232.506	57	27	135	27	1	556	60.3	6.11	377.94	27	cell organization and biogenesis;metabolic process;regulation of biological process;response to stimulus;transport	cytoplasm;cytoskeleton;cytosol;Golgi	nucleotide binding;protein binding;RNA binding	Pf00118	6950	ENSG00000120438.11	TCP1	6			0	1.042	0.792	0.76	105.8	110.3	83.8
P24752	Acetyl-CoA acetyltransferase, mitochondrial OS=Homo sapiens OX=9606 GN=ACAT1 PE=1 SV=1	0	220.366	72	27	198	27	1	427	45.2	8.85	595.52	27	cell organization and biogenesis;metabolic process;response to stimulus	membrane;mitochondrion;organelle lumen	catalytic activity;metal ion binding;protein binding	Pf00108, Pf00109, Pf02803	38	ENSG00000075239.13	ACAT1	11	Butanoate metabolism; Fatty acid degradation; Propanoate metabolism; Carbon metabolism; Lysine degradation; Pyruvate metabolism; Synthesis and degradation of ketone bodies; Terpenoid backbone biosynthesis; Metabolic pathways; Glyoxylate and dicarboxylate metabolism; Tryptophan metabolism; Valine, leucine and isoleucine degradation; Fatty acid metabolism	Synthesis and Degradation of Ketone Bodies; Tryptophan metabolism; Fatty Acid Beta Oxidation	0	0.734	0.835	1.137	116.8	85.7	97.5
P02679	Fibrinogen gamma chain OS=Homo sapiens OX=9606 GN=FGG PE=1 SV=3	0	218.237	66	27	200	27	1	453	51.5	5.62	612.96	27	cell organization and biogenesis;coagulation;metabolic process;regulation of biological process;response to stimulus;transport	cell surface;cytoplasm;extracellular;membrane;organelle lumen	catalytic activity;metal ion binding;protein binding;structural molecule activity	Pf00147, Pf08317, Pf08702, Pf15397	2266	ENSG00000171557.16	FGG	4	Complement and coagulation cascades; Staphylococcus aureus infection; Platelet activation	VEGFA-VEGFR2 Signaling Pathway; Blood Clotting Cascade	0	0.503	1.08	2.146	116.1	58.4	125.4
P11940	Polyadenylate-binding protein 1 OS=Homo sapiens OX=9606 GN=PABPC1 PE=1 SV=2	0	212.838	55	36	135	27	1	636	70.6	9.5	409.27	36	metabolic process;regulation of biological process	cytoplasm;cytosol;membrane;nucleus;spliceosomal complex	protein binding;RNA binding;translation regulator activity	Pf00076, Pf00658, Pf13893, Pf14259	26986	ENSG00000070756.15	PABPC1	8	RNA degradation; mRNA surveillance pathway; RNA transport	Endoderm Differentiation; Translation Factors	10	1.141	1.005	0.881	95.4	108.8	95.9
Q8NBS9	Thioredoxin domain-containing protein 5 OS=Homo sapiens OX=9606 GN=TXNDC5 PE=1 SV=2	0	207.277	70	28	252	27	1	432	47.6	5.97	793.69	28	cellular homeostasis;metabolic process;regulation of biological process;response to stimulus;transport	endoplasmic reticulum;extracellular;organelle lumen	catalytic activity;protein binding	Pf00085, Pf13098, Pf13905	81567	ENSG00000239264.8	TXNDC5	6	Protein processing in endoplasmic reticulum		0	0.618	0.65	1.053	132.3	81.7	86
P06744	Glucose-6-phosphate isomerase OS=Homo sapiens OX=9606 GN=GPI PE=1 SV=4	0	202.145	51	28	126	27	1	558	63.1	8.32	382.54	28	metabolic process;regulation of biological process;response to stimulus;transport	cytoplasm;cytosol;extracellular;membrane;organelle lumen	catalytic activity;protein binding	Pf00342	2821	ENSG00000105220.14	GPI	19	Carbon metabolism; Starch and sucrose metabolism; Pentose phosphate pathway; Glycolysis / Gluconeogenesis; Amino sugar and nucleotide sugar metabolism; Metabolic pathways	Cori Cycle; Glycolysis and Gluconeogenesis	0	1.099	0.69	0.628	107.6	118.2	74.2
Q15233	Non-POU domain-containing octamer-binding protein OS=Homo sapiens OX=9606 GN=NONO PE=1 SV=4	0	201.13	56	30	161	27	1	471	54.2	8.95	419.72	30	defense response;metabolic process;regulation of biological process;response to stimulus	membrane;nucleus	DNA binding;protein binding;RNA binding	Pf00076, Pf08075, Pf13893, Pf14259	4841	ENSG00000147140.15	NONO	X		mRNA Processing	2	1.083	0.911	0.841	100.2	108.6	91.3
Q15084	Protein disulfide-isomerase A6 OS=Homo sapiens OX=9606 GN=PDIA6 PE=1 SV=1	0	195.678	63	27	196	27	1	440	48.1	5.08	644.09	27	cellular homeostasis;metabolic process;regulation of biological process;response to stimulus;transport	cytosol;endoplasmic reticulum;membrane;organelle lumen	catalytic activity;protein binding	Pf00085, Pf13098, Pf13848, Pf13899, Pf13905	10130	ENSG00000143870.12	PDIA6	2	Protein processing in endoplasmic reticulum	Photodynamic therapy-induced unfolded protein response	0	0.886	1.075	1.212	101.3	89.8	108.9
Q8NE62	Choline dehydrogenase, mitochondrial OS=Homo sapiens OX=9606 GN=CHDH PE=1 SV=2	0	185.437	55	28	114	27	1	594	65.3	8.28	313.37	28	metabolic process	membrane;mitochondrion	catalytic activity;nucleotide binding;protein binding	Pf00732, Pf05199, Pf05834	55349	ENSG00000016391.10	CHDH	3	Glycine, serine and threonine metabolism; Metabolic pathways	One carbon metabolism and related pathways	1	1.801	1.146	0.636	76	136.9	87.1
Q15436	Protein transport protein Sec23A OS=Homo sapiens OX=9606 GN=SEC23A PE=1 SV=2	0	184.744	46	29	97	27	1	765	86.1	7.08	247.51	29	cell organization and biogenesis;transport	cytoplasm;cytosol;endoplasmic reticulum;membrane	metal ion binding;protein binding	Pf00626, Pf04810, Pf04811, Pf04815, Pf08033	10484	ENSG00000100934.14	SEC23A	14	Protein processing in endoplasmic reticulum	Sterol Regulatory Element-Binding Proteins (SREBP) signalling	3	1.058	1.241	1.173	90.9	96.2	112.9
P07602	Prosaposin OS=Homo sapiens OX=9606 GN=PSAP PE=1 SV=2	0	183.319	53	27	161	27	1	524	58.1	5.17	389.7	27	cell differentiation;metabolic process;regulation of biological process;response to stimulus;transport	extracellular;membrane;mitochondrion;organelle lumen;vacuole	catalytic activity;enzyme regulator activity;protein binding	Pf02199, Pf03489, Pf05184	5660	ENSG00000197746.13	PSAP	10	Lysosome		0	0.695	0.843	1.214	118.2	82.1	99.7
O00116	Alkyldihydroxyacetonephosphate synthase, peroxisomal OS=Homo sapiens OX=9606 GN=AGPS PE=1 SV=1	0	174.699	48	27	81	27	1	658	72.9	7.34	247.1	27	metabolic process	membrane;mitochondrion;organelle lumen	catalytic activity;nucleotide binding;protein binding	Pf01565, Pf02913	8540	ENSG00000018510.13	AGPS	2	Peroxisome; Ether lipid metabolism; Metabolic pathways	Triacylglyceride Synthesis	0	1.107	1.34	1.21	87	96.3	116.6
P48444	Coatomer subunit delta OS=Homo sapiens OX=9606 GN=ARCN1 PE=1 SV=1	0	168.664	49	27	95	27	1	511	57.2	6.21	278.88	27	response to stimulus;transport	cytoplasm;cytosol;endoplasmic reticulum;Golgi;membrane	RNA binding	Pf00928	372	ENSG00000095139.13	ARCN1	11		miR-517 relationship with ARCN1 and USP1	0	1.081	0.936	0.866	99.5	107.5	93.1
Q9BUJ2	Heterogeneous nuclear ribonucleoprotein U-like protein 1 OS=Homo sapiens OX=9606 GN=HNRNPUL1 PE=1 SV=2	0	167.341	34	27	105	27	1	856	95.7	6.92	285.04	27	metabolic process;regulation of biological process;response to stimulus	nucleus	protein binding;RNA binding	Pf00622, Pf02037, Pf13671	11100	ENSG00000105323.16	HNRNPUL1	19	Influenza A		0	1.396	1.264	0.905	82	114.4	103.6
O43615	Mitochondrial import inner membrane translocase subunit TIM44 OS=Homo sapiens OX=9606 GN=TIMM44 PE=1 SV=2	0	167.145	51	27	91	27	1	452	51.3	8.32	282.74	27	transport	membrane;mitochondrion;organelle lumen	nucleotide binding;protein binding	Pf04280, Pf07091	10469	ENSG00000104980.7	TIMM44	19			0	1.168	1.344	1.151	85.4	99.8	114.8
O00567	Nucleolar protein 56 OS=Homo sapiens OX=9606 GN=NOP56 PE=1 SV=4	0	165.99	54	27	86	27	1	594	66	9.19	237.28	27	metabolic process	cytoplasm;membrane;nucleus	protein binding;RNA binding	Pf01798, Pf08060, Pf08156	10528	ENSG00000101361.16	NOP56	20	Ribosome biogenesis in eukaryotes		0	1.243	1.567	1.261	78.7	97.9	123.4
Q9Y2J2	Band 4.1-like protein 3 OS=Homo sapiens OX=9606 GN=EPB41L3 PE=1 SV=2	0	163.495	35	32	73	27	1	1087	120.6	5.19	201.45	32	cell death;cell organization and biogenesis;regulation of biological process	cytoplasm;cytoskeleton;cytosol;membrane	protein binding;structural molecule activity	Pf00373, Pf04382, Pf05902, Pf08736, Pf09379, Pf09380	23136	ENSG00000082397.17	EPB41L3	18	Tight junction		1	0.487	0.491	1.009	151.7	73.8	74.5
Q9NP81	Serine--tRNA ligase, mitochondrial OS=Homo sapiens OX=9606 GN=SARS2 PE=1 SV=1	0	159.674	56	27	83	27	1	518	58.2	8.13	240.34	27	cell organization and biogenesis;metabolic process	cytoplasm;cytoskeleton;mitochondrion;organelle lumen	catalytic activity;nucleotide binding;RNA binding	Pf00587, Pf02403, Pf06160	54938	ENSG00000283104.1; ENSG00000104835.14	SARS2	19; CHR_HG26_PATCH	Aminoacyl-tRNA biosynthesis	Selenium Metabolism and Selenoproteins	0	1.051	1.168	1.111	93.2	97.9	108.8
Q16134	Electron transfer flavoprotein-ubiquinone oxidoreductase, mitochondrial OS=Homo sapiens OX=9606 GN=ETFDH PE=1 SV=2	0	158.825	51	27	97	27	1	617	68.5	7.55	282.74	27	metabolic process;response to stimulus;transport	membrane;mitochondrion;organelle lumen	catalytic activity;metal ion binding;nucleotide binding	Pf00890, Pf01266, Pf01494, Pf01946, Pf03486, Pf05187, Pf05834, Pf07992, Pf12831, Pf12838, Pf13450, Pf13454, Pf13738	2110	ENSG00000171503.11	ETFDH	4			0	0.945	0.727	0.769	112.3	106.1	81.6
Q8N766	ER membrane protein complex subunit 1 OS=Homo sapiens OX=9606 GN=EMC1 PE=1 SV=1	0	158.363	38	27	71	27	1	993	111.7	7.66	212.33	27	metabolic process	endoplasmic reticulum;membrane		Pf07774, Pf13360	23065	ENSG00000127463.13	EMC1	1			0	1.039	1.24	1.193	91.5	95.1	113.5
Q9NSD9	Phenylalanine--tRNA ligase beta subunit OS=Homo sapiens OX=9606 GN=FARSB PE=1 SV=3	0	152.66	51	27	72	27	1	589	66.1	6.84	219.71	27	cell organization and biogenesis;metabolic process	cytoplasm;cytosol;membrane	catalytic activity;metal ion binding;nucleotide binding;protein binding;RNA binding	Pf03483, Pf03484	10056	ENSG00000116120.9	FARSB	2	Aminoacyl-tRNA biosynthesis	Amino Acid metabolism	0	1.166	0.735	0.63	103.4	120.6	76
P48449	Lanosterol synthase OS=Homo sapiens OX=9606 GN=LSS PE=1 SV=1	0	151.714	42	27	60	27	1	732	83.3	6.61	170.54	27	metabolic process;regulation of biological process	endoplasmic reticulum;membrane	catalytic activity	Pf00432, Pf09492, Pf13243, Pf13249	4047	ENSG00000160285.14	LSS	21	Steroid biosynthesis; Metabolic pathways	Sterol Regulatory Element-Binding Proteins (SREBP) signalling; Cholesterol Biosynthesis	0	0.923	1.109	1.2	98.9	91.4	109.7
P08240	Signal recognition particle receptor subunit alpha OS=Homo sapiens OX=9606 GN=SRPRA PE=1 SV=2	0	147.765	50	28	75	27	1	638	69.8	8.95	203.74	28	cell organization and biogenesis;transport	endoplasmic reticulum;membrane	catalytic activity;nucleotide binding;RNA binding	Pf00448, Pf02881, Pf03308, Pf04086	6734	ENSG00000182934.11	SRPR; SRPRA	11	Protein export		1	1.362	1.585	1.164	76	103.5	120.5
P26639	Threonine--tRNA ligase 1, cytoplasmic OS=Homo sapiens OX=9606 GN=TARS1 PE=1 SV=3	0	147.316	47	29	64	27	1	723	83.4	6.67	183.3	29	metabolic process	cytoplasm;cytoskeleton;cytosol	catalytic activity;nucleotide binding;protein binding;RNA binding	Pf00587, Pf02824, Pf03129, Pf07973	6897	ENSG00000113407.13	TARS	5	Aminoacyl-tRNA biosynthesis		1	0.956	0.837	0.875	107.4	102.7	89.9
P36871	Phosphoglucomutase-1 OS=Homo sapiens OX=9606 GN=PGM1 PE=1 SV=3	0	146.7	50	27	74	27	1	562	61.4	6.76	203.35	27	metabolic process;transport	cytoplasm;cytoskeleton;cytosol;extracellular	catalytic activity;metal ion binding;protein binding	Pf00408, Pf02878, Pf02879, Pf02880	5236	ENSG00000079739.15	PGM1	1	Purine metabolism; Galactose metabolism; Starch and sucrose metabolism; Pentose phosphate pathway; Glycolysis / Gluconeogenesis; Amino sugar and nucleotide sugar metabolism; Metabolic pathways	Glucuronidation; Ectoderm Differentiation; Glycogen Metabolism	0	0.956	0.641	0.67	115.5	110.4	74
P02452	Collagen alpha-1(I) chain OS=Homo sapiens OX=9606 GN=COL1A1 PE=1 SV=5	0	146.544	21	27	123	27	1	1464	138.9	5.8	307.5	27	cell communication;cell differentiation;cell organization and biogenesis;cellular component movement;coagulation;metabolic process;regulation of biological process;response to stimulus;transport	cytoplasm;endoplasmic reticulum;extracellular;Golgi;organelle lumen	metal ion binding;protein binding;structural molecule activity	Pf00093, Pf01391, Pf01410	1277		COL1A1	17	Amoebiasis; Protein digestion and absorption; AGE-RAGE signaling pathway in diabetic complications; Focal adhesion; ECM-receptor interaction; PI3K-Akt signaling pathway; Platelet activation	Senescence and Autophagy in Cancer; Osteoblast Signaling; Focal Adhesion-PI3K-Akt-mTOR-signaling pathway; Inflammatory Response Pathway; Focal Adhesion; miR-509-3p alteration of YAP1/ECM axis	0	0.204	0.416	2.037	185.1	37.8	77.1
Q6JQN1	Acyl-CoA dehydrogenase family member 10 OS=Homo sapiens OX=9606 GN=ACAD10 PE=1 SV=1	0	145.854	32	27	59	27	1	1059	118.8	8.06	147.99	27	metabolic process	mitochondrion;organelle lumen	catalytic activity;nucleotide binding	Pf00441, Pf00702, Pf01163, Pf01636, Pf02770, Pf02771, Pf08028, Pf13242, Pf13419	80724	ENSG00000111271.14	ACAD10	12			0	1.084	0.899	0.83	100.6	109	90.4
Q99613	Eukaryotic translation initiation factor 3 subunit C OS=Homo sapiens OX=9606 GN=EIF3C PE=1 SV=1	0	145.635	31	27	67	27	1	913	105.3	5.68	194.29	27	cell organization and biogenesis;metabolic process;regulation of biological process	cytoplasm;cytosol	protein binding;RNA binding	Pf01399, Pf05470	8663	ENSG00000184110.14	EIF3C	16	RNA transport	Translation Factors	0	0.893	0.751	0.841	113.5	101.3	85.2
Q13217	DnaJ homolog subfamily C member 3 OS=Homo sapiens OX=9606 GN=DNAJC3 PE=1 SV=1	0	140.792	51	28	86	27	1	504	57.5	6.15	238.35	28	defense response;metabolic process;regulation of biological process;response to stimulus;transport	cytoplasm;cytosol;endoplasmic reticulum;extracellular;membrane;organelle lumen	enzyme regulator activity;protein binding	Pf00226, Pf00515, Pf12569, Pf13371, Pf13414, Pf13432, Pf14559	5611	ENSG00000102580.14	DNAJC3	13	Protein processing in endoplasmic reticulum; Influenza A	Photodynamic therapy-induced unfolded protein response	1	1.049	1.425	1.358	86.3	90.6	123.1
Q92608	Dedicator of cytokinesis protein 2 OS=Homo sapiens OX=9606 GN=DOCK2 PE=1 SV=2	0	140.442	20	29	50	27	1	1830	211.8	6.87	123.32	29	cell organization and biogenesis;cell proliferation;regulation of biological process;response to stimulus;transport	cytoplasm;cytoskeleton;cytosol;extracellular;membrane;organelle lumen	enzyme regulator activity;protein binding	Pf00018, Pf06920, Pf07653, Pf14429, Pf14604	1794	ENSG00000134516.15	DOCK2	5	Fc gamma R-mediated phagocytosis; Chemokine signaling pathway	Chemokine signaling pathway	2	0.651	0.701	1.076	127.6	83.1	89.4
Q9NQX4	Unconventional myosin-Vc OS=Homo sapiens OX=9606 GN=MYO5C PE=1 SV=2	0	140.011	20	33	69	27	1	1742	202.7	7.71	176.42	33	cell organization and biogenesis;metabolic process;regulation of biological process;transport	cytoplasm;cytoskeleton	catalytic activity;motor activity;nucleotide binding;protein binding;structural molecule activity;transporter activity	Pf00038, Pf00063, Pf00612, Pf00769, Pf01496, Pf01540, Pf01576, Pf01843, Pf02463, Pf03961, Pf04111, Pf05483, Pf05557, Pf05622, Pf05667, Pf05769, Pf05911, Pf06008, Pf06160, Pf07888, Pf09726, Pf09731, Pf10174, Pf11932, Pf12128, Pf12252, Pf13166, Pf13514, Pf13654, Pf15619	55930	ENSG00000128833.12	MYO5C	15			2	1.18	0.928	0.786	96.6	113.9	89.6
Q9H3U1	Protein unc-45 homolog A OS=Homo sapiens OX=9606 GN=UNC45A PE=1 SV=1	0	136.26	32	27	56	27	1	944	103	6.07	128.29	27	cell differentiation;development;metabolic process	cytoplasm;cytosol;Golgi;nucleus	protein binding	Pf00515, Pf07719, Pf11701, Pf12895, Pf13181, Pf13414, Pf13424, Pf13432, Pf14559	55898	ENSG00000140553.17	UNC45A	15			0	0.951	0.969	1.019	102.8	97.7	99.5
P40763	Signal transducer and activator of transcription 3 OS=Homo sapiens OX=9606 GN=STAT3 PE=1 SV=2	0	136.047	50	27	69	27	1	770	88	6.3	170.61	27	cell differentiation;cell organization and biogenesis;cell proliferation;cellular component movement;defense response;metabolic process;regulation of biological process;reproduction;response to stimulus;transport	cytoplasm;cytosol;membrane;mitochondrion;nucleus	DNA binding;protein binding;signal transducer activity	Pf00017, Pf01017, Pf02864, Pf02865	6774	ENSG00000168610.14	STAT3	17	Viral carcinogenesis; Inflammatory bowel disease (IBD); Hepatitis B; HIF-1 signaling pathway; Pancreatic cancer; FoxO signaling pathway; Prolactin signaling pathway; MicroRNAs in cancer; Epstein-Barr virus infection; Acute myeloid leukemia; Pathways in cancer; AGE-RAGE signaling pathway in diabetic complications; EGFR tyrosine kinase inhibitor resistance; Toxoplasmosis; Jak-STAT signaling pathway…	Development of pulmonary dendritic cells and macrophage subsets; TCA Cycle Nutrient Utilization and Invasiveness of Ovarian Cancer; IL-4 Signaling Pathway; Rac1/Pak1/p38/MMP-2 pathway; Oncostatin M Signaling Pathway; Signaling of Hepatocyte Growth Factor Receptor; Dopaminergic Neurogenesis; AGE/RAGE pathway; IL-3 Signaling Pathway; Cell Differentiation - Index; Prolactin Signaling Pathway; IL-7 S…	0	1.065	1.202	1.129	91.8	97.8	110.4
Q99459	Cell division cycle 5-like protein OS=Homo sapiens OX=9606 GN=CDC5L PE=1 SV=2	0	136.021	39	27	64	27	1	802	92.2	8.18	154.49	27	cell differentiation;cell organization and biogenesis;metabolic process;regulation of biological process;response to stimulus	cytoplasm;membrane;nucleus;spliceosomal complex	DNA binding;protein binding;RNA binding	Pf00249, Pf11831, Pf13921	988	ENSG00000096401.7	CDC5L	6	Spliceosome		0	1.285	0.992	0.772	91.6	117.6	90.8
B0I1T2	Unconventional myosin-Ig OS=Homo sapiens OX=9606 GN=MYO1G PE=1 SV=2	0	131.786	35	29	68	27	1	1018	116.4	8.73	186.93	29	cellular component movement;regulation of biological process;response to stimulus;transport	membrane	catalytic activity;motor activity;nucleotide binding;protein binding	Pf00063, Pf06017	64005	ENSG00000136286.14	MYO1G	7			0	0.727	0.978	1.346	110.9	80.6	108.5
Q96QK1	Vacuolar protein sorting-associated protein 35 OS=Homo sapiens OX=9606 GN=VPS35 PE=1 SV=2	0	131.691	35	27	77	27	1	796	91.6	5.49	216.99	27	cell organization and biogenesis;regulation of biological process;response to stimulus;transport	cytoplasm;cytosol;endosome;membrane;mitochondrion;vacuole	protein binding;transporter activity	Pf03635	55737	ENSG00000069329.16	VPS35	16	Endocytosis		0	1.087	0.767	0.706	105.1	114.3	80.6
Q9H0A0	RNA cytidine acetyltransferase OS=Homo sapiens OX=9606 GN=NAT10 PE=1 SV=2	0	130.009	31	27	47	27	1	1025	115.7	8.27	126.8	27	metabolic process;regulation of biological process	membrane;nucleus	catalytic activity;nucleotide binding;protein binding;RNA binding	Pf00583, Pf05127, Pf08351, Pf13508, Pf13718, Pf13725	55226	ENSG00000135372.8	NAT10	11	Ribosome biogenesis in eukaryotes	Metapathway biotransformation	0	1.295	1.65	1.274	76.1	98.5	125.5
P11387	DNA topoisomerase 1 OS=Homo sapiens OX=9606 GN=TOP1 PE=1 SV=2	0	128.411	34	27	64	27	1	765	90.7	9.31	159.94	27	cell death;cell division;cell organization and biogenesis;metabolic process;regulation of biological process;response to stimulus	chromosome;cytoplasm;nucleus	catalytic activity;DNA binding;nucleotide binding;protein binding;RNA binding	Pf01028, Pf02919, Pf14370	7150	ENSG00000198900.5	TOP1	20			0	0.888	0.936	1.054	106.3	94.3	99.4
O14639	Actin-binding LIM protein 1 OS=Homo sapiens OX=9606 GN=ABLIM1 PE=1 SV=3	0	123.19	39	28	47	27	1	778	87.6	8.59	125.52	28	cell organization and biogenesis	cytoplasm;cytoskeleton	metal ion binding;protein binding	Pf00412, Pf02209	3983	ENSG00000099204.18	ABLIM1	10	Axon guidance		1	1.293	1.225	0.947	85.3	110.3	104.4
Q5JTH9	RRP12-like protein OS=Homo sapiens OX=9606 GN=RRP12 PE=1 SV=2	0	122.2	25	28	59	27	1	1297	143.6	8.75	150.34	28		membrane;nucleus	RNA binding	Pf08161	23223	ENSG00000052749.13	RRP12	10			1	1.38	1.721	1.247	73.2	100.9	125.9
Q96N67	Dedicator of cytokinesis protein 7 OS=Homo sapiens OX=9606 GN=DOCK7 PE=1 SV=4	0	119.211	17	32	49	27	1	2140	242.4	6.8	113.27	32	cell differentiation;cell organization and biogenesis;development;regulation of biological process;response to stimulus		protein binding	Pf06920, Pf11878, Pf14429	85440	ENSG00000116641.17	DOCK7	1			4	1.165	1.317	1.13	86.2	100.4	113.5
Q96RT1	Erbin OS=Homo sapiens OX=9606 GN=ERBIN PE=1 SV=2	0	117.927	25	28	53	27	1	1412	158.2	5.5	120.79	28	cell growth;cell organization and biogenesis;regulation of biological process;response to stimulus;transport	cytoplasm;membrane;nucleus	protein binding;structural molecule activity	Pf00595, Pf12799, Pf13180, Pf13855	55914	ENSG00000112851.14	ERBB2IP; ERBIN	5	NOD-like receptor signaling pathway	Nucleotide-binding Oligomerization Domain (NOD) pathway; Pathways Affected in Adenoid Cystic Carcinoma; NLR Proteins	1	1.132	1.243	1.098	88.9	100.6	110.5
Q9BUQ8	Probable ATP-dependent RNA helicase DDX23 OS=Homo sapiens OX=9606 GN=DDX23 PE=1 SV=3	0	117.732	35	27	49	27	1	820	95.5	9.55	142.07	27	cell organization and biogenesis;metabolic process	cytoplasm;nucleus;spliceosomal complex	catalytic activity;DNA binding;nucleotide binding;protein binding;RNA binding	Pf00270, Pf00271, Pf04851	9416	ENSG00000174243.9	DDX23	12	Spliceosome		0	1.212	1.194	0.986	88.1	106.7	105.2
O60841	Eukaryotic translation initiation factor 5B OS=Homo sapiens OX=9606 GN=EIF5B PE=1 SV=4	0	114.023	23	27	56	27	1	1220	138.7	5.49	147.12	27	metabolic process;regulation of biological process	cytoplasm;cytosol;nucleus	catalytic activity;metal ion binding;nucleotide binding;protein binding;RNA binding	Pf00009, Pf01926, Pf03144, Pf11987, Pf14578	9669	ENSG00000158417.10	EIF5B	2	RNA transport	Translation Factors	0	1.148	1.016	0.885	94.8	108.9	96.3
Q9Y263	Phospholipase A-2-activating protein OS=Homo sapiens OX=9606 GN=PLAA PE=1 SV=2	0	110.01	43	27	54	27	1	795	87.1	6.37	127.15	27	cell communication;cellular homeostasis;defense response;metabolic process;regulation of biological process;response to stimulus	cytoplasm;nucleus	enzyme regulator activity;protein binding	Pf00400, Pf08324, Pf09070	9373	ENSG00000137055.14	PLAA	9	Protein processing in endoplasmic reticulum		0	1.155	1.063	0.92	93.2	107.7	99.1
Q5VZ89	DENN domain-containing protein 4C OS=Homo sapiens OX=9606 GN=DENND4C PE=1 SV=3	0	108.27	18	28	40	27	1	1909	212.6	6.83	103.85	28	cell organization and biogenesis;response to stimulus;transport	cytoplasm;cytosol;membrane		Pf02141, Pf03455, Pf03456, Pf13041	55667	ENSG00000137145.20	DENND4C	9			1	1.241	1.122	0.904	89.2	110.7	100.1
Q7L2E3	ATP-dependent RNA helicase DHX30 OS=Homo sapiens OX=9606 GN=DHX30 PE=1 SV=1	0	107.763	26	27	47	27	1	1194	133.9	8.78	119.98	27	cell organization and biogenesis;metabolic process	cytoplasm;cytosol;mitochondrion	catalytic activity;nucleotide binding;protein binding;RNA binding	Pf00270, Pf00271, Pf04408, Pf07717	22907	ENSG00000132153.14	DHX30	3			0	1.128	1.443	1.279	84	94.8	121.2
Q12802	A-kinase anchor protein 13 OS=Homo sapiens OX=9606 GN=AKAP13 PE=1 SV=2	0	102.793	14	27	32	27	1	2813	307.4	5.24	75.09	27	cell differentiation;metabolic process;regulation of biological process;response to stimulus;transport	cytoplasm;cytoskeleton;cytosol;membrane;nucleus	catalytic activity;metal ion binding;protein binding;signal transducer activity;structural molecule activity	Pf00130, Pf00169, Pf00621	11214	ENSG00000170776.21	AKAP13	15		G Protein Signaling Pathways	0	1.042	0.961	0.922	99.9	104.1	96
Q99569	Plakophilin-4 OS=Homo sapiens OX=9606 GN=PKP4 PE=1 SV=2	0	102.455	26	28	42	27	1	1192	131.8	8.94	92.8	28	cell communication;cell death;cell organization and biogenesis;regulation of biological process	cytoplasm;cytoskeleton;membrane	protein binding	Pf00514, Pf13646	8502	ENSG00000144283.21	PKP4	2			0	1.436	1.537	1.07	75.5	108.4	116.1
Q9Y2L1	Exosome complex exonuclease RRP44 OS=Homo sapiens OX=9606 GN=DIS3 PE=1 SV=2	0	101.928	39	27	39	27	1	958	108.9	7.14	90.52	27	metabolic process;regulation of biological process	cytoplasm;cytosol;membrane;nucleus	catalytic activity;protein binding;RNA binding	Pf00773, Pf09742, Pf13638	22894	ENSG00000083520.14	DIS3	13	RNA degradation		0	1.207	1.273	1.055	86.2	104	109.8
Q9NR09	Baculoviral IAP repeat-containing protein 6 OS=Homo sapiens OX=9606 GN=BIRC6 PE=1 SV=2	0	93.004	8	27	35	27	1	4857	529.9	6.05	85.77	27	cell death;cell division;metabolic process;regulation of biological process	cytoplasm;cytoskeleton;endosome;Golgi;membrane	catalytic activity;enzyme regulator activity;protein binding	Pf00179, Pf00653, Pf12356	57448		BIRC6	2	Ubiquitin mediated proteolysis; Apoptosis - multiple species		0	1.032	0.997	0.967	99	102.2	98.8
P05091	Aldehyde dehydrogenase, mitochondrial OS=Homo sapiens OX=9606 GN=ALDH2 PE=1 SV=2	0	299.814	63	31	391	26	1	517	56.3	7.05	1233.88	31	metabolic process	mitochondrion;organelle lumen	catalytic activity;nucleotide binding	Pf00171	217	ENSG00000111275.12	ALDH2	12	Fatty acid degradation; Ascorbate and aldarate metabolism; Lysine degradation; Histidine metabolism; beta-Alanine metabolism; Pyruvate metabolism; Glycerolipid metabolism; Glycolysis / Gluconeogenesis; Pentose and glucuronate interconversions; Metabolic pathways; Tryptophan metabolism; Arginine and proline metabolism; Valine, leucine and isoleucine degradation	Tryptophan metabolism; Fatty Acid Omega Oxidation	5	1.113	0.956	0.86	97.8	108.8	93.5
P06733	Alpha-enolase OS=Homo sapiens OX=9606 GN=ENO1 PE=1 SV=2	0	293.171	75	29	301	26	1	434	47.1	7.39	911.08	29	metabolic process;regulation of biological process;response to stimulus	cell surface;cytoplasm;cytosol;membrane;nucleus	catalytic activity;DNA binding;metal ion binding;protein binding;RNA binding	Pf00113, Pf03952, Pf13378	2023	ENSG00000074800.13	ENO1	1	HIF-1 signaling pathway; Carbon metabolism; Glycolysis / Gluconeogenesis; RNA degradation; Biosynthesis of amino acids; Metabolic pathways	Glycolysis and Gluconeogenesis	3	1.244	0.824	0.663	97.8	121.6	80.6
Q14651	Plastin-1 OS=Homo sapiens OX=9606 GN=PLS1 PE=1 SV=2	0	212.494	55	32	105	26	1	629	70.2	5.41	306.67	32	cell organization and biogenesis;regulation of biological process;transport	cytoplasm;cytoskeleton	metal ion binding;protein binding;structural molecule activity	Pf00036, Pf00307, Pf13202, Pf13405, Pf13499, Pf13833	5357	ENSG00000120756.12	PLS1	3			2	0.995	0.806	0.809	107.1	106.6	86.3
P04844	Dolichyl-diphosphooligosaccharide--protein glycosyltransferase subunit 2 OS=Homo sapiens OX=9606 GN=RPN2 PE=1 SV=3	0	211.98	51	26	152	26	1	631	69.2	5.69	472.9	26	metabolic process;response to stimulus	endoplasmic reticulum;membrane	catalytic activity;protein binding	Pf05817	6185	ENSG00000118705.16	RPN2	20	N-Glycan biosynthesis; Protein processing in endoplasmic reticulum; Metabolic pathways	Proteasome Degradation	0	1.082	1.299	1.201	88.7	96	115.3
Q9HCC0	Methylcrotonoyl-CoA carboxylase beta chain, mitochondrial OS=Homo sapiens OX=9606 GN=MCCC2 PE=1 SV=1	0	209.767	53	26	108	26	1	563	61.3	7.68	358.66	26	cell organization and biogenesis;metabolic process	cytosol;mitochondrion;organelle lumen	catalytic activity;nucleotide binding;protein binding	Pf01039	64087	ENSG00000131844.15	MCCC2	5	Metabolic pathways; Valine, leucine and isoleucine degradation		0	1.27	1.185	0.933	86.8	110.3	102.9
P17980	26S proteasome regulatory subunit 6A OS=Homo sapiens OX=9606 GN=PSMC3 PE=1 SV=3	0	205.039	66	26	110	26	1	439	49.2	5.24	300.39	26	metabolic process;regulation of biological process;response to stimulus;transport	cytoplasm;cytosol;extracellular;membrane;nucleus;organelle lumen;proteasome	catalytic activity;enzyme regulator activity;nucleotide binding;protein binding	Pf00004, Pf01078, Pf05496, Pf07724, Pf07728, Pf13191	5702	ENSG00000165916.8	PSMC3	11	Epstein-Barr virus infection; Proteasome	Parkin-Ubiquitin Proteasomal System pathway; Proteasome Degradation	0	1.044	0.954	0.914	100.1	104.4	95.5
P05164	Myeloperoxidase OS=Homo sapiens OX=9606 GN=MPO PE=1 SV=1	0	202.729	51	32	142	26	1	745	83.8	8.97	380.44	32	cell organization and biogenesis;defense response;metabolic process;regulation of biological process;response to stimulus;transport	extracellular;mitochondrion;nucleus;organelle lumen;vacuole	antioxidant activity;catalytic activity;metal ion binding	Pf03098	4353	ENSG00000005381.7	MPO	17	Phagosome; Transcriptional misregulation in cancer	Benzene metabolism; Folate Metabolism; Vitamin B12 Metabolism; Selenium Micronutrient Network	0	0.996	3.042	3.055	59.5	59.3	181.2
P10515	Dihydrolipoyllysine-residue acetyltransferase component of pyruvate dehydrogenase complex, mitochondrial OS=Homo sapiens OX=9606 GN=DLAT PE=1 SV=3	0	191.929	48	26	151	26	1	647	69	7.84	451.5	26	metabolic process;regulation of biological process	mitochondrion;organelle lumen	catalytic activity;protein binding	Pf00198, Pf00364, Pf02817	1737	ENSG00000150768.15	DLAT	11	Citrate cycle (TCA cycle); Carbon metabolism; Pyruvate metabolism; Glycolysis / Gluconeogenesis; Metabolic pathways	Glycolysis and Gluconeogenesis; TCA Cycle and Deficiency of Pyruvate Dehydrogenase complex (PDHc)	0	1.114	1.159	1.04	91.7	102.1	106.2
P17858	ATP-dependent 6-phosphofructokinase, liver type OS=Homo sapiens OX=9606 GN=PFKL PE=1 SV=6	0	187.806	41	30	105	26	1	780	85	7.5	298.83	30	cell organization and biogenesis;metabolic process;regulation of biological process;response to stimulus;transport	cytoplasm;cytosol;extracellular;membrane;organelle lumen	catalytic activity;metal ion binding;nucleotide binding;protein binding	Pf00365	5211	ENSG00000141959.16	PFKL	21	HIF-1 signaling pathway; Central carbon metabolism in cancer; Carbon metabolism; Galactose metabolism; Glucagon signaling pathway; Fructose and mannose metabolism; Pentose phosphate pathway; AMPK signaling pathway; Glycolysis / Gluconeogenesis; RNA degradation; Biosynthesis of amino acids; Metabolic pathways	Glycolysis and Gluconeogenesis; Photodynamic therapy-induced HIF-1 survival signaling; Insulin Signaling	1	0.983	0.653	0.664	113.8	111.9	74.3
Q8TAQ2	SWI/SNF complex subunit SMARCC2 OS=Homo sapiens OX=9606 GN=SMARCC2 PE=1 SV=1	0	180.039	34	35	88	26	1	1214	132.8	5.69	243.89	35	cell organization and biogenesis;metabolic process;regulation of biological process	nucleus	DNA binding;protein binding	Pf04433	6601	ENSG00000139613.11	SMARCC2	12			9	1.175	0.959	0.816	95.7	112.5	91.8
Q8WVM8	Sec1 family domain-containing protein 1 OS=Homo sapiens OX=9606 GN=SCFD1 PE=1 SV=4	0	179.974	50	26	102	26	1	642	72.3	6.27	317.74	26	cell organization and biogenesis;regulation of biological process;response to stimulus;transport	cytoplasm;cytosol;endoplasmic reticulum;Golgi;membrane	protein binding	Pf00995	23256	ENSG00000092108.20	SCFD1	14			0	1.137	1.321	1.162	86.8	98.6	114.6
Q7L0Y3	tRNA methyltransferase 10 homolog C OS=Homo sapiens OX=9606 GN=TRMT10C PE=1 SV=2	0	173.23	65	26	94	26	1	403	47.3	9.36	243.39	26	cell organization and biogenesis;metabolic process;regulation of biological process	mitochondrion;organelle lumen	catalytic activity;protein binding;RNA binding	Pf01746	54931	ENSG00000174173.6	TRMT10C	3			0	1.191	1.692	1.421	77.3	92	130.7
P11182	Lipoamide acyltransferase component of branched-chain alpha-keto acid dehydrogenase complex, mitochondrial OS=Homo sapiens OX=9606 GN=DBT PE=1 SV=3	0	166.52	57	26	105	26	1	482	53.5	8.51	289.79	26	metabolic process	mitochondrion;organelle lumen	catalytic activity;protein binding	Pf00198, Pf00364, Pf02817	1629		DBT	1	Propanoate metabolism; Metabolic pathways; Valine, leucine and isoleucine degradation		0	1.231	1.013	0.823	92.5	113.8	93.7
Q92945	Far upstream element-binding protein 2 OS=Homo sapiens OX=9606 GN=KHSRP PE=1 SV=4	0	166.288	46	30	90	26	1	711	73.1	7.3	255.83	30	metabolic process;regulation of biological process;response to stimulus;transport	cytoplasm;cytosol;membrane;nucleus	DNA binding;protein binding;RNA binding	Pf00013, Pf07650, Pf09005, Pf13014	8570	ENSG00000088247.17	KHSRP	19		Preimplantation Embryo	2	1.304	0.88	0.675	94.2	122.8	83
Q02790	Peptidyl-prolyl cis-trans isomerase FKBP4 OS=Homo sapiens OX=9606 GN=FKBP4 PE=1 SV=3	0	163.752	68	26	88	26	1	459	51.8	5.43	249.22	26	cell organization and biogenesis;metabolic process;regulation of biological process;response to stimulus;transport	cytoplasm;cytoskeleton;cytosol;mitochondrion;nucleus	catalytic activity;nucleotide binding;protein binding;RNA binding	Pf00254, Pf00515, Pf07719, Pf13174, Pf13371, Pf13414, Pf13424, Pf13432, Pf14559	2288	ENSG00000004478.7	FKBP4	12	Estrogen signaling pathway	Androgen receptor signaling pathway	0	1.147	0.845	0.737	100.2	115	84.7
Q8NC51	Plasminogen activator inhibitor 1 RNA-binding protein OS=Homo sapiens OX=9606 GN=SERBP1 PE=1 SV=2	0	159.055	54	26	94	26	1	408	44.9	8.65	261.63	26	regulation of biological process	cytoplasm;cytosol;membrane;nucleus	protein binding;RNA binding	Pf04774	26135	ENSG00000142864.14	SERBP1	1		Apoptosis-related network due to altered Notch3 in ovarian cancer	0	1.441	0.819	0.569	92	132.6	75.4
O95340	Bifunctional 3'-phosphoadenosine 5'-phosphosulfate synthase 2 OS=Homo sapiens OX=9606 GN=PAPSS2 PE=1 SV=2	0	156.733	45	27	75	26	1	614	69.5	8.03	216.92	27	coagulation;metabolic process	cytosol	catalytic activity;nucleotide binding	Pf01583, Pf01747, Pf13207, Pf13238, Pf13671, Pf14306	9060	ENSG00000198682.12	PAPSS2	10	Purine metabolism; Selenocompound metabolism; Sulfur metabolism; Metabolic pathways	RANKL/RANK (Receptor activator of NFKB (ligand)) Signaling Pathway; Sulfation Biotransformation Reaction	1	0.737	0.681	0.924	124.1	91.4	84.5
Q16851	UTP--glucose-1-phosphate uridylyltransferase OS=Homo sapiens OX=9606 GN=UGP2 PE=1 SV=5	0	151.9	52	26	92	26	1	508	56.9	8.15	281.99	26	metabolic process	cytoplasm;cytosol;nucleus	catalytic activity;metal ion binding;nucleotide binding;protein binding	Pf01704	7360	ENSG00000169764.15	UGP2	2	Galactose metabolism; Starch and sucrose metabolism; Amino sugar and nucleotide sugar metabolism; Pentose and glucuronate interconversions; Metabolic pathways	Glucuronidation; Exercise-induced Circadian Regulation; Glycogen Metabolism	0	0.721	0.599	0.832	129.3	93.2	77.5
P46060	Ran GTPase-activating protein 1 OS=Homo sapiens OX=9606 GN=RANGAP1 PE=1 SV=1	0	148.33	55	26	66	26	1	587	63.5	4.68	169.15	26	cell organization and biogenesis;metabolic process;regulation of biological process;response to stimulus	chromosome;cytoplasm;cytoskeleton;cytosol;membrane;nucleus	enzyme regulator activity;protein binding;RNA binding	Pf07834, Pf13855	5905	ENSG00000100401.19	RANGAP1	22	RNA transport		0	1.467	1.452	0.99	76.5	112.3	111.2
Q15833	Syntaxin-binding protein 2 OS=Homo sapiens OX=9606 GN=STXBP2 PE=1 SV=2	0	144.281	50	27	70	26	1	593	66.4	6.55	173.7	27	regulation of biological process;transport	cytosol;extracellular;membrane;vacuole	protein binding	Pf00995	6813	ENSG00000076944.15	STXBP2	19		Insulin Signaling	1	0.867	1.03	1.188	103.6	89.8	106.7
P05455	Lupus La protein OS=Homo sapiens OX=9606 GN=SSB PE=1 SV=2	0	143.914	53	26	88	26	1	408	46.8	7.12	208.29	26	metabolic process;transport	cytoplasm;nucleus	protein binding;RNA binding	Pf00076, Pf05383, Pf08777, Pf14259	6741	ENSG00000138385.15	SSB	2	Systemic lupus erythematosus		0	1.343	0.833	0.62	94.5	126.9	78.7
P34897	Serine hydroxymethyltransferase, mitochondrial OS=Homo sapiens OX=9606 GN=SHMT2 PE=1 SV=3	0	140.816	59	27	109	26	1	504	56	8.53	316.51	27	cell organization and biogenesis;metabolic process;regulation of biological process;response to stimulus	cytoplasm;cytoskeleton;membrane;mitochondrion;nucleus;organelle lumen	catalytic activity;protein binding	Pf00464	6472	ENSG00000182199.10	SHMT2	12	Carbon metabolism; Glycine, serine and threonine metabolism; Antifolate resistance; Biosynthesis of amino acids; One carbon pool by folate; Metabolic pathways; Glyoxylate and dicarboxylate metabolism	Trans-sulfuration and one carbon metabolism; One Carbon Metabolism; One carbon metabolism and related pathways; Vitamin B12 Metabolism; Folate Metabolism	1	1.185	1.517	1.28	81	96	122.9
Q9H4G0	Band 4.1-like protein 1 OS=Homo sapiens OX=9606 GN=EPB41L1 PE=1 SV=2	0	139.614	39	29	69	26	1	881	98.4	5.62	176.49	29	cell organization and biogenesis	cytoplasm;cytoskeleton;cytosol;membrane	protein binding;structural molecule activity	Pf00373, Pf04382, Pf05902, Pf08736, Pf09379, Pf09380	2036	ENSG00000088367.21	EPB41L1	20	Tight junction		1	0.984	0.704	0.715	111.6	109.8	78.6
Q9BZE1	39S ribosomal protein L37, mitochondrial OS=Homo sapiens OX=9606 GN=MRPL37 PE=1 SV=2	0	137.786	64	26	73	26	1	423	48.1	8.59	200.48	26	cell organization and biogenesis;metabolic process	membrane;mitochondrion;ribosome	RNA binding;structural molecule activity	Pf07147	51253	ENSG00000116221.15	MRPL37	1			0	1.238	1.282	1.036	85.2	105.5	109.3
Q9NR16	Scavenger receptor cysteine-rich type 1 protein M160 OS=Homo sapiens OX=9606 GN=CD163L1 PE=1 SV=2	0	135.259	25	26	61	26	1	1453	159.1	5.76	158.4	26	transport	extracellular;membrane	receptor activity	Pf00530, Pf15494	283316	ENSG00000177675.8	CD163L1	12			0	0.484	0.461	0.953	154.3	74.6	71.1
O00232	26S proteasome non-ATPase regulatory subunit 12 OS=Homo sapiens OX=9606 GN=PSMD12 PE=1 SV=3	0	134.605	52	27	58	26	1	456	52.9	7.65	160.54	27	metabolic process;regulation of biological process;response to stimulus;transport	cytoplasm;cytosol;extracellular;membrane;organelle lumen;proteasome	catalytic activity;protein binding	Pf01399	5718	ENSG00000197170.9	PSMD12	17	Epstein-Barr virus infection; Proteasome	Proteasome Degradation; Parkin-Ubiquitin Proteasomal System pathway	1	0.968	0.874	0.903	105.6	102.2	92.3
O43290	U4/U6.U5 tri-snRNP-associated protein 1 OS=Homo sapiens OX=9606 GN=SART1 PE=1 SV=1	0	133.858	35	27	48	26	1	800	90.2	6.13	121.08	27	cell organization and biogenesis;metabolic process;regulation of biological process;response to stimulus	cytoplasm;cytosol;Golgi;nucleus;spliceosomal complex	protein binding;RNA binding	Pf03343	9092	ENSG00000175467.14	SART1	11	Spliceosome		0	1.329	1.269	0.955	83.4	110.8	105.8
Q86VB7	Scavenger receptor cysteine-rich type 1 protein M130 OS=Homo sapiens OX=9606 GN=CD163 PE=1 SV=2	0	131.81	28	26	63	26	1	1156	125.4	5.95	156.27	26	defense response;response to stimulus;transport	extracellular;membrane	protein binding;receptor activity	Pf00530	9332	ENSG00000177575.12	CD163	12			0	0.682	0.863	1.265	117.9	80.4	101.7
Q12769	Nuclear pore complex protein Nup160 OS=Homo sapiens OX=9606 GN=NUP160 PE=1 SV=3	0	131.16	22	26	57	26	1	1436	162	5.5	130.08	26	cell organization and biogenesis;metabolic process;regulation of biological process;transport	chromosome;cytosol;nucleus	protein binding;transporter activity	Pf11715	23279	ENSG00000030066.13	NUP160	11	RNA transport		0	1.159	1.512	1.304	81.7	94.7	123.5
Q53EP0	Fibronectin type III domain-containing protein 3B OS=Homo sapiens OX=9606 GN=FNDC3B PE=1 SV=2	0	130.654	29	26	54	26	1	1204	132.8	5.95	129.2	26		membrane	protein binding;RNA binding	Pf00041	64778	ENSG00000075420.12	FNDC3B	3			0	1.039	1.612	1.552	82.2	85.4	132.5
Q9Y6U3	Adseverin OS=Homo sapiens OX=9606 GN=SCIN PE=1 SV=4	0	129.796	45	26	58	26	1	715	80.4	5.71	157.48	26	cell organization and biogenesis;regulation of biological process;transport	cytoplasm;cytoskeleton	metal ion binding;protein binding	Pf00626	85477	ENSG00000006747.14	SCIN	7	Viral carcinogenesis; Regulation of actin cytoskeleton; Fc gamma R-mediated phagocytosis	Endochondral Ossification	0	0.79	0.922	1.167	110.6	87.4	102
P33991	DNA replication licensing factor MCM4 OS=Homo sapiens OX=9606 GN=MCM4 PE=1 SV=5	0	129.426	37	26	60	26	1	863	96.5	6.74	152.81	26	metabolic process	membrane;nucleus	catalytic activity;DNA binding;nucleotide binding;protein binding	Pf00493, Pf07728, Pf14551	4173	ENSG00000104738.16	MCM4	8	DNA replication; Cell cycle	Gastric Cancer Network 1; Cell Cycle; Retinoblastoma (RB) in Cancer; DNA Replication; G1 to S cell cycle control	0	1.324	1.011	0.764	90	119.1	90.9
Q6UXG2	UPF0577 protein KIAA1324 OS=Homo sapiens OX=9606 GN=KIAA1324 PE=2 SV=2	0	128.96	32	26	57	26	1	1013	111.3	6.55	159.93	26	cell communication;cell organization and biogenesis;metabolic process;regulation of biological process;response to stimulus	endosome;Golgi;membrane;vacuole	RNA binding	Pf03302, Pf07699	57535	ENSG00000116299.16	KIAA1324	1			0	1.718	1.106	0.644	78.5	134.8	86.8
P57740	Nuclear pore complex protein Nup107 OS=Homo sapiens OX=9606 GN=NUP107 PE=1 SV=1	0	128.597	33	26	60	26	1	925	106.3	5.43	144.24	26	cell organization and biogenesis;metabolic process;regulation of biological process;transport	chromosome;cytosol;membrane;nucleus	protein binding;structural molecule activity;transporter activity	Pf04121	57122	ENSG00000111581.9	NUP107	12	RNA transport	Gastric Cancer Network 1	0	1.202	1.509	1.256	80.8	97.1	122
O00515	Ladinin-1 OS=Homo sapiens OX=9606 GN=LAD1 PE=1 SV=2	0	128.177	54	26	67	26	1	517	57.1	9.67	190.61	26		extracellular	protein binding;structural molecule activity		3898	ENSG00000159166.13	LAD1	1			0	1.856	1.578	0.85	67.7	125.6	106.8
P42566	Epidermal growth factor receptor substrate 15 OS=Homo sapiens OX=9606 GN=EPS15 PE=1 SV=2	0	127.367	31	26	56	26	1	896	98.6	4.64	146.94	26	cell organization and biogenesis;cell proliferation;metabolic process;regulation of biological process;response to stimulus;transport	cytoplasm;cytoskeleton;cytosol;endosome;membrane;nucleus	catalytic activity;DNA binding;metal ion binding;motor activity;protein binding	Pf00769, Pf01576, Pf02609, Pf03131, Pf03938, Pf03962, Pf04111, Pf04156, Pf04849, Pf05557, Pf05701, Pf06160, Pf06818, Pf07321, Pf07926, Pf08317, Pf10186, Pf11559, Pf12325, Pf12763, Pf12795, Pf13863, Pf14282, Pf15035, Pf15619	2060	ENSG00000085832.16	EPS15	1	Endocytosis	VEGFA-VEGFR2 Signaling Pathway; EGF/EGFR Signaling Pathway	0	1.026	1.028	1.001	98.2	100.8	101
Q9Y2H6	Fibronectin type-III domain-containing protein 3A OS=Homo sapiens OX=9606 GN=FNDC3A PE=1 SV=4	0	126.417	32	26	57	26	1	1198	131.8	6.71	167.03	26		cytosol;Golgi;membrane	protein binding;RNA binding	Pf00041	22862	ENSG00000102531.16	FNDC3A	13			0	0.962	1.094	1.136	98.2	94.5	107.4
O94901	SUN domain-containing protein 1 OS=Homo sapiens OX=9606 GN=SUN1 PE=1 SV=3	0	122.967	43	27	58	26	1	812	90	7.08	152.69	27	cell differentiation;cell organization and biogenesis;cellular component movement;response to stimulus;transport	cytoplasm;membrane;nucleus	protein binding	Pf07738, Pf09387, Pf10174, Pf14915	23353		SUN1	7			0	1.07	1.263	1.18	90	96.3	113.7
Q9Y2W1	Thyroid hormone receptor-associated protein 3 OS=Homo sapiens OX=9606 GN=THRAP3 PE=1 SV=2	0	122.574	28	27	61	26	1	955	108.6	10.15	151.68	27	metabolic process;regulation of biological process;response to stimulus	nucleus	DNA binding;nucleotide binding;protein binding;receptor activity;RNA binding	Pf15440	9967	ENSG00000054118.13	THRAP3	1		Interactome of polycomb repressive complex 2 (PRC2)	1	1.471	1.329	0.903	79	116.1	104.9
Q9BW92	Threonine--tRNA ligase, mitochondrial OS=Homo sapiens OX=9606 GN=TARS2 PE=1 SV=1	0	120.711	41	26	51	26	1	718	81	7.3	146.29	26	metabolic process;regulation of biological process	cytoplasm;mitochondrion;organelle lumen	catalytic activity;nucleotide binding;protein binding	Pf00587, Pf02824, Pf03129, Pf07973	80222	ENSG00000143374.16	TARS2	1	Aminoacyl-tRNA biosynthesis		0	1.403	1.144	0.815	84.6	118.7	96.8
P07996	Thrombospondin-1 OS=Homo sapiens OX=9606 GN=THBS1 PE=1 SV=2	0	117.483	29	28	59	26	1	1170	129.3	4.94	133.67	28	cell organization and biogenesis;cellular component movement;defense response;metabolic process;regulation of biological process;response to stimulus;transport	cell surface;cytoplasm;endoplasmic reticulum;extracellular;organelle lumen	metal ion binding;protein binding	Pf00090, Pf00093, Pf02412, Pf05735, Pf12947	7057	ENSG00000137801.10	THBS1	15	TGF-beta signaling pathway; MicroRNAs in cancer; Rap1 signaling pathway; Phagosome; Focal adhesion; Malaria; Proteoglycans in cancer; p53 signaling pathway; Bladder cancer; ECM-receptor interaction; PI3K-Akt signaling pathway	miRNA targets in ECM and membrane receptors; Bladder Cancer; TGF-beta Receptor Signaling; TGF-beta Signaling Pathway; Focal Adhesion-PI3K-Akt-mTOR-signaling pathway; Apoptosis-related network due to altered Notch3 in ovarian cancer; Senescence and Autophagy in Cancer; Inflammatory Response Pathway; Focal Adhesion	2	1.245	2.049	1.646	69.9	87	143.2
Q9UDT6	CAP-Gly domain-containing linker protein 2 OS=Homo sapiens OX=9606 GN=CLIP2 PE=1 SV=1	0	114.556	28	31	43	26	1	1046	115.8	6.73	105.8	31	metabolic process;regulation of biological process	cytoplasm;cytoskeleton;Golgi	catalytic activity;motor activity;protein binding	Pf01302, Pf01576, Pf02463, Pf04111, Pf05557, Pf08317, Pf10174, Pf12128, Pf15070	7461	ENSG00000106665.15	CLIP2	7			0	0.947	0.784	0.828	109.9	104	86.1
Q9P2B2	Prostaglandin F2 receptor negative regulator OS=Homo sapiens OX=9606 GN=PTGFRN PE=1 SV=2	0	113.584	35	26	53	26	1	879	98.5	6.61	158.98	26	cell organization and biogenesis	cell surface;endoplasmic reticulum;Golgi;membrane	protein binding	Pf07679	5738	ENSG00000134247.9	PTGFRN	1			0	0.911	0.938	1.031	105.3	95.9	98.8
Q14566	DNA replication licensing factor MCM6 OS=Homo sapiens OX=9606 GN=MCM6 PE=1 SV=1	0	113.279	32	26	52	26	1	821	92.8	5.41	129.7	26	metabolic process	nucleus	catalytic activity;DNA binding;nucleotide binding;protein binding	Pf00493, Pf01078, Pf07728, Pf14551	4175	ENSG00000076003.4	MCM6	2	DNA replication; Cell cycle	DNA Replication; G1 to S cell cycle control; Retinoblastoma (RB) in Cancer; Cell Cycle	0	1.441	1.138	0.79	83.8	120.8	95.4
O14776	Transcription elongation regulator 1 OS=Homo sapiens OX=9606 GN=TCERG1 PE=1 SV=2	0	110.259	23	28	57	26	1	1098	123.8	8.65	149.02	28	metabolic process;regulation of biological process	nucleus	protein binding;RNA binding	Pf00397, Pf01846, Pf13949	10915	ENSG00000113649.11	TCERG1	5	Spliceosome		1	1.157	0.886	0.766	98.6	114.1	87.4
Q96GQ7	Probable ATP-dependent RNA helicase DDX27 OS=Homo sapiens OX=9606 GN=DDX27 PE=1 SV=2	0	101.692	33	26	49	26	1	796	89.8	9.28	116.67	26	metabolic process	chromosome;cytoplasm;nucleus	catalytic activity;nucleotide binding;protein binding;RNA binding	Pf00270, Pf00271, Pf06862	55661	ENSG00000124228.14	DDX27	20			0	1.224	1.856	1.517	73.5	90	136.5
O75146	Huntingtin-interacting protein 1-related protein OS=Homo sapiens OX=9606 GN=HIP1R PE=1 SV=2	0	100.102	29	28	31	26	1	1068	119.3	6.67	89.72	28	cell death;cell organization and biogenesis;metabolic process;regulation of biological process;transport	cytoplasm;cytoskeleton;cytosol;membrane;mitochondrion	catalytic activity;motor activity;protein binding	Pf01417, Pf01576, Pf01608, Pf02463, Pf04111, Pf05701, Pf07651, Pf09731, Pf12128	9026	ENSG00000130787.13	HIP1R	12			2	1.338	1.048	0.783	88.6	118.6	92.8
Q9UK61	Protein TASOR OS=Homo sapiens OX=9606 GN=TASOR PE=1 SV=3	0	83.12	18	26	37	26	1	1670	188.9	5.8	68.24	26	metabolic process;regulation of biological process	chromosome;nucleus	protein binding;RNA binding	Pf12509	23272		FAM208A	3			0	1.179	1.368	1.161	84.6	99.7	115.7
Q9Y4A5	Transformation/transcription domain-associated protein OS=Homo sapiens OX=9606 GN=TRRAP PE=1 SV=3	0	77.042	9	26	31	26	1	3859	437.3	8.19	44.91	26	cell organization and biogenesis;metabolic process;regulation of biological process;response to stimulus	Golgi;nucleus	catalytic activity;protein binding	Pf00454, Pf02259, Pf02260	8295	ENSG00000196367.12	TRRAP	7	HTLV-I infection		0	1.079	1.261	1.168	89.8	96.9	113.2
P07954	Fumarate hydratase, mitochondrial OS=Homo sapiens OX=9606 GN=FH PE=1 SV=3	0	242.302	68	25	233	25	1	510	54.6	8.76	646.46	25	metabolic process	cytoplasm;mitochondrion;organelle lumen	catalytic activity;protein binding	Pf00206, Pf10415	2271	ENSG00000091483.6	FH	1	Citrate cycle (TCA cycle); Carbon metabolism; Pyruvate metabolism; Pathways in cancer; Renal cell carcinoma; Metabolic pathways	TCA Cycle and Deficiency of Pyruvate Dehydrogenase complex (PDHc); Amino Acid metabolism; TCA Cycle	0	0.928	0.866	0.933	107.4	99.6	93
Q01518	Adenylyl cyclase-associated protein 1 OS=Homo sapiens OX=9606 GN=CAP1 PE=1 SV=5	0	222.27	59	26	183	25	1	475	51.9	8.06	514.82	26	cell organization and biogenesis;cellular component movement;regulation of biological process;response to stimulus;transport	cytoplasm;cytoskeleton;extracellular;membrane;organelle lumen	protein binding	Pf01213, Pf07986, Pf08603	10487	ENSG00000131236.16	CAP1	1		Angiopoietin Like Protein 8 Regulatory Pathway; Insulin Signaling	1	0.952	0.698	0.733	113.2	107.8	79
Q96RQ3	Methylcrotonoyl-CoA carboxylase subunit alpha, mitochondrial OS=Homo sapiens OX=9606 GN=MCCC1 PE=1 SV=3	0	202.018	50	25	104	25	1	725	80.4	7.78	300.08	25	cell organization and biogenesis;metabolic process	cytosol;membrane;mitochondrion;organelle lumen	catalytic activity;metal ion binding;nucleotide binding;protein binding	Pf00289, Pf00364, Pf01071, Pf02222, Pf02655, Pf02785, Pf02786, Pf07478, Pf08443, Pf13533, Pf13535, Pf15632	56922	ENSG00000078070.12	MCCC1	3	Metabolic pathways; Valine, leucine and isoleucine degradation	Amino Acid metabolism	0	1.238	1.108	0.895	89.7	111	99.3
O95782	AP-2 complex subunit alpha-1 OS=Homo sapiens OX=9606 GN=AP2A1 PE=1 SV=3	0	189.194	42	36	90	25	1	977	107.5	7.03	269.25	36	cell organization and biogenesis;cellular component movement;metabolic process;regulation of biological process;response to stimulus;transport	cytosol;membrane	protein binding;transporter activity	Pf01602, Pf02296, Pf02883, Pf13646	160	ENSG00000196961.12	AP2A1	19	Endocytosis; Huntington's disease; Endocrine and other factor-regulated calcium reabsorption; Synaptic vesicle cycle	EGF/EGFR Signaling Pathway; Synaptic Vesicle Pathway	9	0.995	1.113	1.118	96.5	96	107.4
Q9UJZ1	Stomatin-like protein 2, mitochondrial OS=Homo sapiens OX=9606 GN=STOML2 PE=1 SV=1	0	182.744	68	25	169	25	1	356	38.5	7.39	441.31	25	cell organization and biogenesis;cellular homeostasis;metabolic process;regulation of biological process;response to stimulus;transport	cytoplasm;cytoskeleton;membrane;mitochondrion	protein binding	Pf01145	30968	ENSG00000165283.15	STOML2	9			0	1.262	1.791	1.42	74	93.4	132.6
P14314	Glucosidase 2 subunit beta OS=Homo sapiens OX=9606 GN=PRKCSH PE=1 SV=2	0	174.638	47	25	153	25	1	528	59.4	4.41	443.42	25	metabolic process;regulation of biological process;response to stimulus	endoplasmic reticulum;organelle lumen	metal ion binding;protein binding	Pf07915, Pf12999, Pf13015	5589	ENSG00000130175.9	PRKCSH	19	Protein processing in endoplasmic reticulum		0	0.883	1.138	1.289	99.3	87.7	113
P45974	Ubiquitin carboxyl-terminal hydrolase 5 OS=Homo sapiens OX=9606 GN=USP5 PE=1 SV=2	0	170.448	35	28	81	25	1	858	95.7	5.03	201.64	28	metabolic process;regulation of biological process	cytosol;vacuole	catalytic activity;metal ion binding;protein binding	Pf00443, Pf00627, Pf02148, Pf13423	8078	ENSG00000111667.13	USP5	12			2	1.161	1.115	0.96	91.6	106.3	102.1
Q6UX06	Olfactomedin-4 OS=Homo sapiens OX=9606 GN=OLFM4 PE=1 SV=1	0	167.18	53	27	165	25	1	510	57.2	5.69	461.46	27	cell organization and biogenesis;regulation of biological process;transport	extracellular;membrane;mitochondrion;organelle lumen;vacuole	catalytic activity;protein binding	Pf02191	10562	ENSG00000102837.6	OLFM4	13			1	5.246	1.821	0.347	37.2	195.1	67.7
Q9NZN4	EH domain-containing protein 2 OS=Homo sapiens OX=9606 GN=EHD2 PE=1 SV=2	0	166.641	59	30	97	25	1	543	61.1	6.46	305.78	30	cell organization and biogenesis;coagulation;regulation of biological process;transport	cytoplasm;cytoskeleton;cytosol;endosome;membrane;nucleus	catalytic activity;metal ion binding;nucleotide binding;protein binding	Pf00350, Pf01926, Pf12763	30846	ENSG00000024422.11	EHD2	19	Endocytosis	Insulin Signaling	4	0.589	0.489	0.83	144.4	85	70.6
Q15424	Scaffold attachment factor B1 OS=Homo sapiens OX=9606 GN=SAFB PE=1 SV=4	0	163.76	32	37	94	25	1	915	102.6	5.47	254.25	37	cell organization and biogenesis;metabolic process;regulation of biological process;response to stimulus	nucleus	DNA binding;protein binding;RNA binding	Pf00076, Pf02037, Pf13893, Pf14259	6294	ENSG00000160633.12	SAFB	19		Structural Pathway of Interleukin 1 (IL-1)	11	1.542	1.428	0.926	75.6	116.5	107.9
P39023	60S ribosomal protein L3 OS=Homo sapiens OX=9606 GN=RPL3 PE=1 SV=2	0	163.496	50	25	101	25	1	403	46.1	10.18	288.28	25	cell organization and biogenesis;metabolic process;response to stimulus;transport	cytoplasm;cytosol;nucleus;ribosome	protein binding;RNA binding;structural molecule activity	Pf00297	6122	ENSG00000100316.15	RPL3	22	Ribosome	Cytoplasmic Ribosomal Proteins	0	0.807	0.946	1.172	108.9	88	103.1
P23381	Tryptophan--tRNA ligase, cytoplasmic OS=Homo sapiens OX=9606 GN=WARS PE=1 SV=2	0	162.38	56	25	80	25	1	471	53.1	6.23	232.39	25	metabolic process;regulation of biological process	cytoplasm;cytosol;nucleus	catalytic activity;enzyme regulator activity;nucleotide binding;protein binding	Pf00458, Pf00579	7453	ENSG00000140105.17	WARS	14	Aminoacyl-tRNA biosynthesis	Amino Acid metabolism; Tryptophan metabolism; Photodynamic therapy-induced unfolded protein response	0	0.842	0.961	1.141	107	90.1	102.8
O75955	Flotillin-1 OS=Homo sapiens OX=9606 GN=FLOT1 PE=1 SV=3	0	162.107	65	25	79	25	1	427	47.3	7.49	250.11	25	cell organization and biogenesis;regulation of biological process;response to stimulus;transport	cytoskeleton;endosome;membrane	protein binding	Pf01145	10211	ENSG00000206379.12; ENSG00000230143.9; ENSG00000137312.14; ENSG00000206480.11; ENSG00000232280.9	FLOT1	6; CHR_HSCHR6_MHC_DBB_CTG1; CHR_HSCHR6_MHC_SSTO_CTG1; CHR_HSCHR6_MHC_QBL_CTG1; CHR_HSCHR6_MHC_COX_CTG1	Insulin signaling pathway	Angiopoietin Like Protein 8 Regulatory Pathway; Insulin Signaling	0	0.965	1.01	1.047	100.9	97.3	101.8
Q14254	Flotillin-2 OS=Homo sapiens OX=9606 GN=FLOT2 PE=1 SV=2	0	158.14	61	25	75	25	1	428	47	5.25	228.29	25	cell organization and biogenesis;regulation of biological process	cytoskeleton;endosome;membrane	protein binding	Pf01145	2319	ENSG00000132589.15	FLOT2	17	Insulin signaling pathway	Angiopoietin Like Protein 8 Regulatory Pathway; Insulin Signaling	0	1.003	1.047	1.044	98.4	98.7	103
P35611	Alpha-adducin OS=Homo sapiens OX=9606 GN=ADD1 PE=1 SV=2	0	156.79	40	26	81	25	1	737	80.9	5.83	245.48	26	cell differentiation;cell organization and biogenesis;cellular homeostasis;metabolic process;regulation of biological process;response to stimulus;transport	cytoplasm;cytoskeleton;cytosol;membrane;nucleus	protein binding;RNA binding;structural molecule activity	Pf00596	118	ENSG00000087274.16	ADD1	4			2	0.783	0.695	0.888	121.1	94.8	84.2
O60547	GDP-mannose 4,6 dehydratase OS=Homo sapiens OX=9606 GN=GMDS PE=1 SV=1	0	153.907	65	25	111	25	1	372	41.9	7.31	317.15	25	metabolic process;regulation of biological process;response to stimulus	cytoplasm;cytosol	catalytic activity;nucleotide binding;protein binding	Pf01370, Pf04321, Pf13460	2762	ENSG00000112699.10	GMDS	6	Fructose and mannose metabolism; Amino sugar and nucleotide sugar metabolism; Metabolic pathways		0	1.634	0.779	0.476	87.9	143.7	68.4
Q96CM8	Medium-chain acyl-CoA ligase ACSF2, mitochondrial OS=Homo sapiens OX=9606 GN=ACSF2 PE=1 SV=2	0	152.458	43	25	79	25	1	615	68.1	7.55	218.38	25	metabolic process	mitochondrion;organelle lumen	catalytic activity;nucleotide binding;protein binding	Pf00501, Pf13193	80221	ENSG00000167107.12	ACSF2	17		Mitochondrial LC-Fatty Acid Beta-Oxidation	0	0.742	0.833	1.124	116.5	86.4	97.1
O00461	Golgi integral membrane protein 4 OS=Homo sapiens OX=9606 GN=GOLIM4 PE=1 SV=1	0	149.324	41	25	69	25	1	696	81.8	4.77	207.16	25	transport	endosome;Golgi;membrane;organelle lumen			27333	ENSG00000173905.8	GOLIM4	3			0	1.274	1.616	1.268	77.1	98.3	124.6
Q16181	Septin-7 OS=Homo sapiens OX=9606 GN=SEPTIN7 PE=1 SV=2	0	149.198	56	27	103	25	1	437	50.6	8.63	268.49	27	cell differentiation;cell division;cell organization and biogenesis;regulation of biological process	chromosome;cytoplasm;cytoskeleton;cytosol;membrane;nucleus	nucleotide binding;protein binding;structural molecule activity	Pf00735, Pf01926, Pf10211	989		SEPT7	7			2	0.836	0.69	0.826	118.8	99.3	82
P62333	26S proteasome regulatory subunit 10B OS=Homo sapiens OX=9606 GN=PSMC6 PE=1 SV=1	0	148.382	70	25	83	25	1	389	44.1	7.49	226.2	25	cell organization and biogenesis;metabolic process;regulation of biological process;response to stimulus;transport	cytoplasm;cytosol;membrane;nucleus;proteasome	catalytic activity;nucleotide binding;protein binding;RNA binding	Pf00004, Pf00910, Pf01078, Pf05496, Pf07724, Pf07726, Pf07728, Pf13191, Pf13207, Pf13401	5706	ENSG00000100519.11	PSMC6	14	Epstein-Barr virus infection; Proteasome	Proteasome Degradation; Parkin-Ubiquitin Proteasomal System pathway	0	1.074	0.833	0.776	103.2	110.8	86
P21281	V-type proton ATPase subunit B, brain isoform OS=Homo sapiens OX=9606 GN=ATP6V1B2 PE=1 SV=3	0	144.336	63	25	102	25	1	511	56.5	5.81	276.91	25	cellular homeostasis;metabolic process;regulation of biological process;response to stimulus;transport	cytoplasm;cytosol;membrane	catalytic activity;nucleotide binding;protein binding;transporter activity	Pf00006, Pf00306, Pf02874	526	ENSG00000147416.10	ATP6V1B2	8	Phagosome; mTOR signaling pathway; Oxidative phosphorylation; Vibrio cholerae infection; Metabolic pathways; Epithelial cell signaling in Helicobacter pylori infection; Collecting duct acid secretion; Synaptic vesicle cycle; Rheumatoid arthritis		0	0.962	1.062	1.103	99.2	95.5	105.3
P62191	26S proteasome regulatory subunit 4 OS=Homo sapiens OX=9606 GN=PSMC1 PE=1 SV=1	0	143.189	65	26	79	25	1	440	49.2	6.21	222.55	26	metabolic process;regulation of biological process;response to stimulus;transport	cytoplasm;cytosol;membrane;nucleus;proteasome	catalytic activity;nucleotide binding;protein binding;RNA binding	Pf00004, Pf00910, Pf01078, Pf05496, Pf05673, Pf05729, Pf07724, Pf07726, Pf07728, Pf13191, Pf13401	5700	ENSG00000100764.13	PSMC1	14	Viral carcinogenesis; Epstein-Barr virus infection; Proteasome	Parkin-Ubiquitin Proteasomal System pathway; Proteasome Degradation	1	1.119	0.936	0.836	98.2	109.9	91.9
Q6P1M3	LLGL scribble cell polarity complex component 2 OS=Homo sapiens OX=9606 GN=LLGL2 PE=1 SV=2	0	132.9	28	25	53	25	1	1020	113.4	7.52	172.95	25	cell division;regulation of biological process;transport	cytoplasm;cytosol;membrane	enzyme regulator activity;protein binding	Pf08366	3993	ENSG00000073350.13	LLGL2	17	Tight junction; Hippo signaling pathway		0	1.171	0.736	0.629	103.2	120.8	76
P46087	Probable 28S rRNA (cytosine(4447)-C(5))-methyltransferase OS=Homo sapiens OX=9606 GN=NOP2 PE=1 SV=2	0	130.875	35	25	59	25	1	812	89.2	9.23	157.86	25	cell organization and biogenesis;metabolic process;regulation of biological process	nucleus	catalytic activity;protein binding;RNA binding	Pf01189, Pf12847	4839	ENSG00000111641.11	NOP2	12		Imatinib and Chronic Myeloid Leukemia	0	1.621	1.896	1.169	66.4	107.7	125.9
P49591	Serine--tRNA ligase, cytoplasmic OS=Homo sapiens OX=9606 GN=SARS PE=1 SV=3	0	128.753	58	25	77	25	1	514	58.7	6.43	183.28	25	metabolic process;regulation of biological process	cytoplasm;cytosol;nucleus	catalytic activity;DNA binding;nucleotide binding;protein binding;RNA binding	Pf00587, Pf02403	6301	ENSG00000031698.12	SARS	1	Aminoacyl-tRNA biosynthesis		0	1.006	0.769	0.765	108.1	108.7	83.2
P23141	Liver carboxylesterase 1 OS=Homo sapiens OX=9606 GN=CES1 PE=1 SV=2	0	127.206	52	25	57	25	1	567	62.5	6.6	141.88	25	cell differentiation;metabolic process;response to stimulus	cytosol;endoplasmic reticulum;organelle lumen	catalytic activity	Pf00135, Pf00756, Pf07859, Pf12695	1066	ENSG00000198848.12	CES1	16	Metabolic pathways; Drug metabolism - other enzymes	Phase I biotransformations, non P450; Fluoropyrimidine Activity; NRF2 pathway; Photodynamic therapy-induced NFE2L2 (NRF2) survival signaling; Irinotecan Pathway	0	0.523	0.766	1.465	131.1	68.5	100.4
Q9NUB1	Acetyl-coenzyme A synthetase 2-like, mitochondrial OS=Homo sapiens OX=9606 GN=ACSS1 PE=1 SV=2	0	126.656	41	25	67	25	1	689	74.8	7.11	193.07	25	metabolic process	mitochondrion;organelle lumen	catalytic activity;nucleotide binding;protein binding	Pf00501, Pf13193	84532	ENSG00000154930.14	ACSS1	20	Propanoate metabolism; Carbon metabolism; Pyruvate metabolism; Glycolysis / Gluconeogenesis; Metabolic pathways	Amino Acid metabolism; Statin Pathway; Sterol Regulatory Element-Binding Proteins (SREBP) signalling	0	1.227	1.322	1.078	84.5	103.7	111.8
Q9Y6Y8	SEC23-interacting protein OS=Homo sapiens OX=9606 GN=SEC23IP PE=1 SV=1	0	126.383	28	26	73	25	1	1000	111	5.54	168.81	26	cell organization and biogenesis;transport	cytoplasm;cytosol;endoplasmic reticulum;Golgi;membrane	catalytic activity;metal ion binding;protein binding;RNA binding	Pf00536, Pf02862, Pf07647	11196	ENSG00000107651.12	SEC23IP	10			1	1.096	1.049	0.958	95.4	104.5	100.1
A0AVT1	Ubiquitin-like modifier-activating enzyme 6 OS=Homo sapiens OX=9606 GN=UBA6 PE=1 SV=1	0	121.394	27	25	53	25	1	1052	117.9	6.14	128.42	25	metabolic process;response to stimulus	cytoplasm;cytosol	catalytic activity;nucleotide binding;protein binding	Pf00899, Pf02134, Pf09358, Pf10585	55236	ENSG00000033178.12	UBA6	4	Ubiquitin mediated proteolysis		0	1.038	0.887	0.855	102.6	106.4	91
P49756	RNA-binding protein 25 OS=Homo sapiens OX=9606 GN=RBM25 PE=1 SV=3	0	120.513	27	25	46	25	1	843	100.1	6.32	121.5	25	metabolic process;regulation of biological process	cytoplasm;nucleus;spliceosomal complex	protein binding;RNA binding	Pf00076, Pf01480, Pf14259	58517	ENSG00000119707.13	RBM25	14	Spliceosome		0	1.271	0.999	0.786	91.7	116.6	91.7
Q99567	Nuclear pore complex protein Nup88 OS=Homo sapiens OX=9606 GN=NUP88 PE=1 SV=2	0	120.193	41	25	57	25	1	741	83.5	5.69	146.76	25	cell organization and biogenesis;cellular component movement;metabolic process;regulation of biological process;transport	cytosol;nucleus	protein binding;transporter activity	Pf02050, Pf07767, Pf09789, Pf10168	4927	ENSG00000108559.11	NUP88	17	RNA transport		0	1.269	1.416	1.116	81.4	103.3	115.3
Q9NY33	Dipeptidyl peptidase 3 OS=Homo sapiens OX=9606 GN=DPP3 PE=1 SV=2	0	118.617	43	25	61	25	1	737	82.5	5.1	139.77	25	metabolic process	cytoplasm;cytosol;membrane	catalytic activity;metal ion binding;protein binding	Pf03571	10072	ENSG00000254986.7	DPP3	11			0	1.133	0.848	0.749	100.6	114	85.4
Q6NUM9	All-trans-retinol 13,14-reductase OS=Homo sapiens OX=9606 GN=RETSAT PE=1 SV=2	0	116.301	37	25	52	25	1	610	66.8	8.28	154.78	25	metabolic process	endoplasmic reticulum;membrane	catalytic activity	Pf13450	54884	ENSG00000042445.13	RETSAT	2	Retinol metabolism	Vitamin A and Carotenoid Metabolism	0	0.712	0.857	1.204	116.7	83.2	100.1
Q8NBJ5	Procollagen galactosyltransferase 1 OS=Homo sapiens OX=9606 GN=COLGALT1 PE=1 SV=1	0	113.927	36	26	64	25	1	622	71.6	7.31	168.33	26		endoplasmic reticulum;membrane;organelle lumen	catalytic activity	Pf00535, Pf01755, Pf13641	79709	ENSG00000130309.10	COLGALT1; GLT25D1	19	Lysine degradation; Other types of O-glycan biosynthesis		1	0.94	1.365	1.452	90.8	85.3	123.9
P46199	Translation initiation factor IF-2, mitochondrial OS=Homo sapiens OX=9606 GN=MTIF2 PE=1 SV=2	0	113.837	36	25	54	25	1	727	81.3	7.15	149.7	25	cell organization and biogenesis;metabolic process;regulation of biological process;response to stimulus	mitochondrion	catalytic activity;nucleotide binding;RNA binding	Pf00009, Pf00071, Pf01926, Pf03144, Pf08477, Pf09439, Pf11987	4528	ENSG00000085760.14	MTIF2	2			0	1.185	1.16	0.979	89.7	106.3	104
Q8WTW3	Conserved oligomeric Golgi complex subunit 1 OS=Homo sapiens OX=9606 GN=COG1 PE=1 SV=1	0	109.584	31	26	44	25	1	980	108.9	7.31	107.42	26	cell organization and biogenesis;transport	Golgi;membrane	protein binding	Pf08700	9382	ENSG00000166685.11	COG1	17			1	1.048	1.043	0.995	97.1	101.7	101.2
Q9UHN6	Cell surface hyaluronidase OS=Homo sapiens OX=9606 GN=CEMIP2 PE=1 SV=1	0	109.255	20	25	43	25	1	1383	154.3	8.15	111.28	25	development;metabolic process	membrane	catalytic activity;metal ion binding;protein binding	Pf10162	23670	ENSG00000135048.13	TMEM2	9			0	1.362	1.721	1.264	73.5	100.1	126.5
Q96JM3	Chromosome alignment-maintaining phosphoprotein 1 OS=Homo sapiens OX=9606 GN=CHAMP1 PE=1 SV=2	0	108.513	37	25	50	25	1	812	89	8.44	107.34	25	cell organization and biogenesis	chromosome;cytoplasm;cytoskeleton;nucleus	metal ion binding;protein binding	Pf00096	283489	ENSG00000198824.5	CHAMP1	13			0	1.472	1.472	1	76.1	111.9	112
Q15020	Squamous cell carcinoma antigen recognized by T-cells 3 OS=Homo sapiens OX=9606 GN=SART3 PE=1 SV=1	0	106.113	36	26	45	25	1	963	109.9	5.57	102.2	26	cell organization and biogenesis;cell proliferation;metabolic process;regulation of biological process	cytoplasm;nucleus	protein binding;RNA binding	Pf00076, Pf13893, Pf14259	9733	ENSG00000075856.11	SART3	12			0	1.468	0.964	0.656	87.4	128.4	84.2
O95347	Structural maintenance of chromosomes protein 2 OS=Homo sapiens OX=9606 GN=SMC2 PE=1 SV=2	0	105.588	22	25	41	25	1	1197	135.6	8.43	105.29	25	cell division;cell organization and biogenesis;metabolic process;regulation of biological process	chromosome;cytoplasm;cytosol;nucleus	catalytic activity;motor activity;nucleotide binding;protein binding	Pf01576, Pf02463, Pf04111, Pf05262, Pf05622, Pf06470, Pf08317, Pf09726, Pf09731, Pf10174, Pf10186, Pf12128, Pf12718, Pf13166, Pf13175, Pf13304, Pf13476, Pf13555, Pf13863, Pf14362, Pf15619	10592	ENSG00000136824.18	SMC2	9		Retinoblastoma (RB) in Cancer	0	1.141	1.283	1.125	87.6	100	112.4
Q13618	Cullin-3 OS=Homo sapiens OX=9606 GN=CUL3 PE=1 SV=2	0	104.931	34	26	47	25	1	768	88.9	8.48	118.62	26	cell death;cell division;cell organization and biogenesis;cellular component movement;metabolic process;regulation of biological process;response to stimulus;transport	cytoplasm;cytosol;Golgi;membrane;nucleus	catalytic activity;protein binding	Pf00888, Pf10557	8452	ENSG00000036257.12	CUL3	2	Ubiquitin mediated proteolysis; Hedgehog signaling pathway		0	1.011	0.896	0.886	103.2	104.4	92.5
P49915	GMP synthase [glutamine-hydrolyzing] OS=Homo sapiens OX=9606 GN=GMPS PE=1 SV=1	0	103.732	43	25	41	25	1	693	76.7	6.87	105.06	25	metabolic process	cytoplasm;cytosol	catalytic activity;nucleotide binding	Pf00117, Pf00733, Pf00958, Pf01171, Pf02540, Pf03054, Pf06508, Pf07722	8833	ENSG00000163655.15	GMPS	3	Purine metabolism; Metabolic pathways; Drug metabolism - other enzymes		0	1.23	0.999	0.812	92.9	114.3	92.8
Q15042	Rab3 GTPase-activating protein catalytic subunit OS=Homo sapiens OX=9606 GN=RAB3GAP1 PE=1 SV=3	0	101.746	29	25	39	25	1	981	110.5	5.55	101.49	25	cell organization and biogenesis;regulation of biological process;response to stimulus	cytoplasm;cytosol;Golgi;membrane	enzyme regulator activity;protein binding	Pf13890	22930	ENSG00000115839.17	RAB3GAP1	2			0	0.902	1.056	1.171	101.4	91.5	107.1
Q9BQS8	FYVE and coiled-coil domain-containing protein 1 OS=Homo sapiens OX=9606 GN=FYCO1 PE=1 SV=3	0	101.14	23	26	45	25	1	1478	166.9	4.92	107.88	26	cellular component movement;metabolic process;regulation of biological process;transport	endosome;Golgi;membrane;vacuole	metal ion binding;nucleotide binding;protein binding	Pf01363, Pf02759, Pf03961, Pf13897	79443	ENSG00000163820.14	FYCO1	3			0	1.112	0.988	0.888	96.8	107.7	95.6
Q7LBC6	Lysine-specific demethylase 3B OS=Homo sapiens OX=9606 GN=KDM3B PE=1 SV=2	0	100.823	16	25	36	25	1	1761	191.5	7.18	89.23	25	cell organization and biogenesis;metabolic process;regulation of biological process;response to stimulus	chromosome;nucleus	antioxidant activity;catalytic activity;DNA binding;metal ion binding	Pf02373	51780	ENSG00000120733.13	KDM3B	5			0	1.264	1.167	0.923	87.4	110.5	102.1
P17480	Nucleolar transcription factor 1 OS=Homo sapiens OX=9606 GN=UBTF PE=1 SV=1	0	100.465	30	25	48	25	1	764	89.4	5.81	124.37	25	metabolic process;regulation of biological process	nucleus	DNA binding;protein binding;RNA binding	Pf00505, Pf09011, Pf14887	7343	ENSG00000108312.14	UBTF	17		Ectoderm Differentiation	0	1.018	0.995	0.978	99.6	101.3	99.1
O60879	Protein diaphanous homolog 2 OS=Homo sapiens OX=9606 GN=DIAPH2 PE=1 SV=1	0	99.8	27	25	44	25	1	1101	125.5	6.58	123.42	25	cell differentiation;cell organization and biogenesis;development	cytoplasm;cytosol;endoplasmic reticulum;endosome	protein binding	Pf02181, Pf06367, Pf06371	1730	ENSG00000147202.17	DIAPH2	X	Regulation of actin cytoskeleton		0	1.058	0.812	0.767	104.5	110.6	84.9
Q9UBC2	Epidermal growth factor receptor substrate 15-like 1 OS=Homo sapiens OX=9606 GN=EPS15L1 PE=1 SV=1	0	98.913	40	25	39	25	1	864	94.2	5.11	100.23	25	cell differentiation;cell organization and biogenesis;cellular component movement;metabolic process;regulation of biological process;response to stimulus;transport	cytoplasm;cytoskeleton;cytosol;Golgi;membrane;nucleus	catalytic activity;metal ion binding;motor activity;nucleotide binding;protein binding;structural molecule activity;transporter activity	Pf00038, Pf00261, Pf00529, Pf00769, Pf01496, Pf01576, Pf01920, Pf02050, Pf02321, Pf02463, Pf02841, Pf02994, Pf03148, Pf03962, Pf03999, Pf04012, Pf04111, Pf04156, Pf04912, Pf04977, Pf05103, Pf05149, Pf05262, Pf05276, Pf05478, Pf05483, Pf05557, Pf05622, Pf05667, Pf05701, Pf05816, Pf05957, Pf06008, Pf06160, Pf06818, Pf07111, Pf07321, Pf07798, Pf07888, Pf07926, Pf08317, Pf08614, Pf09311, Pf09726, Pf0…	58513	ENSG00000127527.13	EPS15L1	19	Endocytosis	EGF/EGFR Signaling Pathway	0	0.904	0.896	0.991	107.2	96.9	96
A6NC98	Coiled-coil domain-containing protein 88B OS=Homo sapiens OX=9606 GN=CCDC88B PE=1 SV=1	0	96.212	20	25	30	25	1	1476	164.7	5.11	79.05	25	cell organization and biogenesis;defense response;metabolic process;regulation of biological process;response to stimulus;transport	cytoplasm;cytoskeleton;endoplasmic reticulum;Golgi;membrane	protein binding	Pf04111	283234	ENSG00000168071.21	CCDC88B	11			0	1.182	0.984	0.832	94.8	112	93.2
Q12789	General transcription factor 3C polypeptide 1 OS=Homo sapiens OX=9606 GN=GTF3C1 PE=1 SV=4	0	93.6	15	25	35	25	1	2109	238.7	7.3	70.97	25	metabolic process;regulation of biological process	membrane;nucleus	DNA binding;protein binding	Pf04182	2975	ENSG00000077235.17	GTF3C1	16			0	1.151	1.34	1.164	85.9	98.9	115.2
Q15154	Pericentriolar material 1 protein OS=Homo sapiens OX=9606 GN=PCM1 PE=1 SV=5	0	91.409	16	26	37	25	1	2024	228.4	5.02	81.22	26											0	1.247	1.409	1.13	82.1	102.3	115.6
Q6IQ23	Pleckstrin homology domain-containing family A member 7 OS=Homo sapiens OX=9606 GN=PLEKHA7 PE=1 SV=2	0	91.086	26	25	36	25	1	1121	127.1	9.35	93.36	25	cell organization and biogenesis;metabolic process	cytoplasm;cytoskeleton;cytosol;nucleus	catalytic activity;motor activity;protein binding	Pf00169, Pf00397, Pf01576, Pf01920, Pf02463, Pf03961, Pf07798, Pf14992, Pf15409, Pf15413	144100	ENSG00000166689.15	PLEKHA7	11			0	1.16	1.396	1.203	84.4	97.9	117.8
P35573	Glycogen debranching enzyme OS=Homo sapiens OX=9606 GN=AGL PE=1 SV=3	0	87.986	23	25	43	25	1	1532	174.7	6.76	88.61	25	metabolic process;response to stimulus;transport	cytoplasm;cytosol;endoplasmic reticulum;extracellular;nucleus;organelle lumen	catalytic activity;protein binding	Pf06202, Pf14699, Pf14701, Pf14702	178	ENSG00000162688.16	AGL	1	Starch and sucrose metabolism; Metabolic pathways	Glycogen Metabolism	0	0.849	0.724	0.852	116.6	99	84.4
Q96RL7	Vacuolar protein sorting-associated protein 13A OS=Homo sapiens OX=9606 GN=VPS13A PE=1 SV=2	0	82.951	10	25	31	25	1	3174	360	6.33	63.38	25	metabolic process;response to stimulus;transport	cytosol	protein binding	Pf06650, Pf12624	23230	ENSG00000197969.11	VPS13A	9			0	1.122	1.123	1	92.4	103.8	103.8
P00558	Phosphoglycerate kinase 1 OS=Homo sapiens OX=9606 GN=PGK1 PE=1 SV=3	0	293.453	73	29	257	24	1	417	44.6	8.1	765.59	29	cell differentiation;metabolic process;regulation of biological process;response to stimulus	cytoplasm;cytosol;membrane	catalytic activity;nucleotide binding;protein binding	Pf00162	5230	ENSG00000102144.13	PGK1	X	HIF-1 signaling pathway; Carbon metabolism; Glycolysis / Gluconeogenesis; Biosynthesis of amino acids; Metabolic pathways	Cori Cycle; Glycolysis and Gluconeogenesis; Photodynamic therapy-induced HIF-1 survival signaling	6	1.123	0.827	0.736	101.7	114.2	84.1
P50454	Serpin H1 OS=Homo sapiens OX=9606 GN=SERPINH1 PE=1 SV=2	0	230.203	62	24	188	24	1	418	46.4	8.69	620.41	24	cell organization and biogenesis;metabolic process;regulation of biological process;response to stimulus	cytoplasm;endoplasmic reticulum;membrane;organelle lumen	enzyme regulator activity;protein binding;RNA binding	Pf00079	871	ENSG00000149257.13	SERPINH1	11		Endochondral Ossification	0	1.052	2.183	2.075	70.8	74.5	154.6
P00352	Retinal dehydrogenase 1 OS=Homo sapiens OX=9606 GN=ALDH1A1 PE=1 SV=2	0	217.036	61	28	168	24	1	501	54.8	6.73	485.59	28	metabolic process;regulation of biological process	cytoplasm;cytosol	catalytic activity;enzyme regulator activity;nucleotide binding	Pf00171, Pf05893, Pf07368	216	ENSG00000165092.12	ALDH1A1	9	Retinol metabolism; Metabolic pathways	Dopaminergic Neurogenesis; Vitamin A and Carotenoid Metabolism; Fatty Acid Omega Oxidation; Amino Acid metabolism; Folate-Alcohol and Cancer Pathway; Tryptophan metabolism	0	0.894	0.313	0.35	135.9	121.5	42.6
Q96A33	Coiled-coil domain-containing protein 47 OS=Homo sapiens OX=9606 GN=CCDC47 PE=1 SV=1	0	197.339	51	24	145	24	1	483	55.8	4.87	305.93	24	cell differentiation;cell organization and biogenesis;metabolic process;regulation of biological process;response to stimulus	endoplasmic reticulum;membrane	metal ion binding;protein binding;RNA binding	Pf07946	57003	ENSG00000108588.13	CCDC47	17			0	1.029	1.317	1.28	89.6	92.3	118.1
O75874	Isocitrate dehydrogenase [NADP] cytoplasmic OS=Homo sapiens OX=9606 GN=IDH1 PE=1 SV=2	0	182.325	70	26	149	24	1	414	46.6	7.01	386	26	metabolic process;regulation of biological process;response to stimulus;transport	cytoplasm;cytosol;extracellular;mitochondrion;organelle lumen	catalytic activity;metal ion binding;nucleotide binding;protein binding	Pf00180	3417	ENSG00000138413.13	IDH1	2	Peroxisome; Citrate cycle (TCA cycle); Central carbon metabolism in cancer; Carbon metabolism; Glutathione metabolism; Biosynthesis of amino acids; 2-Oxocarboxylic acid metabolism; Metabolic pathways	Amino Acid metabolism; Glutathione metabolism; TCA Cycle and Deficiency of Pyruvate Dehydrogenase complex (PDHc)	0	1.098	0.655	0.597	108.9	119.7	71.4
P23368	NAD-dependent malic enzyme, mitochondrial OS=Homo sapiens OX=9606 GN=ME2 PE=1 SV=1	0	171.06	54	25	120	24	1	584	65.4	7.61	321.41	25	metabolic process;regulation of biological process	mitochondrion;organelle lumen	catalytic activity;metal ion binding;nucleotide binding	Pf00390, Pf03949	4200	ENSG00000082212.12	ME2	18	Carbon metabolism; Pyruvate metabolism		1	0.836	0.712	0.851	117.7	98.5	83.8
P05026	Sodium/potassium-transporting ATPase subunit beta-1 OS=Homo sapiens OX=9606 GN=ATP1B1 PE=1 SV=1	0	167.663	51	24	150	24	1	303	35	8.53	385.64	24	cell communication;cell organization and biogenesis;cellular component movement;cellular homeostasis;metabolic process;regulation of biological process;response to stimulus;transport	membrane	catalytic activity;enzyme regulator activity;metal ion binding;nucleotide binding;protein binding;transporter activity	Pf00287	481	ENSG00000143153.12	ATP1B1	1	Bile secretion; cGMP-PKG signaling pathway; Endocrine and other factor-regulated calcium reabsorption; Protein digestion and absorption; Proximal tubule bicarbonate reclamation; Thyroid hormone signaling pathway; Insulin secretion; Adrenergic signaling in cardiomyocytes; Thyroid hormone synthesis; Pancreatic secretion; Aldosterone-regulated sodium reabsorption; Carbohydrate digestion and absorpti…	Calcium Regulation in the Cardiac Cell	0	1.464	1.105	0.755	84.1	123.1	92.9
P49189	4-trimethylaminobutyraldehyde dehydrogenase OS=Homo sapiens OX=9606 GN=ALDH9A1 PE=1 SV=3	0	163.972	49	24	100	24	1	494	53.8	5.87	286.38	24	metabolic process	cytoplasm;cytosol	catalytic activity	Pf00171	223		ALDH9A1	1	Fatty acid degradation; Ascorbate and aldarate metabolism; Lysine degradation; Histidine metabolism; beta-Alanine metabolism; Pyruvate metabolism; Glycerolipid metabolism; Glycolysis / Gluconeogenesis; Metabolic pathways; Tryptophan metabolism; Arginine and proline metabolism; Valine, leucine and isoleucine degradation	Tryptophan metabolism	0	0.918	0.752	0.819	112.4	103.2	84.5
Q15437	Protein transport protein Sec23B OS=Homo sapiens OX=9606 GN=SEC23B PE=1 SV=2	0	162.215	39	26	84	24	1	767	86.4	6.89	227.65	26	transport	cytoplasm;cytosol;endoplasmic reticulum;membrane	metal ion binding;protein binding	Pf00626, Pf04810, Pf04811, Pf04815, Pf08033	10483	ENSG00000101310.14	SEC23B	20	Protein processing in endoplasmic reticulum	Sterol Regulatory Element-Binding Proteins (SREBP) signalling	0	1.027	1	0.973	99.1	101.8	99.1
P00390	Glutathione reductase, mitochondrial OS=Homo sapiens OX=9606 GN=GSR PE=1 SV=2	0	160.103	57	24	84	24	1	522	56.2	8.5	245.01	24	cellular homeostasis;metabolic process;regulation of biological process;response to stimulus	cytoplasm;cytosol;mitochondrion;organelle lumen	antioxidant activity;catalytic activity;nucleotide binding	Pf00070, Pf02852, Pf07992, Pf13738	2936	ENSG00000104687.12	GSR	8	Glutathione metabolism; Thyroid hormone synthesis	Amino Acid metabolism; Metapathway biotransformation; Oxidative Stress; Selenium Micronutrient Network; One carbon metabolism and related pathways; NRF2 pathway; Sulfation Biotransformation Reaction; Glutathione metabolism	0	0.991	0.692	0.698	111.8	110.8	77.3
P01009	Alpha-1-antitrypsin OS=Homo sapiens OX=9606 GN=SERPINA1 PE=1 SV=3	0	158.059	63	24	140	24	1	418	46.7	5.59	392.3	24	cell organization and biogenesis;coagulation;defense response;metabolic process;regulation of biological process;response to stimulus;transport	endoplasmic reticulum;extracellular;Golgi;membrane;organelle lumen	enzyme regulator activity;protein binding	Pf00079	5265	ENSG00000197249.13	SERPINA1	14	Complement and coagulation cascades	Complement and Coagulation Cascades; NRF2 pathway; Lung fibrosis	0	0.944	0.689	0.73	114	107.6	78.5
Q96EY7	Pentatricopeptide repeat domain-containing protein 3, mitochondrial OS=Homo sapiens OX=9606 GN=PTCD3 PE=1 SV=3	0	157.646	44	25	84	24	1	689	78.5	6.42	226.83	25	cell organization and biogenesis;metabolic process;regulation of biological process	cytosol;membrane;mitochondrion;ribosome	protein binding;RNA binding	Pf13041, Pf13812	55037	ENSG00000132300.18	PTCD3	2			0	1.108	1.262	1.139	89	98.6	112.4
A1L0T0	Acetolactate synthase-like protein OS=Homo sapiens OX=9606 GN=ILVBL PE=1 SV=2	0	153.996	53	24	80	24	1	632	67.8	8.15	258.72	24		membrane	catalytic activity;metal ion binding;protein binding	Pf00205, Pf02775, Pf02776	10994	ENSG00000105135.15	ILVBL	19			0	1.017	1.176	1.157	94	95.5	110.5
O60488	Long-chain-fatty-acid--CoA ligase 4 OS=Homo sapiens OX=9606 GN=ACSL4 PE=1 SV=2	0	153.121	49	26	76	24	1	711	79.1	8.38	202.41	26	cell differentiation;metabolic process;regulation of biological process;response to stimulus;transport	cytoplasm;endoplasmic reticulum;membrane;mitochondrion	catalytic activity;nucleotide binding	Pf00501	2182	ENSG00000068366.19	ACSL4	X	Peroxisome; Fatty acid degradation; PPAR signaling pathway; Fatty acid biosynthesis; Metabolic pathways; Adipocytokine signaling pathway; Fatty acid metabolism	PPAR signaling pathway; Fatty Acid Biosynthesis; Mitochondrial LC-Fatty Acid Beta-Oxidation; Fatty Acid Beta Oxidation	2	1.007	1.7	1.688	80.9	81.5	137.6
P40227	T-complex protein 1 subunit zeta OS=Homo sapiens OX=9606 GN=CCT6A PE=1 SV=3	0	151.066	53	24	128	24	1	531	58	6.68	361.81	24	metabolic process;regulation of biological process	cytoplasm;cytosol;membrane	nucleotide binding;protein binding;RNA binding	Pf00118, Pf05504	908	ENSG00000146731.10	CCT6A	7			0	1.082	0.806	0.745	103.9	112.4	83.7
P51608	Methyl-CpG-binding protein 2 OS=Homo sapiens OX=9606 GN=MECP2 PE=1 SV=1	0	150.581	49	24	82	24	1	486	52.4	9.95	223.18	24	cell communication;cell differentiation;cell organization and biogenesis;defense response;metabolic process;regulation of biological process;response to stimulus;transport	cytoplasm;cytosol;mitochondrion;nucleus	DNA binding;nucleotide binding;protein binding;RNA binding	Pf01429	4204	ENSG00000169057.21	MECP2	X		Mecp2 and Associated Rett Syndrome; Sudden Infant Death Syndrome (SIDS) Susceptibility Pathways; Lung fibrosis; Ectoderm Differentiation	0	0.605	0.713	1.18	129.4	78.2	92.3
Q15019	Septin-2 OS=Homo sapiens OX=9606 GN=SEPTIN2 PE=1 SV=1	0	149.209	69	24	88	24	1	361	41.5	6.6	274.57	24	cell differentiation;cell division;cell organization and biogenesis;regulation of biological process;response to stimulus	chromosome;cytoplasm;cytoskeleton;cytosol;membrane;nucleus	nucleotide binding;protein binding	Pf00071, Pf00735, Pf01926	4735	ENSG00000168385.17	SEPT2	2	Bacterial invasion of epithelial cells		0	0.81	0.665	0.82	121.2	98.2	80.6
Q9Y2A7	Nck-associated protein 1 OS=Homo sapiens OX=9606 GN=NCKAP1 PE=1 SV=1	0	148.68	24	25	77	24	1	1128	128.7	6.62	166	25	cell death;cell organization and biogenesis;regulation of biological process;response to stimulus	cytosol;membrane	protein binding	Pf09735	10787	ENSG00000061676.14	NCKAP1	2	Regulation of actin cytoskeleton	Exercise-induced Circadian Regulation; Regulation of Actin Cytoskeleton	1	1.095	0.821	0.75	102.9	112.7	84.5
Q5SSJ5	Heterochromatin protein 1-binding protein 3 OS=Homo sapiens OX=9606 GN=HP1BP3 PE=1 SV=1	0	146.656	38	24	116	24	1	553	61.2	9.67	337.05	24	cell organization and biogenesis;regulation of biological process;response to stimulus	chromosome;nucleus	DNA binding;protein binding	Pf00538	50809	ENSG00000127483.17	HP1BP3	1			0	1.064	0.855	0.803	102.8	109.4	87.9
P33121	Long-chain-fatty-acid--CoA ligase 1 OS=Homo sapiens OX=9606 GN=ACSL1 PE=1 SV=1	0	142.319	44	26	61	24	1	698	77.9	7.15	157.19	26	metabolic process;regulation of biological process;response to stimulus;transport	endoplasmic reticulum;membrane;mitochondrion	catalytic activity;nucleotide binding	Pf00501	2180	ENSG00000151726.13	ACSL1	4	Peroxisome; Fatty acid degradation; PPAR signaling pathway; Fatty acid biosynthesis; Metabolic pathways; Adipocytokine signaling pathway; Fatty acid metabolism	Fatty Acid Biosynthesis; PPAR signaling pathway; Mitochondrial LC-Fatty Acid Beta-Oxidation; Fatty Acid Beta Oxidation	0	1.201	1.45	1.208	82.2	98.7	119.2
O15020	Spectrin beta chain, non-erythrocytic 2 OS=Homo sapiens OX=9606 GN=SPTBN2 PE=1 SV=3	0	140.927	18	37	75	24	1	2390	271.2	6.11	176.68	37	cell organization and biogenesis;cellular component movement;metabolic process;regulation of biological process;response to stimulus;transport	cytoplasm;cytoskeleton;cytosol;membrane	protein binding;structural molecule activity	Pf00169, Pf00307, Pf00435, Pf11971, Pf12128, Pf15410	6712	ENSG00000173898.11	SPTBN2	11			0	1.442	1.32	0.915	79.7	115	105.3
O15484	Calpain-5 OS=Homo sapiens OX=9606 GN=CAPN5 PE=1 SV=2	0	137.539	40	24	82	24	1	640	73.1	7.64	247.17	24	metabolic process;regulation of biological process;response to stimulus	cell surface;cytoplasm	catalytic activity;protein binding	Pf00168, Pf00648, Pf01067	726	ENSG00000149260.15	CAPN5	11		Integrin-mediated Cell Adhesion	0	1.087	1.128	1.037	93.3	101.5	105.2
P31146	Coronin-1A OS=Homo sapiens OX=9606 GN=CORO1A PE=1 SV=4	0	130.439	54	25	96	24	1	461	51	6.68	268.51	25	cell organization and biogenesis;cellular component movement;defense response;regulation of biological process;response to stimulus;transport	cytoplasm;cytoskeleton;cytosol;endosome;membrane;nucleus	protein binding;RNA binding	Pf00400, Pf08953, Pf08954, Pf13094, Pf13863	11151	ENSG00000102879.15	CORO1A	16	Tuberculosis; Phagosome		1	0.845	0.779	0.922	114.3	96.6	89.1
P43490	Nicotinamide phosphoribosyltransferase OS=Homo sapiens OX=9606 GN=NAMPT PE=1 SV=1	0	129.786	57	24	82	24	1	491	55.5	7.15	221.94	24	cell communication;metabolic process;regulation of biological process;response to stimulus	cytoplasm;cytosol;extracellular;nucleus	catalytic activity;protein binding	Pf04095	10135	ENSG00000105835.11	NAMPT	7	NOD-like receptor signaling pathway; Nicotinate and nicotinamide metabolism; Metabolic pathways	Adipogenesis; NAD+ metabolism; NAD+ biosynthetic pathways; NAD metabolism, sirtuins and aging	0	1.401	1.387	0.99	79.2	111	109.8
P55060	Exportin-2 OS=Homo sapiens OX=9606 GN=CSE1L PE=1 SV=3	0	129.486	28	24	65	24	1	971	110.3	5.77	180.77	24	cell death;cell proliferation;transport	cytoplasm;cytosol;membrane;nucleus	protein binding;transporter activity	Pf03378, Pf03810, Pf08506	1434	ENSG00000124207.16	CSE1L	20			0	1.167	1.29	1.106	86.8	101.2	112
Q29RF7	Sister chromatid cohesion protein PDS5 homolog A OS=Homo sapiens OX=9606 GN=PDS5A PE=1 SV=1	0	128.049	27	30	43	24	1	1337	150.7	7.91	110.92	30	cell division;cell organization and biogenesis;metabolic process;regulation of biological process;response to stimulus	chromosome;cytosol;membrane;nucleus	protein binding		23244	ENSG00000121892.14	PDS5A	4			0	1.026	0.876	0.854	103.4	106	90.6
P56192	Methionine--tRNA ligase, cytoplasmic OS=Homo sapiens OX=9606 GN=MARS PE=1 SV=2	0	127.537	33	24	60	24	1	900	101.1	6.16	160.23	24	cell communication;metabolic process;regulation of biological process;response to stimulus	cytoplasm;cytosol;membrane	catalytic activity;nucleotide binding;protein binding;RNA binding	Pf00043, Pf00133, Pf00458, Pf09334, Pf10978, Pf13409, Pf13410, Pf14497	4141	ENSG00000166986.14	MARS	12	Selenocompound metabolism; Aminoacyl-tRNA biosynthesis		0	1.085	0.962	0.887	98.5	106.8	94.7
Q8NBJ4	Golgi membrane protein 1 OS=Homo sapiens OX=9606 GN=GOLM1 PE=1 SV=1	0	126.658	56	24	65	24	1	401	45.3	4.97	177.04	24	cell organization and biogenesis;metabolic process;regulation of biological process	Golgi;membrane;organelle lumen	protein binding		51280	ENSG00000135052.16	GOLM1	9			0	0.84	1.524	1.813	89.2	75	135.9
P22570	NADPH:adrenodoxin oxidoreductase, mitochondrial OS=Homo sapiens OX=9606 GN=FDXR PE=1 SV=3	0	126.375	52	24	80	24	1	491	53.8	8.44	196.21	24	metabolic process;transport	mitochondrion;organelle lumen	catalytic activity;protein binding	Pf13450	2232		FDXR	17			0	1.596	1.229	0.77	78.4	125.2	96.4
Q16666	Gamma-interferon-inducible protein 16 OS=Homo sapiens OX=9606 GN=IFI16 PE=1 SV=3	0	123.636	38	25	63	24	1	785	88.2	9.28	146.56	25	cell communication;cell death;cell differentiation;cell proliferation;defense response;metabolic process;regulation of biological process;response to stimulus	cytoplasm;cytosol;membrane;nucleus	DNA binding;protein binding;RNA binding	Pf02758, Pf02760	3428	ENSG00000163565.18	IFI16	1	NOD-like receptor signaling pathway	Senescence and Autophagy in Cancer	0	1.136	1.156	1.018	91.1	103.5	105.4
P27694	Replication protein A 70 kDa DNA-binding subunit OS=Homo sapiens OX=9606 GN=RPA1 PE=1 SV=2	0	121.341	46	24	58	24	1	616	68.1	7.21	167.44	24	cell organization and biogenesis;cellular homeostasis;metabolic process;regulation of biological process;response to stimulus	nucleus	DNA binding;metal ion binding;protein binding	Pf01336, Pf01485, Pf04057, Pf08646	6117	ENSG00000132383.11	RPA1	17	Homologous recombination; DNA replication; Fanconi anemia pathway; Mismatch repair; Nucleotide excision repair	G1 to S cell cycle control; Mismatch repair; DNA Replication; ATR Signaling; Homologous recombination; Retinoblastoma (RB) in Cancer	0	1.292	0.909	0.704	93.7	121.1	85.2
P12429	Annexin A3 OS=Homo sapiens OX=9606 GN=ANXA3 PE=1 SV=3	0	120.627	69	24	70	24	1	323	36.4	5.92	203.9	24	defense response;regulation of biological process;response to stimulus;transport	cytoplasm;cytosol;membrane	enzyme regulator activity;metal ion binding;protein binding	Pf00191	306	ENSG00000138772.12	ANXA3	4		Prostaglandin Synthesis and Regulation	0	2.228	1.452	0.652	64.1	142.8	93.1
Q14554	Protein disulfide-isomerase A5 OS=Homo sapiens OX=9606 GN=PDIA5 PE=1 SV=1	0	120.32	46	24	58	24	1	519	59.6	7.91	173.44	24	cellular homeostasis;metabolic process;regulation of biological process;response to stimulus	endoplasmic reticulum;membrane;organelle lumen	catalytic activity;protein binding	Pf00085, Pf11009, Pf13098, Pf13899, Pf13905	10954	ENSG00000065485.19	PDIA5	3			0	0.815	0.994	1.221	106.8	87	106.2
Q8IXB1	DnaJ homolog subfamily C member 10 OS=Homo sapiens OX=9606 GN=DNAJC10 PE=1 SV=2	0	112.132	31	24	57	24	1	793	91	7.18	143.62	24	cellular homeostasis;metabolic process;regulation of biological process;response to stimulus	endoplasmic reticulum;membrane;organelle lumen	catalytic activity;enzyme regulator activity;protein binding	Pf00085, Pf00226, Pf13098, Pf13728, Pf13848, Pf13905	54431	ENSG00000077232.17	DNAJC10	2	Protein processing in endoplasmic reticulum		0	1.413	1.766	1.249	71.8	101.5	126.8
O15294	UDP-N-acetylglucosamine--peptide N-acetylglucosaminyltransferase 110 kDa subunit OS=Homo sapiens OX=9606 GN=OGT PE=1 SV=3	0	112.08	30	24	42	24	1	1046	116.9	6.7	104.25	24	cell death;cell organization and biogenesis;metabolic process;regulation of biological process;response to stimulus	cytoplasm;cytosol;membrane;mitochondrion;nucleus	catalytic activity;protein binding	Pf00515, Pf04184, Pf07719, Pf13176, Pf13181, Pf13374, Pf13414, Pf13424, Pf13428, Pf13429, Pf13431, Pf13432, Pf13844, Pf14559	8473	ENSG00000147162.13	OGT	X	Other types of O-glycan biosynthesis; Insulin resistance	Ectoderm Differentiation	0	1.194	1.178	0.986	89	106.2	104.8
Q96JB5	CDK5 regulatory subunit-associated protein 3 OS=Homo sapiens OX=9606 GN=CDK5RAP3 PE=1 SV=2	0	111.434	48	25	75	24	1	506	56.9	4.75	202.03	25	cell organization and biogenesis;cell proliferation;metabolic process;regulation of biological process;response to stimulus	cytoplasm;cytoskeleton;cytosol;membrane;nucleus	protein binding	Pf05600	80279	ENSG00000108465.14	CDK5RAP3	17			1	1.275	1.29	1.012	84.2	107.3	108.6
P14735	Insulin-degrading enzyme OS=Homo sapiens OX=9606 GN=IDE PE=1 SV=4	0	110.383	26	24	43	24	1	1019	117.9	6.61	122.6	24	cell organization and biogenesis;cellular homeostasis;metabolic process;regulation of biological process;response to stimulus	cell surface;cytoplasm;cytosol;extracellular;membrane;mitochondrion;nucleus;organelle lumen;proteasome	catalytic activity;metal ion binding;nucleotide binding;protein binding;receptor activity	Pf00675, Pf05193	3416	ENSG00000119912.15	IDE	10	Alzheimer's disease	Alzheimers Disease	0	1.247	1.139	0.914	88.6	110.5	100.9
Q96TA1	Protein Niban 2 OS=Homo sapiens OX=9606 GN=NIBAN2 PE=1 SV=3	0	109.28	37	24	58	24	1	746	84.1	6.19	163.97	24	cell differentiation;cellular component movement;metabolic process;regulation of biological process;transport	cytoplasm;cytosol;membrane;nucleus	protein binding		64855	ENSG00000136830.11	FAM129B	9			0	1.045	0.856	0.819	103.4	108.1	88.5
P19823	Inter-alpha-trypsin inhibitor heavy chain H2 OS=Homo sapiens OX=9606 GN=ITIH2 PE=1 SV=2	0	109.109	27	24	49	24	1	946	106.4	6.86	121.03	24	metabolic process;regulation of biological process	extracellular;organelle lumen	enzyme regulator activity	Pf00092, Pf06668, Pf08487, Pf13519, Pf13768	3698	ENSG00000151655.18	ITIH2	10			0	0.742	1.126	1.518	104.6	77.6	117.8
P04626	Receptor tyrosine-protein kinase erbB-2 OS=Homo sapiens OX=9606 GN=ERBB2 PE=1 SV=1	0	107.273	27	26	46	24	1	1255	137.8	5.91	117.65	26	cell differentiation;cell organization and biogenesis;cell proliferation;cellular component movement;metabolic process;regulation of biological process;response to stimulus	cytoplasm;cytosol;membrane;nucleus	catalytic activity;nucleotide binding;protein binding;receptor activity;signal transducer activity	Pf00069, Pf00757, Pf01030, Pf07714, Pf14843	2064	ENSG00000141736.13	ERBB2	17	HIF-1 signaling pathway; Central carbon metabolism in cancer; Pancreatic cancer; MicroRNAs in cancer; Non-small cell lung cancer; Endometrial cancer; Breast cancer; ErbB signaling pathway; Pathways in cancer; Prostate cancer; EGFR tyrosine kinase inhibitor resistance; Focal adhesion; Proteoglycans in cancer; Adherens junction; Bladder cancer; Endocrine resistance; Calcium signaling pathway; Plati…	ErbB Signaling Pathway; Focal Adhesion; Association Between Physico-Chemical Features and Toxicity Associated Pathways; Rac1/Pak1/p38/MMP-2 pathway; DNA Damage Response (only ATM dependent); Bladder Cancer; Leptin signaling pathway; EGF/EGFR Signaling Pathway; Pathways Affected in Adenoid Cystic Carcinoma; Signaling Pathways in Glioblastoma; Extracellular vesicle-mediated signaling in recipient c…	1	1.295	1.111	0.858	88.1	114	97.9
Q8IY17	Neuropathy target esterase OS=Homo sapiens OX=9606 GN=PNPLA6 PE=1 SV=3	0	105.033	23	25	44	24	1	1375	150.9	7.74	121.5	25											0	1.012	1.139	1.126	95.2	96.3	108.5
Q8NEU8	DCC-interacting protein 13-beta OS=Homo sapiens OX=9606 GN=APPL2 PE=1 SV=3	0	104.925	49	24	45	24	1	664	74.4	4.94	120.66	24	cell proliferation;regulation of biological process;response to stimulus	cytoplasm;endosome;membrane;nucleus	protein binding	Pf00169, Pf00640	55198	ENSG00000136044.11	APPL2	12			0	0.898	0.981	1.093	104.2	93.6	102.2
Q9H2D6	TRIO and F-actin-binding protein OS=Homo sapiens OX=9606 GN=TRIOBP PE=1 SV=3	0	99.029	11	25	45	24	1	2365	261.2	8.48	114.59	25	cell division;cell organization and biogenesis;metabolic process;regulation of biological process	cytoplasm;cytoskeleton;nucleus	protein binding;RNA binding	Pf00169, Pf04156, Pf04514, Pf05109, Pf05110, Pf11559	11078	ENSG00000100106.19	TRIOBP	22			0	1.028	0.951	0.925	100.7	103.5	95.8
O60318	Germinal-center associated nuclear protein OS=Homo sapiens OX=9606 GN=MCM3AP PE=1 SV=2	0	97.112	18	24	38	24	1	1980	218.3	6.39	87.84	24	transport	cytoplasm;cytosol;membrane;nucleus	catalytic activity;DNA binding	Pf03399, Pf10075	8888	ENSG00000160294.10	MCM3AP	21			0	1.026	1.135	1.106	94.9	97.4	107.7
Q9UQ90	Paraplegin OS=Homo sapiens OX=9606 GN=SPG7 PE=1 SV=2	0	90.877	35	24	36	24	1	795	88.2	8.69	92.7	24	cell organization and biogenesis;cellular component movement;metabolic process;response to stimulus;transport	membrane;mitochondrion	catalytic activity;metal ion binding;nucleotide binding;protein binding	Pf00004, Pf01078, Pf01434, Pf05496, Pf06068, Pf07724, Pf07728	6687	ENSG00000197912.14	SPG7	16			0	1.405	1.085	0.772	86	120.8	93.3
P08473	Neprilysin OS=Homo sapiens OX=9606 GN=MME PE=1 SV=2	0	90.574	39	24	40	24	1	750	85.5	5.73	101.98	24	metabolic process;response to stimulus;transport	cytoplasm;membrane	catalytic activity;metal ion binding;protein binding	Pf01431, Pf05649	4311	ENSG00000196549.10	MME	3	Hematopoietic cell lineage; Protein digestion and absorption; Renin-angiotensin system; Alzheimer's disease	Primary Focal Segmental Glomerulosclerosis FSGS; Alzheimers Disease	0	0.827	1.928	2.33	79.9	66.1	154
Q86XP3	ATP-dependent RNA helicase DDX42 OS=Homo sapiens OX=9606 GN=DDX42 PE=1 SV=1	0	90.502	33	24	38	24	1	938	102.9	7.02	86.48	24	metabolic process;regulation of biological process	cytoplasm;cytosol;membrane;nucleus	catalytic activity;nucleotide binding;protein binding;RNA binding	Pf00270, Pf00271, Pf13307	11325	ENSG00000198231.12	DDX42	17	Spliceosome		0	1.307	0.954	0.73	92	120.3	87.8
Q99615	DnaJ homolog subfamily C member 7 OS=Homo sapiens OX=9606 GN=DNAJC7 PE=1 SV=2	0	82.723	51	24	31	24	1	494	56.4	6.96	71.23	24	metabolic process;regulation of biological process	cytoplasm;cytoskeleton;cytosol;membrane;nucleus	enzyme regulator activity;protein binding	Pf00226, Pf00515, Pf07719, Pf13414, Pf13424, Pf13431, Pf13432	7266	ENSG00000168259.14	DNAJC7	17		Constitutive Androstane Receptor Pathway	0	1.132	1.14	1.007	91.7	103.8	104.5
Q8N3C0	Activating signal cointegrator 1 complex subunit 3 OS=Homo sapiens OX=9606 GN=ASCC3 PE=1 SV=3	0	78.127	13	24	30	24	1	2202	251.3	7.09	60.52	24	cell proliferation;metabolic process;regulation of biological process;response to stimulus	cytosol;membrane;nucleus	catalytic activity;nucleotide binding;protein binding;RNA binding	Pf00270, Pf00271, Pf02889, Pf13401	10973	ENSG00000112249.13	ASCC3	6		Mesodermal Commitment Pathway	0	1.261	1.112	0.882	88.9	112.1	98.9
P63010	AP-2 complex subunit beta OS=Homo sapiens OX=9606 GN=AP2B1 PE=1 SV=1	0	273.107	50	45	161	23	1	937	104.5	5.38	444.04	45	cell organization and biogenesis;cellular component movement;metabolic process;regulation of biological process;response to stimulus;transport	cytosol;membrane	protein binding;transporter activity	Pf01602, Pf02883, Pf09066, Pf12717, Pf13646	163	ENSG00000006125.17	AP2B1	17	Endocytosis; Huntington's disease; Endocrine and other factor-regulated calcium reabsorption; Synaptic vesicle cycle	EGF/EGFR Signaling Pathway; Synaptic Vesicle Pathway	21	1.042	1.108	1.063	95.2	99.3	105.5
Q9UJS0	Calcium-binding mitochondrial carrier protein Aralar2 OS=Homo sapiens OX=9606 GN=SLC25A13 PE=1 SV=2	0	214.042	51	33	137	23	1	675	74.1	8.62	416.74	33	metabolic process;response to stimulus;transport	membrane;mitochondrion	metal ion binding;transporter activity	Pf00153, Pf13499	10165	ENSG00000004864.13	SLC25A13	7			9	1.543	1.813	1.175	68.9	106.3	124.9
P22695	Cytochrome b-c1 complex subunit 2, mitochondrial OS=Homo sapiens OX=9606 GN=UQCRC2 PE=1 SV=3	0	213.121	55	23	245	23	1	453	48.4	8.63	772.16	23	metabolic process;transport	membrane;mitochondrion	catalytic activity;metal ion binding;protein binding	Pf00675, Pf05193	7385	ENSG00000140740.10; ENSG00000284493.1	UQCRC2	16; CHR_HG926_PATCH	Huntington's disease; Parkinson's disease; Alzheimer's disease; Oxidative phosphorylation; Non-alcoholic fatty liver disease (NAFLD); Metabolic pathways; Cardiac muscle contraction	Electron Transport Chain	0	1.1	0.969	0.881	97.8	107.5	94.7
O43390	Heterogeneous nuclear ribonucleoprotein R OS=Homo sapiens OX=9606 GN=HNRNPR PE=1 SV=1	0	207.508	51	32	125	23	1	633	70.9	8.13	355.64	32	metabolic process;regulation of biological process	cytoplasm;endoplasmic reticulum;nucleus;spliceosomal complex	protein binding;RNA binding	Pf00076, Pf13893, Pf14259	10236	ENSG00000282958.1; ENSG00000125944.18	HNRNPR	1; CHR_HSCHR1_4_CTG3		mRNA Processing	8	1.295	0.819	0.632	96.3	124.8	78.9
P17844	Probable ATP-dependent RNA helicase DDX5 OS=Homo sapiens OX=9606 GN=DDX5 PE=1 SV=1	0	183.282	51	31	124	23	1	614	69.1	8.92	343.2	31	cell differentiation;cell growth;cell organization and biogenesis;metabolic process;regulation of biological process;response to stimulus	cytoplasm;membrane;nucleus;spliceosomal complex	catalytic activity;nucleotide binding;protein binding;RNA binding	Pf00270, Pf00271, Pf08061	1655	ENSG00000108654.13	DDX5	17	Spliceosome; Proteoglycans in cancer; Transcriptional misregulation in cancer		0	1.464	1.397	0.954	77.7	113.8	108.5
O75306	NADH dehydrogenase [ubiquinone] iron-sulfur protein 2, mitochondrial OS=Homo sapiens OX=9606 GN=NDUFS2 PE=1 SV=2	0	175.17	57	23	111	23	1	463	52.5	7.55	312.27	23	cell organization and biogenesis;metabolic process;response to stimulus;transport	membrane;mitochondrion;organelle lumen	catalytic activity;metal ion binding;nucleotide binding;protein binding	Pf00346	4720	ENSG00000158864.12	NDUFS2	1	Huntington's disease; Parkinson's disease; Alzheimer's disease; Oxidative phosphorylation; Non-alcoholic fatty liver disease (NAFLD); Metabolic pathways	Electron Transport Chain; Oxidative phosphorylation	0	0.956	0.934	0.977	103.8	99.3	97
P80303	Nucleobindin-2 OS=Homo sapiens OX=9606 GN=NUCB2 PE=1 SV=3	0	168.066	53	23	97	23	1	420	50.2	5.12	273.38	23		cytoplasm;cytosol;endoplasmic reticulum;Golgi;membrane;nucleus	DNA binding;metal ion binding;protein binding	Pf13499	4925	ENSG00000070081.15	NUCB2	11			0	0.829	0.964	1.163	107.4	89	103.5
Q96KP4	Cytosolic non-specific dipeptidase OS=Homo sapiens OX=9606 GN=CNDP2 PE=1 SV=2	0	165.955	54	23	95	23	1	475	52.8	5.97	252.79	23	metabolic process	cytoplasm;cytosol	catalytic activity;metal ion binding	Pf01546, Pf07687	55748	ENSG00000133313.14	CNDP2	18	Histidine metabolism; beta-Alanine metabolism; Metabolic pathways; Arginine and proline metabolism		0	1.273	0.693	0.544	101.2	128.8	70.1
O75390	Citrate synthase, mitochondrial OS=Homo sapiens OX=9606 GN=CS PE=1 SV=2	0	161.803	48	23	170	23	1	466	51.7	8.32	477.13	23	metabolic process	mitochondrion;nucleus;organelle lumen	catalytic activity;RNA binding	Pf00285	1431	ENSG00000062485.18	CS	12	Citrate cycle (TCA cycle); Carbon metabolism; Biosynthesis of amino acids; 2-Oxocarboxylic acid metabolism; Metabolic pathways; Glyoxylate and dicarboxylate metabolism	TCA Cycle; TCA Cycle and Deficiency of Pyruvate Dehydrogenase complex (PDHc); Amino Acid metabolism	0	1.033	1.124	1.087	95	98.2	106.8
P14866	Heterogeneous nuclear ribonucleoprotein L OS=Homo sapiens OX=9606 GN=HNRNPL PE=1 SV=2	0	161.256	54	24	110	23	1	589	64.1	8.22	299.22	24	metabolic process;regulation of biological process	cytoplasm;membrane;nucleus	DNA binding;protein binding;RNA binding	Pf00076, Pf13893, Pf14259	3191	ENSG00000282947.1; ENSG00000104824.16	HNRNPL	19; CHR_HG26_PATCH		mRNA Processing	1	1.385	0.845	0.61	92.9	128.7	78.5
P62195	26S proteasome regulatory subunit 8 OS=Homo sapiens OX=9606 GN=PSMC5 PE=1 SV=1	0	157.746	65	24	79	23	1	406	45.6	7.55	222.44	24	metabolic process;regulation of biological process;response to stimulus;transport	cytoplasm;cytosol;membrane;nucleus;proteasome	catalytic activity;nucleotide binding;protein binding;RNA binding	Pf00004, Pf00910, Pf01057, Pf01078, Pf05496, Pf06068, Pf06414, Pf07724, Pf07726, Pf07728, Pf13191, Pf13207, Pf13401	5705	ENSG00000087191.12	PSMC5	17	Epstein-Barr virus infection; Proteasome	Parkin-Ubiquitin Proteasomal System pathway; Proteasome Degradation	0	1.022	0.828	0.81	105.3	107.6	87.1
P23396	40S ribosomal protein S3 OS=Homo sapiens OX=9606 GN=RPS3 PE=1 SV=2	0	156.83	84	23	130	23	1	243	26.7	9.66	402.76	23	cell death;cell division;cell organization and biogenesis;metabolic process;regulation of biological process;response to stimulus;transport	cytoplasm;cytoskeleton;cytosol;endoplasmic reticulum;membrane;mitochondrion;nucleus;organelle lumen;ribosome	catalytic activity;DNA binding;protein binding;RNA binding;structural molecule activity	Pf00189, Pf07650	6188	ENSG00000149273.14	RPS3	11	Ribosome	Cytoplasmic Ribosomal Proteins	0	1.091	0.774	0.709	104.7	114.2	81.1
O75131	Copine-3 OS=Homo sapiens OX=9606 GN=CPNE3 PE=1 SV=1	0	154.529	47	24	72	23	1	537	60.1	5.85	199.68	24	metabolic process;regulation of biological process;response to stimulus;transport	cytoplasm;cytosol;membrane;mitochondrion;nucleus	catalytic activity;protein binding;RNA binding;transporter activity	Pf00168, Pf07002, Pf10138	8895	ENSG00000085719.12	CPNE3	8			1	1.025	0.871	0.85	103.6	106.2	90.2
P61247	40S ribosomal protein S3a OS=Homo sapiens OX=9606 GN=RPS3A PE=1 SV=2	0	150.947	66	23	140	23	1	264	29.9	9.73	368.52	23	cell differentiation;cell organization and biogenesis;metabolic process;regulation of biological process;transport	cytoplasm;cytosol;endoplasmic reticulum;nucleus;ribosome	protein binding;RNA binding;structural molecule activity	Pf01015	6189	ENSG00000145425.9	RPS3A	4	Ribosome	Cytoplasmic Ribosomal Proteins	0	1.103	0.825	0.748	102.5	113	84.5
Q99623	Prohibitin-2 OS=Homo sapiens OX=9606 GN=PHB2 PE=1 SV=2	0	150.104	76	23	177	23	1	299	33.3	9.83	535.83	23	cell organization and biogenesis;metabolic process;regulation of biological process;response to stimulus;transport	cell surface;cytoplasm;membrane;mitochondrion;nucleus	protein binding	Pf01145	11331	ENSG00000215021.8	PHB2	12			0	1.31	1.209	0.923	85.3	111.7	103.1
P52209	6-phosphogluconate dehydrogenase, decarboxylating OS=Homo sapiens OX=9606 GN=PGD PE=1 SV=3	0	149.344	47	23	104	23	1	483	53.1	7.23	289.32	23	metabolic process	cytoplasm;cytosol;nucleus	catalytic activity	Pf00393, Pf03446	5226	ENSG00000142657.20	PGD	1	Carbon metabolism; Glutathione metabolism; Pentose phosphate pathway; Metabolic pathways	NRF2 pathway; Pentose Phosphate Pathway	0	1.173	0.883	0.752	98.2	115.2	86.7
Q9P2R7	Succinate--CoA ligase [ADP-forming] subunit beta, mitochondrial OS=Homo sapiens OX=9606 GN=SUCLA2 PE=1 SV=3	0	144.697	51	23	113	23	1	463	50.3	7.42	325.96	23	metabolic process	mitochondrion;organelle lumen	catalytic activity;metal ion binding;nucleotide binding;protein binding	Pf00549, Pf01071, Pf02222, Pf08442, Pf13535, Pf13549	8803	ENSG00000136143.14	SUCLA2	13	Propanoate metabolism; Citrate cycle (TCA cycle); Carbon metabolism; Metabolic pathways		0	1.01	1.279	1.266	91.2	92.2	116.6
O43776	Asparagine--tRNA ligase, cytoplasmic OS=Homo sapiens OX=9606 GN=NARS PE=1 SV=1	0	142.856	41	23	72	23	1	548	62.9	6.25	190.37	23	metabolic process	cytoplasm;cytosol;mitochondrion	catalytic activity;nucleotide binding	Pf00152, Pf01336	4677	ENSG00000134440.11	NARS	18	Aminoacyl-tRNA biosynthesis	Photodynamic therapy-induced unfolded protein response	0	1.063	0.664	0.625	110	117	73.1
P23142	Fibulin-1 OS=Homo sapiens OX=9606 GN=FBLN1 PE=1 SV=4	0	142.113	42	23	93	23	1	703	77.2	5.22	276.11	23	cell organization and biogenesis;metabolic process;regulation of biological process;response to stimulus	extracellular	enzyme regulator activity;metal ion binding;protein binding;structural molecule activity	Pf01821, Pf07645, Pf12662, Pf14670	2192	ENSG00000077942.18	FBLN1	22			0	0.758	1.781	2.348	84.8	64.3	150.9
P13489	Ribonuclease inhibitor OS=Homo sapiens OX=9606 GN=RNH1 PE=1 SV=2	0	138.994	67	23	77	23	1	461	49.9	4.82	225.84	23	metabolic process;regulation of biological process	cytoplasm;cytosol	enzyme regulator activity;protein binding		6050	ENSG00000276230.4; ENSG00000023191.16	RNH1	11; CHR_HSCHR11_1_CTG8			0	1.001	0.738	0.738	109.5	109.6	80.9
P30041	Peroxiredoxin-6 OS=Homo sapiens OX=9606 GN=PRDX6 PE=1 SV=3	0	137.688	62	23	75	23	1	224	25	6.38	212.72	23	cellular homeostasis;metabolic process;regulation of biological process;response to stimulus;transport	cytoplasm;cytosol;extracellular;membrane;nucleus;organelle lumen;vacuole	antioxidant activity;catalytic activity;protein binding	Pf00578, Pf08534, Pf10417	9588	ENSG00000117592.8	PRDX6	1	Metabolic pathways	NRF2 pathway	0	0.884	0.686	0.776	116.7	103.2	80.1
Q06323	Proteasome activator complex subunit 1 OS=Homo sapiens OX=9606 GN=PSME1 PE=1 SV=1	0	136.291	75	23	94	23	1	249	28.7	6.02	283.93	23	metabolic process;regulation of biological process;response to stimulus;transport	cytoplasm;cytosol;proteasome	enzyme regulator activity;protein binding	Pf02251, Pf02252	5720	ENSG00000092010.14	PSME1	14	Proteasome; Antigen processing and presentation	Proteasome Degradation	0	1.091	0.788	0.723	104.2	113.7	82.1
P82650	28S ribosomal protein S22, mitochondrial OS=Homo sapiens OX=9606 GN=MRPS22 PE=1 SV=1	0	136.224	58	24	84	23	1	360	41.3	7.9	249.63	24	cell organization and biogenesis;metabolic process	membrane;mitochondrion;ribosome	structural molecule activity	Pf10245	56945	ENSG00000175110.11	MRPS22	3			0	1.155	1.275	1.104	87.4	101	111.5
Q9UEY8	Gamma-adducin OS=Homo sapiens OX=9606 GN=ADD3 PE=1 SV=1	0	135.786	35	23	76	23	1	706	79.1	6.32	224.23	23	cell organization and biogenesis;transport	chromosome;cytoplasm;cytoskeleton;cytosol;membrane	protein binding;structural molecule activity	Pf00596	120	ENSG00000148700.14	ADD3	10			0	0.757	0.664	0.877	123.9	93.8	82.3
Q7Z3D6	D-glutamate cyclase, mitochondrial OS=Homo sapiens OX=9606 GN=DGLUCY PE=1 SV=2	0	134.978	45	23	71	23	1	616	66.4	6.79	223.64	23	metabolic process	mitochondrion;organelle lumen	catalytic activity;protein binding	Pf07286, Pf14336	80017	ENSG00000133943.20	C14orf159; DGLUCY	14			0	1.089	0.768	0.705	105	114.4	80.6
O00231	26S proteasome non-ATPase regulatory subunit 11 OS=Homo sapiens OX=9606 GN=PSMD11 PE=1 SV=3	0	132.646	54	23	75	23	1	422	47.4	6.48	205.03	23	cell differentiation;cell organization and biogenesis;metabolic process;regulation of biological process;response to stimulus;transport	cytoplasm;cytosol;extracellular;membrane;nucleus;organelle lumen;proteasome	catalytic activity;protein binding;structural molecule activity	Pf01399	5717	ENSG00000108671.9	PSMD11	17	Epstein-Barr virus infection; Proteasome	Proteasome Degradation; Parkin-Ubiquitin Proteasomal System pathway	0	1.054	0.909	0.862	101.3	106.7	92
Q9H4A4	Aminopeptidase B OS=Homo sapiens OX=9606 GN=RNPEP PE=1 SV=2	0	130.893	45	23	74	23	1	650	72.5	5.74	203.64	23	metabolic process	extracellular;membrane	catalytic activity;metal ion binding	Pf01433, Pf09127, Pf13485	6051	ENSG00000176393.10	RNPEP	1			0	1.028	0.74	0.72	108.4	111.4	80.2
O15371	Eukaryotic translation initiation factor 3 subunit D OS=Homo sapiens OX=9606 GN=EIF3D PE=1 SV=1	0	127.712	53	23	66	23	1	548	63.9	6.05	158.97	23	cell organization and biogenesis;metabolic process;regulation of biological process	cytoplasm;cytosol;membrane	protein binding;RNA binding	Pf05091	8664	ENSG00000100353.17	EIF3D	22	RNA transport	Translation Factors	0	1.011	0.781	0.773	107.5	108.6	83.9
O14672	Disintegrin and metalloproteinase domain-containing protein 10 OS=Homo sapiens OX=9606 GN=ADAM10 PE=1 SV=1	0	120.408	33	23	58	23	1	748	84.1	7.77	157.99	23	cell communication;cell organization and biogenesis;metabolic process;regulation of biological process;response to stimulus;transport	cell surface;cytoplasm;Golgi;membrane;nucleus;organelle lumen	catalytic activity;metal ion binding;protein binding	Pf00200, Pf01421, Pf01562, Pf12785, Pf13574, Pf13582, Pf13583, Pf13688	102	ENSG00000137845.14	ADAM10	15	Alzheimer's disease; Epithelial cell signaling in Helicobacter pylori infection	Canonical and Non-canonical Notch signaling; Alzheimers Disease; Copper homeostasis; Hypertrophy Model	0	1.205	1.135	0.942	89.8	108.2	101.9
P09543	2',3'-cyclic-nucleotide 3'-phosphodiesterase OS=Homo sapiens OX=9606 GN=CNP PE=1 SV=2	0	119.815	50	24	54	23	1	421	47.5	9.07	162.97	24	cell communication;cell differentiation;cell organization and biogenesis;metabolic process;response to stimulus	cytoplasm;membrane	catalytic activity;nucleotide binding;RNA binding	Pf01591, Pf05881, Pf08302, Pf13207, Pf13671	1267	ENSG00000173786.16	CNP	17		Mecp2 and Associated Rett Syndrome; Glial Cell Differentiation	1	0.729	0.869	1.193	115.5	84.1	100.4
P61221	ATP-binding cassette sub-family E member 1 OS=Homo sapiens OX=9606 GN=ABCE1 PE=1 SV=1	0	118.273	42	23	53	23	1	599	67.3	8.34	127.18	23	cell organization and biogenesis;metabolic process;regulation of biological process;transport	cytoplasm;cytosol;membrane;mitochondrion;organelle lumen	catalytic activity;enzyme regulator activity;metal ion binding;nucleotide binding;protein binding	Pf00005, Pf04068, Pf13304, Pf13671	6059	ENSG00000164163.10	ABCE1	4			0	1.481	1.051	0.71	84.9	125.8	89.3
P48637	Glutathione synthetase OS=Homo sapiens OX=9606 GN=GSS PE=1 SV=1	0	118.135	56	23	59	23	1	474	52.4	5.92	137.43	23	metabolic process;response to stimulus	cytosol	catalytic activity;metal ion binding;nucleotide binding;protein binding	Pf03199, Pf03917	2937	ENSG00000100983.9	GSS	20	Glutathione metabolism; Metabolic pathways; Cysteine and methionine metabolism	Metapathway biotransformation; Glutathione metabolism; Amino Acid metabolism; Trans-sulfuration and one carbon metabolism; One carbon metabolism and related pathways	0	1.11	0.712	0.641	106.3	118	75.7
Q96HY7	Probable 2-oxoglutarate dehydrogenase E1 component DHKTD1, mitochondrial OS=Homo sapiens OX=9606 GN=DHTKD1 PE=1 SV=2	0	117.878	30	23	63	23	1	919	103	6.93	145.52	23	cell differentiation;metabolic process	cytosol;mitochondrion;organelle lumen	catalytic activity	Pf00676, Pf02779	55526	ENSG00000181192.11	DHTKD1	10		Integrated Breast Cancer Pathway	0	1.043	1.009	0.967	98.3	102.5	99.2
P51649	Succinate-semialdehyde dehydrogenase, mitochondrial OS=Homo sapiens OX=9606 GN=ALDH5A1 PE=1 SV=2	0	116.99	51	23	64	23	1	535	57.2	8.28	151.62	23	cell organization and biogenesis;metabolic process	mitochondrion;organelle lumen	catalytic activity;nucleotide binding;protein binding	Pf00171	7915	ENSG00000112294.12	ALDH5A1	6	Butanoate metabolism; Alanine, aspartate and glutamate metabolism; Metabolic pathways		0	1.365	0.954	0.699	90.4	123.4	86.2
Q8TD43	Transient receptor potential cation channel subfamily M member 4 OS=Homo sapiens OX=9606 GN=TRPM4 PE=1 SV=1	0	115.833	22	23	48	23	1	1214	134.2	8.15	147.98	23	cellular component movement;cellular homeostasis;metabolic process;regulation of biological process;response to stimulus;transport	cytosol;endoplasmic reticulum;Golgi;membrane	nucleotide binding;protein binding;transporter activity	Pf00520	54795	ENSG00000130529.15	TRPM4	19	Insulin secretion		0	0.978	0.752	0.769	109.9	107.5	82.6
Q53FZ2	Acyl-coenzyme A synthetase ACSM3, mitochondrial OS=Homo sapiens OX=9606 GN=ACSM3 PE=1 SV=2	0	115.091	48	23	57	23	1	586	66.1	9.04	179.27	23	metabolic process	mitochondrion;organelle lumen	catalytic activity;metal ion binding;nucleotide binding	Pf00501, Pf13193	6296	ENSG00000005187.11	ACSM3	16	Butanoate metabolism; Metabolic pathways		0	1.204	1.133	0.941	89.9	108.2	101.9
O60449	Lymphocyte antigen 75 OS=Homo sapiens OX=9606 GN=LY75 PE=1 SV=3	0	114.227	17	23	54	23	1	1722	198.2	6.67	115.26	23	defense response;regulation of biological process;response to stimulus;transport	membrane	protein binding;receptor activity;signal transducer activity	Pf00040, Pf00059	4065; 100526664; 9936	ENSG00000054219.10	LY75; LY75-CD302; CD302	2			0	1.188	1.626	1.369	78.7	93.4	127.9
Q6P1M0	Long-chain fatty acid transport protein 4 OS=Homo sapiens OX=9606 GN=SLC27A4 PE=1 SV=1	0	111.773	47	26	52	23	1	643	72	8.47	135.51	26	metabolic process;response to stimulus;transport	endoplasmic reticulum;membrane	catalytic activity;nucleotide binding;transporter activity	Pf00501, Pf13193	10999	ENSG00000167114.12	SLC27A4	9	Fat digestion and absorption; PPAR signaling pathway; Insulin resistance	PPAR signaling pathway	3	1	1.161	1.161	94.9	94.9	110.2
P00751	Complement factor B OS=Homo sapiens OX=9606 GN=CFB PE=1 SV=2	0	109.999	29	23	52	23	1	764	85.5	7.06	138.88	23	defense response;metabolic process;regulation of biological process;response to stimulus	extracellular;membrane	catalytic activity;protein binding	Pf00084, Pf00089, Pf00092, Pf13519	629	ENSG00000243649.8; ENSG00000242335.8; ENSG00000243570.9; ENSG00000239754.9; ENSG00000241534.9	CFB	6; CHR_HSCHR6_MHC_SSTO_CTG1; CHR_HSCHR6_MHC_MCF_CTG1; CHR_HSCHR6_MHC_COX_CTG1; CHR_HSCHR6_MHC_DBB_CTG1	Complement and coagulation cascades; Staphylococcus aureus infection	Complement and Coagulation Cascades; Complement Activation	0	1.097	1.166	1.063	91.9	100.8	107.2
O95470	Sphingosine-1-phosphate lyase 1 OS=Homo sapiens OX=9606 GN=SGPL1 PE=1 SV=3	0	107.993	42	23	61	23	1	568	63.5	9.16	176.14	23	cell death;cell differentiation;cellular component movement;metabolic process;regulation of biological process;response to stimulus	endoplasmic reticulum;membrane	catalytic activity;protein binding	Pf00155, Pf00266, Pf00282, Pf01053, Pf05889	8879	ENSG00000166224.16	SGPL1	10	Sphingolipid metabolism; Sphingolipid signaling pathway; Metabolic pathways	Kennedy pathway	0	1.066	1.261	1.183	90.2	96.1	113.7
P49959	Double-strand break repair protein MRE11 OS=Homo sapiens OX=9606 GN=MRE11 PE=1 SV=3	0	107.454	31	23	48	23	1	708	80.5	5.9	139.97	23	cell organization and biogenesis;cell proliferation;metabolic process;regulation of biological process;response to stimulus	chromosome;cytoplasm;cytosol;nucleus	catalytic activity;DNA binding;metal ion binding;protein binding	Pf00149, Pf04152	4361	ENSG00000020922.12	MRE11A; MRE11	11	Homologous recombination; Non-homologous end-joining	miRNA Regulation of DNA Damage Response; ATM Signaling Network in Development and Disease; Non-homologous end joining; DNA Damage Response; DDX1 as a regulatory component of the Drosha microprocessor; Homologous recombination	0	1.376	1.11	0.807	86.1	118.4	95.5
Q96AQ6	Pre-B-cell leukemia transcription factor-interacting protein 1 OS=Homo sapiens OX=9606 GN=PBXIP1 PE=1 SV=1	0	106.957	36	23	49	23	1	731	80.6	5.33	128.03	23	cell differentiation;development;regulation of biological process	cytoplasm;cytoskeleton;cytosol;nucleus	protein binding		57326	ENSG00000163346.16	PBXIP1	1			0	0.98	1.11	1.133	97.1	95.1	107.8
Q03701	CCAAT/enhancer-binding protein zeta OS=Homo sapiens OX=9606 GN=CEBPZ PE=1 SV=3	0	106.789	24	23	40	23	1	1054	120.9	5.94	100.1	23	metabolic process;regulation of biological process	nucleus	DNA binding;RNA binding	Pf03914	10153	ENSG00000115816.14	CEBPZ	2		Gastric cancer network 2	0	1.35	2.081	1.541	67.7	91.4	140.9
O43747	AP-1 complex subunit gamma-1 OS=Homo sapiens OX=9606 GN=AP1G1 PE=1 SV=5	0	106.394	32	24	50	23	1	822	91.3	6.8	126.17	24	cell organization and biogenesis;regulation of biological process;transport	cytoplasm;cytosol;endosome;Golgi;membrane	protein binding;transporter activity	Pf01602, Pf02883	164	ENSG00000166747.12	AP1G1	16	Lysosome		1	1.115	1.162	1.042	91.6	102.1	106.4
Q9NVH1	DnaJ homolog subfamily C member 11 OS=Homo sapiens OX=9606 GN=DNAJC11 PE=1 SV=2	0	105.987	35	23	44	23	1	559	63.2	8.4	130.18	23	cell organization and biogenesis	membrane;mitochondrion	protein binding	Pf00226, Pf11875	55735	ENSG00000007923.15	DNAJC11	1			0	1.241	1.237	0.996	86.3	107.1	106.7
Q8TBA6	Golgin subfamily A member 5 OS=Homo sapiens OX=9606 GN=GOLGA5 PE=1 SV=3	0	105.962	40	23	37	23	1	731	83	5.83	112.74	23	cell organization and biogenesis;metabolic process;regulation of biological process;transport	Golgi;membrane	catalytic activity;motor activity;protein binding;structural molecule activity;transporter activity	Pf00038, Pf01496, Pf01576, Pf02463, Pf03961, Pf04111, Pf04156, Pf04912, Pf05557, Pf05701, Pf07888, Pf08317, Pf09726, Pf09787, Pf10174, Pf11559, Pf12128, Pf13166, Pf13514, Pf13654	9950	ENSG00000066455.12	GOLGA5	14			0	1.32	1.649	1.248	75.6	99.8	124.6
P23458	Tyrosine-protein kinase JAK1 OS=Homo sapiens OX=9606 GN=JAK1 PE=1 SV=2	0	105.478	24	26	47	23	1	1154	133.2	7.55	105.84	26	cell differentiation;cellular component movement;defense response;metabolic process;regulation of biological process;response to stimulus	cytoplasm;cytoskeleton;cytosol;endosome;membrane;nucleus	catalytic activity;metal ion binding;nucleotide binding;protein binding	Pf00069, Pf07714	3716	ENSG00000162434.11	JAK1	1	Viral carcinogenesis; Th1 and Th2 cell differentiation; NOD-like receptor signaling pathway; Osteoclast differentiation; Hepatitis B; Pancreatic cancer; Epstein-Barr virus infection; Leishmaniasis; Pathways in cancer; Tuberculosis; EGFR tyrosine kinase inhibitor resistance; HTLV-I infection; Toxoplasmosis; Jak-STAT signaling pathway; Measles; Herpes simplex infection; Hepatitis C; Signaling pathw…	IL-5 Signaling Pathway; Oncostatin M Signaling Pathway; IL-9 Signaling Pathway; Type III interferon signaling; Prolactin Signaling Pathway; Human Thyroid Stimulating Hormone (TSH) signaling pathway; Interferon type I signaling pathways; EGF/EGFR Signaling Pathway; IL-6 signaling pathway; ESC Pluripotency Pathways; IL-7 Signaling Pathway; TCA Cycle Nutrient Utilization and Invasiveness of Ovarian …	1	0.96	1.211	1.261	94.6	90.9	114.5
P37268	Squalene synthase OS=Homo sapiens OX=9606 GN=FDFT1 PE=1 SV=1	0	105.468	50	23	48	23	1	417	48.1	6.54	111.01	23	metabolic process;regulation of biological process	endoplasmic reticulum;membrane	catalytic activity;protein binding	Pf00494	2222	ENSG00000079459.12	FDFT1	8	Steroid biosynthesis; Metabolic pathways	Statin Pathway; Sterol Regulatory Element-Binding Proteins (SREBP) signalling; Cholesterol Biosynthesis	0	1.55	1.598	1.031	72.3	112.1	115.6
Q9H307	Pinin OS=Homo sapiens OX=9606 GN=PNN PE=1 SV=5	0	104.888	33	23	56	23	1	717	81.6	7.14	137.66	23											0	1.052	1.195	1.136	92.4	97.2	110.4
Q9BZE4	Nucleolar GTP-binding protein 1 OS=Homo sapiens OX=9606 GN=GTPBP4 PE=1 SV=3	0	104.189	41	23	47	23	1	634	73.9	9.5	116.16	23	cell differentiation;regulation of biological process;response to stimulus	cytoplasm;cytosol;Golgi;membrane;nucleus	catalytic activity;nucleotide binding;protein binding;RNA binding	Pf00009, Pf01926, Pf02421, Pf06858, Pf08155, Pf08477	23560	ENSG00000107937.18	GTPBP4	10	Ribosome biogenesis in eukaryotes		0	1.394	2.146	1.54	66.1	92.1	141.8
P60228	Eukaryotic translation initiation factor 3 subunit E OS=Homo sapiens OX=9606 GN=EIF3E PE=1 SV=1	0	103.929	49	23	60	23	1	445	52.2	6.04	143.25	23	metabolic process;regulation of biological process	chromosome;cytoplasm;cytosol;membrane;nucleus	protein binding;RNA binding	Pf01399, Pf09440	3646	ENSG00000104408.9	EIF3E	8	RNA transport; Hepatitis C	Translation Factors	0	0.959	0.785	0.818	109.3	104.9	85.8
Q8IWA4	Mitofusin-1 OS=Homo sapiens OX=9606 GN=MFN1 PE=1 SV=3	0	102.823	33	24	41	23	1	741	84.1	6.33	110.41	24	cell communication;cell organization and biogenesis;metabolic process;response to stimulus	membrane;mitochondrion	catalytic activity;nucleotide binding;protein binding	Pf00350, Pf01926, Pf04799	55669	ENSG00000171109.18	MFN1	3	NOD-like receptor signaling pathway		1	1.101	1.338	1.216	87.2	96	116.7
P33992	DNA replication licensing factor MCM5 OS=Homo sapiens OX=9606 GN=MCM5 PE=1 SV=5	0	99.794	38	23	38	23	1	734	82.2	8.37	108.03	23	cell division;metabolic process	membrane;nucleus	catalytic activity;DNA binding;nucleotide binding;protein binding	Pf00493, Pf07728, Pf14551	4174	ENSG00000100297.15	MCM5	22	DNA replication; Cell cycle	DNA Replication; G1 to S cell cycle control; Cell Cycle	0	1.352	1.081	0.8	87.4	118.1	94.5
Q9H2M9	Rab3 GTPase-activating protein non-catalytic subunit OS=Homo sapiens OX=9606 GN=RAB3GAP2 PE=1 SV=1	0	99.38	19	25	46	23	1	1393	155.9	5.62	129.39	25	regulation of biological process;transport	cytoplasm;cytosol;membrane	enzyme regulator activity;protein binding	Pf14655, Pf14656	25782	ENSG00000118873.15	RAB3GAP2	1			2	0.925	1.037	1.12	101.3	93.7	105
P05067	Amyloid-beta precursor protein OS=Homo sapiens OX=9606 GN=APP PE=1 SV=3	0	97.614	33	24	42	23	1	770	86.9	4.82	123.82	24	cell communication;cell death;cell growth;cell organization and biogenesis;cellular component movement;cellular homeostasis;defense response;metabolic process;regulation of biological process;response to stimulus;transport	cell surface;cytoplasm;cytosol;endoplasmic reticulum;endosome;extracellular;Golgi;membrane;organelle lumen;vacuole	DNA binding;enzyme regulator activity;metal ion binding;protein binding	Pf00014, Pf02177, Pf03494, Pf03938, Pf10515, Pf11740, Pf12924, Pf12925, Pf13868, Pf15463	351	ENSG00000142192.20	APP	21	Serotonergic synapse; Alzheimer's disease	Endoderm Differentiation; Apoptosis-related network due to altered Notch3 in ovarian cancer; Copper homeostasis; Alzheimers Disease; TGF-beta Signaling Pathway	0	1.363	1.514	1.111	77.4	105.5	117.2
O95479	GDH/6PGL endoplasmic bifunctional protein OS=Homo sapiens OX=9606 GN=H6PD PE=1 SV=2	0	97.408	33	23	40	23	1	791	88.8	7.3	112.4	23	metabolic process	endoplasmic reticulum;organelle lumen	catalytic activity;nucleotide binding	Pf00479, Pf01182, Pf02781	9563	ENSG00000049239.12	H6PD	1	Carbon metabolism; Pentose phosphate pathway; Metabolic pathways		0	1.13	1.284	1.137	87.9	99.3	112.8
Q8NI27	THO complex subunit 2 OS=Homo sapiens OX=9606 GN=THOC2 PE=1 SV=2	0	97.347	16	23	37	23	1	1593	182.7	8.44	92.22	23	cell differentiation;cell division;cell organization and biogenesis;metabolic process;regulation of biological process;transport	nucleus	protein binding;RNA binding	Pf11262, Pf11732	57187	ENSG00000125676.19	THOC2	X	Spliceosome; RNA transport		0	1.222	1.262	1.033	86.1	105.2	108.7
Q96HP0	Dedicator of cytokinesis protein 6 OS=Homo sapiens OX=9606 GN=DOCK6 PE=1 SV=3	0	97.168	18	28	40	23	1	2047	229.4	6.74	86.23	28	coagulation;regulation of biological process;response to stimulus	cytoplasm;cytosol		Pf06920, Pf11878, Pf14429	57572	ENSG00000130158.13	DOCK6	19			1	1.513	1.58	1.045	73.3	110.9	115.8
Q9BV73	Centrosome-associated protein CEP250 OS=Homo sapiens OX=9606 GN=CEP250 PE=1 SV=2	0	92.051	12	23	32	23	1	2442	281	5.02	71.44	23	cell organization and biogenesis;metabolic process;regulation of biological process;transport	cytoplasm;cytoskeleton;cytosol	protein binding;transporter activity	Pf01496, Pf02463, Pf04111, Pf08317, Pf12128, Pf15035	11190	ENSG00000126001.15	CEP250	20		Mesodermal Commitment Pathway	0	0.918	1.035	1.127	101.6	93.3	105.1
Q96L91	E1A-binding protein p400 OS=Homo sapiens OX=9606 GN=EP400 PE=1 SV=4	0	90.867	10	23	35	23	1	3159	343.3	9.19	85.86	23	cell organization and biogenesis;metabolic process	nucleus	catalytic activity;DNA binding;nucleotide binding;protein binding	Pf00176, Pf00271, Pf07529	57634		EP400	12			0	1.136	1.185	1.043	90.3	102.6	107
Q9P2R3	Rabankyrin-5 OS=Homo sapiens OX=9606 GN=ANKFY1 PE=1 SV=2	0	88.86	25	23	38	23	1	1169	128.3	6.1	87.7	23	cell organization and biogenesis;regulation of biological process;transport	cytoplasm;cytosol;endosome;membrane	metal ion binding;protein binding	Pf00023, Pf00651, Pf01363, Pf07707, Pf12796, Pf13606, Pf13637, Pf13857	51479	ENSG00000185722.16	ANKFY1	17			0	0.929	0.915	0.985	105.5	98	96.5
Q96A65	Exocyst complex component 4 OS=Homo sapiens OX=9606 GN=EXOC4 PE=1 SV=1	0	88.246	27	23	39	23	1	974	110.4	6.49	92.09	23	cell communication;cell organization and biogenesis;regulation of biological process;transport	cytoplasm;cytosol;membrane	protein binding	Pf04048	60412	ENSG00000131558.14	EXOC4	7	Tight junction		0	1.042	0.929	0.892	101	105.2	93.8
Q9GZR7	ATP-dependent RNA helicase DDX24 OS=Homo sapiens OX=9606 GN=DDX24 PE=1 SV=1	0	86.221	32	23	37	23	1	859	96.3	9.06	85.67	23	metabolic process	cytoplasm;membrane	catalytic activity;nucleotide binding;RNA binding	Pf00270, Pf00271, Pf13307	57062	ENSG00000273761.5; ENSG00000089737.16	DDX24	14; CHR_HSCHR14_7_CTG1			0	1.186	1.592	1.343	79.4	94.2	126.4
Q96L93	Kinesin-like protein KIF16B OS=Homo sapiens OX=9606 GN=KIF16B PE=1 SV=2	0	85.916	24	25	33	23	1	1317	151.9	6.16	79.48	25	cellular component movement;metabolic process;regulation of biological process;response to stimulus;transport	cytoplasm;cytoskeleton;cytosol;endosome;membrane	catalytic activity;motor activity;nucleotide binding;protein binding	Pf00225, Pf00498, Pf00787, Pf04111	55614	ENSG00000089177.18	KIF16B	20			1	0.938	1.336	1.425	91.6	85.9	122.4
Q13085	Acetyl-CoA carboxylase 1 OS=Homo sapiens OX=9606 GN=ACACA PE=1 SV=2	0	84.403	13	23	30	23	1	2346	265.4	6.37	60.53	23	cell organization and biogenesis;metabolic process;regulation of biological process;response to stimulus;transport	cytoplasm;cytoskeleton;cytosol;mitochondrion	catalytic activity;metal ion binding;nucleotide binding;protein binding	Pf00289, Pf00364, Pf01039, Pf02222, Pf02655, Pf02785, Pf02786, Pf07478, Pf08326, Pf13535, Pf15632	31	ENSG00000278540.4; ENSG00000275176.4	ACACA	17; CHR_HSCHR17_7_CTG4	Propanoate metabolism; Insulin signaling pathway; Pyruvate metabolism; Fatty acid biosynthesis; Glucagon signaling pathway; AMPK signaling pathway; Metabolic pathways; Fatty acid metabolism	Focal Adhesion-PI3K-Akt-mTOR-signaling pathway; Sterol Regulatory Element-Binding Proteins (SREBP) signalling; Corticotropin-releasing hormone signaling pathway; AMP-activated Protein Kinase (AMPK) Signaling; Leptin and adiponectin; Mesodermal Commitment Pathway; VEGFA-VEGFR2 Signaling Pathway; Leptin signaling pathway; Fatty Acid Biosynthesis	0	0.986	1.085	1.101	97.7	96.3	106
Q92974	Rho guanine nucleotide exchange factor 2 OS=Homo sapiens OX=9606 GN=ARHGEF2 PE=1 SV=4	0	82.271	27	23	35	23	1	986	111.5	7.27	80.89	23	cell division;cell organization and biogenesis;defense response;regulation of biological process;response to stimulus;transport	cytoplasm;cytoskeleton;cytosol;Golgi;membrane	metal ion binding;protein binding	Pf00130, Pf00169, Pf00621, Pf07649	9181	ENSG00000116584.17	ARHGEF2	1	Pathogenic Escherichia coli infection	Pathogenic Escherichia coli infection	0	0.923	0.998	1.081	102.7	94.8	102.5
Q10570	Cleavage and polyadenylation specificity factor subunit 1 OS=Homo sapiens OX=9606 GN=CPSF1 PE=1 SV=2	0	80.009	21	23	33	23	1	1443	160.8	6.4	66.96	23	metabolic process;transport	nucleus	protein binding;RNA binding	Pf03178, Pf10433	29894	ENSG00000071894.16	CPSF1	8	mRNA surveillance pathway	mRNA Processing	0	1.23	1.26	1.025	86	105.7	108.3
Q8WWM7	Ataxin-2-like protein OS=Homo sapiens OX=9606 GN=ATXN2L PE=1 SV=2	0	79.743	25	23	33	23	1	1075	113.3	8.59	73.65	23	cell organization and biogenesis;regulation of biological process	cytoplasm;cytosol;membrane;nucleus	protein binding;RNA binding	Pf06741, Pf07145, Pf09770, Pf14438	11273	ENSG00000168488.18	ATXN2L	16			0	1.36	1.143	0.84	85.7	116.5	97.9
[truncated: 6,779 more rows]
