# Supplementary material for: Exploration of the Key Proteins in the Normal-Adenoma-Carcinoma Sequence of Colorectal Cancer Evolution Using In-Depth Quantitative Proteomics
Source: J Oncol. 2021 Jun 11;2021:5570058. doi: 10.1155/2021/5570058 (PMC8214504; doi:10.1155/2021/5570058)
Supplement: Supplementary Materials — Supplementary File 1: quantitative analysis of the identified proteins in the first replicate. Supplementary File 2: quantitative analysis of the identified proteins in the second replicate. Supplementary File 3: quantitative analysis of the identified proteins in the third replicate. Supplementary File 4: the intersected proteins in the N-A and A-C processes. Supplementary File 5: the enrichment annotation of each protein of the MCODE clusters in the N-A-C sequence. Table S1: clinical and pathological characteristics of the patients. Supplementary Figure 1: workflow of this study. Supplementary Figure 2: the primary and member biological process and pathway enrichment of MCODE1 in the N-A process. Supplementary Figure 3: integrating analysis of downregulated DEPs in the N-A and A-C processes. Supplementary Figure 4: ROC curves of RRP12 and SERPINH1 based on GEO database. [file 5570058.f1.zip › Supplementary file 3.xlsx]

## Sheet: Proteins
Accession	Description	Exp. q-value: Combined	Sum PEP Score	Coverage [%]	# Peptides	# PSMs	# Unique Peptides	# Protein Groups	# AAs	MW [kDa]	calc. pI	Score Sequest HT: Sequest HT	# Peptides (by Search Engine): Sequest HT	Biological Process	Cellular Component	Molecular Function	Pfam IDs	Entrez Gene ID	Ensembl Gene ID	Gene Symbol	Chromosome	KEGG Pathways	WikiPathways	# Razor Peptides	Abundance Ratio: (F1, 128) / (F1, 129)	Abundance Ratio: (F1, 130) / (F1, 129)	Abundance Ratio: (F1, 128) / (F1, 130)	Abundances (Grouped): F1, 128	Abundances (Grouped): F1, 129	Abundances (Grouped): F1, 130
Q15149	Plectin OS=Homo sapiens OX=9606 GN=PLEC PE=1 SV=3	0	2268.3	61	309	948	299	1	4684	531.5	5.96	2914.34	309	cell organization and biogenesis	cytoplasm;cytoskeleton;cytosol;membrane	protein binding;RNA binding;structural molecule activity	Pf00307, Pf00681, Pf03501, Pf07812	5339	ENSG00000178209.14	PLEC	8			9	0.818	1.244	0.657	89.8	109.9	136.7
Q09666	Neuroblast differentiation-associated protein AHNAK OS=Homo sapiens OX=9606 GN=AHNAK PE=1 SV=2	0	2601.66	75	288	1305	287	1	5890	628.7	6.15	3362.12	288	cell organization and biogenesis;regulation of biological process	cytoplasm;cytoskeleton;cytosol;membrane;nucleus	protein binding;RNA binding;structural molecule activity		79026	ENSG00000124942.13	AHNAK	11			1	1.04	0.719	1.445	146.4	140.8	101.3
Q14204	Cytoplasmic dynein 1 heavy chain 1 OS=Homo sapiens OX=9606 GN=DYNC1H1 PE=1 SV=5	0	1166.75	42	186	416	186	1	4646	532.1	6.4	1100.03	186	cell division;cell organization and biogenesis;cellular component movement;regulation of biological process;transport	cytoplasm;cytoskeleton;cytosol;extracellular;membrane;organelle lumen	catalytic activity;motor activity;nucleotide binding;protein binding;RNA binding	Pf00769, Pf03028, Pf03915, Pf04156, Pf07246, Pf07728, Pf08385, Pf08393, Pf12774, Pf12775, Pf12777, Pf12780, Pf12781, Pf13173, Pf13207, Pf13401	1778	ENSG00000197102.10	DYNC1H1	14	Phagosome; Salmonella infection; Vasopressin-regulated water reabsorption		0	0.858	1.015	0.846	105.3	122.6	124.5
P15924	Desmoplakin OS=Homo sapiens OX=9606 GN=DSP PE=1 SV=3	0	1282.25	59	184	599	184	1	2871	331.6	6.81	1698.15	184	cell death;cell differentiation;cell organization and biogenesis;metabolic process;regulation of biological process;response to stimulus;transport	cytoplasm;cytoskeleton;membrane;nucleus	catalytic activity;motor activity;protein binding;RNA binding;structural molecule activity	Pf00038, Pf00681, Pf01540, Pf01576, Pf02463, Pf04111, Pf04156, Pf05483, Pf05557, Pf05622, Pf06008, Pf06160, Pf06637, Pf07888, Pf10174, Pf12072, Pf12128, Pf13166	1832	ENSG00000096696.13	DSP	6	Arrhythmogenic right ventricular cardiomyopathy (ARVC)	Lung fibrosis; Arrhythmogenic Right Ventricular Cardiomyopathy	0	0.969	1.076	0.901	96.5	99.5	107.1
Q13813	Spectrin alpha chain, non-erythrocytic 1 OS=Homo sapiens OX=9606 GN=SPTAN1 PE=1 SV=3	0	1637.31	71	182	604	182	1	2472	284.4	5.35	1829.37	182	cell organization and biogenesis;cellular component movement;metabolic process;regulation of biological process;response to stimulus;transport	cytoplasm;cytoskeleton;cytosol;extracellular;membrane;organelle lumen	metal ion binding;protein binding;structural molecule activity	Pf00018, Pf00036, Pf00435, Pf07653, Pf08239, Pf08726, Pf13405, Pf13499, Pf14604	6709	ENSG00000197694.15	SPTAN1	9	Tight junction; Apoptosis	Fas Ligand (FasL) pathway and Stress induction of Heat Shock Proteins (HSP) regulation	0	0.855	0.955	0.895	105.2	123	117.5
P12111	Collagen alpha-3(VI) chain OS=Homo sapiens OX=9606 GN=COL6A3 PE=1 SV=5	0	1339.29	51	152	729	152	1	3177	343.5	6.68	2150.44	152	cell organization and biogenesis;metabolic process;regulation of biological process	extracellular;membrane;organelle lumen	enzyme regulator activity;protein binding	Pf00014, Pf00041, Pf00092, Pf01391, Pf13519, Pf13768	1293	ENSG00000163359.15	COL6A3	2	Protein digestion and absorption; Focal adhesion; ECM-receptor interaction; PI3K-Akt signaling pathway	miRNA targets in ECM and membrane receptors	0	0.463	0.901	0.514	65.2	140.8	126.8
Q01082	Spectrin beta chain, non-erythrocytic 1 OS=Homo sapiens OX=9606 GN=SPTBN1 PE=1 SV=2	0	1346.4	66	147	551	136	1	2364	274.4	5.57	1634.95	147	cell organization and biogenesis;cellular component movement;metabolic process;regulation of biological process;response to stimulus;transport	cytoplasm;cytoskeleton;cytosol;membrane;nucleus	protein binding;RNA binding;structural molecule activity	Pf00169, Pf00307, Pf00435, Pf11971, Pf12128, Pf15410	6711	ENSG00000115306.15	SPTBN1	2		TGF-beta Signaling Pathway; Sudden Infant Death Syndrome (SIDS) Susceptibility Pathways	12	0.821	0.98	0.838	98.4	119.8	117.4
P21333	Filamin-A OS=Homo sapiens OX=9606 GN=FLNA PE=1 SV=4	0	1709.36	67	150	1123	134	1	2647	280.6	6.06	3390.21	150	cell organization and biogenesis;cellular component movement;metabolic process;regulation of biological process;response to stimulus;transport	cytoplasm;cytoskeleton;cytosol;extracellular;membrane;nucleus	protein binding;RNA binding;signal transducer activity	Pf00307, Pf00630	2316	ENSG00000196924.14	FLNA	X	MAPK signaling pathway; Focal adhesion; Proteoglycans in cancer; Salmonella infection	Hypothesized Pathways in Pathogenesis of Cardiovascular Disease; IL-4 Signaling Pathway; Focal Adhesion; Prolactin Signaling Pathway; MAPK Signaling Pathway; Androgen receptor signaling pathway	13	0.346	0.654	0.53	73.1	210.9	137.9
P35749	Myosin-11 OS=Homo sapiens OX=9606 GN=MYH11 PE=1 SV=3	0	1946.73	64	158	1413	130	1	1972	227.2	5.5	4023.38	158	cell organization and biogenesis;metabolic process;transport	cytoskeleton;cytosol;extracellular	catalytic activity;motor activity;nucleotide binding;protein binding;structural molecule activity	Pf00038, Pf00063, Pf01442, Pf01576, Pf02463, Pf02736, Pf04111, Pf04156, Pf05622, Pf06160, Pf07888, Pf09311, Pf09726, Pf09731, Pf10079, Pf12128, Pf12252, Pf12325, Pf13166	4629	ENSG00000133392.17; ENSG00000276480.5	MYH11	16; CHR_HSCHR16_1_CTG1	Tight junction; Vascular smooth muscle contraction		33	0.23	0.532	0.433	56.6	245.8	130.7
P35579	Myosin-9 OS=Homo sapiens OX=9606 GN=MYH9 PE=1 SV=4	0	1809.3	64	149	1342	122	1	1960	226.4	5.6	3846.73	149	cell differentiation;cell organization and biogenesis;cellular component movement;metabolic process;regulation of biological process;response to stimulus;transport	cytoplasm;cytoskeleton;cytosol;extracellular;membrane;nucleus	catalytic activity;motor activity;nucleotide binding;protein binding;RNA binding;transporter activity	Pf00063, Pf01442, Pf01496, Pf01576, Pf01765, Pf02736, Pf03962, Pf04111, Pf04156, Pf05911, Pf06637, Pf07888, Pf09731, Pf11068, Pf11559, Pf12128, Pf13094	4627	ENSG00000100345.20	MYH9	22	Tight junction; Salmonella infection; Regulation of actin cytoskeleton	Primary Focal Segmental Glomerulosclerosis FSGS; VEGFA-VEGFR2 Signaling Pathway	11	0.851	1.232	0.691	94.4	110.9	136.7
P98160	Basement membrane-specific heparan sulfate proteoglycan core protein OS=Homo sapiens OX=9606 GN=HSPG2 PE=1 SV=4	0	956.038	38	122	405	122	1	4391	468.5	6.51	1173.64	122	cell differentiation;cell growth;cell organization and biogenesis;defense response;metabolic process;regulation of biological process;response to stimulus;transport	extracellular;membrane;organelle lumen	metal ion binding;protein binding	Pf00008, Pf00047, Pf00052, Pf00053, Pf00054, Pf00057, Pf02210, Pf07679, Pf07686, Pf12785, Pf13385, Pf13895, Pf13927	3339	ENSG00000142798.17	HSPG2	1	Hepatitis B; Proteoglycans in cancer; ECM-receptor interaction		0	0.526	0.834	0.631	90	171.2	142.7
Q9Y490	Talin-1 OS=Homo sapiens OX=9606 GN=TLN1 PE=1 SV=3	0	1213.3	64	127	400	114	1	2541	269.6	6.07	1228.81	127	cell organization and biogenesis;cellular component movement;regulation of biological process;response to stimulus;transport	cell surface;cytoplasm;cytoskeleton;cytosol;extracellular;membrane	protein binding;structural molecule activity	Pf00373, Pf01608, Pf02174, Pf08913, Pf09141, Pf09379	7094	ENSG00000137076.20	TLN1	9	Rap1 signaling pathway; HTLV-I infection; Focal adhesion; Platelet activation	Focal Adhesion; Primary Focal Segmental Glomerulosclerosis FSGS; Integrin-mediated Cell Adhesion	13	0.643	0.726	0.885	113.8	177	128.5
O75369	Filamin-B OS=Homo sapiens OX=9606 GN=FLNB PE=1 SV=2	0	1164.77	59	127	490	114	1	2602	278	5.73	1476.16	127	cell differentiation;cell organization and biogenesis;development;regulation of biological process;response to stimulus	cytoplasm;cytoskeleton;cytosol;membrane;nucleus	protein binding;RNA binding	Pf00307, Pf00630	2317	ENSG00000136068.14	FLNB	3	MAPK signaling pathway; Focal adhesion; Proteoglycans in cancer; Salmonella infection	VEGFA-VEGFR2 Signaling Pathway	3	1.284	1.02	1.259	141.7	110.3	112.6
Q14789	Golgin subfamily B member 1 OS=Homo sapiens OX=9606 GN=GOLGB1 PE=1 SV=2	0	690.875	39	114	196	112	1	3259	375.8	5	539.68	114	cell organization and biogenesis;metabolic process;regulation of biological process;transport	Golgi;membrane	catalytic activity;DNA binding;motor activity;protein binding;RNA binding;transporter activity	Pf01496, Pf01576, Pf04111, Pf07888, Pf09726	2804	ENSG00000173230.15	GOLGB1	3			2	0.932	1.083	0.861	101.9	109.4	118.4
P78527	DNA-dependent protein kinase catalytic subunit OS=Homo sapiens OX=9606 GN=PRKDC PE=1 SV=3	0	583.842	29	109	220	109	1	4128	468.8	7.12	571.22	109	cell death;cell differentiation;cell organization and biogenesis;cell proliferation;defense response;metabolic process;regulation of biological process;response to stimulus	cytosol;membrane;nucleus	catalytic activity;DNA binding;nucleotide binding;protein binding;RNA binding	Pf00454, Pf02259, Pf02260, Pf08163	5591	ENSG00000253729.7	PRKDC	8	Non-homologous end-joining; Cell cycle	Retinoblastoma (RB) in Cancer; Cell Cycle; ATM Signaling Network in Development and Disease; miRNA Regulation of DNA Damage Response; Non-homologous end joining; Fas Ligand (FasL) pathway and Stress induction of Heat Shock Proteins (HSP) regulation; Pathways Affected in Adenoid Cystic Carcinoma; DNA Damage Response	0	1.224	1.32	0.928	123	100.5	132.6
Q14315	Filamin-C OS=Homo sapiens OX=9606 GN=FLNC PE=1 SV=3	0	890.308	51	124	338	107	1	2725	290.8	5.97	952.91	124	cell organization and biogenesis	cytoplasm;cytoskeleton;cytosol;membrane	protein binding	Pf00307, Pf00630	2318	ENSG00000128591.15	FLNC	7	MAPK signaling pathway; Focal adhesion; Proteoglycans in cancer; Salmonella infection		0	0.277	0.641	0.433	70	252.2	161.7
Q7Z406	Myosin-14 OS=Homo sapiens OX=9606 GN=MYH14 PE=1 SV=2	0	1199.72	55	121	607	106	1	1995	227.7	5.6	1892.75	121	cell organization and biogenesis;cellular component movement;regulation of biological process;response to stimulus	cytoplasm;cytosol;membrane	catalytic activity;motor activity;nucleotide binding;protein binding	Pf00063, Pf01576	79784	ENSG00000105357.15	MYH14	19	Tight junction; Salmonella infection; Regulation of actin cytoskeleton		2	0.992	1.422	0.698	94.1	94.8	134.8
Q8WXH0	Nesprin-2 OS=Homo sapiens OX=9606 GN=SYNE2 PE=1 SV=3	0	453.389	18	111	152	106	1	6885	795.9	5.36	373.56	111	cell organization and biogenesis;cellular component movement;regulation of biological process;transport	cytoplasm;cytoskeleton;endoplasmic reticulum;membrane;mitochondrion;nucleus;organelle lumen	protein binding	Pf00307, Pf00435, Pf10541, Pf11971, Pf13654	23224	ENSG00000054654.16	SYNE2	14		Ovarian Infertility Genes	4	0.938	1.13	0.831	87.5	93.2	105.3
P58107	Epiplakin OS=Homo sapiens OX=9606 GN=EPPK1 PE=1 SV=3	0	820.697	53	106	271	98	1	5088	555.3	5.62	796.34	106											0	1.154	1.305	0.884	105.9	91.7	119.7
Q14980	Nuclear mitotic apparatus protein 1 OS=Homo sapiens OX=9606 GN=NUMA1 PE=1 SV=2	0	726.043	51	97	216	97	1	2115	238.1	5.78	678.51	97	cell differentiation;cell division;cell organization and biogenesis;metabolic process;regulation of biological process	chromosome;cytoplasm;cytoskeleton;cytosol;membrane;nucleus	protein binding;structural molecule activity	Pf04111, Pf07888, Pf12128	4926	ENSG00000137497.17	NUMA1	11		Ectoderm Differentiation	0	0.896	1.111	0.806	103.5	115.5	128.3
Q9Y6R7	IgGFc-binding protein OS=Homo sapiens OX=9606 GN=FCGBP PE=1 SV=3	0	882.193	36	94	434	94	1	5405	571.6	5.34	1252.3	94		extracellular	protein binding	Pf00094, Pf01826, Pf08742, Pf12714	8857		FCGBP	19			0	0.969	0.483	2.008	122.6	126.5	61.1
P35555	Fibrillin-1 OS=Homo sapiens OX=9606 GN=FBN1 PE=1 SV=4	0	755.403	45	98	369	94	1	2871	312.1	4.93	892.46	98	cell organization and biogenesis;metabolic process;regulation of biological process;response to stimulus	cell surface;extracellular;membrane;organelle lumen	metal ion binding;protein binding;structural molecule activity	Pf00683, Pf06247, Pf07645, Pf12662, Pf12947, Pf14670	2200	ENSG00000166147.13	FBN1	15		Hypothesized Pathways in Pathogenesis of Cardiovascular Disease	5	0.528	0.97	0.544	84.3	159.7	154.9
Q99715	Collagen alpha-1(XII) chain OS=Homo sapiens OX=9606 GN=COL12A1 PE=1 SV=2	0	517.101	36	92	191	92	1	3063	332.9	5.53	523.61	92	cell differentiation;cell organization and biogenesis;metabolic process	extracellular;organelle lumen	protein binding;structural molecule activity	Pf00041, Pf00092, Pf13519	1303	ENSG00000111799.20	COL12A1	6	Protein digestion and absorption		0	1.03	2.524	0.408	70.4	68.4	172.7
Q9UPN3	Microtubule-actin cross-linking factor 1, isoforms 1/2/3/5 OS=Homo sapiens OX=9606 GN=MACF1 PE=1 SV=4	0	396.009	15	89	118	88	1	7388	837.8	5.39	294.58	89	cell organization and biogenesis;regulation of biological process;response to stimulus;transport	cytoplasm;cytoskeleton;Golgi;membrane	catalytic activity;metal ion binding;motor activity;protein binding;RNA binding	Pf00036, Pf00307, Pf00435, Pf00681, Pf01576, Pf02187, Pf10498, Pf11971, Pf13499, Pf13514, Pf13833	23499	ENSG00000127603.23	MACF1	1		Mesodermal Commitment Pathway	0	0.925	1.244	0.744	104.6	113.1	140.7
P02751	Fibronectin OS=Homo sapiens OX=9606 GN=FN1 PE=1 SV=4	0	585.704	42	83	264	83	1	2386	262.5	5.71	727.12	83	cell differentiation;cell organization and biogenesis;cellular component movement;defense response;metabolic process;regulation of biological process;response to stimulus;transport	extracellular;membrane;organelle lumen	enzyme regulator activity;protein binding	Pf00039, Pf00040, Pf00041	2335	ENSG00000115414.18	FN1	2	Amoebiasis; Pathways in cancer; AGE-RAGE signaling pathway in diabetic complications; Focal adhesion; Proteoglycans in cancer; Regulation of actin cytoskeleton; Bacterial invasion of epithelial cells; Small cell lung cancer; ECM-receptor interaction; PI3K-Akt signaling pathway	Inflammatory Response Pathway; Focal Adhesion; miR-509-3p alteration of YAP1/ECM axis; TGF-B Signaling in Thyroid Cells for Epithelial-Mesenchymal Transition; Simplified Interaction Map Between LOXL4 and Oxidative Stress Pathway; Overview of nanoparticle effects; Senescence and Autophagy in Cancer; TGF-beta Signaling Pathway; Regulation of Actin Cytoskeleton; Focal Adhesion-PI3K-Akt-mTOR-signalin…	0	0.601	1.373	0.438	81.9	136.3	187.1
Q9NZM1	Myoferlin OS=Homo sapiens OX=9606 GN=MYOF PE=1 SV=1	0	557.797	48	87	182	83	1	2061	234.6	6.18	507.94	87	cell organization and biogenesis;regulation of biological process;response to stimulus	membrane;nucleus	protein binding	Pf00168, Pf08150, Pf08151, Pf08165	26509	ENSG00000138119.16	MYOF	10		Aryl Hydrocarbon Receptor Pathway; Hepatitis C and Hepatocellular Carcinoma	4	0.844	1.313	0.643	71.9	85.2	111.9
P18206	Vinculin OS=Homo sapiens OX=9606 GN=VCL PE=1 SV=4	0	727.476	68	81	389	81	1	1134	123.7	5.66	1077.98	81	cell growth;cell organization and biogenesis;cellular component movement;regulation of biological process;transport	cytoplasm;cytoskeleton;cytosol;extracellular;membrane;organelle lumen	protein binding;structural molecule activity	Pf01044	7414	ENSG00000035403.17	VCL	10	Amoebiasis; Focal adhesion; Adherens junction; Regulation of actin cytoskeleton; Leukocyte transendothelial migration; Bacterial invasion of epithelial cells; Shigellosis	VEGFA-VEGFR2 Signaling Pathway; Integrin-mediated Cell Adhesion; Primary Focal Segmental Glomerulosclerosis FSGS; Focal Adhesion; Regulation of Actin Cytoskeleton	0	0.618	0.667	0.927	111.4	180.2	120.2
P12270	Nucleoprotein TPR OS=Homo sapiens OX=9606 GN=TPR PE=1 SV=3	0	472.434	36	80	146	79	1	2363	267.1	5.02	412.66	80	cell division;cell organization and biogenesis;metabolic process;regulation of biological process;response to stimulus;transport	chromosome;cytoplasm;cytoskeleton;membrane;nucleus	catalytic activity;motor activity;protein binding;RNA binding;structural molecule activity;transporter activity	Pf00038, Pf01496, Pf01576, Pf02463, Pf03961, Pf04111, Pf05911, Pf07888, Pf07926, Pf09726, Pf12128, Pf13166, Pf13514	7175	ENSG00000047410.13	TPR	1	Pathways in cancer; RNA transport; Thyroid cancer		1	1.118	1.279	0.874	109.7	98.1	125.5
P04114	Apolipoprotein B-100 OS=Homo sapiens OX=9606 GN=APOB PE=1 SV=2	0	324.524	18	79	114	78	1	4563	515.3	7.05	285.39	79	cell organization and biogenesis;cellular component movement;metabolic process;regulation of biological process;response to stimulus;transport	cytoplasm;cytosol;endoplasmic reticulum;endosome;extracellular;membrane;organelle lumen	protein binding;transporter activity	Pf01347, Pf04286, Pf06448, Pf09172, Pf12491	338		APOB	2	Fat digestion and absorption; Vitamin digestion and absorption	Vitamin B12 Metabolism; Folate Metabolism; Statin Pathway; Selenium Micronutrient Network	0	0.848	1.154	0.735	113.2	133.4	153.9
Q00610	Clathrin heavy chain 1 OS=Homo sapiens OX=9606 GN=CLTC PE=1 SV=5	0	696.311	52	77	334	77	1	1675	191.5	5.69	1033.49	77	cell differentiation;cell division;cell organization and biogenesis;cellular component movement;metabolic process;regulation of biological process;response to stimulus;transport	cytoplasm;cytoskeleton;cytosol;endosome;membrane;vacuole	protein binding;RNA binding;structural molecule activity	Pf00637, Pf01394, Pf04053, Pf09268, Pf13838	1213	ENSG00000141367.11	CLTC	17	Lysosome; Endocytosis; Huntington's disease; Endocrine and other factor-regulated calcium reabsorption; Bacterial invasion of epithelial cells; Synaptic vesicle cycle	Synaptic Vesicle Pathway; Complement and Coagulation Cascades; VEGFA-VEGFR2 Signaling Pathway	0	0.84	1.107	0.759	94	111.9	123.9
P46940	Ras GTPase-activating-like protein IQGAP1 OS=Homo sapiens OX=9606 GN=IQGAP1 PE=1 SV=1	0	730.735	54	79	288	75	1	1657	189.1	6.48	852.68	79	cell growth;regulation of biological process;response to stimulus;transport	cytoplasm;cytoskeleton;cytosol;membrane;nucleus	enzyme regulator activity;metal ion binding;protein binding	Pf00307, Pf00397, Pf00616, Pf03836, Pf11016	8826	ENSG00000140575.12	IQGAP1	15	Proteoglycans in cancer; Adherens junction; Regulation of actin cytoskeleton	G13 Signaling Pathway; Regulation of Actin Cytoskeleton; VEGFA-VEGFR2 Signaling Pathway; EGF/EGFR Signaling Pathway	4	1.15	0.915	1.257	136.6	118.7	108.7
Q92616	eIF-2-alpha kinase activator GCN1 OS=Homo sapiens OX=9606 GN=GCN1 PE=1 SV=6	0	404.681	32	75	130	75	1	2671	292.6	7.47	349.81	75	cell communication;metabolic process;regulation of biological process;response to stimulus	cytoplasm;cytosol;membrane;ribosome	enzyme regulator activity;protein binding;RNA binding	Pf12074, Pf13646	10985		GCN1L1; GCN1	12			0	1.006	1.304	0.772	105.4	104.7	136.6
P42704	Leucine-rich PPR motif-containing protein, mitochondrial OS=Homo sapiens OX=9606 GN=LRPPRC PE=1 SV=3	0	492.799	59	75	213	74	1	1394	157.8	6.13	576.65	75	cellular component movement;metabolic process;regulation of biological process;transport	chromosome;cytoplasm;cytoskeleton;membrane;mitochondrion;nucleus	catalytic activity;DNA binding;protein binding;RNA binding	Pf12854, Pf13041, Pf13812	10128	ENSG00000138095.18	LRPPRC	2			1	1.136	1.099	1.033	100.9	88.9	97.7
P22105	Tenascin-X OS=Homo sapiens OX=9606 GN=TNXB PE=1 SV=5	0	359.602	28	72	101	72	1	4244	458.1	5.17	268.03	72											0	0.513	0.688	0.746	97.1	189.3	130.1
Q86UP2	Kinectin OS=Homo sapiens OX=9606 GN=KTN1 PE=1 SV=1	0	544.211	50	69	163	69	1	1357	156.2	5.64	519.57	69	cellular component movement;metabolic process	endoplasmic reticulum;membrane;organelle lumen	protein binding;RNA binding		3895	ENSG00000126777.17	KTN1	14			0	0.952	1.059	0.899	101.9	107.1	113.4
O15061	Synemin OS=Homo sapiens OX=9606 GN=SYNM PE=1 SV=2	0	433.205	50	68	141	68	1	1565	172.7	5.16	423.34	68	cell organization and biogenesis	cytoplasm;cytoskeleton;membrane	protein binding;structural molecule activity	Pf00038	23336		SYNM	15			0	0.198	0.523	0.378	57.3	289.6	151.5
Q02817	Mucin-2 OS=Homo sapiens OX=9606 GN=MUC2 PE=1 SV=2	0	695.112	17	68	524	67	1	5179	540	5.8	1537.49	68	metabolic process;regulation of biological process;response to stimulus	extracellular;membrane;organelle lumen	protein binding	Pf00007, Pf00094, Pf01826, Pf03045, Pf08742, Pf13330	4583		MUC2	11	Amoebiasis; Vibrio cholerae infection		1	0.734	0.703	1.044	110.9	151.2	106.3
Q9P2E9	Ribosome-binding protein 1 OS=Homo sapiens OX=9606 GN=RRBP1 PE=1 SV=5	0	592.178	62	67	250	65	1	1410	152.4	8.6	778.66	67											1	1.301	1.055	1.233	142.2	109.3	115.4
P24821	Tenascin OS=Homo sapiens OX=9606 GN=TNC PE=1 SV=3	0	507.341	37	65	168	65	1	2201	240.7	4.89	469.02	65	cell communication;cell differentiation;cell organization and biogenesis;metabolic process;regulation of biological process;response to stimulus	extracellular;membrane;organelle lumen	protein binding	Pf00041, Pf00147, Pf07974	3371	ENSG00000041982.15	TNC	9	MicroRNAs in cancer; Focal adhesion; ECM-receptor interaction; PI3K-Akt signaling pathway	Focal Adhesion-PI3K-Akt-mTOR-signaling pathway; Amplification and Expansion of Oncogenic Pathways as Metastatic Traits; Focal Adhesion; TGF-B Signaling in Thyroid Cells for Epithelial-Mesenchymal Transition; TGF-beta Signaling Pathway	0	0.724	2.112	0.343	73.4	101.5	214.3
P01024	Complement C3 OS=Homo sapiens OX=9606 GN=C3 PE=1 SV=2	0	505.148	49	66	186	65	1	1663	187	6.4	517.98	66	cell organization and biogenesis;defense response;metabolic process;regulation of biological process;response to stimulus;transport	extracellular;membrane;organelle lumen	catalytic activity;enzyme regulator activity;protein binding	Pf00207, Pf01759, Pf01821, Pf01835, Pf07677, Pf07678, Pf07703, Pf10569, Pf11974	718	ENSG00000125730.16	C3	19	Viral carcinogenesis; Chagas disease (American trypanosomiasis); Leishmaniasis; Tuberculosis; Pertussis; Phagosome; Complement and coagulation cascades; Systemic lupus erythematosus; Herpes simplex infection; Staphylococcus aureus infection; Legionellosis	Allograft Rejection; Complement Activation; TYROBP Causal Network; Complement and Coagulation Cascades	1	0.977	1.085	0.901	137.3	140.5	152.5
P46939	Utrophin OS=Homo sapiens OX=9606 GN=UTRN PE=1 SV=2	0	334.526	22	66	94	65	1	3433	394.2	5.33	262.35	66	cell organization and biogenesis;regulation of biological process;response to stimulus	cytoplasm;cytoskeleton;membrane	metal ion binding;protein binding	Pf00307, Pf00397, Pf00435, Pf00569, Pf09068, Pf09069, Pf11971	7402	ENSG00000152818.18	UTRN	6		Primary Focal Segmental Glomerulosclerosis FSGS	1	0.813	0.84	0.969	114.1	140.3	117.8
Q13439	Golgin subfamily A member 4 OS=Homo sapiens OX=9606 GN=GOLGA4 PE=1 SV=1	0	331.879	31	66	92	65	1	2230	261	5.39	245.22	66	cell organization and biogenesis;regulation of biological process;transport	cytoplasm;cytosol;Golgi;membrane	protein binding	Pf01465, Pf09731, Pf12128	2803	ENSG00000144674.16	GOLGA4	3			0	1.112	1.044	1.065	123.2	110.8	115.7
Q07954	Prolow-density lipoprotein receptor-related protein 1 OS=Homo sapiens OX=9606 GN=LRP1 PE=1 SV=2	0	292.177	16	63	104	63	1	4544	504.3	5.39	264.33	63	cell proliferation;development;metabolic process;regulation of biological process;response to stimulus;transport	cytoplasm;cytosol;endosome;membrane;nucleus	metal ion binding;protein binding;receptor activity;RNA binding;transporter activity	Pf00057, Pf00058, Pf07645, Pf12662, Pf14670	4035	ENSG00000123384.13	LRP1	12	Malaria; Alzheimer's disease	Alzheimers Disease; Regulation of Wnt/B-catenin Signaling by Small Molecule Compounds; Statin Pathway	0	0.756	1.04	0.727	74.4	98.4	102.3
Q99996	A-kinase anchor protein 9 OS=Homo sapiens OX=9606 GN=AKAP9 PE=1 SV=4	0	287.269	17	62	81	61	1	3907	452.7	4.98	196.08	62											1	0.961	1.118	0.86	109.9	114.3	127.8
P49792	E3 SUMO-protein ligase RanBP2 OS=Homo sapiens OX=9606 GN=RANBP2 PE=1 SV=2	0	427.939	31	83	146	60	1	3224	358	6.2	370.83	83	cell organization and biogenesis;metabolic process;regulation of biological process;response to stimulus;transport	cytoplasm;cytosol;membrane;mitochondrion;nucleus	catalytic activity;enzyme regulator activity;metal ion binding;protein binding;RNA binding	Pf00160, Pf00515, Pf00638, Pf00641, Pf07719, Pf12185, Pf13414, Pf13432, Pf14559	5903	ENSG00000153201.15	RANBP2	2	RNA transport		19	1.002	1.401	0.715	72.9	72.8	101.9
P55072	Transitional endoplasmic reticulum ATPase OS=Homo sapiens OX=9606 GN=VCP PE=1 SV=4	0	549.529	80	59	201	59	1	806	89.3	5.26	594.98	59	cell communication;cell organization and biogenesis;metabolic process;regulation of biological process;response to stimulus;transport	cytoplasm;cytosol;endoplasmic reticulum;extracellular;membrane;nucleus;organelle lumen;proteasome	catalytic activity;enzyme regulator activity;nucleotide binding;protein binding;RNA binding	Pf00004, Pf00910, Pf01057, Pf01078, Pf02359, Pf02933, Pf05496, Pf05673, Pf06068, Pf07724, Pf07726, Pf07728, Pf09336, Pf13191, Pf13207, Pf13401	7415	ENSG00000165280.15	VCP	9	Protein processing in endoplasmic reticulum; Legionellosis		0	1.271	1.125	1.13	134.8	106	119.3
P02768	Serum albumin OS=Homo sapiens OX=9606 GN=ALB PE=1 SV=2	0	723.77	81	58	1054	58	1	609	69.3	6.28	3120.23	58	cell communication;cell organization and biogenesis;metabolic process;regulation of biological process;response to stimulus;transport	cytoplasm;endoplasmic reticulum;extracellular;Golgi;nucleus;organelle lumen	antioxidant activity;catalytic activity;DNA binding;metal ion binding;protein binding	Pf00273	213	ENSG00000163631.16	ALB	4	Thyroid hormone synthesis	Folate Metabolism; Vitamin B12 Metabolism; Selenium Micronutrient Network	0	1.061	0.785	1.352	131.6	124.1	97.4
P07814	Bifunctional glutamate/proline--tRNA ligase OS=Homo sapiens OX=9606 GN=EPRS PE=1 SV=5	0	435.705	43	59	141	58	1	1512	170.5	7.33	391.63	59	cell organization and biogenesis;metabolic process;regulation of biological process;response to stimulus	cytoplasm;cytosol;membrane	catalytic activity;metal ion binding;nucleotide binding;protein binding;RNA binding	Pf00458, Pf00587, Pf00749, Pf01406, Pf03129, Pf03950, Pf09180, Pf14497	2058	ENSG00000136628.17	EPRS	1	Porphyrin and chlorophyll metabolism; Aminoacyl-tRNA biosynthesis; Metabolic pathways	Amino Acid metabolism; Parkinsons Disease Pathway	1	1.075	1.123	0.957	116.6	108.5	121.8
P11047	Laminin subunit gamma-1 OS=Homo sapiens OX=9606 GN=LAMC1 PE=1 SV=3	0	413.483	43	58	154	58	1	1609	177.5	5.12	417.25	58	cell organization and biogenesis;cellular component movement;metabolic process;regulation of biological process	extracellular;organelle lumen	catalytic activity;motor activity;protein binding;structural molecule activity	Pf00052, Pf00053, Pf00055, Pf00261, Pf01576, Pf05262, Pf05483, Pf05557, Pf05667, Pf05701, Pf06008, Pf08317, Pf10174, Pf11068, Pf12128, Pf12795, Pf13166, Pf13514, Pf13868	3915	ENSG00000135862.5	LAMC1	1	Amoebiasis; Prion diseases; Pathways in cancer; Toxoplasmosis; Focal adhesion; Small cell lung cancer; ECM-receptor interaction; PI3K-Akt signaling pathway	Focal Adhesion-PI3K-Akt-mTOR-signaling pathway; Endoderm Differentiation; Focal Adhesion; miRNA targets in ECM and membrane receptors; Inflammatory Response Pathway; Alpha 6 Beta 4 signaling pathway	0	0.517	0.832	0.621	81.9	158.4	131.8
O15230	Laminin subunit alpha-5 OS=Homo sapiens OX=9606 GN=LAMA5 PE=1 SV=8	0	357.439	20	59	104	58	1	3695	399.5	7.02	285.32	59	cell differentiation;cell organization and biogenesis;cell proliferation;cellular component movement;regulation of biological process;response to stimulus;transport	extracellular;membrane;nucleus	catalytic activity;motor activity;protein binding;structural molecule activity	Pf00052, Pf00053, Pf00054, Pf00055, Pf00529, Pf01576, Pf02210, Pf06008, Pf06009, Pf12795, Pf13514, Pf13747	3911	ENSG00000130702.15	LAMA5	20	Amoebiasis; Pathways in cancer; Toxoplasmosis; Focal adhesion; Small cell lung cancer; ECM-receptor interaction; Metabolic pathways; PI3K-Akt signaling pathway	Focal Adhesion; Focal Adhesion-PI3K-Akt-mTOR-signaling pathway; Inflammatory Response Pathway; Alpha 6 Beta 4 signaling pathway; Primary Focal Segmental Glomerulosclerosis FSGS	1	0.581	0.891	0.652	93.6	161	143.5
Q15075	Early endosome antigen 1 OS=Homo sapiens OX=9606 GN=EEA1 PE=1 SV=2	0	375.859	40	57	107	57	1	1411	162.4	5.68	331.42	57	cell organization and biogenesis;metabolic process;transport	cytoplasm;cytosol;endosome;membrane	catalytic activity;metal ion binding;motor activity;protein binding;transporter activity	Pf01363, Pf01496, Pf01576, Pf04156, Pf05478, Pf09726, Pf10498, Pf12128, Pf13166	8411	ENSG00000102189.16	EEA1	12	Endocytosis; Tuberculosis; Phagosome	VEGFA-VEGFR2 Signaling Pathway	0	1.018	1.085	0.938	120	117.9	127.9
P49327	Fatty acid synthase OS=Homo sapiens OX=9606 GN=FASN PE=1 SV=3	0	370.368	30	58	118	57	1	2511	273.3	6.44	316.79	58	cell differentiation;metabolic process;regulation of biological process;response to stimulus	cytoplasm;cytosol;Golgi;membrane;mitochondrion	catalytic activity;nucleotide binding;protein binding;RNA binding	Pf00106, Pf00107, Pf00108, Pf00109, Pf00698, Pf00975, Pf02801, Pf08242, Pf08659, Pf13602, Pf14765	2194	ENSG00000169710.8	FASN	17	Insulin signaling pathway; Fatty acid biosynthesis; AMPK signaling pathway; Metabolic pathways; Fatty acid metabolism	AMP-activated Protein Kinase (AMPK) Signaling; Liver X Receptor Pathway; Fatty Acid Biosynthesis; Sterol Regulatory Element-Binding Proteins (SREBP) signalling; SREBF and miR33 in cholesterol and lipid homeostasis; Angiopoietin Like Protein 8 Regulatory Pathway	1	1.328	1.133	1.172	141.2	106.3	120.4
Q14683	Structural maintenance of chromosomes protein 1A OS=Homo sapiens OX=9606 GN=SMC1A PE=1 SV=2	0	310.851	45	57	106	57	1	1233	143.1	7.64	284.76	57	cell division;cell organization and biogenesis;metabolic process;regulation of biological process;response to stimulus	chromosome;cytosol;nucleus	nucleotide binding;protein binding;RNA binding	Pf02463, Pf05262, Pf05557, Pf06470, Pf09726, Pf09731, Pf10186, Pf12128, Pf13175, Pf13304, Pf13476, Pf13555, Pf13558	8243	ENSG00000072501.17	SMC1A	X	Oocyte meiosis; Cell cycle	ATM Signaling Network in Development and Disease; miRNA Regulation of DNA Damage Response; Constitutive Androstane Receptor Pathway; mRNA Processing; Pathways Affected in Adenoid Cystic Carcinoma; DNA Damage Response; Retinoblastoma (RB) in Cancer; Cell Cycle	0	1.038	1.24	0.837	109.8	105.7	131.1
Q14152	Eukaryotic translation initiation factor 3 subunit A OS=Homo sapiens OX=9606 GN=EIF3A PE=1 SV=1	0	275	41	57	110	57	1	1382	166.5	6.79	291.44	57	cell organization and biogenesis;metabolic process;regulation of biological process	cytoplasm;cytosol;membrane;nucleus	protein binding;RNA binding;structural molecule activity	Pf01399	8661	ENSG00000107581.12	EIF3A	10	RNA transport	Translation Factors	0	1.218	0.954	1.276	112.7	92.5	88.3
Q9UQE7	Structural maintenance of chromosomes protein 3 OS=Homo sapiens OX=9606 GN=SMC3 PE=1 SV=2	0	310.912	43	57	92	56	1	1217	141.5	7.18	262.07	57	cell division;cell organization and biogenesis;metabolic process;regulation of biological process;response to stimulus;transport	chromosome;cytosol;nucleus	catalytic activity;motor activity;nucleotide binding;protein binding;transporter activity	Pf01496, Pf02463, Pf04111, Pf06470, Pf10168, Pf12128, Pf13304, Pf13476, Pf13555	9126	ENSG00000108055.9	SMC3	10	Oocyte meiosis; Cell cycle	Mecp2 and Associated Rett Syndrome; Retinoblastoma (RB) in Cancer	1	0.984	1.202	0.819	107.1	108.8	130.8
P02545	Prelamin-A/C OS=Homo sapiens OX=9606 GN=LMNA PE=1 SV=1	0	561.685	64	58	443	55	1	664	74.1	7.02	1327.68	58	cell organization and biogenesis;regulation of biological process;response to stimulus;transport	cytosol;membrane;nucleus	protein binding;structural molecule activity	Pf00038, Pf00932	4000	ENSG00000160789.19	LMNA	1	Arrhythmogenic right ventricular cardiomyopathy (ARVC); Dilated cardiomyopathy; Apoptosis; Hypertrophic cardiomyopathy (HCM)	Fas Ligand (FasL) pathway and Stress induction of Heat Shock Proteins (HSP) regulation; Arrhythmogenic Right Ventricular Cardiomyopathy; Adipogenesis	3	0.723	0.888	0.814	90.5	125.2	111.2
P55268	Laminin subunit beta-2 OS=Homo sapiens OX=9606 GN=LAMB2 PE=1 SV=2	0	361.309	35	54	113	54	1	1798	195.9	6.52	301.69	54	cell growth;cell organization and biogenesis;cellular component movement;metabolic process;regulation of biological process;transport	cytoplasm;extracellular;Golgi;organelle lumen	catalytic activity;motor activity;nucleotide binding;protein binding;structural molecule activity;transporter activity	Pf00053, Pf00055, Pf00430, Pf00769, Pf01576, Pf02050, Pf02841, Pf04111, Pf06008, Pf09831, Pf12128, Pf12795, Pf13514, Pf13851, Pf13868, Pf15070, Pf15558	3913	ENSG00000172037.13	LAMB2	3	Amoebiasis; Pathways in cancer; Toxoplasmosis; Focal adhesion; Small cell lung cancer; ECM-receptor interaction; PI3K-Akt signaling pathway	miRNA targets in ECM and membrane receptors; Focal Adhesion; Focal Adhesion-PI3K-Akt-mTOR-signaling pathway; Primary Focal Segmental Glomerulosclerosis FSGS; Inflammatory Response Pathway; Alpha 6 Beta 4 signaling pathway	0	0.412	0.695	0.592	45.9	111.6	77.6
P16144	Integrin beta-4 OS=Homo sapiens OX=9606 GN=ITGB4 PE=1 SV=5	0	342.55	36	53	112	53	1	1822	202	6.09	322.56	53	cell communication;cell differentiation;cell organization and biogenesis;cellular component movement;metabolic process;regulation of biological process;response to stimulus	cell surface;membrane;nucleus	protein binding;receptor activity	Pf00041, Pf00362, Pf03160, Pf07965, Pf07974	3691	ENSG00000132470.13	ITGB4	17	Arrhythmogenic right ventricular cardiomyopathy (ARVC); Dilated cardiomyopathy; Focal adhesion; Regulation of actin cytoskeleton; ECM-receptor interaction; PI3K-Akt signaling pathway; Hypertrophic cardiomyopathy (HCM)	TGF-beta Signaling Pathway; Alpha 6 Beta 4 signaling pathway; Focal Adhesion-PI3K-Akt-mTOR-signaling pathway; Primary Focal Segmental Glomerulosclerosis FSGS; Arrhythmogenic Right Ventricular Cardiomyopathy; Focal Adhesion; Integrin-mediated Cell Adhesion; Regulation of Apoptosis by Parathyroid Hormone-related Protein	0	1.025	1.027	0.998	103.5	101	103.8
Q5JRA6	Transport and Golgi organization protein 1 homolog OS=Homo sapiens OX=9606 GN=MIA3 PE=1 SV=1	0	286.969	34	53	83	53	1	1907	213.6	4.84	235.34	53	cell organization and biogenesis;metabolic process;regulation of biological process;response to stimulus;transport	endoplasmic reticulum;membrane;organelle lumen	protein binding;transporter activity	Pf02463, Pf04156, Pf06409, Pf07653, Pf09726, Pf13166	375056	ENSG00000154305.16	MIA3	1			0	1.001	1.112	0.9	102.6	102.5	113.9
P11532	Dystrophin OS=Homo sapiens OX=9606 GN=DMD PE=1 SV=3	0	195.984	16	54	62	53	1	3685	426.5	5.88	136.55	54	cell organization and biogenesis;cellular component movement;cellular homeostasis;metabolic process;regulation of biological process;response to stimulus;transport	cell surface;cytoplasm;cytoskeleton;cytosol;membrane;nucleus	metal ion binding;protein binding;structural molecule activity	Pf00307, Pf00397, Pf00435, Pf00569, Pf09068, Pf09069, Pf11971, Pf12761, Pf13166	1756		DMD	X	Arrhythmogenic right ventricular cardiomyopathy (ARVC); Dilated cardiomyopathy; Viral myocarditis; Hypertrophic cardiomyopathy (HCM)	Arrhythmogenic Right Ventricular Cardiomyopathy; Ectoderm Differentiation; Striated Muscle Contraction	0	0.535	0.712	0.75	98.2	183.7	130.8
Q5T4S7	E3 ubiquitin-protein ligase UBR4 OS=Homo sapiens OX=9606 GN=UBR4 PE=1 SV=1	0	194.535	12	54	66	53	1	5183	573.5	6.04	134.29	54	metabolic process;transport	cytoplasm;cytoskeleton;cytosol;membrane;nucleus	catalytic activity;metal ion binding;protein binding	Pf02207, Pf13764	23352	ENSG00000127481.14	UBR4	1	Viral carcinogenesis		1	1.042	1.136	0.917	116.1	111.4	126.6
P35580	Myosin-10 OS=Homo sapiens OX=9606 GN=MYH10 PE=1 SV=3	0	529.622	41	80	283	52	1	1976	228.9	5.54	804.36	80	cell organization and biogenesis;cellular component movement;metabolic process;regulation of biological process;transport	cytoplasm;cytosol;nucleus	catalytic activity;motor activity;nucleotide binding;protein binding;transporter activity	Pf00063, Pf00769, Pf01496, Pf01576, Pf02736, Pf04111, Pf05622, Pf05911, Pf06637, Pf07888, Pf09726, Pf12128, Pf13094, Pf13514	4628	ENSG00000133026.12	MYH10	17	Tight junction; Salmonella infection; Regulation of actin cytoskeleton	Regulation of Actin Cytoskeleton	1	0.73	1.504	0.485	86.6	118.6	178.4
P02549	Spectrin alpha chain, erythrocytic 1 OS=Homo sapiens OX=9606 GN=SPTA1 PE=1 SV=5	0	248.54	24	52	70	52	1	2419	279.8	5.05	170.4	52	cell organization and biogenesis;cellular component movement;metabolic process;regulation of biological process;response to stimulus;transport	cytoplasm;cytoskeleton;cytosol;membrane	metal ion binding;protein binding;structural molecule activity	Pf00018, Pf00435, Pf07653, Pf08726, Pf14604	6708	ENSG00000163554.12	SPTA1	1	Apoptosis		0	0.723	0.898	0.805	96.1	132.8	119.3
P50851	Lipopolysaccharide-responsive and beige-like anchor protein OS=Homo sapiens OX=9606 GN=LRBA PE=1 SV=4	0	246.246	21	52	80	52	1	2863	318.9	5.6	217.96	52		endoplasmic reticulum;Golgi;membrane;vacuole	protein binding	Pf02138, Pf06469, Pf08385, Pf13385, Pf14844	987	ENSG00000198589.10	LRBA	4			0	1.16	0.99	1.171	126	108.6	107.5
Q14764	Major vault protein OS=Homo sapiens OX=9606 GN=MVP PE=1 SV=4	0	490.209	61	51	215	51	1	893	99.3	5.48	647.96	51	regulation of biological process;response to stimulus;transport	cytoplasm;cytoskeleton;cytosol;extracellular;membrane;nucleus;organelle lumen	protein binding	Pf01145, Pf01505, Pf11978	9961	ENSG00000013364.18	MVP	16			0	1.148	1.061	1.082	131	114.1	121.1
P53621	Coatomer subunit alpha OS=Homo sapiens OX=9606 GN=COPA PE=1 SV=2	0	291.5	44	51	108	51	1	1224	138.3	7.66	292.45	51	regulation of biological process;transport	cytoplasm;cytosol;extracellular;Golgi;membrane	protein binding;structural molecule activity	Pf00400, Pf04053, Pf06957	1314	ENSG00000122218.14	COPA	1			0	1.051	1.05	1.001	123.5	117.5	123.4
Q63HN8	E3 ubiquitin-protein ligase RNF213 OS=Homo sapiens OX=9606 GN=RNF213 PE=1 SV=3	0	202.29	10	52	65	51	1	5207	591	6.48	150.22	52	cell organization and biogenesis;metabolic process;regulation of biological process	cytoplasm;cytosol;membrane	catalytic activity;metal ion binding;protein binding	Pf00097, Pf13639, Pf13920, Pf13923, Pf15227	57674		RNF213	17			0	1.083	1.319	0.821	117	108	142.5
P48681	Nestin OS=Homo sapiens OX=9606 GN=NES PE=1 SV=2	0	288.538	37	50	86	50	1	1621	177.3	4.36	240.36	50	cell organization and biogenesis;cell proliferation;development;regulation of biological process	cytoplasm;cytoskeleton	protein binding;structural molecule activity	Pf00038	10763	ENSG00000132688.10	NES	1			0	0.787	0.975	0.807	107.4	136.3	133
Q6P2Q9	Pre-mRNA-processing-splicing factor 8 OS=Homo sapiens OX=9606 GN=PRPF8 PE=1 SV=2	0	250.904	22	49	91	49	1	2335	273.4	8.84	240.29	49	cell organization and biogenesis;metabolic process;response to stimulus	membrane;nucleus;spliceosomal complex	catalytic activity;protein binding;RNA binding	Pf01398, Pf08082, Pf08083, Pf08084, Pf10596, Pf10597, Pf10598, Pf12134	10594	ENSG00000174231.16; ENSG00000274442.2	PRPF8	17; CHR_HSCHR17_1_CTG2	Spliceosome	mRNA Processing	0	1.11	1.148	0.966	117.9	106.3	122.1
Q05707	Collagen alpha-1(XIV) chain OS=Homo sapiens OX=9606 GN=COL14A1 PE=1 SV=3	0	353.798	34	49	152	48	1	1796	193.4	5.3	428.22	49	cell organization and biogenesis	extracellular;organelle lumen	protein binding;RNA binding;structural molecule activity	Pf00041, Pf00092, Pf01391, Pf13519	7373	ENSG00000187955.11	COL14A1	8	Protein digestion and absorption		1	0.459	0.713	0.643	101.4	221	157.6
Q00341	Vigilin OS=Homo sapiens OX=9606 GN=HDLBP PE=1 SV=2	0	309.432	44	48	106	48	1	1268	141.4	6.87	303.9	48	metabolic process;transport	cytoplasm;cytosol;membrane;nucleus	protein binding;RNA binding	Pf00013, Pf13014, Pf14611	3069		HDLBP	2			0	1.419	1.032	1.375	148.1	104.3	107.7
Q16891	MICOS complex subunit MIC60 OS=Homo sapiens OX=9606 GN=IMMT PE=1 SV=1	0	430.874	60	47	182	47	1	758	83.6	6.48	564.94	47	cell organization and biogenesis;cellular homeostasis	membrane;mitochondrion	protein binding;RNA binding	Pf09731	10989	ENSG00000132305.20	IMMT	2			0	0.739	1.064	0.694	75.3	101.9	108.5
Q05682	Caldesmon OS=Homo sapiens OX=9606 GN=CALD1 PE=1 SV=3	0	403.641	48	47	162	47	1	793	93.2	5.66	480.59	47	cellular component movement	cytoplasm;cytoskeleton;cytosol;membrane	protein binding	Pf02029	800	ENSG00000122786.19	CALD1	7	Vascular smooth muscle contraction	Myometrial Relaxation and Contraction Pathways	0	0.397	0.782	0.508	72	181.4	141.8
P07942	Laminin subunit beta-1 OS=Homo sapiens OX=9606 GN=LAMB1 PE=1 SV=2	0	310.392	31	47	126	47	1	1786	197.9	4.94	368.49	47	cell differentiation;cell organization and biogenesis;cellular component movement;metabolic process;regulation of biological process;response to stimulus;transport	extracellular;membrane;organelle lumen	catalytic activity;motor activity;nucleotide binding;protein binding;signal transducer activity;structural molecule activity	Pf00015, Pf00053, Pf00055, Pf01576, Pf02841, Pf03938, Pf04156, Pf05103, Pf05335, Pf05667, Pf05698, Pf05701, Pf06428, Pf07111, Pf07767, Pf08317, Pf08647, Pf09731, Pf10174, Pf13476, Pf13514, Pf13851, Pf15346, Pf15619	3912	ENSG00000091136.13	LAMB1	7	Amoebiasis; Pathways in cancer; Toxoplasmosis; Focal adhesion; Small cell lung cancer; ECM-receptor interaction; PI3K-Akt signaling pathway	Inflammatory Response Pathway; Alpha 6 Beta 4 signaling pathway; Focal Adhesion-PI3K-Akt-mTOR-signaling pathway; Focal Adhesion	0	0.676	0.992	0.681	94.2	139.4	138.3
P33176	Kinesin-1 heavy chain OS=Homo sapiens OX=9606 GN=KIF5B PE=1 SV=1	0	295.901	56	47	86	47	1	963	109.6	6.51	246.66	47	cell differentiation;cell organization and biogenesis;cellular component movement;metabolic process;regulation of biological process;transport	cytoplasm;cytoskeleton;cytosol;membrane	catalytic activity;motor activity;nucleotide binding;protein binding	Pf00225, Pf01576, Pf02463, Pf03999, Pf04111, Pf04156, Pf05483, Pf05557, Pf05622, Pf06160, Pf07111, Pf07888, Pf10174, Pf12128, Pf13514, Pf13851, Pf14915	3799	ENSG00000170759.10	KIF5B	10	Dopaminergic synapse; Endocytosis	Insulin Signaling	0	1.041	1.008	1.033	121.8	116.9	117.9
O75643	U5 small nuclear ribonucleoprotein 200 kDa helicase OS=Homo sapiens OX=9606 GN=SNRNP200 PE=1 SV=2	0	252.621	24	47	80	47	1	2136	244.4	6.06	219.89	47	cell differentiation;cell organization and biogenesis;metabolic process	membrane;nucleus;spliceosomal complex	catalytic activity;DNA binding;nucleotide binding;protein binding;RNA binding	Pf00270, Pf00271, Pf02889, Pf04851	23020	ENSG00000144028.14	SNRNP200	2	Spliceosome		0	1.124	1.162	0.967	115.9	103.1	119.8
A3KMH1	von Willebrand factor A domain-containing protein 8 OS=Homo sapiens OX=9606 GN=VWA8 PE=1 SV=2	0	241.738	29	47	73	47	1	1905	214.7	7.4	196.46	47		mitochondrion	catalytic activity;nucleotide binding	Pf00092, Pf07728, Pf13191, Pf13519	23078	ENSG00000102763.17	VWA8	13			0	0.997	1.155	0.863	98.8	99.1	114.4
Q02952	A-kinase anchor protein 12 OS=Homo sapiens OX=9606 GN=AKAP12 PE=1 SV=4	0	289.529	38	46	74	46	1	1782	191.4	4.41	200.07	46	regulation of biological process;response to stimulus;transport	cytoplasm;cytoskeleton;cytosol;membrane	protein binding	Pf03832	9590	ENSG00000131016.16	AKAP12	6		G Protein Signaling Pathways	0	0.614	0.668	0.919	95.2	155.2	103.6
O75116	Rho-associated protein kinase 2 OS=Homo sapiens OX=9606 GN=ROCK2 PE=1 SV=4	0	276.568	36	50	86	46	1	1388	160.8	6.02	233.18	50	cell organization and biogenesis;metabolic process;regulation of biological process;response to stimulus	cytoplasm;cytoskeleton;cytosol;membrane;nucleus	catalytic activity;metal ion binding;motor activity;nucleotide binding;protein binding;RNA binding;structural molecule activity	Pf00069, Pf00130, Pf01576, Pf01636, Pf02185, Pf02463, Pf04111, Pf04156, Pf05557, Pf05622, Pf05667, Pf06160, Pf07714, Pf07888, Pf08912, Pf09726, Pf09731, Pf11559, Pf12128, Pf12718, Pf12795, Pf13166, Pf14531, Pf14915	9475	ENSG00000134318.13	ROCK2	2	Vascular smooth muscle contraction; Pathogenic Escherichia coli infection; cGMP-PKG signaling pathway; Oxytocin signaling pathway; Pathways in cancer; Wnt signaling pathway; Focal adhesion; Proteoglycans in cancer; Salmonella infection; Regulation of actin cytoskeleton; Leukocyte transendothelial migration; Sphingolipid signaling pathway; Chemokine signaling pathway; Axon guidance; cAMP signaling…	MicroRNAs in cardiomyocyte hypertrophy; Focal Adhesion; Androgen receptor signaling pathway; Chemokine signaling pathway; Spinal Cord Injury; VEGFA-VEGFR2 Signaling Pathway; Leptin signaling pathway; G13 Signaling Pathway; Integrin-mediated Cell Adhesion; Regulation of Actin Cytoskeleton; Association Between Physico-Chemical Features and Toxicity Associated Pathways; Pathogenic Escherichia coli i…	4	1.042	0.999	1.043	121.9	117	116.9
Q9C0C2	182 kDa tankyrase-1-binding protein OS=Homo sapiens OX=9606 GN=TNKS1BP1 PE=1 SV=4	0	245.489	35	46	75	46	1	1729	181.7	4.86	181.86	46	cell organization and biogenesis;metabolic process;regulation of biological process;response to stimulus	chromosome;cytoplasm;cytoskeleton;cytosol;nucleus	protein binding	Pf15327	85456	ENSG00000149115.13	TNKS1BP1	11			0	1.114	1.04	1.072	127.2	114.2	118.7
Q709C8	Vacuolar protein sorting-associated protein 13C OS=Homo sapiens OX=9606 GN=VPS13C PE=1 SV=1	0	227.618	16	48	68	46	1	3753	422.1	6.83	182.53	48	cell organization and biogenesis;transport	cytoplasm;cytosol;membrane;mitochondrion		Pf06650, Pf12624	54832	ENSG00000129003.15	VPS13C	15			1	0.889	0.999	0.89	108.1	121.6	121.4
O43707	Alpha-actinin-4 OS=Homo sapiens OX=9606 GN=ACTN4 PE=1 SV=2	0	767.141	69	65	571	45	1	911	104.8	5.44	1717.74	65	cell organization and biogenesis;cellular component movement;regulation of biological process;response to stimulus;transport	cytoplasm;cytoskeleton;cytosol;extracellular;nucleus;organelle lumen	DNA binding;metal ion binding;protein binding;RNA binding	Pf00307, Pf00435, Pf08726, Pf11971, Pf13499	81	ENSG00000282844.1; ENSG00000130402.11	ACTN4	19; CHR_HG26_PATCH	Viral carcinogenesis; Amoebiasis; Arrhythmogenic right ventricular cardiomyopathy (ARVC); Tight junction; Focal adhesion; Adherens junction; Regulation of actin cytoskeleton; Leukocyte transendothelial migration; Systemic lupus erythematosus	Arrhythmogenic Right Ventricular Cardiomyopathy; Primary Focal Segmental Glomerulosclerosis FSGS; Striated Muscle Contraction	20	0.872	1.168	0.746	103.3	118.5	138.5
P52272	Heterogeneous nuclear ribonucleoprotein M OS=Homo sapiens OX=9606 GN=HNRNPM PE=1 SV=3	0	328.931	59	45	162	45	1	730	77.5	8.7	400.76	45	metabolic process;regulation of biological process;response to stimulus	membrane;nucleus;spliceosomal complex	protein binding;RNA binding	Pf00076, Pf11532, Pf11608, Pf13893, Pf14259	4670	ENSG00000099783.11	HNRNPM	19	Spliceosome	mRNA Processing	0	1.025	1.438	0.713	104	101.4	145.9
Q08211	ATP-dependent RNA helicase A OS=Homo sapiens OX=9606 GN=DHX9 PE=1 SV=4	0	319.152	44	45	124	45	1	1270	140.9	6.84	365.67	45	cell death;cell differentiation;cell organization and biogenesis;defense response;metabolic process;regulation of biological process;response to stimulus;transport	cytoplasm;cytoskeleton;cytosol;membrane;nucleus;ribosome	catalytic activity;DNA binding;metal ion binding;nucleotide binding;protein binding;RNA binding	Pf00035, Pf00270, Pf00271, Pf04408, Pf07717	1660	ENSG00000135829.16	DHX9	1		mRNA Processing	0	1.151	1.468	0.784	101.4	88.1	129.3
P01023	Alpha-2-macroglobulin OS=Homo sapiens OX=9606 GN=A2M PE=1 SV=3	0	318.859	40	46	114	45	1	1474	163.2	6.46	333.13	46	cell differentiation;cell organization and biogenesis;metabolic process;regulation of biological process;response to stimulus;transport	cytosol;extracellular;organelle lumen	enzyme regulator activity;protein binding	Pf00207, Pf01835, Pf07677, Pf07678, Pf07703, Pf10569, Pf11974, Pf13249	2	ENSG00000175899.14	A2M	12	Complement and coagulation cascades	Complement and Coagulation Cascades	1	0.913	0.891	1.024	138.5	151.7	135.2
Q9Y4G6	Talin-2 OS=Homo sapiens OX=9606 GN=TLN2 PE=1 SV=4	0	292.298	27	58	81	45	1	2542	271.4	5.57	221.61	58	cell organization and biogenesis	cytoplasm;cytoskeleton;membrane	protein binding;structural molecule activity	Pf00373, Pf01608, Pf02174, Pf08913, Pf09141, Pf09379	83660	ENSG00000171914.16	TLN2	15	Rap1 signaling pathway; HTLV-I infection; Focal adhesion; Platelet activation		0	0.84	0.814	1.032	118.8	141.4	115.1
P08670	Vimentin OS=Homo sapiens OX=9606 GN=VIM PE=1 SV=4	0	580.549	88	56	819	44	1	466	53.6	5.12	2285.26	56	cell differentiation;cell organization and biogenesis;cellular component movement;metabolic process;regulation of biological process;response to stimulus	cytoplasm;cytoskeleton;cytosol;membrane	protein binding;RNA binding;structural molecule activity	Pf00038, Pf04111, Pf04156, Pf04732, Pf05622, Pf10186	7431	ENSG00000026025.15	VIM	10	MicroRNAs in cancer; Epstein-Barr virus infection	TGF-B Signaling in Thyroid Cells for Epithelial-Mesenchymal Transition; Spinal Cord Injury; Apoptosis-related network due to altered Notch3 in ovarian cancer; T-Cell antigen Receptor (TCR) Signaling Pathway; Primary Focal Segmental Glomerulosclerosis FSGS; Allograft Rejection; Striated Muscle Contraction	12	0.671	0.856	0.784	26.2	39	33.4
P40939	Trifunctional enzyme subunit alpha, mitochondrial OS=Homo sapiens OX=9606 GN=HADHA PE=1 SV=2	0	456.401	67	44	223	44	1	763	82.9	9.04	625.07	44	metabolic process;response to stimulus	membrane;mitochondrion	catalytic activity;nucleotide binding;protein binding	Pf00378, Pf00725, Pf02737	3030	ENSG00000084754.10	HADHA	2	Butanoate metabolism; Fatty acid degradation; Propanoate metabolism; Carbon metabolism; Lysine degradation; beta-Alanine metabolism; Fatty acid elongation; Biosynthesis of unsaturated fatty acids; Metabolic pathways; Tryptophan metabolism; Valine, leucine and isoleucine degradation; Fatty acid metabolism	Valproic acid pathway; Mitochondrial LC-Fatty Acid Beta-Oxidation; Sudden Infant Death Syndrome (SIDS) Susceptibility Pathways; Fatty Acid Beta Oxidation	0	0.753	0.832	0.905	90.6	120.2	100.1
P13639	Elongation factor 2 OS=Homo sapiens OX=9606 GN=EEF2 PE=1 SV=4	0	385.193	50	45	192	44	1	858	95.3	6.83	544.95	45	cell differentiation;cell proliferation;metabolic process;regulation of biological process;response to stimulus;transport	cytoplasm;cytosol;extracellular;membrane;nucleus;organelle lumen;ribosome	catalytic activity;nucleotide binding;protein binding;RNA binding	Pf00009, Pf00679, Pf03144, Pf03764, Pf14492	1938	ENSG00000167658.15	EEF2	19	Oxytocin signaling pathway; AMPK signaling pathway	Brain-Derived Neurotrophic Factor (BDNF) signaling pathway; Translation Factors; AMP-activated Protein Kinase (AMPK) Signaling	1	1.453	1.06	1.371	161.5	111.2	117.8
Q03252	Lamin-B2 OS=Homo sapiens OX=9606 GN=LMNB2 PE=1 SV=4	0	349.91	58	49	173	44	1	620	69.9	5.59	488.53	49		membrane;nucleus	catalytic activity;motor activity;protein binding;structural molecule activity	Pf00038, Pf00932, Pf01576, Pf12128	84823	ENSG00000176619.12	LMNB2	19	Apoptosis	Gastric cancer network 2; Fas Ligand (FasL) pathway and Stress induction of Heat Shock Proteins (HSP) regulation	3	0.74	1.008	0.733	92.2	124.7	125.7
O00159	Unconventional myosin-Ic OS=Homo sapiens OX=9606 GN=MYO1C PE=1 SV=4	0	273.972	46	45	108	44	1	1063	121.6	9.41	288.96	45	cell organization and biogenesis;regulation of biological process;response to stimulus;transport	cytoplasm;cytosol;membrane;nucleus	catalytic activity;motor activity;nucleotide binding;protein binding	Pf00063, Pf06017	4641	ENSG00000197879.14	MYO1C	17		Insulin Signaling	0	0.62	0.735	0.843	56.6	91.4	67.1
Q9UMS6	Synaptopodin-2 OS=Homo sapiens OX=9606 GN=SYNPO2 PE=1 SV=2	0	260.798	46	44	94	44	1	1093	117.4	8.57	281.59	44	cell organization and biogenesis;regulation of biological process	cytoplasm;cytoskeleton;cytosol;nucleus	protein binding	Pf00595	171024	ENSG00000172403.10	SYNPO2	4			0	0.342	0.558	0.612	82.6	241.8	135
Q04637	Eukaryotic translation initiation factor 4 gamma 1 OS=Homo sapiens OX=9606 GN=EIF4G1 PE=1 SV=4	0	252.442	31	47	77	44	1	1599	175.4	5.33	206.01	47	cell organization and biogenesis;defense response;metabolic process;regulation of biological process;response to stimulus	cytoplasm;cytosol;membrane;nucleus	nucleotide binding;protein binding;RNA binding;structural molecule activity	Pf00566, Pf02020, Pf02847, Pf02854	1981	ENSG00000114867.20	EIF4G1	3	RNA transport; Viral myocarditis	Translation Factors	2	1.382	1.237	1.117	133.8	96.8	119.7
Q9P2M7	Cingulin OS=Homo sapiens OX=9606 GN=CGN PE=1 SV=2	0	218.463	36	44	70	44	1	1197	136.3	5.54	196.53	44	regulation of biological process;response to stimulus	membrane	catalytic activity;motor activity;protein binding	Pf01576, Pf09726	57530		CGN	1	Tight junction		0	1.269	1.104	1.15	137.6	108.4	119.7
O95425	Supervillin OS=Homo sapiens OX=9606 GN=SVIL PE=1 SV=2	0	217.052	26	44	68	44	1	2214	247.6	6.98	164.66	44	cell organization and biogenesis;regulation of biological process	cytoplasm;cytoskeleton;cytosol;membrane;nucleus	protein binding	Pf00626, Pf02209	6840	ENSG00000197321.14	SVIL	10			0	0.575	0.868	0.662	22.9	39.8	34.5
Q7Z6Z7	E3 ubiquitin-protein ligase HUWE1 OS=Homo sapiens OX=9606 GN=HUWE1 PE=1 SV=3	0	199.849	12	44	63	44	1	4374	481.6	5.22	142.38	44	cell differentiation;cell organization and biogenesis;metabolic process;response to stimulus;transport	cytoplasm;cytosol;extracellular;membrane;nucleus;organelle lumen	catalytic activity;DNA binding;protein binding;RNA binding	Pf00632, Pf02825, Pf06012, Pf06025, Pf14377	10075	ENSG00000086758.15	HUWE1	X	Ubiquitin mediated proteolysis		0	1.002	1.141	0.879	112	111.7	127.5
P02787	Serotransferrin OS=Homo sapiens OX=9606 GN=TF PE=1 SV=3	0	405.807	60	43	230	43	1	698	77	7.12	611.42	43	cell organization and biogenesis;cellular homeostasis;metabolic process;regulation of biological process;response to stimulus;transport	cell surface;endosome;extracellular;membrane;organelle lumen	enzyme regulator activity;metal ion binding;protein binding;transporter activity	Pf00405, Pf12974	7018	ENSG00000091513.14	TF	3	HIF-1 signaling pathway; Mineral absorption	Differentiation Pathway; Sudden Infant Death Syndrome (SIDS) Susceptibility Pathways; Iron metabolism in placenta	0	0.901	0.894	1.009	137.1	152	135.9
P08133	Annexin A6 OS=Homo sapiens OX=9606 GN=ANXA6 PE=1 SV=3	0	319.236	64	43	117	43	1	673	75.8	5.6	336.92	43	cell organization and biogenesis;cellular homeostasis;regulation of biological process;response to stimulus;transport	cytoplasm;membrane;mitochondrion	metal ion binding;nucleotide binding;protein binding;transporter activity	Pf00191	309	ENSG00000197043.13	ANXA6	5		Prostaglandin Synthesis and Regulation; Calcium Regulation in the Cardiac Cell	0	1.122	0.942	1.19	144.2	128.6	121.1
Q9UHB6	LIM domain and actin-binding protein 1 OS=Homo sapiens OX=9606 GN=LIMA1 PE=1 SV=1	0	312.498	56	43	125	43	1	759	85.2	6.84	380.81	43	cell organization and biogenesis;regulation of biological process	cytoplasm;cytoskeleton	metal ion binding;protein binding	Pf00412	51474	ENSG00000050405.13	LIMA1	12			0	1.169	1.046	1.118	124.6	106.6	111.5
Q02218	2-oxoglutarate dehydrogenase, mitochondrial OS=Homo sapiens OX=9606 GN=OGDH PE=1 SV=3	0	300.038	45	43	102	43	1	1023	115.9	6.86	287.54	43	cellular component movement;metabolic process	cytosol;membrane;mitochondrion;organelle lumen	catalytic activity;metal ion binding;protein binding	Pf00676, Pf02779	4967	ENSG00000105953.14	OGDH	7	Citrate cycle (TCA cycle); Carbon metabolism; Lysine degradation; Metabolic pathways; Tryptophan metabolism	Amino Acid metabolism; TCA Cycle; TCA Cycle and Deficiency of Pyruvate Dehydrogenase complex (PDHc); Tryptophan metabolism	0	0.992	0.933	1.063	76.2	76.9	71.7
Q9UM54	Unconventional myosin-VI OS=Homo sapiens OX=9606 GN=MYO6 PE=1 SV=4	0	291.395	36	43	86	43	1	1294	149.6	8.53	259.33	43	cellular component movement;regulation of biological process;response to stimulus;transport	cytoplasm;cytosol;Golgi;membrane;nucleus	catalytic activity;motor activity;nucleotide binding;protein binding	Pf00063, Pf00529	4646		MYO6	6		VEGFA-VEGFR2 Signaling Pathway	0	0.985	1.31	0.753	95.4	96.8	126.8
P27816	Microtubule-associated protein 4 OS=Homo sapiens OX=9606 GN=MAP4 PE=1 SV=3	0	287.203	45	43	119	43	1	1152	120.9	5.43	320.99	43	cell division;cell organization and biogenesis;cellular component movement;regulation of biological process	cytoplasm;cytoskeleton	protein binding;RNA binding;structural molecule activity	Pf00418	4134	ENSG00000047849.21	MAP4	3			0	1.175	0.972	1.208	145.2	123.7	120.2
O60313	Dynamin-like 120 kDa protein, mitochondrial OS=Homo sapiens OX=9606 GN=OPA1 PE=1 SV=3	0	267.167	46	43	87	43	1	960	111.6	7.87	235.83	43	cell death;cell organization and biogenesis;cellular component movement;cellular homeostasis;metabolic process;regulation of biological process;response to stimulus;transport	cytosol;membrane;mitochondrion	catalytic activity;metal ion binding;nucleotide binding;protein binding	Pf00350, Pf01926	4976	ENSG00000198836.8	OPA1	3			0	0.832	1.135	0.733	85.9	103.2	117.2
Q92896	Golgi apparatus protein 1 OS=Homo sapiens OX=9606 GN=GLG1 PE=1 SV=2	0	236.256	38	43	84	43	1	1179	134.5	6.9	227.14	43	cellular component movement;regulation of biological process	Golgi;membrane	protein binding	Pf00839	2734	ENSG00000090863.11	GLG1	16	Cell adhesion molecules (CAMs)		0	0.886	1.159	0.765	93.6	105.6	122.4
P10809	60 kDa heat shock protein, mitochondrial OS=Homo sapiens OX=9606 GN=HSPD1 PE=1 SV=2	0	557.47	80	42	293	42	1	573	61	5.87	889.68	42	cell organization and biogenesis;cell proliferation;metabolic process;regulation of biological process;response to stimulus;transport	cell surface;cytoplasm;cytosol;endosome;membrane;mitochondrion;organelle lumen	catalytic activity;DNA binding;nucleotide binding;protein binding;RNA binding	Pf00118	3329	ENSG00000144381.16	HSPD1	2	Type I diabetes mellitus; Tuberculosis; RNA degradation; Legionellosis	Sudden Infant Death Syndrome (SIDS) Susceptibility Pathways; Apoptosis-related network due to altered Notch3 in ovarian cancer	0	1.596	1.049	1.521	118.3	74.1	77.8
P30101	Protein disulfide-isomerase A3 OS=Homo sapiens OX=9606 GN=PDIA3 PE=1 SV=4	0	427.413	73	43	298	42	1	505	56.7	6.35	862.23	43	cellular homeostasis;metabolic process;regulation of biological process;response to stimulus;transport	cell surface;endoplasmic reticulum;membrane;nucleus;organelle lumen	catalytic activity;protein binding;RNA binding	Pf00085, Pf13098, Pf13848, Pf13899, Pf13905	2923	ENSG00000167004.12	PDIA3	15	Protein processing in endoplasmic reticulum; Antigen processing and presentation		1	1.664	1.097	1.517	152	91.3	100.2
Q9Y4L1	Hypoxia up-regulated protein 1 OS=Homo sapiens OX=9606 GN=HYOU1 PE=1 SV=1	0	348.385	51	42	127	42	1	999	111.3	5.22	351.23	42	regulation of biological process;response to stimulus;transport	endoplasmic reticulum;extracellular;membrane;organelle lumen	nucleotide binding;protein binding	Pf00012	10525	ENSG00000280682.2; ENSG00000149428.18	HYOU1	11; CHR_HG2217_PATCH	Protein processing in endoplasmic reticulum		0	1.6	1.079	1.484	150.1	93.8	101.1
O94832	Unconventional myosin-Id OS=Homo sapiens OX=9606 GN=MYO1D PE=1 SV=2	0	315.859	46	45	118	42	1	1006	116.1	9.39	346.86	45	regulation of biological process;transport	cytosol;endoplasmic reticulum;endosome;membrane	catalytic activity;motor activity;nucleotide binding;protein binding	Pf00063, Pf06017	4642	ENSG00000176658.16	MYO1D	17			2	0.762	0.807	0.944	101	132.6	107
P34932	Heat shock 70 kDa protein 4 OS=Homo sapiens OX=9606 GN=HSPA4 PE=1 SV=4	0	313.372	55	44	102	42	1	840	94.3	5.19	283.29	44	cell organization and biogenesis;response to stimulus;transport	cytoplasm;cytosol	nucleotide binding;protein binding	Pf00012, Pf06723	3308	ENSG00000170606.14	HSPA4	5	Antigen processing and presentation	Parkin-Ubiquitin Proteasomal System pathway	2	1.389	1.033	1.344	149.6	107.8	111.3
Q9NYU2	UDP-glucose:glycoprotein glucosyltransferase 1 OS=Homo sapiens OX=9606 GN=UGGT1 PE=1 SV=3	0	277.252	34	43	96	42	1	1555	177.1	5.63	269.83	43	metabolic process;regulation of biological process;response to stimulus	endoplasmic reticulum;organelle lumen	catalytic activity;protein binding	Pf06427	56886	ENSG00000136731.12	UGGT1	2	Protein processing in endoplasmic reticulum		1	1.127	0.981	1.149	122.9	109	106.9
Q9HBL0	Tensin-1 OS=Homo sapiens OX=9606 GN=TNS1 PE=1 SV=2	0	250.878	31	45	84	42	1	1735	185.6	7.75	231.97	45	cell organization and biogenesis;cellular component movement	cell surface;cytoplasm;cytoskeleton	protein binding;RNA binding	Pf00017, Pf08416, Pf10409	7145	ENSG00000079308.16	TNS1	2		Integrin-mediated Cell Adhesion	3	0.441	0.621	0.711	93.9	212.8	132.1
Q9ULV0	Unconventional myosin-Vb OS=Homo sapiens OX=9606 GN=MYO5B PE=1 SV=3	0	249.814	27	48	72	42	1	1848	213.5	7.2	190.62	48	metabolic process;transport	cytoplasm;endosome;Golgi;membrane	catalytic activity;motor activity;nucleotide binding;protein binding	Pf00063, Pf00612, Pf01576, Pf01843, Pf02463, Pf04111, Pf05622, Pf07888, Pf07926, Pf09730, Pf12128, Pf13514, Pf13870, Pf14915	4645	ENSG00000167306.19	MYO5B	18			3	0.954	0.977	0.977	107.1	112.3	109.7
Q5T5P2	Sickle tail protein homolog OS=Homo sapiens OX=9606 GN=KIAA1217 PE=1 SV=2	0	177.857	24	42	50	42	1	1943	214	7.06	124.68	42	development	cytoplasm	protein binding		56243	ENSG00000120549.17	KIAA1217	10			0	1.043	1.189	0.877	76.2	73	86.9
P14625	Endoplasmin OS=Homo sapiens OX=9606 GN=HSP90B1 PE=1 SV=1	0	497.276	59	53	472	41	1	803	92.4	4.84	1205.45	53	cell organization and biogenesis;metabolic process;regulation of biological process;response to stimulus;transport	cytosol;endoplasmic reticulum;extracellular;membrane;nucleus;organelle lumen	metal ion binding;nucleotide binding;protein binding;RNA binding	Pf00183, Pf02518, Pf13589	7184	ENSG00000166598.14	HSP90B1	12	Pathways in cancer; Prostate cancer; Protein processing in endoplasmic reticulum; Thyroid hormone synthesis; Estrogen signaling pathway; PI3K-Akt signaling pathway	Photodynamic therapy-induced unfolded protein response; Sudden Infant Death Syndrome (SIDS) Susceptibility Pathways; Focal Adhesion-PI3K-Akt-mTOR-signaling pathway	12	1.428	1.03	1.387	142.2	99.5	102.5
P20700	Lamin-B1 OS=Homo sapiens OX=9606 GN=LMNB1 PE=1 SV=2	0	428.047	66	46	245	41	1	586	66.4	5.16	683.45	46	regulation of biological process;response to stimulus	membrane;nucleus	catalytic activity;motor activity;protein binding;structural molecule activity	Pf00038, Pf00932, Pf01576, Pf07888, Pf09726, Pf09731, Pf10186, Pf12128	4001	ENSG00000113368.11	LMNB1	5	Apoptosis	Fas Ligand (FasL) pathway and Stress induction of Heat Shock Proteins (HSP) regulation	0	0.919	1.202	0.764	92.4	100.6	120.9
O43491	Band 4.1-like protein 2 OS=Homo sapiens OX=9606 GN=EPB41L2 PE=1 SV=1	0	317.096	46	45	113	41	1	1005	112.5	5.44	336.46	45	cell division;cell organization and biogenesis;transport	cytoplasm;cytoskeleton;cytosol;membrane;nucleus	protein binding;structural molecule activity	Pf00373, Pf04382, Pf05902, Pf08736, Pf09379, Pf09380	2037	ENSG00000079819.18	EPB41L2	6	Tight junction		4	1.061	0.858	1.236	122.1	115.2	98.8
Q8WUM4	Programmed cell death 6-interacting protein OS=Homo sapiens OX=9606 GN=PDCD6IP PE=1 SV=1	0	280.195	47	41	118	41	1	868	96	6.52	335.28	41	cell death;cell division;cell organization and biogenesis;regulation of biological process;transport	cytoplasm;cytoskeleton;cytosol;extracellular;membrane	protein binding	Pf03097, Pf08391, Pf13949	10015	ENSG00000170248.13	PDCD6IP	3	Endocytosis		0	1.348	1.029	1.31	143.4	106.3	109.5
Q8WWI1	LIM domain only protein 7 OS=Homo sapiens OX=9606 GN=LMO7 PE=1 SV=3	0	252.671	31	41	84	41	1	1683	192.6	8.09	231.5	41	metabolic process;regulation of biological process	cytoplasm;cytosol;nucleus	catalytic activity;metal ion binding;protein binding	Pf00307, Pf00412, Pf00595, Pf13180	4008		LMO7	13	Adherens junction		0	1.233	1.731	0.712	103.1	83.6	144.7
Q13576	Ras GTPase-activating-like protein IQGAP2 OS=Homo sapiens OX=9606 GN=IQGAP2 PE=1 SV=4	0	247.155	31	44	84	41	1	1575	180.5	5.64	215.18	44	cell organization and biogenesis;regulation of biological process;response to stimulus;transport	cell surface;cytoplasm;cytoskeleton;cytosol;membrane	enzyme regulator activity;protein binding	Pf00307, Pf00616, Pf03836	10788	ENSG00000145703.15	IQGAP2	5	Regulation of actin cytoskeleton	G13 Signaling Pathway	0	1.143	0.761	1.502	143.1	125.2	95.3
P04275	von Willebrand factor OS=Homo sapiens OX=9606 GN=VWF PE=1 SV=4	0	209.454	20	41	59	41	1	2813	309.1	5.48	161.3	41	cell organization and biogenesis;coagulation;metabolic process;response to stimulus;transport	endoplasmic reticulum;extracellular;organelle lumen	protein binding	Pf00092, Pf00093, Pf00094, Pf01826, Pf08742	7450	ENSG00000110799.13	VWF	12	Focal adhesion; Complement and coagulation cascades; ECM-receptor interaction; PI3K-Akt signaling pathway; Platelet activation	Focal Adhesion-PI3K-Akt-mTOR-signaling pathway; Complement and Coagulation Cascades; Blood Clotting Cascade; Focal Adhesion	0	0.722	0.982	0.735	75	103.8	102
A8K7I4	Calcium-activated chloride channel regulator 1 OS=Homo sapiens OX=9606 GN=CLCA1 PE=1 SV=3	0	335.271	48	42	236	40	1	914	100.2	6.37	608.81	42	metabolic process;response to stimulus;transport	extracellular;membrane	catalytic activity;metal ion binding;transporter activity	Pf00092, Pf05762, Pf08434, Pf09315, Pf13519	1179	ENSG00000016490.15	CLCA1	1	Renin secretion; Pancreatic secretion		2	1.307	0.445	2.937	154.2	118	52.5
O60716	Catenin delta-1 OS=Homo sapiens OX=9606 GN=CTNND1 PE=1 SV=1	0	293.373	49	41	136	40	1	968	108.1	6.23	363.89	41	cell organization and biogenesis;metabolic process;regulation of biological process;response to stimulus	cytoplasm;cytosol;membrane;nucleus	protein binding	Pf00514	1500	ENSG00000198561.13	CTNND1	11	Rap1 signaling pathway; Adherens junction; Leukocyte transendothelial migration	VEGFA-VEGFR2 Signaling Pathway; Wnt Signaling Pathway and Pluripotency	1	0.959	1.063	0.902	109.1	113.8	120.9
Q15746	Myosin light chain kinase, smooth muscle OS=Homo sapiens OX=9606 GN=MYLK PE=1 SV=4	0	264.92	27	41	102	40	1	1914	210.6	6.15	304.82	41	cell organization and biogenesis;metabolic process;regulation of biological process;response to stimulus	cytoplasm;cytoskeleton;cytosol	catalytic activity;metal ion binding;nucleotide binding;protein binding	Pf00041, Pf00047, Pf00069, Pf07679, Pf07714, Pf08205, Pf13895, Pf13927	4638	ENSG00000065534.18	MYLK	3	Vascular smooth muscle contraction; cGMP-PKG signaling pathway; Oxytocin signaling pathway; Focal adhesion; Regulation of actin cytoskeleton; Gastric acid secretion; Calcium signaling pathway; Platelet activation	Endothelin Pathways; Focal Adhesion; Association Between Physico-Chemical Features and Toxicity Associated Pathways; MicroRNAs in cardiomyocyte hypertrophy; Regulation of Actin Cytoskeleton	1	0.404	0.635	0.637	91.9	227.3	144.3
O75533	Splicing factor 3B subunit 1 OS=Homo sapiens OX=9606 GN=SF3B1 PE=1 SV=3	0	210.637	36	40	77	40	1	1304	145.7	7.09	211.62	40	cell organization and biogenesis;metabolic process;regulation of biological process;response to stimulus	nucleus;spliceosomal complex	DNA binding;protein binding;receptor activity;RNA binding;signal transducer activity	Pf02161, Pf08920, Pf12815, Pf13513	23451	ENSG00000115524.15	SF3B1	2	Spliceosome	mRNA Processing	0	1.252	1.225	1.022	122.2	97.7	119.6
Q93008	Probable ubiquitin carboxyl-terminal hydrolase FAF-X OS=Homo sapiens OX=9606 GN=USP9X PE=1 SV=3	0	203.896	19	41	60	40	1	2570	292.1	5.8	150.7	41	cell division;cell growth;cellular component movement;metabolic process;regulation of biological process;response to stimulus	cytoplasm;cytosol;membrane	catalytic activity;protein binding	Pf00443, Pf09606, Pf13423	8239	ENSG00000124486.12	USP9X	X			1	0.939	1.045	0.899	113.5	120.8	126.2
Q99798	Aconitate hydratase, mitochondrial OS=Homo sapiens OX=9606 GN=ACO2 PE=1 SV=2	0	386.268	56	39	157	39	1	780	85.4	7.61	473.4	39	metabolic process;response to stimulus	mitochondrion;organelle lumen	catalytic activity;metal ion binding	Pf00330, Pf00694	50	ENSG00000100412.15	ACO2	22	Citrate cycle (TCA cycle); Carbon metabolism; Biosynthesis of amino acids; 2-Oxocarboxylic acid metabolism; Metabolic pathways; Glyoxylate and dicarboxylate metabolism	Amino Acid metabolism; TCA Cycle	0	1.763	0.761	2.318	135.3	76.7	58.4
Q14126	Desmoglein-2 OS=Homo sapiens OX=9606 GN=DSG2 PE=1 SV=2	0	361.463	45	39	148	39	1	1118	122.2	5.24	395.11	39	cell death;cell organization and biogenesis;regulation of biological process;response to stimulus	cell surface;cytoskeleton;membrane	metal ion binding;protein binding	Pf00028, Pf01049	1829	ENSG00000046604.12	DSG2	18	Arrhythmogenic right ventricular cardiomyopathy (ARVC)	Arrhythmogenic Right Ventricular Cardiomyopathy	0	1.058	1.264	0.836	89.3	84.4	106.8
Q0VD83	Apolipoprotein B receptor OS=Homo sapiens OX=9606 GN=APOBR PE=1 SV=2	0	312.565	45	39	77	39	1	1088	114.8	4.4	230.63	39	metabolic process;transport	membrane	receptor activity		55911	ENSG00000184730.10	APOBR	16			0	1.193	0.769	1.551	144.2	120.9	93
Q13423	NAD(P) transhydrogenase, mitochondrial OS=Homo sapiens OX=9606 GN=NNT PE=1 SV=3	0	290.843	34	39	128	39	1	1086	113.8	8.09	374.82	39	metabolic process;transport	membrane;mitochondrion	catalytic activity;nucleotide binding;transporter activity	Pf01262, Pf02233, Pf05222, Pf12769	23530	ENSG00000112992.16	NNT	5	Nicotinate and nicotinamide metabolism; Metabolic pathways		0	0.734	1.027	0.715	83.8	114.2	117.2
Q7KZF4	Staphylococcal nuclease domain-containing protein 1 OS=Homo sapiens OX=9606 GN=SND1 PE=1 SV=1	0	282.489	45	39	118	39	1	910	101.9	7.17	321.79	39	cell differentiation;metabolic process;regulation of biological process	cytoplasm;cytosol;membrane;mitochondrion;nucleus	catalytic activity;protein binding;RNA binding	Pf00565, Pf00567	27044	ENSG00000197157.10	SND1	7	Viral carcinogenesis; Epstein-Barr virus infection		0	1.339	1.29	1.038	134.3	100.3	129.4
P0C0L5	Complement C4-B OS=Homo sapiens OX=9606 GN=C4B PE=1 SV=2	0	226.216	26	39	65	39	1	1744	192.6	7.27	184.2	39	defense response;metabolic process;regulation of biological process;response to stimulus	extracellular;membrane	catalytic activity;enzyme regulator activity;protein binding	Pf00207, Pf01759, Pf01821, Pf01835, Pf07677, Pf07678, Pf07703, Pf10569, Pf11974, Pf13249	721; 100293534	ENSG00000224389.8; ENSG00000228267.8	C4B; C4B_2; LOC100293534	6; CHR_HSCHR6_MHC_COX_CTG1	Pertussis; Complement and coagulation cascades; Systemic lupus erythematosus; Staphylococcus aureus infection	Oxidative Damage; Sudden Infant Death Syndrome (SIDS) Susceptibility Pathways; Complement Activation; Allograft Rejection; Complement and Coagulation Cascades	0	1.206	1.236	0.976	117.1	97.1	120
Q86VP6	Cullin-associated NEDD8-dissociated protein 1 OS=Homo sapiens OX=9606 GN=CAND1 PE=1 SV=2	0	225.701	36	41	67	39	1	1230	136.3	5.78	187.85	41	cell differentiation;cell organization and biogenesis;cellular homeostasis;metabolic process;regulation of biological process;transport	cytoplasm;cytosol;extracellular;Golgi;membrane;nucleus;organelle lumen	protein binding	Pf08623, Pf12755, Pf13513	55832	ENSG00000111530.12	CAND1	12		Endoderm Differentiation	1	1.162	1.067	1.089	101.3	87.2	93
P11277	Spectrin beta chain, erythrocytic OS=Homo sapiens OX=9606 GN=SPTB PE=1 SV=5	0	213.118	24	46	81	39	1	2137	246.3	5.27	191.22	46	cell organization and biogenesis;cellular component movement;metabolic process;regulation of biological process;response to stimulus;transport	cell surface;cytoplasm;cytoskeleton;cytosol;Golgi	protein binding;structural molecule activity	Pf00307, Pf00435, Pf11971	6710	ENSG00000070182.19	SPTB	14			1	0.805	0.894	0.901	105	130.4	116.6
Q93009	Ubiquitin carboxyl-terminal hydrolase 7 OS=Homo sapiens OX=9606 GN=USP7 PE=1 SV=2	0	212.881	39	39	68	39	1	1102	128.2	5.55	190.4	39	cell organization and biogenesis;development;metabolic process;regulation of biological process;response to stimulus	chromosome;cytoplasm;cytosol;nucleus	catalytic activity;protein binding	Pf00443, Pf00917, Pf12436, Pf13423, Pf14533	7874	ENSG00000187555.14	USP7	16	Viral carcinogenesis; FoxO signaling pathway; Epstein-Barr virus infection; Herpes simplex infection	Regulation of toll-like receptor signaling pathway	0	1.17	1.093	1.07	127.4	108.9	119.1
P11717	Cation-independent mannose-6-phosphate receptor OS=Homo sapiens OX=9606 GN=IGF2R PE=1 SV=3	0	180.785	18	39	57	39	1	2491	274.2	5.94	142.09	39	cell organization and biogenesis;regulation of biological process;response to stimulus;transport	cell surface;cytoplasm;endosome;Golgi;membrane;nucleus;vacuole	catalytic activity;protein binding;receptor activity;signal transducer activity;transporter activity	Pf00040, Pf00878, Pf02157, Pf09451	3482	ENSG00000197081.12	IGF2R	6	Lysosome; Endocytosis		0	0.94	1.129	0.833	48.5	51.6	58.2
Q92878	DNA repair protein RAD50 OS=Homo sapiens OX=9606 GN=RAD50 PE=1 SV=1	0	161.42	29	39	52	39	1	1312	153.8	6.89	141.23	39	cell organization and biogenesis;metabolic process;regulation of biological process;response to stimulus	chromosome;membrane;nucleus	catalytic activity;DNA binding;metal ion binding;nucleotide binding;protein binding	Pf02463, Pf04423, Pf13304, Pf13476, Pf13514, Pf13555, Pf13558	10111	ENSG00000113522.13	RAD50	5	Homologous recombination; Non-homologous end-joining	miRNA Regulation of DNA Damage Response; Non-homologous end joining; DDX1 as a regulatory component of the Drosha microprocessor; DNA Damage Response; Homologous recombination; ATM Signaling Network in Development and Disease	0	1.267	1.154	1.098	126.7	100	115.4
P13667	Protein disulfide-isomerase A4 OS=Homo sapiens OX=9606 GN=PDIA4 PE=1 SV=2	0	427.088	60	40	265	38	1	645	72.9	5.07	671.27	40	cellular homeostasis;metabolic process;regulation of biological process;response to stimulus;transport	cell surface;endoplasmic reticulum;organelle lumen	catalytic activity;metal ion binding;protein binding;RNA binding	Pf00085, Pf01216, Pf13098, Pf13848, Pf13905	9601	ENSG00000155660.10	PDIA4	7	Protein processing in endoplasmic reticulum; Thyroid hormone synthesis; Vibrio cholerae infection		1	1.666	1.037	1.607	155.7	93.5	96.9
P17661	Desmin OS=Homo sapiens OX=9606 GN=DES PE=1 SV=3	0	424.882	75	44	408	38	1	470	53.5	5.27	1198.13	44	cell organization and biogenesis;cellular component movement;regulation of biological process	cytoplasm;cytoskeleton;cytosol;membrane;nucleus	protein binding;structural molecule activity	Pf00038, Pf03962, Pf04732	1674	ENSG00000175084.11	DES	2	Arrhythmogenic right ventricular cardiomyopathy (ARVC); Dilated cardiomyopathy; Hypertrophic cardiomyopathy (HCM)	Striated Muscle Contraction; Arrhythmogenic Right Ventricular Cardiomyopathy	0	0.213	0.559	0.382	54.5	255.5	142.9
P12109	Collagen alpha-1(VI) chain OS=Homo sapiens OX=9606 GN=COL6A1 PE=1 SV=3	0	402.12	42	38	228	38	1	1028	108.5	5.43	708.95	38	cell differentiation;cell organization and biogenesis;metabolic process;response to stimulus	extracellular;membrane;organelle lumen	protein binding	Pf00092, Pf01391, Pf13519	1291	ENSG00000142156.14	COL6A1	21	Protein digestion and absorption; Focal adhesion; ECM-receptor interaction; PI3K-Akt signaling pathway	miRNA targets in ECM and membrane receptors	0	0.418	0.883	0.474	76.5	182.9	161.5
Q14697	Neutral alpha-glucosidase AB OS=Homo sapiens OX=9606 GN=GANAB PE=1 SV=3	0	258.696	42	38	142	38	1	944	106.8	6.14	366.13	38	metabolic process	endoplasmic reticulum;Golgi;membrane;organelle lumen	catalytic activity;RNA binding	Pf01055, Pf13802	23193	ENSG00000089597.16	GANAB	11	N-Glycan biosynthesis; Protein processing in endoplasmic reticulum; Metabolic pathways		0	1.163	1.045	1.113	121.8	104.7	109.4
Q14573	Inositol 1,4,5-trisphosphate receptor type 3 OS=Homo sapiens OX=9606 GN=ITPR3 PE=1 SV=2	0	203.545	19	46	76	38	1	2671	303.9	6.48	193.11	46	cell organization and biogenesis;cellular homeostasis;regulation of biological process;response to stimulus;transport	cytoplasm;endoplasmic reticulum;membrane;nucleus	metal ion binding;protein binding;receptor activity;signal transducer activity;transporter activity	Pf00520, Pf01027, Pf01365, Pf02815, Pf03772, Pf08454, Pf08709	3710	ENSG00000096433.10	ITPR3	6	Dopaminergic synapse; Serotonergic synapse; NOD-like receptor signaling pathway; Vascular smooth muscle contraction; Glutamatergic synapse; cGMP-PKG signaling pathway; Renin secretion; Oxytocin signaling pathway; Circadian entrainment; Long-term potentiation; Insulin secretion; Gap junction; Phosphatidylinositol signaling system; Taste transduction; Glucagon signaling pathway; Thyroid hormone syn…	Calcium Regulation in the Cardiac Cell; GPR40 PATHWAY; Alzheimers Disease; Myometrial Relaxation and Contraction Pathways; MFAP5-mediated ovarian cancer cell motility and invasiveness	7	0.907	1.34	0.677	94.4	104.1	139.4
O15031	Plexin-B2 OS=Homo sapiens OX=9606 GN=PLXNB2 PE=1 SV=3	0	201.754	24	38	59	38	1	1838	205	6.24	164.55	38	cell proliferation;development;regulation of biological process;response to stimulus	cell surface;membrane	protein binding;receptor activity;signal transducer activity	Pf01403, Pf01437, Pf01833, Pf08337	23654	ENSG00000196576.14	PLXNB2	22	Axon guidance		0	0.916	1.122	0.816	103.7	113.1	127
Q03001	Dystonin OS=Homo sapiens OX=9606 GN=DST PE=1 SV=4	0	137.784	5	38	41	38	1	7570	860.1	5.25	88.27	38	cell organization and biogenesis;cellular component movement;regulation of biological process;response to stimulus;transport	cytoplasm;cytoskeleton;cytosol;endoplasmic reticulum;membrane;nucleus	metal ion binding;protein binding	Pf00307, Pf00435, Pf00681, Pf02187, Pf11971, Pf13499, Pf13833	667		DST	6			0	0.86	1.072	0.803	62.3	72.4	77.6
P05023	Sodium/potassium-transporting ATPase subunit alpha-1 OS=Homo sapiens OX=9606 GN=ATP1A1 PE=1 SV=1	0	573.41	52	55	380	37	1	1023	112.8	5.49	1059.04	55	cell communication;cellular homeostasis;metabolic process;regulation of biological process;response to stimulus;transport	endoplasmic reticulum;endosome;Golgi;membrane	catalytic activity;metal ion binding;nucleotide binding;protein binding;transporter activity	Pf00122, Pf00689, Pf00690, Pf00702, Pf08282, Pf12710, Pf13246	476	ENSG00000163399.15	ATP1A1	1	Bile secretion; cGMP-PKG signaling pathway; Endocrine and other factor-regulated calcium reabsorption; Protein digestion and absorption; Proximal tubule bicarbonate reclamation; Thyroid hormone signaling pathway; Insulin secretion; Adrenergic signaling in cardiomyocytes; Thyroid hormone synthesis; Pancreatic secretion; Aldosterone-regulated sodium reabsorption; Carbohydrate digestion and absorpti…	Preimplantation Embryo	21	0.74	0.99	0.748	90.1	121.8	120.5
P38646	Stress-70 protein, mitochondrial OS=Homo sapiens OX=9606 GN=HSPA9 PE=1 SV=2	0	375.25	56	38	209	37	1	679	73.6	6.16	604.26	38	cell differentiation;cell organization and biogenesis;metabolic process;regulation of biological process;response to stimulus	cytoplasm;mitochondrion;nucleus;organelle lumen	nucleotide binding;protein binding;RNA binding	Pf00012, Pf06723	3313	ENSG00000113013.12	HSPA9	5	Tuberculosis; RNA degradation	Parkin-Ubiquitin Proteasomal System pathway	0	1.374	1.134	1.212	118.2	86	97.5
P55011	Solute carrier family 12 member 2 OS=Homo sapiens OX=9606 GN=SLC12A2 PE=1 SV=1	0	319.848	38	37	123	37	1	1212	131.4	6.4	399.33	37	cellular homeostasis;regulation of biological process;response to stimulus;transport	membrane	catalytic activity;nucleotide binding;protein binding;transporter activity	Pf00324, Pf08403, Pf13520	6558	ENSG00000064651.13	SLC12A2	5	Pancreatic secretion; Salivary secretion; Vibrio cholerae infection		0	1.371	1.468	0.934	93.4	68.1	100
P14543	Nidogen-1 OS=Homo sapiens OX=9606 GN=NID1 PE=1 SV=3	0	238.102	29	38	88	37	1	1247	136.3	5.29	239.54	38	cell organization and biogenesis;regulation of biological process	cell surface;extracellular;membrane	metal ion binding;protein binding	Pf00008, Pf00058, Pf00086, Pf06119, Pf06247, Pf07474, Pf07645, Pf12662, Pf12947, Pf14670	4811	ENSG00000116962.14	NID1	1			1	0.528	0.783	0.674	93.7	177.4	139
Q92614	Unconventional myosin-XVIIIa OS=Homo sapiens OX=9606 GN=MYO18A PE=1 SV=3	0	219.805	22	37	57	37	1	2054	233	6.3	166.7	37	cell differentiation;cell organization and biogenesis;cellular component movement;metabolic process;regulation of biological process;transport	cell surface;cytoplasm;cytoskeleton;Golgi;membrane	catalytic activity;DNA binding;motor activity;nucleotide binding;protein binding;RNA binding;structural molecule activity;transporter activity	Pf00038, Pf00063, Pf00595, Pf00769, Pf01496, Pf01576, Pf02463, Pf02841, Pf03962, Pf04111, Pf04156, Pf04502, Pf04615, Pf05483, Pf05557, Pf05622, Pf05701, Pf05911, Pf06008, Pf06160, Pf06785, Pf06818, Pf07111, Pf07888, Pf08286, Pf09726, Pf09728, Pf09731, Pf09789, Pf10174, Pf12128, Pf12252, Pf12718, Pf13514, Pf13851, Pf14643, Pf14662, Pf14992, Pf15066, Pf15070, Pf15397	399687	ENSG00000196535.15	MYO18A	17			0	0.943	1.073	0.879	109.3	116	124.4
Q15643	Thyroid receptor-interacting protein 11 OS=Homo sapiens OX=9606 GN=TRIP11 PE=1 SV=3	0	150.29	21	37	48	37	1	1979	227.4	5.26	99.89	37	cell differentiation;cell organization and biogenesis;cellular component movement;metabolic process;regulation of biological process;transport	cytoplasm;cytoskeleton;Golgi;membrane;nucleus	protein binding	Pf04111, Pf08317	9321	ENSG00000100815.12	TRIP11	14			0	1.144	1.119	1.022	122.1	106.8	119.5
P12814	Alpha-actinin-1 OS=Homo sapiens OX=9606 GN=ACTN1 PE=1 SV=2	0	653.968	70	58	466	36	1	892	103	5.41	1338.15	58	cell differentiation;cell organization and biogenesis;regulation of biological process;transport	cytoplasm;cytoskeleton;cytosol;extracellular;membrane;organelle lumen	metal ion binding;protein binding;RNA binding	Pf00036, Pf00307, Pf00435, Pf08726, Pf11971, Pf13405, Pf13499	87	ENSG00000072110.13	ACTN1	14	Viral carcinogenesis; Amoebiasis; Arrhythmogenic right ventricular cardiomyopathy (ARVC); Tight junction; Focal adhesion; Adherens junction; Regulation of actin cytoskeleton; Leukocyte transendothelial migration; Systemic lupus erythematosus	Arrhythmogenic Right Ventricular Cardiomyopathy; Regulation of Actin Cytoskeleton; Focal Adhesion	2	0.5	0.857	0.583	76.9	153.9	131.8
P11021	Endoplasmic reticulum chaperone BiP OS=Homo sapiens OX=9606 GN=HSPA5 PE=1 SV=2	0	426.508	62	39	463	36	1	654	72.3	5.16	1261.8	39	cell communication;cell death;cell differentiation;cell organization and biogenesis;metabolic process;regulation of biological process;response to stimulus;transport	cell surface;cytoplasm;endoplasmic reticulum;membrane;mitochondrion;nucleus;organelle lumen	catalytic activity;metal ion binding;nucleotide binding;protein binding	Pf00012, Pf01968, Pf06723	3309	ENSG00000044574.7	HSPA5	9	Prion diseases; Protein export; Protein processing in endoplasmic reticulum; Thyroid hormone synthesis; Antigen processing and presentation	Photodynamic therapy-induced unfolded protein response; Parkin-Ubiquitin Proteasomal System pathway; Apoptosis-related network due to altered Notch3 in ovarian cancer; MAPK Signaling Pathway	0	1.316	1.19	1.106	95.1	72.3	86
P25705	ATP synthase subunit alpha, mitochondrial OS=Homo sapiens OX=9606 GN=ATP5F1A PE=1 SV=1	0	367.667	62	37	457	36	1	553	59.7	9.13	1305.99	37	cell organization and biogenesis;metabolic process;regulation of biological process;transport	membrane;mitochondrion;organelle lumen	catalytic activity;nucleotide binding;protein binding;RNA binding;transporter activity	Pf00006, Pf00306, Pf02663, Pf02874, Pf05943	498	ENSG00000152234.15	ATP5A1	18	Huntington's disease; Parkinson's disease; Alzheimer's disease; Oxidative phosphorylation; Metabolic pathways	Electron Transport Chain; Oxidative phosphorylation	1	0.881	0.767	1.15	74.2	84.1	64.5
Q06210	Glutamine--fructose-6-phosphate aminotransferase [isomerizing] 1 OS=Homo sapiens OX=9606 GN=GFPT1 PE=1 SV=3	0	257.435	60	36	103	36	1	699	78.8	7.11	303.69	36	metabolic process;regulation of biological process	cytosol	catalytic activity	Pf00310, Pf01380, Pf13230, Pf13522, Pf13537, Pf13580	2673	ENSG00000198380.12	GFPT1	2	Alanine, aspartate and glutamate metabolism; Amino sugar and nucleotide sugar metabolism; Metabolic pathways; Insulin resistance		0	1.056	1.019	1.037	130.6	123.6	126
P09874	Poly [ADP-ribose] polymerase 1 OS=Homo sapiens OX=9606 GN=PARP1 PE=1 SV=4	0	245.66	36	36	79	36	1	1014	113	8.88	233.67	36	cell death;cell differentiation;cell organization and biogenesis;metabolic process;regulation of biological process;response to stimulus	membrane;mitochondrion;nucleus	catalytic activity;DNA binding;metal ion binding;nucleotide binding;protein binding;RNA binding	Pf00533, Pf00644, Pf00645, Pf02877, Pf05406, Pf08063	142	ENSG00000143799.12	PARP1	1	Base excision repair; NF-kappa B signaling pathway; Apoptosis	Fas Ligand (FasL) pathway and Stress induction of Heat Shock Proteins (HSP) regulation; NAD+ metabolism; Nanoparticle triggered regulated necrosis; Corticotropin-releasing hormone signaling pathway; NAD+ biosynthetic pathways; NAD metabolism, sirtuins and aging	0	1.074	0.975	1.101	128.3	119.5	116.5
P23229	Integrin alpha-6 OS=Homo sapiens OX=9606 GN=ITGA6 PE=1 SV=5	0	242.408	38	36	86	36	1	1130	126.5	6.61	248.28	36	cell communication;cell differentiation;cell organization and biogenesis;cellular component movement;regulation of biological process;response to stimulus	cell surface;membrane	metal ion binding;protein binding	Pf01839, Pf08441, Pf13517	3655	ENSG00000091409.14	ITGA6	2	Arrhythmogenic right ventricular cardiomyopathy (ARVC); Dilated cardiomyopathy; Hematopoietic cell lineage; Cell adhesion molecules (CAMs); Pathways in cancer; Toxoplasmosis; Focal adhesion; Regulation of actin cytoskeleton; Small cell lung cancer; ECM-receptor interaction; PI3K-Akt signaling pathway; Hypertrophic cardiomyopathy (HCM)	Focal Adhesion; Integrin-mediated Cell Adhesion; Regulation of Apoptosis by Parathyroid Hormone-related Protein; Arrhythmogenic Right Ventricular Cardiomyopathy; Alpha 6 Beta 4 signaling pathway; Focal Adhesion-PI3K-Akt-mTOR-signaling pathway	0	0.978	0.944	1.035	96	98.2	92.7
Q14203	Dynactin subunit 1 OS=Homo sapiens OX=9606 GN=DCTN1 PE=1 SV=3	0	231.772	36	37	70	36	1	1278	141.6	5.81	190.28	37	cell division;cell organization and biogenesis;cellular component movement;metabolic process;regulation of biological process;transport	chromosome;cytoplasm;cytoskeleton;cytosol;membrane;nucleus	catalytic activity;motor activity;protein binding	Pf00261, Pf01302, Pf04111, Pf05622, Pf05667, Pf06160, Pf08317, Pf12128, Pf12329, Pf12455, Pf13166, Pf13514, Pf15035	1639	ENSG00000204843.12	DCTN1	2	Huntington's disease; Vasopressin-regulated water reabsorption		0	0.993	0.926	1.073	125.8	126.6	117.3
P53396	ATP-citrate synthase OS=Homo sapiens OX=9606 GN=ACLY PE=1 SV=3	0	196.262	38	36	64	36	1	1101	120.8	7.33	170.38	36	metabolic process;regulation of biological process;transport	cytoplasm;cytosol;extracellular;membrane;organelle lumen	catalytic activity;metal ion binding;nucleotide binding;protein binding	Pf00285, Pf00549, Pf02629, Pf08442	47	ENSG00000131473.16	ACLY	17	Citrate cycle (TCA cycle); Metabolic pathways	TCA Cycle and Deficiency of Pyruvate Dehydrogenase complex (PDHc); Amino Acid metabolism; Sterol Regulatory Element-Binding Proteins (SREBP) signalling; Fatty Acid Biosynthesis	0	1.415	1.123	1.259	155.9	110.2	123.8
O00468	Agrin OS=Homo sapiens OX=9606 GN=AGRN PE=1 SV=6	0	193.64	23	36	65	36	1	2068	217.2	6.39	159.62	36											0	0.862	0.906	0.951	110.4	128.1	116.1
Q8IWJ2	GRIP and coiled-coil domain-containing protein 2 OS=Homo sapiens OX=9606 GN=GCC2 PE=1 SV=4	0	157.341	24	40	54	36	1	1684	195.8	5.14	137.24	40	cell organization and biogenesis;metabolic process;regulation of biological process;transport	cytoplasm;cytosol;Golgi;membrane	protein binding;structural molecule activity	Pf00038, Pf01465, Pf04111, Pf12128	9648	ENSG00000135968.20	GCC2	2		Deregulation of Rab and Rab Effector Genes in Bladder Cancer	3	1.2	1.049	1.145	129.6	108	113.2
Q07065	Cytoskeleton-associated protein 4 OS=Homo sapiens OX=9606 GN=CKAP4 PE=1 SV=2	0	355.162	60	35	149	35	1	602	66	5.92	452.6	35	metabolic process;transport	cytoplasm;cytoskeleton;cytosol;endoplasmic reticulum;membrane;organelle lumen	RNA binding	Pf13166	10970	ENSG00000136026.13	CKAP4	12	Protein processing in endoplasmic reticulum		0	0.93	1.238	0.751	99.6	107.1	132.6
P49748	Very long-chain specific acyl-CoA dehydrogenase, mitochondrial OS=Homo sapiens OX=9606 GN=ACADVL PE=1 SV=1	0	339.541	65	35	138	35	1	655	70.3	8.75	412.64	35	cell differentiation;metabolic process;regulation of biological process;response to stimulus	cytosol;membrane;mitochondrion;nucleus;organelle lumen	catalytic activity;nucleotide binding	Pf00441, Pf02770, Pf02771, Pf08028	37	ENSG00000072778.19	ACADVL	17	Fatty acid degradation; Metabolic pathways; Fatty acid metabolism	Fatty Acid Beta Oxidation; Mitochondrial LC-Fatty Acid Beta-Oxidation	0	1.148	0.901	1.275	116	101.1	91
Q9Y6C2	EMILIN-1 OS=Homo sapiens OX=9606 GN=EMILIN1 PE=1 SV=3	0	296.397	42	35	111	35	1	1016	106.6	5.17	360.64	35	cell organization and biogenesis;cellular component movement	extracellular	protein binding;structural molecule activity	Pf00386, Pf07546	11117	ENSG00000138080.13	EMILIN1	2			0	0.821	1.198	0.686	101.3	123.3	147.7
P07237	Protein disulfide-isomerase OS=Homo sapiens OX=9606 GN=P4HB PE=1 SV=3	0	274.452	70	35	228	35	1	508	57.1	4.87	639.6	35	cell organization and biogenesis;cellular homeostasis;metabolic process;regulation of biological process;response to stimulus	endoplasmic reticulum;extracellular;membrane;organelle lumen	catalytic activity;metal ion binding;protein binding;RNA binding	Pf00085, Pf01216, Pf13098, Pf13848, Pf13899, Pf13905	5034	ENSG00000185624.14	P4HB	17	Protein processing in endoplasmic reticulum		0	1.714	1.098	1.561	151.2	88.2	96.8
P11586	C-1-tetrahydrofolate synthase, cytoplasmic OS=Homo sapiens OX=9606 GN=MTHFD1 PE=1 SV=3	0	258.621	43	36	86	35	1	935	101.5	7.3	263.58	36	metabolic process	cytoplasm;cytosol;membrane;mitochondrion	catalytic activity;nucleotide binding;protein binding	Pf00763, Pf01268, Pf02882	4522		MTHFD1	14	One carbon pool by folate; Metabolic pathways	One Carbon Metabolism; Trans-sulfuration and one carbon metabolism; Folate Metabolism	1	1.444	0.913	1.581	156.7	108.5	99.1
Q08378	Golgin subfamily A member 3 OS=Homo sapiens OX=9606 GN=GOLGA3 PE=1 SV=2	0	206.137	28	35	50	35	1	1498	167.3	5.44	140.1	35	metabolic process;regulation of biological process;transport	cytoplasm;cytosol;Golgi;membrane;nucleus	catalytic activity;motor activity;protein binding;structural molecule activity;transporter activity	Pf00038, Pf01576, Pf02463, Pf04111, Pf05557, Pf07888, Pf10186, Pf12128, Pf12325	2802	ENSG00000090615.14	GOLGA3	12			0	0.981	1.088	0.901	51.8	52.8	57.5
Q9UKK3	Protein mono-ADP-ribosyltransferase PARP4 OS=Homo sapiens OX=9606 GN=PARP4 PE=1 SV=3	0	204.832	25	35	63	35	1	1724	192.5	5.66	162.55	35	cell death;defense response;metabolic process;regulation of biological process;response to stimulus;transport	cytoplasm;cytoskeleton;cytosol;membrane;nucleus	catalytic activity;DNA binding;protein binding	Pf00092, Pf00533, Pf00644, Pf02877, Pf08487, Pf13519, Pf13757, Pf13768	143	ENSG00000102699.5	PARP4	13	Base excision repair; Apoptosis	NAD+ biosynthetic pathways	0	1.072	1.159	0.925	118.2	110.2	127.8
P46013	Proliferation marker protein Ki-67 OS=Homo sapiens OX=9606 GN=MKI67 PE=1 SV=2	0	166.939	17	35	44	35	1	3256	358.5	9.45	107.43	35	cell proliferation;metabolic process;regulation of biological process;response to stimulus	chromosome;cytoplasm;membrane;nucleus	DNA binding;nucleotide binding;protein binding;RNA binding	Pf00498, Pf08065, Pf15276	4288	ENSG00000148773.13	MKI67	10		Primary Focal Segmental Glomerulosclerosis FSGS	0	1.386	2.14	0.648	114.6	82.7	177
P55196	Afadin OS=Homo sapiens OX=9606 GN=AFDN PE=1 SV=3	0	163.033	22	35	51	35	1	1824	206.7	6.47	127.08	35	cell communication;cell organization and biogenesis;regulation of biological process;response to stimulus	cytosol;membrane	protein binding	Pf00498, Pf00595, Pf00788, Pf01843	4301	ENSG00000130396.20	MLLT4; AFDN	6	Tight junction; Rap1 signaling pathway; Adherens junction; Leukocyte transendothelial migration; Ras signaling pathway; cAMP signaling pathway	VEGFA-VEGFR2 Signaling Pathway	0	1.177	1.072	1.098	120.2	102.2	109.5
Q14008	Cytoskeleton-associated protein 5 OS=Homo sapiens OX=9606 GN=CKAP5 PE=1 SV=3	0	147.416	18	35	46	35	1	2032	225.4	7.8	112.83	35	cell division;cell organization and biogenesis;regulation of biological process;transport	chromosome;cytoplasm;cytoskeleton;cytosol;membrane	protein binding	Pf12348	9793	ENSG00000175216.14	CKAP5	11			0	1.072	1.121	0.956	121.8	113.6	127.4
P28331	NADH-ubiquinone oxidoreductase 75 kDa subunit, mitochondrial OS=Homo sapiens OX=9606 GN=NDUFS1 PE=1 SV=3	0	328.221	56	34	115	34	1	727	79.4	6.23	366.81	34	cell organization and biogenesis;metabolic process;transport	membrane;mitochondrion;organelle lumen	catalytic activity;metal ion binding;protein binding	Pf00111, Pf00384, Pf09326, Pf10588, Pf13510	4719	ENSG00000283447.1; ENSG00000023228.13	NDUFS1	2; CHR_HSCHR2_6_CTG7_2	Huntington's disease; Parkinson's disease; Alzheimer's disease; Oxidative phosphorylation; Non-alcoholic fatty liver disease (NAFLD); Metabolic pathways	Oxidative phosphorylation; Electron Transport Chain	0	0.772	0.786	0.982	97.2	125.9	99
P06396	Gelsolin OS=Homo sapiens OX=9606 GN=GSN PE=1 SV=1	0	322.656	43	34	164	34	1	782	85.6	6.28	497.21	34	cell death;cell organization and biogenesis;metabolic process;regulation of biological process;response to stimulus;transport	cytoplasm;cytoskeleton;cytosol;extracellular;membrane;nucleus;organelle lumen	metal ion binding;protein binding	Pf00626	2934	ENSG00000148180.19	GSN	9	Viral carcinogenesis; Regulation of actin cytoskeleton; Fc gamma R-mediated phagocytosis	Senescence and Autophagy in Cancer; Regulation of Actin Cytoskeleton	0	0.875	0.821	1.066	120.2	137.3	112.7
P22314	Ubiquitin-like modifier-activating enzyme 1 OS=Homo sapiens OX=9606 GN=UBA1 PE=1 SV=3	0	312.321	37	34	93	34	1	1058	117.8	5.76	294.1	34	metabolic process;response to stimulus	cytoplasm;cytosol;membrane;mitochondrion;nucleus	catalytic activity;nucleotide binding;protein binding;RNA binding	Pf00899, Pf02134, Pf09358, Pf10585	7317	ENSG00000130985.16	UBA1	X	Ubiquitin mediated proteolysis; Parkinson's disease	Parkin-Ubiquitin Proteasomal System pathway; Parkinsons Disease Pathway; Proteasome Degradation	0	1.462	1.022	1.43	158.4	108.3	110.7
P12956	X-ray repair cross-complementing protein 6 OS=Homo sapiens OX=9606 GN=XRCC6 PE=1 SV=2	0	270.895	54	34	122	34	1	609	69.8	6.64	352.73	34	cell organization and biogenesis;defense response;metabolic process;regulation of biological process;response to stimulus;transport	chromosome;cytoplasm;cytosol;extracellular;membrane;nucleus;organelle lumen	catalytic activity;DNA binding;nucleotide binding;protein binding;RNA binding	Pf02037, Pf02735, Pf03730, Pf03731	2547	ENSG00000196419.12	XRCC6	22	Non-homologous end-joining	Non-homologous end joining	0	1.335	0.978	1.365	144.4	108.2	105.8
P35556	Fibrillin-2 OS=Homo sapiens OX=9606 GN=FBN2 PE=1 SV=3	0	198.696	17	39	76	34	1	2912	314.6	4.86	165.72	39	cell organization and biogenesis;regulation of biological process	extracellular	metal ion binding;protein binding;structural molecule activity	Pf00683, Pf07645, Pf12662, Pf12947, Pf14670	2201	ENSG00000138829.11	FBN2	5		Hypothesized Pathways in Pathogenesis of Cardiovascular Disease	1	0.914	1.241	0.736	73.4	80.3	99.6
Q9NQT8	Kinesin-like protein KIF13B OS=Homo sapiens OX=9606 GN=KIF13B PE=1 SV=2	0	189.336	23	42	59	34	1	1826	202.7	5.88	153.36	42	cellular component movement;regulation of biological process;response to stimulus;transport	cytoplasm;cytoskeleton;cytosol	catalytic activity;motor activity;nucleotide binding;protein binding	Pf00225, Pf00498, Pf01302, Pf12423, Pf12473	23303	ENSG00000197892.12	KIF13B	8			7	1.235	0.889	1.389	144.1	116.7	103.7
P31948	Stress-induced-phosphoprotein 1 OS=Homo sapiens OX=9606 GN=STIP1 PE=1 SV=1	0	184.37	54	34	72	34	1	543	62.6	6.8	201.5	34	response to stimulus	cytoplasm;cytosol;Golgi;nucleus	protein binding;RNA binding	Pf00515, Pf12895, Pf13414, Pf13424, Pf13432	10963	ENSG00000168439.16	STIP1	11	Prion diseases		0	1.553	0.927	1.675	176.2	113.4	105.2
P46459	Vesicle-fusing ATPase OS=Homo sapiens OX=9606 GN=NSF PE=1 SV=3	0	179.839	44	35	71	34	1	744	82.5	6.95	195.12	35	cell organization and biogenesis;metabolic process;regulation of biological process;response to stimulus;transport	cytoplasm;cytosol;membrane	catalytic activity;metal ion binding;nucleotide binding;protein binding;RNA binding	Pf00004, Pf00910, Pf01078, Pf02359, Pf02933, Pf05272, Pf05496, Pf06068, Pf07724, Pf07728, Pf13173, Pf13191, Pf13207, Pf13401	4905	ENSG00000073969.18; ENSG00000278174.3; ENSG00000276262.2	NSF	17; CHR_HSCHR17_1_CTG5; CHR_HSCHR17_2_CTG5	Vasopressin-regulated water reabsorption; GABAergic synapse; Synaptic vesicle cycle	Brain-Derived Neurotrophic Factor (BDNF) signaling pathway; Synaptic Vesicle Pathway	1	1.337	1.004	1.332	132.4	99	99.5
P52948	Nuclear pore complex protein Nup98-Nup96 OS=Homo sapiens OX=9606 GN=NUP98 PE=1 SV=4	0	179.305	21	34	57	34	1	1817	197.5	6.4	155.54	34	cell organization and biogenesis;metabolic process;regulation of biological process;transport	chromosome;cytosol;membrane;nucleus	catalytic activity;protein binding;RNA binding;structural molecule activity;transporter activity	Pf04096, Pf12110, Pf13634	4928	ENSG00000110713.15	NUP98	11	RNA transport; Influenza A		0	1.003	1.335	0.751	52.1	51.9	69.3
P29144	Tripeptidyl-peptidase 2 OS=Homo sapiens OX=9606 GN=TPP2 PE=1 SV=4	0	159.568	33	34	53	34	1	1249	138.3	6.32	130.01	34	metabolic process	cytoplasm;cytosol;nucleus	catalytic activity;protein binding	Pf00082, Pf12580, Pf13739	7174	ENSG00000134900.11	TPP2	13			0	1.049	0.939	1.117	131.5	125.4	117.7
P16615	Sarcoplasmic/endoplasmic reticulum calcium ATPase 2 OS=Homo sapiens OX=9606 GN=ATP2A2 PE=1 SV=1	0	381.878	42	41	149	33	1	1042	114.7	5.34	429.83	41	cell organization and biogenesis;cellular homeostasis;regulation of biological process;response to stimulus;transport	endoplasmic reticulum;membrane	catalytic activity;metal ion binding;nucleotide binding;protein binding;transporter activity	Pf00122, Pf00689, Pf00690, Pf00702, Pf08282, Pf12710, Pf13246	488	ENSG00000174437.16	ATP2A2	12	Arrhythmogenic right ventricular cardiomyopathy (ARVC); Dilated cardiomyopathy; cGMP-PKG signaling pathway; Thyroid hormone signaling pathway; Adrenergic signaling in cardiomyocytes; Pancreatic secretion; Alzheimer's disease; Cardiac muscle contraction; cAMP signaling pathway; Calcium signaling pathway; Hypertrophic cardiomyopathy (HCM)	Alzheimers Disease; Calcium Regulation in the Cardiac Cell; Endothelin Pathways; Arrhythmogenic Right Ventricular Cardiomyopathy; Myometrial Relaxation and Contraction Pathways	10	0.855	1.318	0.649	90.3	105.6	139.1
P14618	Pyruvate kinase PKM OS=Homo sapiens OX=9606 GN=PKM PE=1 SV=4	0	381.801	62	33	171	33	1	531	57.9	7.84	538	33	cell death;cell organization and biogenesis;metabolic process;response to stimulus;transport	cytoplasm;cytosol;extracellular;mitochondrion;nucleus;organelle lumen	catalytic activity;metal ion binding;nucleotide binding;protein binding;RNA binding	Pf00224, Pf02887	5315	ENSG00000067225.17	PKM	15	Viral carcinogenesis; Central carbon metabolism in cancer; Carbon metabolism; Purine metabolism; Pyruvate metabolism; Type II diabetes mellitus; Glucagon signaling pathway; Glycolysis / Gluconeogenesis; Biosynthesis of amino acids; Metabolic pathways	Amino Acid metabolism; Glycolysis and Gluconeogenesis; Photodynamic therapy-induced HIF-1 survival signaling	0	1.536	1.001	1.534	170.5	111	111.1
Q15063	Periostin OS=Homo sapiens OX=9606 GN=POSTN PE=1 SV=2	0	355.691	49	33	129	33	1	836	93.3	7.53	403.12	33	cell communication;cell growth;cell organization and biogenesis;regulation of biological process;response to stimulus	cytoplasm;extracellular;Golgi	metal ion binding;protein binding	Pf02469, Pf07546	10631	ENSG00000133110.14	POSTN	13		Hypothesized Pathways in Pathogenesis of Cardiovascular Disease; Amplification and Expansion of Oncogenic Pathways as Metastatic Traits	0	0.631	0.67	0.94	117.3	186	124.7
P01833	Polymeric immunoglobulin receptor OS=Homo sapiens OX=9606 GN=PIGR PE=1 SV=4	0	352.241	48	33	189	33	1	764	83.2	5.74	538.66	33	cell organization and biogenesis;regulation of biological process;response to stimulus;transport	extracellular;membrane	receptor activity;signal transducer activity		5284	ENSG00000162896.5	PIGR	1	Intestinal immune network for IgA production		0	1.232	0.82	1.502	123.7	100.4	82.3
P09327	Villin-1 OS=Homo sapiens OX=9606 GN=VIL1 PE=1 SV=4	0	314.841	46	33	153	33	1	827	92.6	6.39	453.15	33	cell death;cell differentiation;cell organization and biogenesis;cellular component movement;regulation of biological process;response to stimulus;transport	cytoplasm;cytoskeleton;membrane	enzyme regulator activity;metal ion binding;protein binding	Pf00626, Pf02209	7429	ENSG00000127831.10	VIL1	2		Regulation of Actin Cytoskeleton	0	1.181	1.137	1.038	69.5	58.8	66.9
P26038	Moesin OS=Homo sapiens OX=9606 GN=MSN PE=1 SV=3	0	311.611	63	45	135	33	1	577	67.8	6.4	351.91	45	cell differentiation;cell organization and biogenesis;cell proliferation;cellular component movement;regulation of biological process;response to stimulus	cell surface;cytoplasm;cytoskeleton;cytosol;membrane;nucleus	protein binding;RNA binding;structural molecule activity	Pf00373, Pf00769, Pf09379, Pf09380	4478	ENSG00000147065.16	MSN	X	Proteoglycans in cancer; Regulation of actin cytoskeleton; Leukocyte transendothelial migration; Measles	AGE/RAGE pathway; Glial Cell Differentiation; Regulation of Actin Cytoskeleton	12	1.119	0.914	1.225	150.9	134.8	123.2
Q99959	Plakophilin-2 OS=Homo sapiens OX=9606 GN=PKP2 PE=1 SV=2	0	256.011	42	34	116	33	1	881	97.4	9.33	316.2	34	cell communication;cell death;cell organization and biogenesis;regulation of biological process	cytoskeleton;membrane;nucleus	protein binding;structural molecule activity		5318	ENSG00000057294.14	PKP2	12	Arrhythmogenic right ventricular cardiomyopathy (ARVC)	Arrhythmogenic Right Ventricular Cardiomyopathy	1	0.882	1.002	0.88	102.9	116.7	116.9
P27824	Calnexin OS=Homo sapiens OX=9606 GN=CANX PE=1 SV=2	0	243.801	43	33	138	33	1	592	67.5	4.6	381.13	33	metabolic process;regulation of biological process;response to stimulus;transport	cytoplasm;endoplasmic reticulum;membrane;organelle lumen;ribosome	metal ion binding;protein binding;RNA binding	Pf00262	821	ENSG00000127022.14; ENSG00000283777.1	CANX	5; CHR_HG30_PATCH	Protein processing in endoplasmic reticulum; HTLV-I infection; Phagosome; Thyroid hormone synthesis; Antigen processing and presentation		0	0.785	1.23	0.638	77.6	98.9	121.6
P43243	Matrin-3 OS=Homo sapiens OX=9606 GN=MATR3 PE=1 SV=2	0	215.02	40	33	77	33	1	847	94.6	6.25	211.1	33	defense response;regulation of biological process;response to stimulus	membrane;nucleus	metal ion binding;protein binding;RNA binding;structural molecule activity	Pf00076, Pf13893, Pf14259	9782	ENSG00000015479.18; ENSG00000280987.4	MATR3	5			0	1.277	1.487	0.859	114.2	89.4	132.9
P26640	Valine--tRNA ligase OS=Homo sapiens OX=9606 GN=VARS PE=1 SV=4	0	197.295	29	33	65	33	1	1264	140.4	7.59	194.96	33	metabolic process;regulation of biological process	cytoplasm;cytosol;mitochondrion	catalytic activity;nucleotide binding;protein binding	Pf00043, Pf00133, Pf08264, Pf09334, Pf13603	7407; 57176	ENSG00000096171.14; ENSG00000204394.12; ENSG00000226589.9	VARS; VARS2	6; CHR_HSCHR6_MHC_DBB_CTG1; CHR_HSCHR6_MHC_COX_CTG1	Aminoacyl-tRNA biosynthesis	Amino Acid metabolism	0	1.145	1.091	1.049	123.6	108	117.8
Q9Y4W6	AFG3-like protein 2 OS=Homo sapiens OX=9606 GN=AFG3L2 PE=1 SV=2	0	192.821	45	34	81	33	1	797	88.5	8.66	204.1	34	cell organization and biogenesis;cellular homeostasis;metabolic process;regulation of biological process;response to stimulus;transport	membrane;mitochondrion	catalytic activity;metal ion binding;nucleotide binding;protein binding	Pf00004, Pf01078, Pf01434, Pf05496, Pf06068, Pf06480, Pf07724, Pf07728, Pf13191, Pf13401	10939	ENSG00000141385.9	AFG3L2	18			1	0.776	0.955	0.813	82	105.6	100.9
P41252	Isoleucine--tRNA ligase, cytoplasmic OS=Homo sapiens OX=9606 GN=IARS PE=1 SV=2	0	189.084	30	33	65	33	1	1262	144.4	6.15	172.67	33	cell differentiation;metabolic process;regulation of biological process	cytoplasm;cytosol;membrane	catalytic activity;nucleotide binding;protein binding;RNA binding	Pf00133, Pf01406, Pf08264, Pf09334	3376	ENSG00000196305.17	IARS	9	Aminoacyl-tRNA biosynthesis	Amino Acid metabolism	0	1.141	1.171	0.975	118.1	103.6	121.2
Q9P2J5	Leucine--tRNA ligase, cytoplasmic OS=Homo sapiens OX=9606 GN=LARS PE=1 SV=2	0	187.308	32	33	60	33	1	1176	134.4	7.3	167.1	33	cell communication;cell organization and biogenesis;metabolic process;regulation of biological process;response to stimulus;transport	cytoplasm;cytosol;endoplasmic reticulum;vacuole	catalytic activity;enzyme regulator activity;nucleotide binding;protein binding	Pf00133, Pf01406, Pf08264, Pf09334	51520	ENSG00000133706.17	LARS	5	Aminoacyl-tRNA biosynthesis		0	1.135	1.089	1.042	115.8	102	111.1
Q9UDY2	Tight junction protein ZO-2 OS=Homo sapiens OX=9606 GN=TJP2 PE=1 SV=2	0	159.788	32	33	49	33	1	1190	133.9	7.4	147.3	33	metabolic process;regulation of biological process;response to stimulus;transport	cytosol;membrane;nucleus	catalytic activity;protein binding	Pf00595, Pf00625, Pf07653, Pf13180	9414	ENSG00000119139.17	TJP2	9	Tight junction; Vibrio cholerae infection		0	1.322	1.241	1.065	128.1	96.8	120.2
Q07157	Tight junction protein ZO-1 OS=Homo sapiens OX=9606 GN=TJP1 PE=1 SV=3	0	157.151	24	33	49	33	1	1748	195.3	6.7	122.63	33	cell communication;cell organization and biogenesis;regulation of biological process;response to stimulus	cytoplasm;cytosol;membrane	protein binding	Pf00018, Pf00595, Pf00625, Pf00791, Pf07653, Pf13180	7082	ENSG00000104067.16	TJP1	15	Tight junction; Gap junction; Salmonella infection; Adherens junction; Vibrio cholerae infection; Epithelial cell signaling in Helicobacter pylori infection		0	1.11	1.184	0.938	118.8	107	126.7
O75165	DnaJ homolog subfamily C member 13 OS=Homo sapiens OX=9606 GN=DNAJC13 PE=1 SV=5	0	142.783	17	33	45	33	1	2243	254.3	6.74	105.75	33	cell differentiation;cell organization and biogenesis;regulation of biological process;transport	cytosol;endosome;membrane	protein binding	Pf00226, Pf14237	23317	ENSG00000138246.15	DNAJC13	3			0	0.85	1.105	0.769	101.3	119.2	131.7
Q00839	Heterogeneous nuclear ribonucleoprotein U OS=Homo sapiens OX=9606 GN=HNRNPU PE=1 SV=6	0	283.317	42	32	149	32	1	825	90.5	6	397.78	32	cell differentiation;metabolic process;regulation of biological process;response to stimulus	cell surface;chromosome;cytoplasm;membrane;nucleus;spliceosomal complex	DNA binding;nucleotide binding;protein binding;RNA binding	Pf00622, Pf13671	3192	ENSG00000153187.18	HNRNPU	1	Spliceosome	mRNA Processing	0	1.531	1.279	1.197	138.1	90.2	115.4
P11216	Glycogen phosphorylase, brain form OS=Homo sapiens OX=9606 GN=PYGB PE=1 SV=5	0	282.639	51	41	107	32	1	843	96.6	6.86	295.92	41	metabolic process;transport	cytoplasm;extracellular;membrane;organelle lumen	catalytic activity;protein binding	Pf00343	5834	ENSG00000100994.11	PYGB	20	Insulin signaling pathway; Glucagon signaling pathway; Starch and sucrose metabolism; Metabolic pathways; Insulin resistance	Glycogen Metabolism	9	1.001	0.855	1.172	40	40	34.2
P51659	Peroxisomal multifunctional enzyme type 2 OS=Homo sapiens OX=9606 GN=HSD17B4 PE=1 SV=3	0	268.731	48	32	97	32	1	736	79.6	8.84	301.11	32	cell differentiation;metabolic process	membrane;mitochondrion;organelle lumen	catalytic activity;protein binding	Pf00106, Pf01575, Pf02036, Pf08659, Pf13452, Pf13561, Pf14864	3295	ENSG00000133835.14	HSD17B4	5	Peroxisome; Metabolic pathways; Primary bile acid biosynthesis	Steroid Biosynthesis	0	1.54	1.128	1.366	124.3	80.7	91
P04843	Dolichyl-diphosphooligosaccharide--protein glycosyltransferase subunit 1 OS=Homo sapiens OX=9606 GN=RPN1 PE=1 SV=1	0	248.485	53	32	143	32	1	607	68.5	6.38	447.5	32	metabolic process	cytosol;endoplasmic reticulum;membrane	catalytic activity;protein binding;RNA binding	Pf04597	6184	ENSG00000163902.11	RPN1	3	N-Glycan biosynthesis; Protein processing in endoplasmic reticulum; Metabolic pathways	Proteasome Degradation	0	0.791	1.229	0.644	86	108.7	133.6
Q92499	ATP-dependent RNA helicase DDX1 OS=Homo sapiens OX=9606 GN=DDX1 PE=1 SV=2	0	232.82	49	32	80	32	1	740	82.4	7.23	229.6	32	cell organization and biogenesis;development;metabolic process;regulation of biological process;response to stimulus	cytoplasm;cytosol;membrane;nucleus	catalytic activity;DNA binding;nucleotide binding;protein binding;RNA binding	Pf00270, Pf00271, Pf00622	1653	ENSG00000079785.14	DDX1	2		mRNA Processing; DDX1 as a regulatory component of the Drosha microprocessor	0	1.309	1.075	1.218	135.3	103.3	111
P19367	Hexokinase-1 OS=Homo sapiens OX=9606 GN=HK1 PE=1 SV=3	0	210.427	39	35	69	32	1	917	102.4	6.8	201.52	35	cellular homeostasis;metabolic process;regulation of biological process	cytosol;membrane;mitochondrion	catalytic activity;nucleotide binding;protein binding	Pf00349, Pf03727	3098	ENSG00000156515.21	HK1	10	Insulin signaling pathway; HIF-1 signaling pathway; Central carbon metabolism in cancer; Carbon metabolism; Galactose metabolism; Type II diabetes mellitus; Neomycin, kanamycin and gentamicin biosynthesis; Starch and sucrose metabolism; Fructose and mannose metabolism; Glycolysis / Gluconeogenesis; Carbohydrate digestion and absorption; Amino sugar and nucleotide sugar metabolism; Metabolic pathw…	Glucuronidation; Photodynamic therapy-induced HIF-1 survival signaling; Glycolysis and Gluconeogenesis; Cori Cycle	3	1.207	1.005	1.2	117.3	97.2	97.7
Q9BSJ8	Extended synaptotagmin-1 OS=Homo sapiens OX=9606 GN=ESYT1 PE=1 SV=1	0	198.409	31	32	59	32	1	1104	122.8	5.83	174.86	32	metabolic process;transport	endoplasmic reticulum;membrane	metal ion binding;protein binding	Pf00168	23344	ENSG00000139641.12	ESYT1	12			0	0.697	1.272	0.548	69.8	100.3	127.5
Q9HC84	Mucin-5B OS=Homo sapiens OX=9606 GN=MUC5B PE=1 SV=3	0	187.618	12	35	71	32	1	5762	596	6.64	176.9	35	metabolic process;regulation of biological process;response to stimulus	extracellular;membrane;organelle lumen	protein binding	Pf00007, Pf00093, Pf00094, Pf01826, Pf08742, Pf13330	727897	ENSG00000117983.17	MUC5B	11	Salivary secretion	Lung fibrosis	0	0.815	0.8	1.018	97.6	119.8	95.9
Q15029	116 kDa U5 small nuclear ribonucleoprotein component OS=Homo sapiens OX=9606 GN=EFTUD2 PE=1 SV=1	0	183.14	44	33	59	32	1	972	109.4	5	170.25	33	cell organization and biogenesis;metabolic process;response to stimulus	cytosol;membrane;nucleus;spliceosomal complex	catalytic activity;nucleotide binding;protein binding;RNA binding	Pf00009, Pf00679, Pf03144, Pf03764, Pf14492	9343	ENSG00000108883.12	EFTUD2	17	Spliceosome	mRNA Processing	0	1.192	1.231	0.968	118.7	99.6	122.7
P98088	Mucin-5AC OS=Homo sapiens OX=9606 GN=MUC5AC PE=1 SV=4	0	161.065	11	35	62	32	1	5654	585.2	7.02	155.49	35	metabolic process;regulation of biological process;response to stimulus	cytoplasm;extracellular;membrane;organelle lumen	protein binding;structural molecule activity	Pf00094, Pf01826, Pf08742, Pf13330	4586	ENSG00000283158.1; ENSG00000215182.8	MUC5AC	11; CHR_HG107_PATCH			1	1.184	1.207	0.981	65.2	55.1	66.5
Q16531	DNA damage-binding protein 1 OS=Homo sapiens OX=9606 GN=DDB1 PE=1 SV=1	0	141.643	28	32	54	32	1	1140	126.9	5.26	148.42	32	cell organization and biogenesis;metabolic process;regulation of biological process;response to stimulus	cytoplasm;nucleus	DNA binding;protein binding	Pf03178, Pf10433	1642	ENSG00000167986.13	DDB1	11	Viral carcinogenesis; Hepatitis B; Ubiquitin mediated proteolysis; Nucleotide excision repair		0	1.118	1.11	1.007	91.6	82	91
P35221	Catenin alpha-1 OS=Homo sapiens OX=9606 GN=CTNNA1 PE=1 SV=1	0	433.943	58	43	153	31	1	906	100	6.29	456.61	43	cell organization and biogenesis;regulation of biological process;response to stimulus	cytoplasm;cytoskeleton;cytosol;Golgi;membrane	protein binding;RNA binding;structural molecule activity	Pf01044	1495	ENSG00000044115.20	CTNNA1	5	Arrhythmogenic right ventricular cardiomyopathy (ARVC); Tight junction; Hippo signaling pathway; Endometrial cancer; Pathways in cancer; Adherens junction; Leukocyte transendothelial migration; Bacterial invasion of epithelial cells	VEGFA-VEGFR2 Signaling Pathway; Arrhythmogenic Right Ventricular Cardiomyopathy; Apoptosis-related network due to altered Notch3 in ovarian cancer; White fat cell differentiation	13	0.968	1.081	0.896	104.5	108	116.7
Q12864	Cadherin-17 OS=Homo sapiens OX=9606 GN=CDH17 PE=2 SV=3	0	297.16	44	31	156	31	1	832	92.2	5.14	476.12	31	cell differentiation;cell organization and biogenesis;regulation of biological process;response to stimulus;transport	cell surface;membrane;nucleus	metal ion binding;protein binding;transporter activity	Pf00028	1015	ENSG00000079112.9	CDH17	8			0	0.94	1.007	0.934	103.9	110.6	111.3
P50990	T-complex protein 1 subunit theta OS=Homo sapiens OX=9606 GN=CCT8 PE=1 SV=4	0	274.04	61	31	111	31	1	548	59.6	5.6	326.35	31	cell organization and biogenesis;metabolic process;regulation of biological process;transport	cytoplasm;cytoskeleton;cytosol;extracellular;organelle lumen	catalytic activity;nucleotide binding;protein binding	Pf00118	10694	ENSG00000156261.12	CCT8	21			0	1.282	0.989	1.296	142.8	111.4	110.2
P13010	X-ray repair cross-complementing protein 5 OS=Homo sapiens OX=9606 GN=XRCC5 PE=1 SV=3	0	259.294	50	31	90	31	1	732	82.7	5.81	259.09	31	cell differentiation;cell organization and biogenesis;cell proliferation;defense response;metabolic process;regulation of biological process;response to stimulus;transport	chromosome;cytoplasm;cytosol;extracellular;membrane;nucleus;organelle lumen	catalytic activity;DNA binding;enzyme regulator activity;nucleotide binding;protein binding;RNA binding	Pf02735, Pf03730, Pf03731, Pf08785	7520	ENSG00000079246.15	XRCC5	2	Non-homologous end-joining	Non-homologous end joining	0	1.306	0.971	1.345	142.4	109	105.8
Q14112	Nidogen-2 OS=Homo sapiens OX=9606 GN=NID2 PE=1 SV=3	0	229.183	28	32	79	31	1	1375	151.2	5.29	220.91	32	cell organization and biogenesis	cell surface;extracellular;membrane	metal ion binding;protein binding	Pf00058, Pf00086, Pf06119, Pf06247, Pf07474, Pf07645, Pf08450, Pf12662, Pf12947, Pf14670	22795	ENSG00000087303.17	NID2	14			0	0.591	0.893	0.662	94	158.9	142
P43304	Glycerol-3-phosphate dehydrogenase, mitochondrial OS=Homo sapiens OX=9606 GN=GPD2 PE=1 SV=3	0	228.668	49	31	78	31	1	727	80.8	7.69	227.88	31	metabolic process;transport	membrane;mitochondrion	catalytic activity;metal ion binding	Pf00036, Pf00890, Pf01266, Pf03486, Pf07992, Pf12831, Pf13499	2820	ENSG00000115159.15	GPD2	2	Glycerophospholipid metabolism	Fatty Acid Beta Oxidation	0	0.952	1.116	0.854	60.8	63.8	71.2
Q1KMD3	Heterogeneous nuclear ribonucleoprotein U-like protein 2 OS=Homo sapiens OX=9606 GN=HNRNPUL2 PE=1 SV=1	0	223.829	46	31	99	31	1	747	85.1	4.91	264.15	31		membrane;nucleus	protein binding;RNA binding	Pf00622, Pf02037, Pf08433, Pf13671	221092	ENSG00000214753.2	HNRNPUL2	11			0	1.305	1.203	1.084	127	97.3	117.1
P02788	Lactotransferrin OS=Homo sapiens OX=9606 GN=LTF PE=1 SV=6	0	210.253	49	31	69	31	1	710	78.1	8.12	185.37	31	cellular homeostasis;defense response;metabolic process;regulation of biological process;response to stimulus;transport	cell surface;cytoplasm;extracellular;nucleus;organelle lumen	catalytic activity;DNA binding;enzyme regulator activity;metal ion binding;protein binding	Pf00405	4057	ENSG00000012223.12	LTF	3			0	1.297	2.394	0.542	106.7	82.3	196.9
Q16363	Laminin subunit alpha-4 OS=Homo sapiens OX=9606 GN=LAMA4 PE=1 SV=4	0	207.519	21	31	53	31	1	1823	202.4	6.28	163.99	31	cell organization and biogenesis;regulation of biological process;transport	cytoskeleton;extracellular;membrane	catalytic activity;motor activity;protein binding;structural molecule activity	Pf00053, Pf00054, Pf00529, Pf01576, Pf02210, Pf03302, Pf05483, Pf06008, Pf06009, Pf06160, Pf07888, Pf10174, Pf12128, Pf13385, Pf13868, Pf14662	3910		LAMA4	6	Amoebiasis; Pathways in cancer; Toxoplasmosis; Focal adhesion; Small cell lung cancer; ECM-receptor interaction; African trypanosomiasis; PI3K-Akt signaling pathway	Focal Adhesion-PI3K-Akt-mTOR-signaling pathway; Focal Adhesion; miRNA targets in ECM and membrane receptors	0	0.461	0.796	0.579	84.7	183.9	146.4
Q14BN4	Sarcolemmal membrane-associated protein OS=Homo sapiens OX=9606 GN=SLMAP PE=1 SV=1	0	188.599	36	31	56	31	1	828	95.1	5.47	162.22	31	cell organization and biogenesis;metabolic process;regulation of biological process;transport	cytoplasm;cytoskeleton;endoplasmic reticulum;membrane	protein binding;transporter activity	Pf00498, Pf01496, Pf01920, Pf02463, Pf03961, Pf04111, Pf05262, Pf05483, Pf05701, Pf07888, Pf12128, Pf13166, Pf13514	7871	ENSG00000163681.14	SLMAP	3			0	0.392	0.668	0.587	80.3	204.9	136.9
P54136	Arginine--tRNA ligase, cytoplasmic OS=Homo sapiens OX=9606 GN=RARS PE=1 SV=2	0	188.031	43	31	66	31	1	660	75.3	6.68	186.07	31	metabolic process	cytoplasm;cytosol;membrane;mitochondrion;nucleus	catalytic activity;nucleotide binding;protein binding;RNA binding	Pf00750, Pf03485, Pf05746	5917	ENSG00000113643.8	RARS	5	Aminoacyl-tRNA biosynthesis	Amino Acid metabolism	0	1.129	1.056	1.069	122.9	108.9	114.9
P55265	Double-stranded RNA-specific adenosine deaminase OS=Homo sapiens OX=9606 GN=ADAR PE=1 SV=4	0	165.404	25	31	55	31	1	1226	136	8.65	149.56	31	cell differentiation;cell organization and biogenesis;defense response;metabolic process;regulation of biological process;response to stimulus;transport	cytoplasm;membrane;nucleus;spliceosomal complex	catalytic activity;DNA binding;metal ion binding;protein binding;RNA binding	Pf00035, Pf02137, Pf02295	103	ENSG00000160710.15	ADAR	1	Cytosolic DNA-sensing pathway; Measles; Influenza A		0	1.096	1.432	0.765	103.7	94.6	135.5
Q9H2G2	STE20-like serine/threonine-protein kinase OS=Homo sapiens OX=9606 GN=SLK PE=1 SV=1	0	155.164	31	33	43	31	1	1235	142.6	5.15	120.2	33	cell death;cell organization and biogenesis;metabolic process;regulation of biological process;response to stimulus	cytoplasm	catalytic activity;nucleotide binding;protein binding	Pf00069, Pf07714, Pf12474, Pf14531	9748	ENSG00000065613.13	SLK	10	Oocyte meiosis		1	1.176	0.961	1.223	140.9	119.9	115.2
O14974	Protein phosphatase 1 regulatory subunit 12A OS=Homo sapiens OX=9606 GN=PPP1R12A PE=1 SV=1	0	151.116	31	32	53	31	1	1030	115.2	5.4	133.14	32	cell organization and biogenesis;metabolic process;regulation of biological process;response to stimulus	chromosome;cytoplasm;cytoskeleton;cytosol	enzyme regulator activity;protein binding;signal transducer activity	Pf00023, Pf03961, Pf12796, Pf13606, Pf13637, Pf13857	4659	ENSG00000058272.16	PPP1R12A	12	Vascular smooth muscle contraction; cGMP-PKG signaling pathway; Oxytocin signaling pathway; Focal adhesion; Proteoglycans in cancer; Regulation of actin cytoskeleton; cAMP signaling pathway; Platelet activation	Regulation of Actin Cytoskeleton; Focal Adhesion	1	0.836	0.869	0.962	122.8	146.9	127.6
Q12888	TP53-binding protein 1 OS=Homo sapiens OX=9606 GN=TP53BP1 PE=1 SV=2	0	150.997	24	31	49	31	1	1972	213.4	4.7	106.92	31	cell organization and biogenesis;metabolic process;regulation of biological process;response to stimulus	chromosome;cytoplasm;nucleus	DNA binding;protein binding	Pf09038, Pf15057	7158	ENSG00000067369.13	TP53BP1	15	NOD-like receptor signaling pathway	ATM Signaling Network in Development and Disease; ATM Signaling Pathway	0	0.996	1.107	0.899	108.6	109.1	120.8
Q9BZF9	Uveal autoantigen with coiled-coil domains and ankyrin repeats OS=Homo sapiens OX=9606 GN=UACA PE=1 SV=2	0	125.603	22	31	39	31	1	1416	162.4	7.03	98.02	31	metabolic process;regulation of biological process;response to stimulus	cytoplasm;cytoskeleton;cytosol;extracellular;nucleus	protein binding	Pf00023, Pf04111, Pf07888, Pf09726, Pf10174, Pf12128, Pf12796, Pf13606, Pf13637, Pf13857	55075	ENSG00000137831.14	UACA	15			0	1.054	1.084	0.973	114.4	108.6	117.6
P35222	Catenin beta-1 OS=Homo sapiens OX=9606 GN=CTNNB1 PE=1 SV=1	0	306.42	53	36	134	30	1	781	85.4	5.86	381.66	36	cell communication;cell differentiation;cell growth;cell organization and biogenesis;cell proliferation;cellular component movement;metabolic process;regulation of biological process;response to stimulus;transport	cytoplasm;cytoskeleton;cytosol;membrane;nucleus	DNA binding;protein binding;signal transducer activity	Pf00514	1499	ENSG00000168036.16	CTNNB1	3	Arrhythmogenic right ventricular cardiomyopathy (ARVC); Tight junction; Pathogenic Escherichia coli infection; Hippo signaling pathway; Rap1 signaling pathway; Endometrial cancer; Breast cancer; Colorectal cancer; Pathways in cancer; Prostate cancer; Thyroid hormone signaling pathway; HTLV-I infection; Melanogenesis; Wnt signaling pathway; Focal adhesion; Proteoglycans in cancer; Adherens junctio…	Wnt Signaling Pathway Netpath; Sudden Infant Death Syndrome (SIDS) Susceptibility Pathways; Adipogenesis; Extracellular vesicle-mediated signaling in recipient cells; Gastric cancer network 2; Role of Osx and miRNAs in tooth development; Pathogenic Escherichia coli infection; Wnt Signaling in Kidney Disease; TNF related weak inducer of apoptosis (TWEAK) Signaling Pathway; Association Between Phys…	7	1.067	1.161	0.92	93.1	87.2	101.2
P21980	Protein-glutamine gamma-glutamyltransferase 2 OS=Homo sapiens OX=9606 GN=TGM2 PE=1 SV=2	0	244.609	45	30	116	30	1	687	77.3	5.22	344.37	30	cell organization and biogenesis;cellular homeostasis;metabolic process;regulation of biological process;response to stimulus;transport	cytoplasm;cytosol;endoplasmic reticulum;membrane;mitochondrion	catalytic activity;metal ion binding;nucleotide binding;protein binding	Pf00868, Pf00927, Pf01841	7052	ENSG00000198959.11	TGM2	20	Huntington's disease		0	0.511	0.977	0.523	82.8	162.1	158.3
Q9Y678	Coatomer subunit gamma-1 OS=Homo sapiens OX=9606 GN=COPG1 PE=1 SV=1	0	230.497	46	34	82	30	1	874	97.7	5.47	224.87	34	cellular component movement;transport	cytoplasm;cytosol;Golgi;membrane	protein binding;structural molecule activity	Pf01602, Pf08752	22820	ENSG00000181789.14	COPG1	3			3	1.124	1.001	1.123	133.2	118.5	118.6
P49368	T-complex protein 1 subunit gamma OS=Homo sapiens OX=9606 GN=CCT3 PE=1 SV=4	0	216.199	57	30	80	30	1	545	60.5	6.49	218.71	30	cell organization and biogenesis;metabolic process;regulation of biological process;transport	cytoplasm;cytoskeleton;cytosol;membrane	nucleotide binding;protein binding;RNA binding	Pf00118	7203	ENSG00000163468.14	CCT3	1			0	1.272	1.037	1.227	139.2	109.5	113.5
P54886	Delta-1-pyrroline-5-carboxylate synthase OS=Homo sapiens OX=9606 GN=ALDH18A1 PE=1 SV=2	0	209.881	41	30	74	30	1	795	87.2	7.12	207.29	30	metabolic process	cytoplasm;cytosol;membrane;mitochondrion	catalytic activity;nucleotide binding;protein binding;RNA binding	Pf00171, Pf00696	5832	ENSG00000059573.8	ALDH18A1	10	Biosynthesis of amino acids; Metabolic pathways; Arginine and proline metabolism	Amino Acid metabolism; Urea cycle and metabolism of amino groups	0	1.288	1.659	0.776	99.3	77.1	127.9
Q8WVV4	Protein POF1B OS=Homo sapiens OX=9606 GN=POF1B PE=1 SV=3	0	202.894	56	30	99	30	1	589	68	6.32	286.6	30	cell organization and biogenesis		protein binding		79983	ENSG00000124429.17	POF1B	X			0	1.015	1.208	0.84	97.8	96.4	116.4
Q14247	Src substrate cortactin OS=Homo sapiens OX=9606 GN=CTTN PE=1 SV=2	0	196.688	52	30	80	30	1	550	61.5	5.4	216.04	30	cell organization and biogenesis;cellular component movement;regulation of biological process;transport	cytoplasm;cytoskeleton;cytosol;Golgi;membrane	protein binding	Pf00018, Pf02218, Pf07653, Pf14604	2017	ENSG00000085733.15	CTTN	11	Tight junction; Pathogenic Escherichia coli infection; Proteoglycans in cancer; Bacterial invasion of epithelial cells; Shigellosis	Hepatitis C and Hepatocellular Carcinoma; Pathogenic Escherichia coli infection	0	1.885	1.342	1.405	156.2	82.8	111.2
P47897	Glutamine--tRNA ligase OS=Homo sapiens OX=9606 GN=QARS PE=1 SV=1	0	190.281	44	31	70	30	1	775	87.7	7.15	196.95	31	metabolic process;regulation of biological process	cytoplasm;cytosol;organelle lumen	catalytic activity;enzyme regulator activity;nucleotide binding;protein binding	Pf00749, Pf03950, Pf04557, Pf04558	5859	ENSG00000172053.17	QARS	3	Aminoacyl-tRNA biosynthesis; Metabolic pathways		0	1.141	1.056	1.081	124.7	109.3	115.4
P35606	Coatomer subunit beta' OS=Homo sapiens OX=9606 GN=COPB2 PE=1 SV=2	0	190.118	40	30	62	30	1	906	102.4	5.27	176.32	30	transport	cytoplasm;cytosol;Golgi;membrane	protein binding;structural molecule activity	Pf00400, Pf04053	9276	ENSG00000184432.9	COPB2	3			0	1.081	1.009	1.071	129.7	119.9	121.1
Q13435	Splicing factor 3B subunit 2 OS=Homo sapiens OX=9606 GN=SF3B2 PE=1 SV=2	0	188.266	36	30	68	30	1	895	100.2	5.67	178.79	30	metabolic process	nucleus;spliceosomal complex	protein binding;RNA binding	Pf02037, Pf04037, Pf04046	10992	ENSG00000087365.15	SF3B2	11	Spliceosome	mRNA Processing	0	1.3	1.216	1.069	126.5	97.3	118.4
Q9Y446	Plakophilin-3 OS=Homo sapiens OX=9606 GN=PKP3 PE=1 SV=1	0	186.845	40	30	72	30	1	797	87	9.32	200.12	30	cell death;cell organization and biogenesis;regulation of biological process	cytoskeleton;membrane;nucleus	protein binding;RNA binding;translation regulator activity	Pf00514	11187	ENSG00000184363.9	PKP3	11			0	1.293	1.398	0.925	109.4	84.6	118.3
P08575	Receptor-type tyrosine-protein phosphatase C OS=Homo sapiens OX=9606 GN=PTPRC PE=1 SV=3	0	169.937	25	30	67	30	1	1306	147.4	6.15	199.72	30											0	0.769	1.036	0.742	102.2	132.9	137.7
Q7L014	Probable ATP-dependent RNA helicase DDX46 OS=Homo sapiens OX=9606 GN=DDX46 PE=1 SV=2	0	162.772	31	31	46	30	1	1031	117.3	9.29	126.42	31	metabolic process;regulation of biological process	cytoplasm;membrane;nucleus	catalytic activity;nucleotide binding;RNA binding	Pf00270, Pf00271	9879	ENSG00000145833.15	DDX46	5	Spliceosome		1	1.435	1.05	1.368	146	101.7	106.7
P27708	CAD protein OS=Homo sapiens OX=9606 GN=CAD PE=1 SV=3	0	160.177	17	32	55	30	1	2225	242.8	6.46	145.53	32	metabolic process	cytoplasm;cytosol;membrane;nucleus	catalytic activity;metal ion binding;nucleotide binding;protein binding	Pf00117, Pf00185, Pf00289, Pf00988, Pf01979, Pf02142, Pf02222, Pf02729, Pf02786, Pf02787, Pf07478, Pf07722, Pf13147, Pf13535, Pf13594, Pf15632	790	ENSG00000084774.13	CAD	2	Alanine, aspartate and glutamate metabolism; Metabolic pathways; Pyrimidine metabolism	Amino Acid metabolism; Endothelin Pathways	1	1.008	1.292	0.78	66.7	66.2	85.5
Q63ZY3	KN motif and ankyrin repeat domain-containing protein 2 OS=Homo sapiens OX=9606 GN=KANK2 PE=1 SV=1	0	157.848	44	31	68	30	1	851	91.1	5.63	170.31	31	cell death;metabolic process;regulation of biological process	cytoplasm;mitochondrion	protein binding	Pf00023, Pf12075, Pf12796, Pf13606, Pf13637, Pf13857	25959	ENSG00000197256.10	KANK2	19			1	0.505	0.632	0.799	75.1	148.8	94
Q6PIF6	Unconventional myosin-VIIb OS=Homo sapiens OX=9606 GN=MYO7B PE=1 SV=2	0	147.523	15	31	45	30	1	2116	241.4	8.57	113.51	31	cell differentiation	cytoplasm;cytoskeleton	catalytic activity;motor activity;nucleotide binding;protein binding	Pf00018, Pf00063, Pf00373, Pf00612, Pf00784, Pf07653, Pf14604	4648	ENSG00000169994.18	MYO7B	2			0	1.001	0.974	1.028	119.3	119.1	116
P30622	CAP-Gly domain-containing linker protein 1 OS=Homo sapiens OX=9606 GN=CLIP1 PE=1 SV=2	0	126.671	25	33	42	30	1	1438	162.1	5.36	96.23	33	cell differentiation;cell organization and biogenesis;metabolic process;regulation of biological process;transport	chromosome;cytoplasm;cytoskeleton;cytosol;endosome;membrane	catalytic activity;metal ion binding;motor activity;protein binding	Pf01302, Pf01576, Pf02463, Pf04111, Pf05557, Pf05622, Pf05667, Pf05701, Pf06160, Pf07111, Pf10174, Pf12128, Pf13166, Pf15254	6249	ENSG00000130779.19	CLIP1	12	mTOR signaling pathway	Regulation of Microtubule Cytoskeleton	3	1.107	1.088	1.017	130.8	118.2	128.6
Q13228	Methanethiol oxidase OS=Homo sapiens OX=9606 GN=SELENBP1 PE=1 SV=2	0	317.169	67	29	196	29	1	472	52.4	6.37	559.87	29	transport	cytoplasm;cytosol;membrane;nucleus	protein binding	Pf05694, Pf10282	8991	ENSG00000143416.20	SELENBP1	1		Selenium Metabolism and Selenoproteins; IL1 and megakaryocytes in obesity	0	2.887	0.807	3.579	227.4	78.8	63.5
P12110	Collagen alpha-2(VI) chain OS=Homo sapiens OX=9606 GN=COL6A2 PE=1 SV=4	0	314.444	29	29	204	29	1	1019	108.5	6.21	596.55	29	cell organization and biogenesis;metabolic process;response to stimulus	extracellular;membrane;organelle lumen	protein binding	Pf00092, Pf01391, Pf13519	1292	ENSG00000142173.14	COL6A2	21	Protein digestion and absorption; Focal adhesion; ECM-receptor interaction; PI3K-Akt signaling pathway	Focal Adhesion-PI3K-Akt-mTOR-signaling pathway; Focal Adhesion; miRNA targets in ECM and membrane receptors	0	0.422	0.823	0.513	79.1	187.4	154.3
P07355	Annexin A2 OS=Homo sapiens OX=9606 GN=ANXA2 PE=1 SV=2	0	297.128	74	29	315	29	1	339	38.6	7.75	916.17	29	cell organization and biogenesis;metabolic process;regulation of biological process;response to stimulus;transport	cell surface;cytoplasm;cytosol;endoplasmic reticulum;endosome;extracellular;membrane;nucleus;organelle lumen	enzyme regulator activity;metal ion binding;protein binding;RNA binding	Pf00191	302	ENSG00000182718.16	ANXA2	15		Prostaglandin Synthesis and Regulation	0	1.498	0.944	1.587	142.2	94.9	89.6
O95202	Mitochondrial proton/calcium exchanger protein OS=Homo sapiens OX=9606 GN=LETM1 PE=1 SV=1	0	257.361	41	30	90	29	1	739	83.3	6.7	270.24	30	cell organization and biogenesis;cellular homeostasis;transport	membrane;mitochondrion	metal ion binding;protein binding;transporter activity	Pf07766, Pf13833	3954	ENSG00000168924.14	LETM1	4			1	0.861	1.093	0.788	89	103.3	112.9
P13796	Plastin-2 OS=Homo sapiens OX=9606 GN=LCP1 PE=1 SV=6	0	255.543	62	36	93	29	1	627	70.2	5.43	240.43	36	cell organization and biogenesis;cellular component movement;regulation of biological process;response to stimulus	cytoplasm;cytoskeleton;cytosol;membrane	metal ion binding;protein binding	Pf00036, Pf00307, Pf13405, Pf13499	3936	ENSG00000136167.13	LCP1	13			7	1.342	1.106	1.213	160.1	119.3	132
P53618	Coatomer subunit beta OS=Homo sapiens OX=9606 GN=COPB1 PE=1 SV=3	0	219.913	37	29	67	29	1	953	107.1	6.05	185.97	29	transport	cytoplasm;cytosol;Golgi;membrane	protein binding;structural molecule activity	Pf01602, Pf07718, Pf14806	1315	ENSG00000129083.12	COPB1	11			0	1.128	1.07	1.054	129.2	114.5	122.5
P02671	Fibrinogen alpha chain OS=Homo sapiens OX=9606 GN=FGA PE=1 SV=2	0	218.827	36	29	103	29	1	866	94.9	6.01	298.03	29	cell organization and biogenesis;coagulation;defense response;metabolic process;regulation of biological process;response to stimulus;transport	cell surface;extracellular;membrane;organelle lumen	metal ion binding;protein binding;structural molecule activity	Pf00147, Pf02414, Pf08702, Pf12160	2243	ENSG00000171560.14	FGA	4	Complement and coagulation cascades; Platelet activation	Blood Clotting Cascade; VEGFA-VEGFR2 Signaling Pathway	0	0.909	1.194	0.761	122.1	134.3	160.4
O60763	General vesicular transport factor p115 OS=Homo sapiens OX=9606 GN=USO1 PE=1 SV=2	0	206.141	36	29	69	29	1	962	107.8	4.91	212.87	29	cell organization and biogenesis;metabolic process;transport	cytoplasm;cytosol;endoplasmic reticulum;Golgi;membrane	protein binding;RNA binding;transporter activity	Pf02403, Pf04111, Pf04869, Pf04871, Pf13166, Pf13514	8615	ENSG00000138768.14	USO1	4			0	1.154	1.022	1.129	127.1	110.2	112.6
P02786	Transferrin receptor protein 1 OS=Homo sapiens OX=9606 GN=TFRC PE=1 SV=2	0	200.248	41	29	62	29	1	760	84.8	6.61	179.9	29	cell differentiation;cell organization and biogenesis;cellular homeostasis;metabolic process;regulation of biological process;response to stimulus;transport	cell surface;endosome;extracellular;membrane	protein binding;receptor activity;RNA binding;transporter activity	Pf02225, Pf04253, Pf04389	7037	ENSG00000072274.12	TFRC	3	Endocytosis; HIF-1 signaling pathway; Hematopoietic cell lineage; Phagosome	Iron metabolism in placenta	0	0.96	2.348	0.409	77.3	80.5	189
P19338	Nucleolin OS=Homo sapiens OX=9606 GN=NCL PE=1 SV=3	0	198.155	36	29	124	29	1	710	76.6	4.7	326.8	29	regulation of biological process;response to stimulus	cytoplasm;membrane;nucleus	DNA binding;protein binding;RNA binding	Pf00076, Pf13893, Pf14259	4691	ENSG00000115053.15	NCL	2	Pathogenic Escherichia coli infection	Pathogenic Escherichia coli infection; VEGFA-VEGFR2 Signaling Pathway	0	1.521	1.325	1.148	143.5	94.3	125
P48643	T-complex protein 1 subunit epsilon OS=Homo sapiens OX=9606 GN=CCT5 PE=1 SV=1	0	192.884	55	30	75	29	1	541	59.6	5.66	213.79	30	metabolic process;regulation of biological process;response to stimulus;transport	cytoplasm;cytoskeleton;cytosol	nucleotide binding;protein binding;RNA binding	Pf00118	22948	ENSG00000150753.11	CCT5	5			1	1.283	0.929	1.381	117.2	91.3	84.8
Q8N2S1	Latent-transforming growth factor beta-binding protein 4 OS=Homo sapiens OX=9606 GN=LTBP4 PE=1 SV=2	0	180.509	24	29	59	29	1	1624	173.3	5.43	146.49	29	development;metabolic process;regulation of biological process;response to stimulus;transport	extracellular	catalytic activity;metal ion binding;protein binding;receptor activity;signal transducer activity	Pf00683, Pf07645, Pf12662, Pf12947	8425	ENSG00000090006.17	LTBP4	19			0	1.044	1.088	0.96	113.8	109.1	118.6
Q9NZB2	Constitutive coactivator of PPAR-gamma-like protein 1 OS=Homo sapiens OX=9606 GN=FAM120A PE=1 SV=2	0	180.258	30	29	61	29	1	1118	121.8	8.88	185.27	29		cytoplasm;cytosol;membrane;nucleus	RNA binding		23196	ENSG00000048828.16	FAM120A	9			0	1.095	1.099	0.997	122.9	112.2	123.3
O94874	E3 UFM1-protein ligase 1 OS=Homo sapiens OX=9606 GN=UFL1 PE=1 SV=2	0	178.782	40	29	59	29	1	794	89.5	6.79	156.78	29	cell differentiation;metabolic process;regulation of biological process;response to stimulus	cytoplasm;cytosol;endoplasmic reticulum;membrane	catalytic activity;protein binding	Pf09743	23376	ENSG00000014123.9	UFL1	6			0	0.872	1.14	0.765	96.3	110.4	125.9
P49588	Alanine--tRNA ligase, cytoplasmic OS=Homo sapiens OX=9606 GN=AARS PE=1 SV=2	0	167.474	35	29	51	29	1	968	106.7	5.53	145.06	29	metabolic process;regulation of biological process	cytoplasm;cytosol;membrane;mitochondrion	catalytic activity;metal ion binding;nucleotide binding;RNA binding	Pf01411, Pf02272, Pf07973	16	ENSG00000090861.15	AARS	16	Aminoacyl-tRNA biosynthesis		0	1.205	1.046	1.151	135.3	112.3	117.5
P53814	Smoothelin OS=Homo sapiens OX=9606 GN=SMTN PE=1 SV=7	0	165.642	39	29	57	29	1	917	99	9.07	150.92	29		cytoplasm;cytoskeleton	protein binding;structural molecule activity	Pf00307, Pf11971, Pf12510	6525	ENSG00000183963.18	SMTN	22			0	0.333	0.545	0.611	83.6	251	136.8
P23786	Carnitine O-palmitoyltransferase 2, mitochondrial OS=Homo sapiens OX=9606 GN=CPT2 PE=1 SV=2	0	162.62	46	29	64	29	1	658	73.7	8.18	178.8	29	metabolic process;regulation of biological process;transport	membrane;mitochondrion	catalytic activity	Pf00755	1376	ENSG00000157184.6	CPT2	1	Fatty acid degradation; PPAR signaling pathway; Fatty acid metabolism	PPAR Alpha Pathway; Fatty Acid Beta Oxidation; PPAR signaling pathway; Mitochondrial LC-Fatty Acid Beta-Oxidation	0	0.969	0.85	1.141	107.1	110.5	93.9
P16435	NADPH--cytochrome P450 reductase OS=Homo sapiens OX=9606 GN=POR PE=1 SV=2	0	151.884	47	29	51	29	1	677	76.6	5.58	145.75	29	metabolic process;regulation of biological process;response to stimulus	endoplasmic reticulum;membrane;mitochondrion	catalytic activity;nucleotide binding;protein binding	Pf00175, Pf00258, Pf00667	5447		POR	7			0	0.806	1.645	0.49	81.7	101.3	166.7
Q9UKV3	Apoptotic chromatin condensation inducer in the nucleus OS=Homo sapiens OX=9606 GN=ACIN1 PE=1 SV=2	0	143.022	24	29	51	29	1	1341	151.8	6.43	135.24	29	cell death;cell differentiation;cell organization and biogenesis;metabolic process;regulation of biological process	cytosol;membrane;nucleus	catalytic activity;protein binding;RNA binding	Pf02037, Pf13893	22985	ENSG00000100813.14	ACIN1	14	Spliceosome; mRNA surveillance pathway; RNA transport		0	1.263	1.17	1.08	123.1	97.4	114
O60437	Periplakin OS=Homo sapiens OX=9606 GN=PPL PE=1 SV=4	0	115.31	16	29	36	29	1	1756	204.6	5.6	85.11	29	cell death;cell organization and biogenesis;metabolic process;response to stimulus	cytoplasm;cytoskeleton;cytosol;membrane;mitochondrion;nucleus	protein binding;structural molecule activity	Pf04111	5493	ENSG00000118898.15	PPL	16			0	0.909	1.141	0.796	100.2	110.2	125.8
P14923	Junction plakoglobin OS=Homo sapiens OX=9606 GN=JUP PE=1 SV=3	0	374.097	58	34	183	28	1	745	81.7	6.14	557.03	34	cell death;cell organization and biogenesis;cellular component movement;regulation of biological process;response to stimulus;transport	cytoplasm;cytoskeleton;cytosol;extracellular;membrane;nucleus;organelle lumen	protein binding;signal transducer activity;structural molecule activity	Pf00514	3728	ENSG00000173801.16	JUP	17	Arrhythmogenic right ventricular cardiomyopathy (ARVC); Acute myeloid leukemia; Pathways in cancer; Transcriptional misregulation in cancer	Corticotropin-releasing hormone signaling pathway; Ectoderm Differentiation; Arrhythmogenic Right Ventricular Cardiomyopathy	0	0.946	1.109	0.853	97.6	103.2	114.4
P78371	T-complex protein 1 subunit beta OS=Homo sapiens OX=9606 GN=CCT2 PE=1 SV=4	0	293.162	61	28	98	28	1	535	57.5	6.46	293.19	28	cell organization and biogenesis;metabolic process;regulation of biological process;transport	cytoplasm;cytosol;extracellular;organelle lumen	nucleotide binding;protein binding	Pf00118	10576	ENSG00000166226.12	CCT2	12			0	1.305	0.979	1.333	144.8	111	108.7
Q12906	Interleukin enhancer-binding factor 3 OS=Homo sapiens OX=9606 GN=ILF3 PE=1 SV=3	0	288.456	42	34	107	28	1	894	95.3	8.76	326.91	34	defense response;metabolic process;regulation of biological process;response to stimulus	cytoplasm;extracellular;membrane;mitochondrion;nucleus	DNA binding;protein binding;RNA binding	Pf00035, Pf07528, Pf14709	3609	ENSG00000129351.17	ILF3	19			6	1.308	1.35	0.969	120	91.8	123.9
Q93084	Sarcoplasmic/endoplasmic reticulum calcium ATPase 3 OS=Homo sapiens OX=9606 GN=ATP2A3 PE=1 SV=2	0	271.423	36	36	91	28	1	1043	113.9	5.57	264.4	36	transport	endoplasmic reticulum;membrane;nucleus	catalytic activity;metal ion binding;nucleotide binding;transporter activity	Pf00122, Pf00689, Pf00690, Pf00702, Pf08282, Pf12710, Pf13246	489	ENSG00000074370.17	ATP2A3	17	cGMP-PKG signaling pathway; Pancreatic secretion; Alzheimer's disease; Calcium signaling pathway	Calcium Regulation in the Cardiac Cell; Alzheimers Disease; Myometrial Relaxation and Contraction Pathways	0	0.811	0.868	0.934	100.2	123.5	107.3
Q9Y6N5	Sulfide:quinone oxidoreductase, mitochondrial OS=Homo sapiens OX=9606 GN=SQOR PE=1 SV=1	0	253.272	57	28	128	28	1	450	49.9	9.11	428.08	28	metabolic process	membrane;mitochondrion	catalytic activity	Pf07992, Pf13738	58472	ENSG00000137767.13	SQRDL; SQOR	15	Sulfur metabolism		0	0.788	0.81	0.973	96.5	122.4	99.2
Q9BX66	Sorbin and SH3 domain-containing protein 1 OS=Homo sapiens OX=9606 GN=SORBS1 PE=1 SV=3	0	210.563	24	29	73	28	1	1292	142.4	6.84	207.74	29	cell organization and biogenesis;regulation of biological process;response to stimulus;transport	cytoplasm;cytoskeleton;cytosol;membrane;nucleus	protein binding	Pf00018, Pf02208, Pf07653, Pf14604	10580	ENSG00000095637.21	SORBS1	10	Insulin signaling pathway; PPAR signaling pathway; Adherens junction	Insulin Signaling; PPAR signaling pathway; Integrin-mediated Cell Adhesion	0	0.384	0.586	0.656	85.4	222.4	130.2
Q14974	Importin subunit beta-1 OS=Homo sapiens OX=9606 GN=KPNB1 PE=1 SV=2	0	198.526	41	28	58	28	1	876	97.1	4.78	154.05	28	cell organization and biogenesis;cellular component movement;metabolic process;regulation of biological process;response to stimulus;transport	cytoplasm;cytosol;extracellular;membrane;nucleus;organelle lumen	metal ion binding;protein binding;RNA binding;transporter activity	Pf02985, Pf03810, Pf13513, Pf13646	3837	ENSG00000108424.9	KPNB1	17	RNA transport	Sterol Regulatory Element-Binding Proteins (SREBP) signalling	0	0.935	1.203	0.777	106.4	113.8	136.9
Q9Y3Z3	Deoxynucleoside triphosphate triphosphohydrolase SAMHD1 OS=Homo sapiens OX=9606 GN=SAMHD1 PE=1 SV=2	0	196.543	51	28	61	28	1	626	72.2	7.14	167.22	28	cell organization and biogenesis;defense response;metabolic process;regulation of biological process;response to stimulus	membrane;nucleus	catalytic activity;metal ion binding;nucleotide binding;protein binding;RNA binding	Pf00536, Pf01966, Pf07647	25939	ENSG00000101347.8	SAMHD1	20			0	0.983	1.029	0.956	131.3	133.6	137.4
Q9NR30	Nucleolar RNA helicase 2 OS=Homo sapiens OX=9606 GN=DDX21 PE=1 SV=5	0	186.047	40	31	57	28	1	783	87.3	9.28	152.65	31	cell differentiation;metabolic process;regulation of biological process;response to stimulus	cytoplasm;membrane;nucleus	catalytic activity;nucleotide binding;protein binding;RNA binding	Pf00270, Pf00271, Pf08152, Pf14617	9188	ENSG00000165732.12	DDX21	10			2	1.464	1.902	0.77	113.7	77.6	147.6
Q8N163	Cell cycle and apoptosis regulator protein 2 OS=Homo sapiens OX=9606 GN=CCAR2 PE=1 SV=2	0	167.495	35	28	59	28	1	923	102.8	5.22	157.1	28	cell death;cell organization and biogenesis;metabolic process;regulation of biological process;response to stimulus	cytoplasm;nucleus;organelle lumen;spliceosomal complex	enzyme regulator activity;protein binding;RNA binding	Pf14443, Pf14444	57805	ENSG00000158941.16	CCAR2; KIAA1967	8			0	1.217	1.012	1.202	135	110.9	112.3
O43143	Pre-mRNA-splicing factor ATP-dependent RNA helicase DHX15 OS=Homo sapiens OX=9606 GN=DHX15 PE=1 SV=2	0	163.166	34	29	56	28	1	795	90.9	7.46	160.04	29	metabolic process;response to stimulus	cytoplasm;nucleus;spliceosomal complex	catalytic activity;nucleotide binding;protein binding;RNA binding	Pf00270, Pf00271, Pf04408, Pf07717, Pf13401	1665	ENSG00000109606.12	DHX15	4	Spliceosome	mRNA Processing	0	1.155	1.114	1.037	123.1	106.6	118.8
Q8IVT2	Mitotic interactor and substrate of PLK1 OS=Homo sapiens OX=9606 GN=MISP PE=1 SV=1	0	159.59	48	29	60	28	1	679	75.3	6.83	156.42	29	cell division	cytoplasm;cytoskeleton;membrane	protein binding	Pf15304	126353	ENSG00000099812.8	C19orf21; MISP	19			1	1.208	1.317	0.917	118	97.7	128.7
P08603	Complement factor H OS=Homo sapiens OX=9606 GN=CFH PE=1 SV=4	0	156.168	31	30	54	28	1	1231	139	6.61	132.05	30	defense response;metabolic process;regulation of biological process;response to stimulus	extracellular	protein binding	Pf00084	3075		CFH	1	Complement and coagulation cascades; Staphylococcus aureus infection	Complement and Coagulation Cascades	2	0.989	1.145	0.864	131.2	132.7	152
Q9HC35	Echinoderm microtubule-associated protein-like 4 OS=Homo sapiens OX=9606 GN=EML4 PE=1 SV=3	0	145.248	30	28	58	28	1	981	108.8	6.4	145.7	28		cytoplasm;cytoskeleton;membrane	protein binding	Pf00400, Pf03451	27436	ENSG00000143924.18	EML4	2	Non-small cell lung cancer		0	1.231	0.993	1.24	135.9	110.4	109.6
O75534	Cold shock domain-containing protein E1 OS=Homo sapiens OX=9606 GN=CSDE1 PE=1 SV=2	0	144.547	38	28	52	28	1	798	88.8	6.25	138.37	28	metabolic process;regulation of biological process	cytoplasm;cytosol;Golgi;membrane	DNA binding;protein binding;RNA binding	Pf00313, Pf12901	7812	ENSG00000009307.15	CSDE1	1			0	1.356	1.188	1.141	146.1	107.8	128
Q14160	Protein scribble homolog OS=Homo sapiens OX=9606 GN=SCRIB PE=1 SV=4	0	143.35	22	30	46	28	1	1630	174.8	5.07	128.24	30	cell communication;cell death;cell differentiation;cell organization and biogenesis;cell proliferation;cellular component movement;development;metabolic process;regulation of biological process;response to stimulus;transport	cytoplasm;membrane	catalytic activity;protein binding	Pf00595, Pf12799, Pf13180, Pf13855, Pf14580	23513		SCRIB	8	Viral carcinogenesis; Hippo signaling pathway	Human Thyroid Stimulating Hormone (TSH) signaling pathway	2	0.979	1.268	0.772	98.2	100.4	127.3
O15027	Protein transport protein Sec16A OS=Homo sapiens OX=9606 GN=SEC16A PE=1 SV=4	0	142.721	15	28	55	28	1	2357	251.7	5.8	134.5	28											0	1.003	1.223	0.82	107.6	107.3	131.2
Q9Y5B9	FACT complex subunit SPT16 OS=Homo sapiens OX=9606 GN=SUPT16H PE=1 SV=1	0	141.039	29	28	58	28	1	1047	119.8	5.66	162.35	28	cell organization and biogenesis;metabolic process;regulation of biological process;response to stimulus	chromosome;nucleus	protein binding;RNA binding	Pf00557, Pf08512, Pf08644, Pf14826	11198	ENSG00000092201.9	SUPT16H	14			0	1.125	1.466	0.768	107.2	95.2	139.6
P51610	Host cell factor 1 OS=Homo sapiens OX=9606 GN=HCFC1 PE=1 SV=2	0	138.131	17	28	45	28	1	2035	208.6	7.46	124.9	28	cell organization and biogenesis;metabolic process;regulation of biological process;response to stimulus	cytoplasm;membrane;nucleus	catalytic activity;protein binding	Pf01344, Pf13415, Pf13418, Pf13854, Pf13964	3054	ENSG00000172534.13	HCFC1	X	Herpes simplex infection	Mitochondrial Gene Expression	0	1.059	1.228	0.862	117.6	111.1	136.3
O94906	Pre-mRNA-processing factor 6 OS=Homo sapiens OX=9606 GN=PRPF6 PE=1 SV=1	0	119.628	31	28	45	28	1	941	106.9	8.25	96.75	28	cell organization and biogenesis;metabolic process;regulation of biological process	membrane;nucleus;spliceosomal complex	protein binding;RNA binding	Pf06424, Pf13414, Pf14559	24148	ENSG00000101161.7	PRPF6	20	Spliceosome	mRNA Processing	0	1.112	1.237	0.899	114.5	103.1	127.4
Q9Y2H5	Pleckstrin homology domain-containing family A member 6 OS=Homo sapiens OX=9606 GN=PLEKHA6 PE=1 SV=4	0	108.63	28	28	37	28	1	1048	117.1	9.1	98.26	28				Pf00169, Pf15413	22874	ENSG00000143850.13	PLEKHA6	1			0	1.043	1.028	1.014	111.4	106.8	109.8
Q14517	Protocadherin Fat 1 OS=Homo sapiens OX=9606 GN=FAT1 PE=1 SV=2	0	105.565	7	28	35	28	1	4588	506	5	73.88	28	cell communication;cell organization and biogenesis;cellular component movement	cell surface;cytoplasm;membrane;nucleus	metal ion binding;protein binding	Pf00008, Pf00028, Pf00054, Pf02210, Pf05444, Pf06247, Pf07645, Pf12947, Pf13385	2195	ENSG00000083857.13	FAT1	4		Primary Focal Segmental Glomerulosclerosis FSGS	0	1.101	1.557	0.707	102.8	93.4	145.4
P00558	Phosphoglycerate kinase 1 OS=Homo sapiens OX=9606 GN=PGK1 PE=1 SV=3	0	292.638	71	27	152	27	1	417	44.6	8.1	418.96	27	cell differentiation;metabolic process;regulation of biological process;response to stimulus	cytoplasm;cytosol;membrane	catalytic activity;nucleotide binding;protein binding	Pf00162	5230	ENSG00000102144.13	PGK1	X	HIF-1 signaling pathway; Carbon metabolism; Glycolysis / Gluconeogenesis; Biosynthesis of amino acids; Metabolic pathways	Photodynamic therapy-induced HIF-1 survival signaling; Cori Cycle; Glycolysis and Gluconeogenesis	0	2.123	1.037	2.048	190	89.5	92.8
P31040	Succinate dehydrogenase [ubiquinone] flavoprotein subunit, mitochondrial OS=Homo sapiens OX=9606 GN=SDHA PE=1 SV=2	0	251.563	53	27	120	27	1	664	72.6	7.39	364.3	27	metabolic process;transport	membrane;mitochondrion	catalytic activity;nucleotide binding;protein binding	Pf00890, Pf02910	6389	ENSG00000073578.16	SDHA	5	Citrate cycle (TCA cycle); Carbon metabolism; Huntington's disease; Parkinson's disease; Alzheimer's disease; Oxidative phosphorylation; Non-alcoholic fatty liver disease (NAFLD); Metabolic pathways	Electron Transport Chain; TCA Cycle and Deficiency of Pyruvate Dehydrogenase complex (PDHc); TCA Cycle; Amino Acid metabolism	0	0.79	0.851	0.928	92.8	117.5	99.9
O75363	Breast carcinoma-amplified sequence 1 OS=Homo sapiens OX=9606 GN=BCAS1 PE=1 SV=2	0	216.458	66	27	73	27	1	584	61.7	5.1	212.49	27		cytoplasm			8537	ENSG00000064787.13	BCAS1	20			0	1.403	0.885	1.586	170.4	121.5	107.5
Q15459	Splicing factor 3A subunit 1 OS=Homo sapiens OX=9606 GN=SF3A1 PE=1 SV=1	0	189.607	38	27	62	27	1	793	88.8	5.22	180.63	27	cell organization and biogenesis;metabolic process;regulation of biological process	nucleus;spliceosomal complex	protein binding;RNA binding	Pf00240, Pf01805, Pf12230, Pf14560	10291	ENSG00000099995.18	SF3A1	22	Spliceosome	mRNA Processing	0	1.421	1.146	1.24	135.1	95	108.9
P20810	Calpastatin OS=Homo sapiens OX=9606 GN=CAST PE=1 SV=4	0	188.655	51	27	82	27	1	708	76.5	5.07	199.46	27	regulation of biological process	cytosol;endoplasmic reticulum;membrane	enzyme regulator activity;protein binding;RNA binding	Pf00748	831	ENSG00000153113.23	CAST	5			0	1.646	0.994	1.657	165.1	100.3	99.7
P05165	Propionyl-CoA carboxylase alpha chain, mitochondrial OS=Homo sapiens OX=9606 GN=PCCA PE=1 SV=4	0	186.618	40	27	56	27	1	728	80	7.52	153.29	27	metabolic process	cytosol;extracellular;mitochondrion;organelle lumen	catalytic activity;metal ion binding;nucleotide binding;protein binding	Pf00289, Pf00364, Pf01071, Pf02222, Pf02258, Pf02785, Pf02786, Pf07478, Pf08442, Pf08443, Pf13437, Pf13533, Pf13535, Pf13549, Pf15632	5095	ENSG00000175198.15	PCCA	13	Propanoate metabolism; Carbon metabolism; Metabolic pathways; Glyoxylate and dicarboxylate metabolism; Valine, leucine and isoleucine degradation		0	0.992	0.789	1.257	110.3	111.2	87.7
P36776	Lon protease homolog, mitochondrial OS=Homo sapiens OX=9606 GN=LONP1 PE=1 SV=2	0	178.155	30	27	53	27	1	959	106.4	6.39	157.12	27	cell organization and biogenesis;metabolic process;response to stimulus	cytosol;membrane;mitochondrion;nucleus;organelle lumen	catalytic activity;DNA binding;nucleotide binding;protein binding;RNA binding	Pf00004, Pf00910, Pf01695, Pf02190, Pf05362, Pf05496, Pf07724, Pf07728, Pf08298, Pf13173, Pf13191, Pf13207, Pf13401, Pf13541	9361	ENSG00000196365.11	LONP1	19			0	1.328	1.012	1.312	109.3	82.3	83.3
Q14839	Chromodomain-helicase-DNA-binding protein 4 OS=Homo sapiens OX=9606 GN=CHD4 PE=1 SV=2	0	174.917	21	36	56	27	1	1912	217.9	5.86	156.19	36	cell organization and biogenesis;metabolic process;regulation of biological process	cytoplasm;cytoskeleton;membrane;nucleus	catalytic activity;DNA binding;metal ion binding;nucleotide binding;protein binding	Pf00176, Pf00271, Pf00385, Pf00628, Pf04851, Pf06461, Pf06465, Pf08073, Pf08074, Pf13831	1108	ENSG00000111642.14	CHD4	12	Viral carcinogenesis		9	1.139	1.401	0.813	113.5	99.6	139.6
Q9Y2W1	Thyroid hormone receptor-associated protein 3 OS=Homo sapiens OX=9606 GN=THRAP3 PE=1 SV=2	0	167.002	29	28	67	27	1	955	108.6	10.15	170.5	28	metabolic process;regulation of biological process;response to stimulus	nucleus	DNA binding;nucleotide binding;protein binding;receptor activity;RNA binding	Pf15440	9967	ENSG00000054118.13	THRAP3	1		Interactome of polycomb repressive complex 2 (PRC2)	1	1.325	1.304	1.016	124.2	93.7	122.2
P55060	Exportin-2 OS=Homo sapiens OX=9606 GN=CSE1L PE=1 SV=3	0	166.24	29	27	54	27	1	971	110.3	5.77	155.05	27	cell death;cell proliferation;transport	cytoplasm;cytosol;membrane;nucleus	protein binding;transporter activity	Pf03378, Pf03810, Pf08506	1434	ENSG00000124207.16	CSE1L	20			0	1.057	1.697	0.623	103.3	97.7	165.8
Q9UHD8	Septin-9 OS=Homo sapiens OX=9606 GN=SEPT9 PE=1 SV=2	0	153.921	48	27	58	27	1	586	65.4	8.97	165.51	27	cell division;cell organization and biogenesis;regulation of biological process	cytoplasm;cytoskeleton	catalytic activity;nucleotide binding;protein binding	Pf00735, Pf01926, Pf03193, Pf04548	10801	ENSG00000184640.17	SEPT9	17	Bacterial invasion of epithelial cells		0	1.084	0.776	1.396	144	132.8	103.1
P36871	Phosphoglucomutase-1 OS=Homo sapiens OX=9606 GN=PGM1 PE=1 SV=3	0	153.897	51	27	53	27	1	562	61.4	6.76	153.7	27	metabolic process;transport	cytoplasm;cytoskeleton;cytosol;extracellular	catalytic activity;metal ion binding;protein binding	Pf00408, Pf02878, Pf02879, Pf02880	5236	ENSG00000079739.15	PGM1	1	Purine metabolism; Galactose metabolism; Starch and sucrose metabolism; Pentose phosphate pathway; Glycolysis / Gluconeogenesis; Amino sugar and nucleotide sugar metabolism; Metabolic pathways	Glycogen Metabolism; Glucuronidation; Ectoderm Differentiation	0	1.651	0.864	1.91	190.5	115.4	99.7
P29590	Protein PML OS=Homo sapiens OX=9606 GN=PML PE=1 SV=3	0	143.572	32	27	56	27	1	882	97.5	6.21	151.64	27	cell death;cell differentiation;cell organization and biogenesis;cellular component movement;cellular homeostasis;defense response;metabolic process;regulation of biological process;response to stimulus;transport	cytoplasm;cytosol;endoplasmic reticulum;endosome;membrane;nucleus	DNA binding;metal ion binding;protein binding	Pf00097, Pf00643, Pf12126, Pf13639, Pf13920, Pf14634, Pf14835	5371	ENSG00000140464.19	PML	15	Endocytosis; Ubiquitin mediated proteolysis; Acute myeloid leukemia; Pathways in cancer; Transcriptional misregulation in cancer; Herpes simplex infection; Influenza A	DNA Damage Response; TGF-beta Signaling Pathway; miRNA Regulation of DNA Damage Response; Wnt/beta-catenin Signaling Pathway in Leukemia	0	1.025	1.247	0.822	99.5	97.1	121
P18583	Protein SON OS=Homo sapiens OX=9606 GN=SON PE=1 SV=4	0	142.027	15	27	44	27	1	2426	263.7	5.64	122.83	27	cell organization and biogenesis;metabolic process;regulation of biological process	extracellular;nucleus	DNA binding;protein binding;RNA binding	Pf00035, Pf01585, Pf03154, Pf05109, Pf07174, Pf12526, Pf14709	6651	ENSG00000159140.19	SON	21			0	1.027	1.267	0.811	105.9	103.1	130.5
O14980	Exportin-1 OS=Homo sapiens OX=9606 GN=XPO1 PE=1 SV=1	0	141.549	31	27	47	27	1	1071	123.3	6.06	119.03	27	cell organization and biogenesis;regulation of biological process;response to stimulus;transport	chromosome;cytoplasm;cytosol;membrane;nucleus	protein binding;RNA binding;transporter activity	Pf03810, Pf08389, Pf08767	7514	ENSG00000082898.16	XPO1	2	Epstein-Barr virus infection; Ribosome biogenesis in eukaryotes; HTLV-I infection; RNA transport; Influenza A	eIF5A regulation in response to inhibition of the nuclear export system	0	1.053	1.284	0.82	110.7	105.2	135
P55786	Puromycin-sensitive aminopeptidase OS=Homo sapiens OX=9606 GN=NPEPPS PE=1 SV=2	0	139.374	31	27	51	27	1	919	103.2	5.72	135.87	27	metabolic process;response to stimulus	cytoplasm;cytosol;nucleus	catalytic activity;metal ion binding	Pf01433, Pf11838, Pf13485	9520	ENSG00000141279.15	NPEPPS	17			0	1.333	0.921	1.447	157.9	118.5	109.1
P06756	Integrin alpha-V OS=Homo sapiens OX=9606 GN=ITGAV PE=1 SV=2	0	137.469	30	27	40	27	1	1048	116	5.68	120.59	27	cell differentiation;cell growth;cell organization and biogenesis;cellular component movement;cellular homeostasis;metabolic process;regulation of biological process;response to stimulus;transport	cell surface;cytosol;membrane	metal ion binding;protein binding;receptor activity;signal transducer activity;transporter activity	Pf01839, Pf08441, Pf13517	3685	ENSG00000138448.11	ITGAV	2	Arrhythmogenic right ventricular cardiomyopathy (ARVC); Dilated cardiomyopathy; Cell adhesion molecules (CAMs); Pathways in cancer; Thyroid hormone signaling pathway; Phagosome; Focal adhesion; Proteoglycans in cancer; Regulation of actin cytoskeleton; Small cell lung cancer; ECM-receptor interaction; PI3K-Akt signaling pathway; Hypertrophic cardiomyopathy (HCM)	Arrhythmogenic Right Ventricular Cardiomyopathy; Osteoblast Signaling; Integrin-mediated Cell Adhesion; MFAP5-mediated ovarian cancer cell motility and invasiveness; VEGFA-VEGFR2 Signaling Pathway; Osteopontin Signaling; Focal Adhesion; Focal Adhesion-PI3K-Akt-mTOR-signaling pathway; Primary Focal Segmental Glomerulosclerosis FSGS	0	0.882	1.2	0.735	100.4	113.8	136.6
P42224	Signal transducer and activator of transcription 1-alpha/beta OS=Homo sapiens OX=9606 GN=STAT1 PE=1 SV=2	0	134.149	40	27	46	27	1	750	87.3	6.05	125.57	27	cell death;cell differentiation;cell proliferation;cellular component movement;defense response;metabolic process;regulation of biological process;response to stimulus	cytoplasm;cytosol;nucleus	DNA binding;protein binding;signal transducer activity	Pf00017, Pf01017, Pf02864, Pf02865, Pf12162, Pf13204	6772	ENSG00000115415.18	STAT1	2	Th1 and Th2 cell differentiation; Inflammatory bowel disease (IBD); NOD-like receptor signaling pathway; Osteoclast differentiation; Hepatitis B; Pancreatic cancer; Prolactin signaling pathway; Leishmaniasis; Pathways in cancer; Thyroid hormone signaling pathway; AGE-RAGE signaling pathway in diabetic complications; Tuberculosis; Toxoplasmosis; Jak-STAT signaling pathway; Measles; Toll-like recep…	IL-5 Signaling Pathway; Human Thyroid Stimulating Hormone (TSH) signaling pathway; IL-2 Signaling Pathway; Regulation of toll-like receptor signaling pathway; Interferon type I signaling pathways; Chemokine signaling pathway; TGF-beta Receptor Signaling; Allograft Rejection; EGF/EGFR Signaling Pathway; Brain-Derived Neurotrophic Factor (BDNF) signaling pathway; IL-4 Signaling Pathway; Interleukin…	0	1.214	1.436	0.845	124.9	103	147.8
P35658	Nuclear pore complex protein Nup214 OS=Homo sapiens OX=9606 GN=NUP214 PE=1 SV=2	0	126.354	17	27	38	27	1	2090	213.5	7.47	104.96	27	cell organization and biogenesis;cellular component movement;metabolic process;regulation of biological process;response to stimulus;transport	cytosol;nucleus	protein binding;structural molecule activity;transporter activity		8021	ENSG00000126883.16	NUP214	9	Epstein-Barr virus infection; RNA transport	TGF-beta Signaling Pathway	0	0.958	1.244	0.77	101	105.5	131.2
Q86V48	Leucine zipper protein 1 OS=Homo sapiens OX=9606 GN=LUZP1 PE=1 SV=2	0	125.446	30	27	35	27	1	1076	120.2	8.5	91.15	27	metabolic process	membrane;nucleus		Pf04111	7798	ENSG00000169641.13	LUZP1	1			0	1.184	1.287	0.92	125.5	106	136.4
Q13045	Protein flightless-1 homolog OS=Homo sapiens OX=9606 GN=FLII PE=1 SV=2	0	124.544	24	27	42	27	1	1269	144.7	6.05	95.67	27	cell organization and biogenesis;development;metabolic process;regulation of biological process	cytoplasm;cytoskeleton;cytosol;nucleus	protein binding	Pf00626, Pf12799, Pf13855	2314	ENSG00000177731.15; ENSG00000284571.1	FLII	17; CHR_HSCHR17_3_CTG1			0	0.899	0.991	0.907	114.4	127.3	126.1
P24928	DNA-directed RNA polymerase II subunit RPB1 OS=Homo sapiens OX=9606 GN=POLR2A PE=1 SV=2	0	116.959	15	27	35	27	1	1970	217	7.37	83.79	27	metabolic process;regulation of biological process;response to stimulus	cytoplasm;nucleus	catalytic activity;DNA binding;metal ion binding;protein binding;RNA binding	Pf00623, Pf04983, Pf04990, Pf04992, Pf04997, Pf04998, Pf05000	5430		POLR2A	17	Epstein-Barr virus infection; Huntington's disease; Purine metabolism; Herpes simplex infection; RNA polymerase; Metabolic pathways; Pyrimidine metabolism	mRNA Processing; Eukaryotic Transcription Initiation	0	0.975	1.098	0.888	107.1	109.8	120.6
O60610	Protein diaphanous homolog 1 OS=Homo sapiens OX=9606 GN=DIAPH1 PE=1 SV=2	0	108.974	22	27	35	27	1	1272	141.3	5.41	82.86	27	cell organization and biogenesis;regulation of biological process;response to stimulus;transport	cytoplasm;cytoskeleton;cytosol;membrane	catalytic activity;motor activity;protein binding;RNA binding	Pf01576, Pf02181, Pf06346, Pf06367, Pf06371, Pf11932	1729	ENSG00000131504.15	DIAPH1	5	AGE-RAGE signaling pathway in diabetic complications; Focal adhesion; Regulation of actin cytoskeleton; Shigellosis	Regulation of Microtubule Cytoskeleton; Focal Adhesion; AGE/RAGE pathway; G13 Signaling Pathway; Regulation of Actin Cytoskeleton	0	1.23	1.166	1.054	126.3	102.7	119.8
P06576	ATP synthase subunit beta, mitochondrial OS=Homo sapiens OX=9606 GN=ATP5F1B PE=1 SV=3	0	523.109	67	26	493	26	1	529	56.5	5.4	1302.41	26	cell differentiation;cell organization and biogenesis;cellular homeostasis;metabolic process;regulation of biological process;transport	cell surface;membrane;mitochondrion;nucleus;organelle lumen	catalytic activity;nucleotide binding;protein binding;transporter activity	Pf00006, Pf00306, Pf02874	506	ENSG00000110955.8	ATP5B	12	Huntington's disease; Parkinson's disease; Alzheimer's disease; Oxidative phosphorylation; Metabolic pathways	Electron Transport Chain; Oxidative phosphorylation	0	0.897	0.817	1.098	103.7	115.6	94.5
Q15582	Transforming growth factor-beta-induced protein ig-h3 OS=Homo sapiens OX=9606 GN=TGFBI PE=1 SV=1	0	245.281	45	26	114	26	1	683	74.6	7.71	320.35	26	cell differentiation;cell organization and biogenesis;cell proliferation;metabolic process;regulation of biological process;response to stimulus	extracellular;membrane	protein binding	Pf02469, Pf07546	7045	ENSG00000120708.16	TGFBI	5			0	1.022	1.569	0.652	51.5	50.4	79
P02647	Apolipoprotein A-I OS=Homo sapiens OX=9606 GN=APOA1 PE=1 SV=1	0	228.234	78	27	131	26	1	267	30.8	5.76	368.65	27	cell organization and biogenesis;cell proliferation;cellular component movement;metabolic process;regulation of biological process;response to stimulus;transport	cell surface;cytosol;endosome;extracellular;membrane;nucleus;organelle lumen	enzyme regulator activity;protein binding;transporter activity	Pf01442	335	ENSG00000118137.9	APOA1	11	Fat digestion and absorption; PPAR signaling pathway; Vitamin digestion and absorption; African trypanosomiasis	PPAR Alpha Pathway; Statin Pathway; Selenium Micronutrient Network; PPAR signaling pathway; Vitamin B12 Metabolism; Folate Metabolism	0	0.97	1.193	0.813	132	136.1	162.4
Q92598	Heat shock protein 105 kDa OS=Homo sapiens OX=9606 GN=HSPH1 PE=1 SV=1	0	217.358	43	30	64	26	1	858	96.8	5.39	185.41	30	metabolic process;regulation of biological process;response to stimulus;transport	cytoplasm;cytosol;extracellular;nucleus;organelle lumen	enzyme regulator activity;nucleotide binding;protein binding	Pf00012	10808	ENSG00000120694.19	HSPH1	13	Protein processing in endoplasmic reticulum		2	1.391	1.727	0.805	124.5	89.5	154.6
P31939	Bifunctional purine biosynthesis protein PURH OS=Homo sapiens OX=9606 GN=ATIC PE=1 SV=3	0	203.998	60	26	63	26	1	592	64.6	6.71	192.59	26	metabolic process;response to stimulus	cytosol;membrane;mitochondrion	catalytic activity;protein binding	Pf01808, Pf02142	471	ENSG00000138363.14	ATIC	2	Antifolate resistance; Purine metabolism; One carbon pool by folate; Metabolic pathways	One Carbon Metabolism	0	1.505	0.994	1.515	161.6	107.3	106.7
P17987	T-complex protein 1 subunit alpha OS=Homo sapiens OX=9606 GN=TCP1 PE=1 SV=1	0	203.664	58	26	63	26	1	556	60.3	6.11	186.59	26	cell organization and biogenesis;metabolic process;regulation of biological process;response to stimulus;transport	cytoplasm;cytoskeleton;cytosol;Golgi	nucleotide binding;protein binding;RNA binding	Pf00118	6950	ENSG00000120438.11	TCP1	6			0	1.32	1.003	1.316	143.4	108.6	108.9
Q13200	26S proteasome non-ATPase regulatory subunit 2 OS=Homo sapiens OX=9606 GN=PSMD2 PE=1 SV=3	0	187.586	32	26	51	26	1	908	100.1	5.2	148.61	26	metabolic process;regulation of biological process;response to stimulus;transport	cytoplasm;cytosol;extracellular;membrane;nucleus;organelle lumen;proteasome	catalytic activity;enzyme regulator activity;nucleotide binding;protein binding	Pf01851	5708	ENSG00000175166.16	PSMD2	3	Epstein-Barr virus infection; Proteasome	TNF alpha Signaling Pathway; Parkin-Ubiquitin Proteasomal System pathway; Proteasome Degradation	0	1.277	1.064	1.199	137.2	107.4	114.4
P23246	Splicing factor, proline- and glutamine-rich OS=Homo sapiens OX=9606 GN=SFPQ PE=1 SV=2	0	184.318	38	28	87	26	1	707	76.1	9.44	235.6	28	cell organization and biogenesis;defense response;metabolic process;regulation of biological process;response to stimulus	chromosome;cytoplasm;nucleus	DNA binding;protein binding;RNA binding	Pf00076, Pf08075, Pf13893, Pf14259	6421	ENSG00000116560.10	SFPQ	1		mRNA Processing	2	1.601	1.165	1.374	145.9	91.1	106.1
O43795	Unconventional myosin-Ib OS=Homo sapiens OX=9606 GN=MYO1B PE=1 SV=3	0	178.787	27	30	65	26	1	1136	131.9	9.38	193.1	30	cell organization and biogenesis;cellular component movement;transport	cytoplasm;endosome;membrane	catalytic activity;motor activity;nucleotide binding;protein binding	Pf00063, Pf06017	4430	ENSG00000128641.18	MYO1B	2			3	0.89	1.122	0.794	100.2	112.6	126.3
P14868	Aspartate--tRNA ligase, cytoplasmic OS=Homo sapiens OX=9606 GN=DARS PE=1 SV=2	0	157.063	56	26	60	26	1	501	57.1	6.55	160.71	26	cell organization and biogenesis;metabolic process	cytoplasm;cytosol;membrane	catalytic activity;nucleotide binding;protein binding;RNA binding	Pf00152, Pf01336	1615	ENSG00000115866.10	DARS	2	Aminoacyl-tRNA biosynthesis	Alanine and aspartate metabolism	0	1.163	1.121	1.038	121.6	104.6	117.2
O43520	Phospholipid-transporting ATPase IC OS=Homo sapiens OX=9606 GN=ATP8B1 PE=1 SV=3	0	141.476	25	28	53	26	1	1251	143.6	7.15	143.5	28	cell organization and biogenesis;metabolic process;regulation of biological process;transport	endoplasmic reticulum;Golgi;membrane	catalytic activity;metal ion binding;nucleotide binding;protein binding;transporter activity	Pf00122, Pf00702, Pf01757, Pf13246	5205	ENSG00000081923.11	ATP8B1	18			0	0.9	0.831	1.083	107.1	119	98.9
Q13464	Rho-associated protein kinase 1 OS=Homo sapiens OX=9606 GN=ROCK1 PE=1 SV=1	0	137.757	24	31	42	26	1	1354	158.1	5.9	102.1	31	cell death;cell organization and biogenesis;cellular component movement;metabolic process;regulation of biological process;response to stimulus;transport	cytoplasm;cytoskeleton;cytosol;extracellular;Golgi;membrane;organelle lumen	catalytic activity;metal ion binding;motor activity;nucleotide binding;protein binding	Pf00069, Pf00130, Pf00169, Pf00433, Pf01576, Pf02463, Pf03962, Pf04111, Pf04156, Pf05557, Pf05622, Pf06160, Pf07714, Pf07888, Pf08912, Pf09726, Pf09789, Pf10174, Pf12128, Pf12795, Pf14531, Pf14915, Pf15619	6093	ENSG00000067900.7	ROCK1	18	TGF-beta signaling pathway; Vascular smooth muscle contraction; Pathogenic Escherichia coli infection; MicroRNAs in cancer; cGMP-PKG signaling pathway; Oxytocin signaling pathway; Pathways in cancer; Focal adhesion; Proteoglycans in cancer; Salmonella infection; Regulation of actin cytoskeleton; Leukocyte transendothelial migration; Sphingolipid signaling pathway; Chemokine signaling pathway; Axo…	MicroRNAs in cardiomyocyte hypertrophy; EGF/EGFR Signaling Pathway; Focal Adhesion; Androgen receptor signaling pathway; Chemokine signaling pathway; AGE/RAGE pathway; Leptin signaling pathway; G13 Signaling Pathway; TGF-beta Signaling Pathway; Integrin-mediated Cell Adhesion; Regulation of Actin Cytoskeleton; Regulation of Microtubule Cytoskeleton; VEGFA-VEGFR2 Signaling Pathway; Pathogenic Esch…	1	0.993	0.927	1.072	125.8	126.7	117.4
Q8N1F7	Nuclear pore complex protein Nup93 OS=Homo sapiens OX=9606 GN=NUP93 PE=1 SV=2	0	137.533	32	26	49	26	1	819	93.4	5.72	123.96	26	cell organization and biogenesis;cellular component movement;metabolic process;regulation of biological process;response to stimulus;transport	membrane;nucleus	protein binding;structural molecule activity	Pf04097	9688	ENSG00000102900.12	NUP93	16	RNA transport		0	0.951	1.351	0.704	95.8	100.7	136
Q9UQ35	Serine/arginine repetitive matrix protein 2 OS=Homo sapiens OX=9606 GN=SRRM2 PE=1 SV=2	0	136.057	13	26	42	26	1	2752	299.4	12.06	113.59	26	metabolic process	nucleus;spliceosomal complex	nucleotide binding;protein binding;RNA binding		23524	ENSG00000167978.16	SRRM2	16			0	1.207	1.343	0.899	76.7	63.5	85.3
Q9UBC5	Unconventional myosin-Ia OS=Homo sapiens OX=9606 GN=MYO1A PE=1 SV=1	0	135.059	31	29	45	26	1	1043	118.3	9.31	109.77	29	cell organization and biogenesis	cytoplasm;cytoskeleton;membrane	catalytic activity;motor activity;nucleotide binding;protein binding	Pf00063, Pf00612, Pf06017	4640	ENSG00000166866.12	MYO1A	12			0	0.837	0.812	1.031	118.3	141.3	114.8
A5YKK6	CCR4-NOT transcription complex subunit 1 OS=Homo sapiens OX=9606 GN=CNOT1 PE=1 SV=2	0	127.726	13	26	39	26	1	2376	266.8	7.11	102.37	26	development;metabolic process;regulation of biological process;response to stimulus	cytoplasm;cytosol;membrane;nucleus	catalytic activity;protein binding;RNA binding;structural molecule activity	Pf04054, Pf12842	23019	ENSG00000125107.17	CNOT1	16	RNA degradation		0	1.168	1.209	0.966	118.4	101.4	122.5
Q9Y5S2	Serine/threonine-protein kinase MRCK beta OS=Homo sapiens OX=9606 GN=CDC42BPB PE=1 SV=2	0	126.863	20	32	43	26	1	1711	194.2	6.37	99.47	32	cell organization and biogenesis;cellular component movement;metabolic process;regulation of biological process;response to stimulus;transport	cytoplasm;cytoskeleton;extracellular;Golgi;membrane	catalytic activity;metal ion binding;motor activity;nucleotide binding;protein binding;structural molecule activity	Pf00038, Pf00069, Pf00130, Pf00261, Pf00433, Pf00769, Pf00780, Pf01442, Pf01576, Pf02463, Pf02841, Pf03148, Pf03938, Pf03962, Pf04012, Pf04111, Pf04156, Pf04849, Pf05010, Pf05103, Pf05276, Pf05483, Pf05557, Pf05622, Pf05667, Pf05701, Pf06008, Pf06160, Pf07227, Pf07321, Pf07714, Pf07767, Pf07851, Pf07888, Pf07926, Pf08614, Pf08826, Pf09726, Pf09728, Pf09730, Pf09731, Pf09789, Pf10168, Pf10174, Pf1…	9578	ENSG00000198752.10	CDC42BPB	14			3	0.988	1.052	0.939	113.1	114.4	120.4
Q5JRX3	Presequence protease, mitochondrial OS=Homo sapiens OX=9606 GN=PITRM1 PE=1 SV=3	0	123.483	29	26	42	26	1	1037	117.3	6.92	111.66	26	metabolic process;regulation of biological process	mitochondrion;organelle lumen	catalytic activity;enzyme regulator activity;metal ion binding	Pf00675, Pf05193, Pf08367	10531	ENSG00000107959.15	PITRM1	10			0	1.561	1.134	1.376	113.2	72.5	82.2
P49790	Nuclear pore complex protein Nup153 OS=Homo sapiens OX=9606 GN=NUP153 PE=1 SV=2	0	122.501	21	26	40	26	1	1475	153.8	8.73	102.54	26	cell organization and biogenesis;metabolic process;regulation of biological process;transport	cytosol;membrane;nucleus	DNA binding;metal ion binding;protein binding;structural molecule activity;transporter activity	Pf00641, Pf08604, Pf10599	9972	ENSG00000124789.11	NUP153	6	RNA transport	TGF-beta Signaling Pathway	0	0.995	1.431	0.695	67	67.3	96.3
Q14690	Protein RRP5 homolog OS=Homo sapiens OX=9606 GN=PDCD11 PE=1 SV=3	0	117.41	16	26	32	26	1	1871	208.6	8.87	80.71	26	metabolic process	cytosol;nucleus	protein binding;RNA binding	Pf00575, Pf13424, Pf13432	22984	ENSG00000148843.13	PDCD11	10			0	1.128	1.594	0.707	97.3	86.3	137.5
P21399	Cytoplasmic aconitate hydratase OS=Homo sapiens OX=9606 GN=ACO1 PE=1 SV=3	0	111.406	35	26	43	26	1	889	98.3	6.68	101.92	26	cellular homeostasis;metabolic process;regulation of biological process;response to stimulus;transport	cytoplasm;cytosol;endoplasmic reticulum;Golgi;mitochondrion	catalytic activity;metal ion binding;protein binding;RNA binding	Pf00330, Pf00694	48	ENSG00000122729.18	ACO1	9	Citrate cycle (TCA cycle); Carbon metabolism; Biosynthesis of amino acids; 2-Oxocarboxylic acid metabolism; Metabolic pathways; Glyoxylate and dicarboxylate metabolism	Iron metabolism in placenta; TCA Cycle and Deficiency of Pyruvate Dehydrogenase complex (PDHc)	0	1.523	0.96	1.586	166.8	109.5	105.2
Q92673	Sortilin-related receptor OS=Homo sapiens OX=9606 GN=SORL1 PE=1 SV=2	0	94.889	14	26	32	26	1	2214	248.3	5.55	69.11	26	metabolic process;regulation of biological process;response to stimulus;transport	endoplasmic reticulum;endosome;extracellular;Golgi;membrane	protein binding;receptor activity;signal transducer activity	Pf00041, Pf00057, Pf00058, Pf12999	6653	ENSG00000137642.12	SORL1	11			0	0.978	1.026	0.953	108.2	110.6	113.5
P08238	Heat shock protein HSP 90-beta OS=Homo sapiens OX=9606 GN=HSP90AB1 PE=1 SV=4	0	404.339	56	44	363	25	1	724	83.2	5.03	999.26	44	cell organization and biogenesis;metabolic process;regulation of biological process;response to stimulus;transport	cell surface;cytoplasm;cytosol;extracellular;membrane;mitochondrion;nucleus;organelle lumen	enzyme regulator activity;nucleotide binding;protein binding;RNA binding	Pf00183, Pf02518, Pf13589	3326	ENSG00000096384.19	HSP90AB1	6	NOD-like receptor signaling pathway; Progesterone-mediated oocyte maturation; Pathways in cancer; Prostate cancer; Protein processing in endoplasmic reticulum; Estrogen signaling pathway; PI3K-Akt signaling pathway; Antigen processing and presentation	Focal Adhesion-PI3K-Akt-mTOR-signaling pathway; NRF2 pathway	18	1.491	1.271	1.173	131	87.9	111.7
P49411	Elongation factor Tu, mitochondrial OS=Homo sapiens OX=9606 GN=TUFM PE=1 SV=2	0	302.055	59	25	150	25	1	452	49.5	7.61	436.09	25	metabolic process;response to stimulus	membrane;mitochondrion	catalytic activity;nucleotide binding;protein binding;RNA binding	Pf00009, Pf03143, Pf03144	7284		TUFM	16			0	1.188	1.041	1.142	103	86.7	90.2
P09525	Annexin A4 OS=Homo sapiens OX=9606 GN=ANXA4 PE=1 SV=4	0	218.375	76	26	93	25	1	319	35.9	6.13	259.2	26	cell differentiation;regulation of biological process;response to stimulus	cell surface;cytoplasm;membrane;nucleus	enzyme regulator activity;metal ion binding;protein binding	Pf00191	307		ANXA4	2		Prostaglandin Synthesis and Regulation	1	2.351	1.27	1.851	180.4	76.7	97.5
P04040	Catalase OS=Homo sapiens OX=9606 GN=CAT PE=1 SV=3	0	201.531	52	25	72	25	1	527	59.7	7.39	212.33	25	cell differentiation;cell organization and biogenesis;metabolic process;regulation of biological process;response to stimulus;transport	cytosol;endoplasmic reticulum;extracellular;Golgi;membrane;mitochondrion;organelle lumen;vacuole	antioxidant activity;catalytic activity;metal ion binding;nucleotide binding;protein binding	Pf00199, Pf06628	847	ENSG00000121691.4	CAT	11	Peroxisome; Longevity regulating pathway - multiple species; Carbon metabolism; FoxO signaling pathway; Amyotrophic lateral sclerosis (ALS); Glyoxylate and dicarboxylate metabolism; Tryptophan metabolism; Longevity regulating pathway	DNA Damage Response (only ATM dependent); Tryptophan metabolism; Folate Metabolism; Amyotrophic lateral sclerosis (ALS); Oxidative Stress; Selenium Micronutrient Network	0	1.408	0.93	1.513	145.2	103.1	95.9
P22307	Non-specific lipid-transfer protein OS=Homo sapiens OX=9606 GN=SCP2 PE=1 SV=2	0	194.445	45	25	82	25	1	547	59	6.89	232.45	25	cell organization and biogenesis;metabolic process;regulation of biological process;transport	cytoplasm;membrane;mitochondrion;organelle lumen	catalytic activity;protein binding;transporter activity	Pf00108, Pf00109, Pf02036, Pf02801, Pf02803, Pf08545, Pf14864	6342	ENSG00000116171.17	SCP2	1	Peroxisome; PPAR signaling pathway; Metabolic pathways; Primary bile acid biosynthesis	PPAR Alpha Pathway; Mitochondrial LC-Fatty Acid Beta-Oxidation; PPAR signaling pathway; DNA Damage Response (only ATM dependent)	0	1.933	0.958	2.018	159.2	82.4	78.9
P28838	Cytosol aminopeptidase OS=Homo sapiens OX=9606 GN=LAP3 PE=1 SV=3	0	194.061	59	25	76	25	1	519	56.1	7.93	214.58	25	metabolic process	cytoplasm;cytosol;mitochondrion;nucleus	catalytic activity;metal ion binding	Pf00883, Pf02789	51056	ENSG00000002549.12	LAP3	4	Glutathione metabolism; Metabolic pathways; Arginine and proline metabolism		0	1.411	1.061	1.33	145.8	103.3	109.6
O75083	WD repeat-containing protein 1 OS=Homo sapiens OX=9606 GN=WDR1 PE=1 SV=4	0	192.757	47	25	86	25	1	606	66.2	6.65	269.57	25	cell differentiation;cell organization and biogenesis;cellular component movement;metabolic process;regulation of biological process;transport	cytoplasm;cytoskeleton;cytosol;extracellular	protein binding	Pf00400, Pf04762, Pf08662, Pf14783	9948	ENSG00000071127.16	WDR1	4		Hypertrophy Model	0	1.366	0.916	1.492	162.8	119.1	109.1
O00461	Golgi integral membrane protein 4 OS=Homo sapiens OX=9606 GN=GOLIM4 PE=1 SV=1	0	183.696	42	25	62	25	1	696	81.8	4.77	171.33	25	transport	endosome;Golgi;membrane;organelle lumen			27333	ENSG00000173905.8	GOLIM4	3			0	1.02	1.146	0.89	60.4	59.2	67.9
Q6NUK1	Calcium-binding mitochondrial carrier protein SCaMC-1 OS=Homo sapiens OX=9606 GN=SLC25A24 PE=1 SV=2	0	181.609	51	25	92	25	1	477	53.3	6.33	254.48	25	regulation of biological process;response to stimulus;transport	membrane;mitochondrion	metal ion binding;protein binding;transporter activity	Pf00036, Pf00153, Pf10591, Pf12763, Pf13405, Pf13499, Pf13833	29957	ENSG00000085491.15; ENSG00000284468.1	SLC25A24	1; CHR_HSCHR1_6_CTG3			0	0.819	1.154	0.71	79.8	97.5	112.5
P00450	Ceruloplasmin OS=Homo sapiens OX=9606 GN=CP PE=1 SV=1	0	181.231	30	25	56	25	1	1065	122.1	5.72	164.01	25	cellular homeostasis;metabolic process;transport	extracellular;membrane;organelle lumen	catalytic activity;metal ion binding;protein binding	Pf00394, Pf07731, Pf07732	1356		CP	3	Porphyrin and chlorophyll metabolism		0	0.91	0.856	1.063	100.4	110.3	94.4
O00567	Nucleolar protein 56 OS=Homo sapiens OX=9606 GN=NOP56 PE=1 SV=4	0	177.574	40	25	57	25	1	594	66	9.19	163.19	25	metabolic process	cytoplasm;membrane;nucleus	protein binding;RNA binding	Pf01798, Pf08060, Pf08156	10528	ENSG00000101361.16	NOP56	20	Ribosome biogenesis in eukaryotes		0	1.083	1.404	0.772	96.4	89	124.9
Q99832	T-complex protein 1 subunit eta OS=Homo sapiens OX=9606 GN=CCT7 PE=1 SV=2	0	172.79	55	25	56	25	1	543	59.3	7.65	161.16	25	metabolic process;regulation of biological process;transport	cytoplasm;cytosol;mitochondrion	nucleotide binding;protein binding	Pf00118	10574	ENSG00000135624.15	CCT7	2			0	1.3	0.968	1.344	144.7	111.3	107.7
P05455	Lupus La protein OS=Homo sapiens OX=9606 GN=SSB PE=1 SV=2	0	167.698	48	25	60	25	1	408	46.8	7.12	174.27	25	metabolic process;transport	cytoplasm;nucleus	protein binding;RNA binding	Pf00076, Pf05383, Pf08777, Pf14259	6741	ENSG00000138385.15	SSB	2	Systemic lupus erythematosus		0	1.581	1.209	1.307	150.4	95.1	115.1
O60264	SWI/SNF-related matrix-associated actin-dependent regulator of chromatin subfamily A member 5 OS=Homo sapiens OX=9606 GN=SMARCA5 PE=1 SV=1	0	162.222	32	34	50	25	1	1052	121.8	8.09	129.27	34	cell organization and biogenesis;metabolic process;regulation of biological process	chromosome;nucleus	catalytic activity;DNA binding;nucleotide binding;protein binding	Pf00176, Pf00270, Pf00271, Pf04851, Pf09110, Pf09111, Pf11496	8467	ENSG00000153147.5	SMARCA5	4			7	1.08	1.436	0.752	102.6	95	136.5
O94826	Mitochondrial import receptor subunit TOM70 OS=Homo sapiens OX=9606 GN=TOMM70 PE=1 SV=1	0	161.112	48	25	64	25	1	608	67.4	7.12	197.14	25	cell communication;metabolic process;response to stimulus;transport	membrane;mitochondrion	protein binding;transporter activity	Pf00515, Pf07719, Pf13414, Pf13424	9868	ENSG00000154174.7	TOMM70A; TOMM70	3			0	0.861	1.248	0.69	71.3	82.8	103.3
P78347	General transcription factor II-I OS=Homo sapiens OX=9606 GN=GTF2I PE=1 SV=2	0	157.185	31	26	50	25	1	998	112.3	6.39	146.86	26	cellular homeostasis;metabolic process;regulation of biological process;response to stimulus	cytoplasm;membrane;nucleus	DNA binding;protein binding	Pf02946	2969	ENSG00000263001.5	GTF2I	7	Basal transcription factors; cGMP-PKG signaling pathway; Herpes simplex infection	B Cell Receptor Signaling Pathway	1	1.234	1.539	0.802	111.5	90.4	139.1
Q7Z2W4	Zinc finger CCCH-type antiviral protein 1 OS=Homo sapiens OX=9606 GN=ZC3HAV1 PE=1 SV=3	0	152.082	34	25	47	25	1	902	101.4	8.4	116.1	25	defense response;metabolic process;regulation of biological process;response to stimulus	cytoplasm;cytosol;nucleus	catalytic activity;metal ion binding;nucleotide binding;protein binding;RNA binding	Pf00644	56829	ENSG00000105939.12	ZC3HAV1	7			0	0.932	1.289	0.723	105.8	113.4	146.3
Q96Q06	Perilipin-4 OS=Homo sapiens OX=9606 GN=PLIN4 PE=1 SV=2	0	141.812	41	25	34	25	1	1357	134.3	8.73	91.74	25		cytoplasm;cytosol;membrane		Pf03036	729359	ENSG00000167676.4	PLIN4	19	PPAR signaling pathway		0	0.262	0.522	0.503	68.7	261.7	136.6
P22102	Trifunctional purine biosynthetic protein adenosine-3 OS=Homo sapiens OX=9606 GN=GART PE=1 SV=1	0	137.106	28	25	47	25	1	1010	107.7	6.7	132.96	25	metabolic process;response to stimulus	cytoplasm;cytosol	catalytic activity;metal ion binding;nucleotide binding	Pf00551, Pf00586, Pf01071, Pf02222, Pf02655, Pf02769, Pf02843, Pf02844, Pf03435, Pf07478, Pf08442, Pf08443, Pf13535, Pf15632	2618	ENSG00000159131.16	GART	21	Antifolate resistance; Purine metabolism; One carbon pool by folate; Metabolic pathways	Folate Metabolism; One Carbon Metabolism	0	1.409	1.085	1.298	96.5	68.5	74.3
Q15393	Splicing factor 3B subunit 3 OS=Homo sapiens OX=9606 GN=SF3B3 PE=1 SV=4	0	130.522	24	27	60	25	1	1217	135.5	5.26	157.28	27	cell organization and biogenesis;metabolic process;regulation of biological process	nucleus;spliceosomal complex	protein binding;RNA binding	Pf03178, Pf10433	23450	ENSG00000189091.12	SF3B3	16	Spliceosome	mRNA Processing	0	1.184	1.203	0.984	121.2	102.4	123.2
P06737	Glycogen phosphorylase, liver form OS=Homo sapiens OX=9606 GN=PYGL PE=1 SV=4	0	128.891	32	29	51	25	1	847	97.1	7.17	114.42	29	cell death;metabolic process;transport	cytoplasm;cytosol;extracellular;organelle lumen	catalytic activity;nucleotide binding;protein binding	Pf00343	5836	ENSG00000100504.16	PYGL	14	Insulin signaling pathway; Glucagon signaling pathway; Starch and sucrose metabolism; Metabolic pathways; Insulin resistance	TNF alpha Signaling Pathway; Glycogen Metabolism	0	1.009	0.897	1.125	135.8	134.6	120.7
Q08379	Golgin subfamily A member 2 OS=Homo sapiens OX=9606 GN=GOLGA2 PE=1 SV=3	0	119.702	30	25	34	25	1	1002	113	5.02	91.59	25	cell division;cell organization and biogenesis;metabolic process;regulation of biological process;transport	cytoplasm;cytoskeleton;Golgi;membrane;nucleus	catalytic activity;motor activity;protein binding	Pf01576, Pf15070	2801	ENSG00000167110.17	GOLGA2	9			0	1.058	1.147	0.923	115.4	109.1	125.1
Q9Y4K1	Beta/gamma crystallin domain-containing protein 1 OS=Homo sapiens OX=9606 GN=CRYBG1 PE=1 SV=3	0	111.335	18	25	34	25	1	1723	188.6	5.86	93.78	25				Pf00030, Pf00652	202	ENSG00000112297.14	AIM1; CRYBG1	6			0	1.214	1.25	0.971	117.4	96.7	121
P25205	DNA replication licensing factor MCM3 OS=Homo sapiens OX=9606 GN=MCM3 PE=1 SV=3	0	109.435	39	25	35	25	1	808	90.9	5.77	92.93	25	metabolic process	cytoplasm;membrane;nucleus	catalytic activity;DNA binding;nucleotide binding;protein binding	Pf00493, Pf01078, Pf07728, Pf14551	4172	ENSG00000112118.18	MCM3	6	DNA replication; Cell cycle	DNA Replication; G1 to S cell cycle control; Retinoblastoma (RB) in Cancer; Cell Cycle	0	1.331	1.104	1.206	144.6	108.6	119.9
Q5VZK9	F-actin-uncapping protein LRRC16A OS=Homo sapiens OX=9606 GN=CARMIL1 PE=1 SV=1	0	103.428	22	25	30	25	1	1371	151.5	7.85	71.33	25	cell organization and biogenesis;cellular component movement;coagulation;metabolic process;regulation of biological process;transport	cytoplasm;cytoskeleton;cytosol;endosome;membrane;nucleus	protein binding	Pf08542	55604	ENSG00000079691.17	LRRC16A; CARMIL1	6			0	1.081	1.041	1.038	123.5	114.2	118.9
P31327	Carbamoyl-phosphate synthase [ammonia], mitochondrial OS=Homo sapiens OX=9606 GN=CPS1 PE=1 SV=2	0	103.254	20	26	30	25	1	1500	164.8	6.74	77.07	26	cell differentiation;metabolic process;response to stimulus	cytoplasm;membrane;mitochondrion;nucleus;organelle lumen	catalytic activity;metal ion binding;nucleotide binding;protein binding	Pf00117, Pf00289, Pf00988, Pf02142, Pf02222, Pf02786, Pf02787, Pf07478, Pf13535, Pf15632	1373	ENSG00000021826.14	CPS1	2	Arginine biosynthesis; Carbon metabolism; Alanine, aspartate and glutamate metabolism; Biosynthesis of amino acids; Nitrogen metabolism; Metabolic pathways	Urea cycle and metabolism of amino groups; Amino Acid metabolism	0	1.091	1.39	0.785	80.5	73.7	102.5
P46821	Microtubule-associated protein 1B OS=Homo sapiens OX=9606 GN=MAP1B PE=1 SV=2	0	93.98	13	27	34	25	1	2468	270.5	4.81	69.92	27	cell growth;cell organization and biogenesis;cellular component movement;regulation of biological process;transport	cytoplasm;cytoskeleton;cytosol;membrane	protein binding;structural molecule activity		4131	ENSG00000131711.14	MAP1B	5		Regulation of Microtubule Cytoskeleton	1	0.645	0.717	0.9	111.4	172.8	123.8
P11142	Heat shock cognate 71 kDa protein OS=Homo sapiens OX=9606 GN=HSPA8 PE=1 SV=1	0	433.293	66	41	414	24	1	646	70.9	5.52	1082.76	41	cell communication;cell organization and biogenesis;metabolic process;regulation of biological process;response to stimulus;transport	cytoplasm;cytosol;endosome;extracellular;membrane;nucleus;organelle lumen;spliceosomal complex	catalytic activity;nucleotide binding;protein binding;RNA binding	Pf00012, Pf02463, Pf06723	3312	ENSG00000109971.13	HSPA8	11	Endocytosis; Longevity regulating pathway - multiple species; Epstein-Barr virus infection; Spliceosome; MAPK signaling pathway; Protein processing in endoplasmic reticulum; Toxoplasmosis; Measles; Influenza A; Estrogen signaling pathway; Legionellosis; Antigen processing and presentation	Parkin-Ubiquitin Proteasomal System pathway; MAPK Signaling Pathway; Exercise-induced Circadian Regulation	17	1.229	1.201	1.023	118.7	96.6	116
P0DMV9	Heat shock 70 kDa protein 1B OS=Homo sapiens OX=9606 GN=HSPA1B PE=1 SV=1	0	337.883	55	31	274	24	1	641	70	5.66	729.65	31	cell organization and biogenesis;metabolic process;regulation of biological process;response to stimulus;transport	cytoplasm;cytoskeleton;cytosol;endoplasmic reticulum;extracellular;mitochondrion;nucleus	catalytic activity;nucleotide binding;protein binding;receptor activity;RNA binding	Pf00012, Pf06723	3304; 3303	ENSG00000232804.5; ENSG00000234475.5; ENSG00000231555.4; ENSG00000235941.5; ENSG00000204389.9; ENSG00000204388.6; ENSG00000212866.6; ENSG00000237724.5; ENSG00000224501.5	HSPA1B; HSPA1A	6; CHR_HSCHR6_MHC_APD_CTG1; CHR_HSCHR6_MHC_DBB_CTG1; CHR_HSCHR6_MHC_QBL_CTG1; CHR_HSCHR6_MHC_COX_CTG1	Endocytosis; Longevity regulating pathway - multiple species; Prion diseases; Epstein-Barr virus infection; Spliceosome; MAPK signaling pathway; Protein processing in endoplasmic reticulum; Toxoplasmosis; Measles; Influenza A; Estrogen signaling pathway; Legionellosis; Antigen processing and presentation	NRF2 pathway; Apoptosis Modulation and Signaling; MAPK Signaling Pathway; VEGFA-VEGFR2 Signaling Pathway; Apoptosis Modulation by HSP70; Parkin-Ubiquitin Proteasomal System pathway	0	0.909	0.859	1.059	119.6	131.5	113
O95831	Apoptosis-inducing factor 1, mitochondrial OS=Homo sapiens OX=9606 GN=AIFM1 PE=1 SV=1	0	257.411	49	24	104	24	1	613	66.9	8.95	304.06	24	cell death;cell differentiation;cell organization and biogenesis;cellular homeostasis;metabolic process;regulation of biological process;response to stimulus	cytoplasm;cytosol;membrane;mitochondrion;nucleus	catalytic activity;DNA binding;nucleotide binding;protein binding	Pf00070, Pf07992, Pf14721, Pf14962	9131	ENSG00000156709.13	AIFM1	X	Apoptosis	Apoptosis Modulation and Signaling; Nanomaterial induced apoptosis; Apoptosis Modulation by HSP70	0	0.935	1.261	0.742	92.4	98.9	124.6
P02675	Fibrinogen beta chain OS=Homo sapiens OX=9606 GN=FGB PE=1 SV=2	0	243.616	58	24	100	24	1	491	55.9	8.27	297.17	24	cell organization and biogenesis;coagulation;defense response;metabolic process;regulation of biological process;response to stimulus;transport	cell surface;cytoplasm;extracellular;membrane;organelle lumen	protein binding;structural molecule activity	Pf00147, Pf08702	2244	ENSG00000171564.11	FGB	4	Complement and coagulation cascades; Platelet activation	VEGFA-VEGFR2 Signaling Pathway; Blood Clotting Cascade; Complement and Coagulation Cascades	0	0.762	1.136	0.671	97.7	128.1	145.5
Q9ULC5	Long-chain-fatty-acid--CoA ligase 5 OS=Homo sapiens OX=9606 GN=ACSL5 PE=1 SV=1	0	222.053	43	25	90	24	1	683	75.9	6.92	247.96	25	metabolic process;regulation of biological process	endoplasmic reticulum;membrane;mitochondrion;nucleus	catalytic activity;nucleotide binding	Pf00501	51703	ENSG00000197142.10	ACSL5	10	Peroxisome; Fatty acid degradation; PPAR signaling pathway; Fatty acid biosynthesis; Metabolic pathways; Adipocytokine signaling pathway; Fatty acid metabolism	Fatty Acid Biosynthesis; PPAR signaling pathway; Fatty Acid Beta Oxidation	1	0.87	1.244	0.699	71.1	81.7	101.6
P15311	Ezrin OS=Homo sapiens OX=9606 GN=EZR PE=1 SV=4	0	217.421	54	38	102	24	1	586	69.4	6.27	296.63	38	cell differentiation;cell organization and biogenesis;cellular component movement;metabolic process;regulation of biological process;response to stimulus;transport	cytoplasm;cytoskeleton;cytosol;endosome;membrane	protein binding;RNA binding	Pf00373, Pf00769, Pf09379, Pf09380	7430	ENSG00000092820.17	EZR	6	Pathogenic Escherichia coli infection; MicroRNAs in cancer; Proteoglycans in cancer; Regulation of actin cytoskeleton; Leukocyte transendothelial migration; Gastric acid secretion	AGE/RAGE pathway; Regulation of Actin Cytoskeleton; VEGFA-VEGFR2 Signaling Pathway; Pathogenic Escherichia coli infection	3	1.542	0.893	1.727	173.7	112.6	100.6
Q96I99	Succinate--CoA ligase [GDP-forming] subunit beta, mitochondrial OS=Homo sapiens OX=9606 GN=SUCLG2 PE=1 SV=2	0	209.088	65	25	97	24	1	432	46.5	6.39	258.44	25	metabolic process	membrane;mitochondrion;organelle lumen	catalytic activity;metal ion binding;nucleotide binding;protein binding	Pf00549, Pf01071, Pf08442, Pf13549	8801	ENSG00000172340.14	SUCLG2	3	Propanoate metabolism; Citrate cycle (TCA cycle); Carbon metabolism; Metabolic pathways	TCA Cycle; TCA Cycle and Deficiency of Pyruvate Dehydrogenase complex (PDHc)	1	1.767	0.73	2.422	146	82.6	60.3
Q16822	Phosphoenolpyruvate carboxykinase [GTP], mitochondrial OS=Homo sapiens OX=9606 GN=PCK2 PE=1 SV=4	0	205.23	44	25	78	24	1	640	70.7	7.62	239.26	25											0	1.355	0.876	1.548	113.9	84.1	73.6
Q6P996	Pyridoxal-dependent decarboxylase domain-containing protein 1 OS=Homo sapiens OX=9606 GN=PDXDC1 PE=1 SV=2	0	198.026	37	24	61	24	1	788	86.7	5.38	179.92	24	metabolic process	Golgi	catalytic activity;protein binding	Pf00282, Pf01212	23042; 102724985	ENSG00000275498.5; ENSG00000179889.18	PDXDC1; LOC102724985	16; CHR_HSCHR16_1_CTG1			0	1.337	0.955	1.4	120.7	90.3	86.2
P17844	Probable ATP-dependent RNA helicase DDX5 OS=Homo sapiens OX=9606 GN=DDX5 PE=1 SV=1	0	189.004	47	32	80	24	1	614	69.1	8.92	223.23	32	cell differentiation;cell growth;cell organization and biogenesis;metabolic process;regulation of biological process;response to stimulus	cytoplasm;membrane;nucleus;spliceosomal complex	catalytic activity;nucleotide binding;protein binding;RNA binding	Pf00270, Pf00271, Pf08061	1655	ENSG00000108654.13	DDX5	17	Spliceosome; Proteoglycans in cancer; Transcriptional misregulation in cancer		10	1.419	1.423	0.997	131.5	92.7	131.9
P41219	Peripherin OS=Homo sapiens OX=9606 GN=PRPH PE=1 SV=2	0	186.404	60	31	127	24	1	470	53.6	5.47	343.83	31		membrane	protein binding;structural molecule activity	Pf00038, Pf04732	5630	ENSG00000135406.13	PRPH	12	Amyotrophic lateral sclerosis (ALS)	Amyotrophic lateral sclerosis (ALS)	1	0.252	0.288	0.873	78.5	311.7	89.9
O60701	UDP-glucose 6-dehydrogenase OS=Homo sapiens OX=9606 GN=UGDH PE=1 SV=1	0	180.925	62	24	62	24	1	494	55	7.12	204.32	24	metabolic process	cytosol;nucleus	catalytic activity;nucleotide binding	Pf00984, Pf03720, Pf03721	7358	ENSG00000109814.11	UGDH	4	Ascorbate and aldarate metabolism; Amino sugar and nucleotide sugar metabolism; Pentose and glucuronate interconversions; Metabolic pathways	Glucuronidation	0	1.629	0.612	2.661	203.6	125	76.5
P05166	Propionyl-CoA carboxylase beta chain, mitochondrial OS=Homo sapiens OX=9606 GN=PCCB PE=1 SV=3	0	180.47	57	24	62	24	1	539	58.2	7.64	185.57	24	metabolic process	cytosol;mitochondrion;organelle lumen	catalytic activity;nucleotide binding;protein binding	Pf01039	5096	ENSG00000114054.13	PCCB	3	Propanoate metabolism; Carbon metabolism; Metabolic pathways; Glyoxylate and dicarboxylate metabolism; Valine, leucine and isoleucine degradation		0	1.055	0.789	1.337	40.6	38.5	30.4
O75955	Flotillin-1 OS=Homo sapiens OX=9606 GN=FLOT1 PE=1 SV=3	0	174.733	67	24	52	24	1	427	47.3	7.49	159.02	24	cell organization and biogenesis;regulation of biological process;response to stimulus;transport	cytoskeleton;endosome;membrane	protein binding	Pf01145	10211	ENSG00000206379.12; ENSG00000230143.9; ENSG00000137312.14; ENSG00000206480.11; ENSG00000232280.9	FLOT1	6; CHR_HSCHR6_MHC_DBB_CTG1; CHR_HSCHR6_MHC_SSTO_CTG1; CHR_HSCHR6_MHC_QBL_CTG1; CHR_HSCHR6_MHC_COX_CTG1	Insulin signaling pathway	Angiopoietin Like Protein 8 Regulatory Pathway; Insulin Signaling	0	0.801	1.019	0.786	98.4	122.7	125.1
Q02880	DNA topoisomerase 2-beta OS=Homo sapiens OX=9606 GN=TOP2B PE=1 SV=3	0	167.802	22	34	53	24	1	1626	183.2	8	135.05	34	cell organization and biogenesis;cellular component movement;metabolic process;regulation of biological process	cytoplasm;cytosol;nucleus	catalytic activity;DNA binding;metal ion binding;nucleotide binding;protein binding	Pf00204, Pf00521, Pf01751, Pf02518, Pf08070, Pf13589	7155	ENSG00000077097.15	TOP2B	3	Platinum drug resistance		10	1.139	1.105	1.031	121.3	106.5	117.7
P40227	T-complex protein 1 subunit zeta OS=Homo sapiens OX=9606 GN=CCT6A PE=1 SV=3	0	166.195	52	24	64	24	1	531	58	6.68	168.11	24	metabolic process;regulation of biological process	cytoplasm;cytosol;membrane	nucleotide binding;protein binding;RNA binding	Pf00118, Pf05504	908	ENSG00000146731.10	CCT6A	7			0	1.286	1.018	1.263	140.2	109	111
P52789	Hexokinase-2 OS=Homo sapiens OX=9606 GN=HK2 PE=1 SV=2	0	162.091	32	27	53	24	1	917	102.3	6.05	151.26	27	cell organization and biogenesis;cellular homeostasis;metabolic process;regulation of biological process;response to stimulus;transport	cytosol;membrane;mitochondrion	catalytic activity;nucleotide binding;protein binding	Pf00349, Pf03727	3099	ENSG00000159399.9	HK2	2	Insulin signaling pathway; HIF-1 signaling pathway; Central carbon metabolism in cancer; Carbon metabolism; Galactose metabolism; Type II diabetes mellitus; Neomycin, kanamycin and gentamicin biosynthesis; Starch and sucrose metabolism; Fructose and mannose metabolism; Glycolysis / Gluconeogenesis; Carbohydrate digestion and absorption; Amino sugar and nucleotide sugar metabolism; Metabolic pathw…	Glycolysis and Gluconeogenesis	1	1.372	1.16	1.182	142.9	104.2	120.9
Q16851	UTP--glucose-1-phosphate uridylyltransferase OS=Homo sapiens OX=9606 GN=UGP2 PE=1 SV=5	0	152.504	56	24	77	24	1	508	56.9	8.15	212.57	24	metabolic process	cytoplasm;cytosol;nucleus	catalytic activity;metal ion binding;nucleotide binding;protein binding	Pf01704	7360	ENSG00000169764.15	UGP2	2	Galactose metabolism; Starch and sucrose metabolism; Amino sugar and nucleotide sugar metabolism; Pentose and glucuronate interconversions; Metabolic pathways	Glucuronidation; Exercise-induced Circadian Regulation; Glycogen Metabolism	0	1.505	0.782	1.924	187.6	124.7	97.5
Q99460	26S proteasome non-ATPase regulatory subunit 1 OS=Homo sapiens OX=9606 GN=PSMD1 PE=1 SV=2	0	150.912	32	24	41	24	1	953	105.8	5.39	128.71	24	metabolic process;regulation of biological process;response to stimulus;transport	cytosol;extracellular;membrane;nucleus;organelle lumen;proteasome	catalytic activity;enzyme regulator activity;protein binding	Pf01851, Pf13513, Pf13646	5707	ENSG00000173692.12	PSMD1	2	Epstein-Barr virus infection; Proteasome	Parkin-Ubiquitin Proteasomal System pathway; Proteasome Degradation	0	1.189	1.089	1.092	129.1	108.6	118.2
Q9NSE4	Isoleucine--tRNA ligase, mitochondrial OS=Homo sapiens OX=9606 GN=IARS2 PE=1 SV=2	0	148.398	28	24	53	24	1	1012	113.7	7.2	146.54	24	metabolic process;regulation of biological process	cytoplasm;cytosol;mitochondrion;organelle lumen	catalytic activity;nucleotide binding;RNA binding	Pf00133, Pf06827, Pf08264, Pf09334, Pf13603	55699	ENSG00000067704.9	IARS2	1	Aminoacyl-tRNA biosynthesis		0	1.23	1.037	1.186	106.2	86.4	89.5
P50416	Carnitine O-palmitoyltransferase 1, liver isoform OS=Homo sapiens OX=9606 GN=CPT1A PE=1 SV=2	0	148.154	35	24	52	24	1	773	88.3	8.65	146.28	24	cell differentiation;cell organization and biogenesis;metabolic process;regulation of biological process;response to stimulus;transport	membrane;mitochondrion	catalytic activity;protein binding	Pf00755	1374	ENSG00000110090.12	CPT1A	11	Fatty acid degradation; PPAR signaling pathway; Glucagon signaling pathway; AMPK signaling pathway; Insulin resistance; Adipocytokine signaling pathway; Fatty acid metabolism	PPAR signaling pathway; PPAR Alpha Pathway; AMP-activated Protein Kinase (AMPK) Signaling; Fatty Acid Beta Oxidation; Leptin and adiponectin; Sudden Infant Death Syndrome (SIDS) Susceptibility Pathways; Mitochondrial LC-Fatty Acid Beta-Oxidation	0	0.765	1.004	0.762	95.3	124.5	125
Q92900	Regulator of nonsense transcripts 1 OS=Homo sapiens OX=9606 GN=UPF1 PE=1 SV=2	0	145.218	29	24	43	24	1	1129	124.3	6.61	125.28	24	cell organization and biogenesis;cellular homeostasis;metabolic process;regulation of biological process;response to stimulus;transport	chromosome;cytoplasm;cytosol;nucleus;spliceosomal complex	catalytic activity;DNA binding;metal ion binding;nucleotide binding;protein binding;RNA binding	Pf04851, Pf09416, Pf13086, Pf13087, Pf13245, Pf13604	5976	ENSG00000005007.12	UPF1	19	mRNA surveillance pathway; RNA transport		0	1.191	1.153	1.033	130.3	109.4	126.2
P02774	Vitamin D-binding protein OS=Homo sapiens OX=9606 GN=GC PE=1 SV=2	0	143.174	55	24	56	24	1	474	52.9	5.45	143.29	24											0	1.081	0.941	1.15	156.7	144.9	136.3
Q27J81	Inverted formin-2 OS=Homo sapiens OX=9606 GN=INF2 PE=1 SV=2	0	137.871	28	25	47	24	1	1249	135.5	5.38	117.15	25	cell organization and biogenesis;regulation of biological process	cytoplasm	protein binding	Pf02181, Pf06367, Pf06371	64423	ENSG00000203485.12	INF2	14		Primary Focal Segmental Glomerulosclerosis FSGS	1	0.966	1.141	0.847	104.9	108.6	123.9
Q9HD20	Manganese-transporting ATPase 13A1 OS=Homo sapiens OX=9606 GN=ATP13A1 PE=1 SV=2	0	135.136	23	24	47	24	1	1204	132.9	8.13	121.76	24	cellular homeostasis;transport	endoplasmic reticulum;membrane	catalytic activity;metal ion binding;nucleotide binding;transporter activity	Pf00122, Pf00702, Pf12710, Pf13246	57130	ENSG00000105726.16	ATP13A1	19			0	0.907	1.246	0.728	97.5	107.5	133.9
O60841	Eukaryotic translation initiation factor 5B OS=Homo sapiens OX=9606 GN=EIF5B PE=1 SV=4	0	132.521	21	24	38	24	1	1220	138.7	5.49	110.74	24	metabolic process;regulation of biological process	cytoplasm;cytosol;nucleus	catalytic activity;metal ion binding;nucleotide binding;protein binding;RNA binding	Pf00009, Pf01926, Pf03144, Pf11987, Pf14578	9669	ENSG00000158417.10	EIF5B	2	RNA transport	Translation Factors	0	1.412	1.149	1.229	144.2	102.2	117.3
Q12955	Ankyrin-3 OS=Homo sapiens OX=9606 GN=ANK3 PE=1 SV=3	0	128.744	7	27	38	24	1	4377	480.1	6.49	90.69	27	cell organization and biogenesis;regulation of biological process;response to stimulus;transport	cell surface;cytoplasm;cytoskeleton;cytosol;endoplasmic reticulum;Golgi;membrane;vacuole	protein binding;structural molecule activity	Pf00023, Pf00531, Pf00791, Pf12796, Pf13606, Pf13637, Pf13857	288	ENSG00000151150.21	ANK3	10	Proteoglycans in cancer		4	0.839	0.842	0.997	112.5	134.1	112.9
Q9Y6Y8	SEC23-interacting protein OS=Homo sapiens OX=9606 GN=SEC23IP PE=1 SV=1	0	119.605	24	25	51	24	1	1000	111	5.54	131.15	25	cell organization and biogenesis;transport	cytoplasm;cytosol;endoplasmic reticulum;Golgi;membrane	catalytic activity;metal ion binding;protein binding;RNA binding	Pf00536, Pf02862, Pf07647	11196	ENSG00000107651.12	SEC23IP	10			1	0.921	1.087	0.848	107.1	116.3	126.4
P56199	Integrin alpha-1 OS=Homo sapiens OX=9606 GN=ITGA1 PE=1 SV=2	0	118.4	20	25	50	24	1	1179	130.8	6.29	119.87	25	cell organization and biogenesis;cellular component movement;regulation of biological process;response to stimulus	cell surface;membrane	metal ion binding;protein binding	Pf00092, Pf01839, Pf08441, Pf13517, Pf13519, Pf14312	3672	ENSG00000213949.8	ITGA1	5	Arrhythmogenic right ventricular cardiomyopathy (ARVC); Dilated cardiomyopathy; Hematopoietic cell lineage; Focal adhesion; Regulation of actin cytoskeleton; ECM-receptor interaction; PI3K-Akt signaling pathway; Hypertrophic cardiomyopathy (HCM)	Arrhythmogenic Right Ventricular Cardiomyopathy; Integrin-mediated Cell Adhesion; NOTCH1 regulation of human endothelial cell calcification; Signaling of Hepatocyte Growth Factor Receptor; Regulation of Actin Cytoskeleton; miRNA targets in ECM and membrane receptors	1	0.627	0.849	0.738	71.9	114.8	97.5
O14936	Peripheral plasma membrane protein CASK OS=Homo sapiens OX=9606 GN=CASK PE=1 SV=3	0	117.678	30	24	47	24	1	926	105.1	6.43	109.52	24	metabolic process;regulation of biological process;transport	cytoplasm;cytoskeleton;cytosol;membrane;nucleus	catalytic activity;nucleotide binding;protein binding	Pf00018, Pf00069, Pf00595, Pf00625, Pf02828, Pf07653, Pf07714, Pf13180, Pf14604	8573	ENSG00000147044.20	CASK	X	Tight junction	Parkin-Ubiquitin Proteasomal System pathway	0	0.951	1.057	0.9	105	110.4	116.7
Q08J23	tRNA (cytosine(34)-C(5))-methyltransferase OS=Homo sapiens OX=9606 GN=NSUN2 PE=1 SV=2	0	114.762	39	24	36	24	1	767	86.4	6.77	92.53	24	cell division;metabolic process	cytoplasm;cytoskeleton;nucleus	catalytic activity;RNA binding	Pf01189, Pf13659	54888	ENSG00000037474.14	NSUN2	5			0	1.314	1.286	1.022	128.3	97.7	125.6
Q5VYK3	Proteasome adapter and scaffold protein ECM29 OS=Homo sapiens OX=9606 GN=ECPAS PE=1 SV=2	0	113.173	16	24	31	24	1	1845	204.2	7.12	73.84	24	cell organization and biogenesis;metabolic process	cytoplasm;cytoskeleton;endoplasmic reticulum;endosome;membrane;nucleus;proteasome	protein binding;structural molecule activity	Pf12755, Pf13001	23392		KIAA0368	9			0	1.149	1.222	0.94	122.7	106.8	130.5
P54577	Tyrosine--tRNA ligase, cytoplasmic OS=Homo sapiens OX=9606 GN=YARS PE=1 SV=4	0	110.182	45	24	47	24	1	528	59.1	7.05	120.84	24	cell death;metabolic process;regulation of biological process;response to stimulus	cytoplasm;cytosol	catalytic activity;nucleotide binding;protein binding;RNA binding;signal transducer activity	Pf00579, Pf01588	8565	ENSG00000134684.10	YARS	1	Aminoacyl-tRNA biosynthesis		0	1.395	1.072	1.302	153.3	109.9	117.8
P41250	Glycine--tRNA ligase OS=Homo sapiens OX=9606 GN=GARS PE=1 SV=3	0	108.934	33	24	42	24	1	739	83.1	7.03	115.47	24	metabolic process	cytoplasm;cytosol;extracellular;mitochondrion;organelle lumen	catalytic activity;nucleotide binding;protein binding	Pf00458, Pf00587, Pf03129	2617	ENSG00000106105.13	GARS	7	Aminoacyl-tRNA biosynthesis		0	1.617	1.207	1.34	157.6	97.4	117.6
Q16787	Laminin subunit alpha-3 OS=Homo sapiens OX=9606 GN=LAMA3 PE=1 SV=2	0	107.797	8	25	38	24	1	3333	366.4	7.24	88.49	25	cell differentiation;cell organization and biogenesis;cellular component movement;regulation of biological process;transport	extracellular	catalytic activity;motor activity;protein binding;structural molecule activity	Pf00038, Pf00052, Pf00053, Pf00054, Pf00055, Pf01576, Pf02210, Pf03938, Pf05557, Pf06008, Pf06009, Pf06873, Pf07888, Pf07926, Pf10174, Pf11985, Pf12795, Pf13385, Pf13851	3909		LAMA3	18	Amoebiasis; Pathways in cancer; Toxoplasmosis; Focal adhesion; Small cell lung cancer; ECM-receptor interaction; Metabolic pathways; PI3K-Akt signaling pathway	Focal Adhesion-PI3K-Akt-mTOR-signaling pathway; Alpha 6 Beta 4 signaling pathway; Overview of nanoparticle effects; Focal Adhesion	0	1.335	1.201	1.112	115.3	86.4	103.7
Q92817	Envoplakin OS=Homo sapiens OX=9606 GN=EVPL PE=1 SV=3	0	72.226	14	24	25	24	1	2033	231.5	6.96	42.97	24	cell death;cell differentiation;metabolic process	cytoplasm;cytoskeleton;cytosol	protein binding;structural molecule activity	Pf00681, Pf05667	2125	ENSG00000167880.7	EVPL	17			0	0.923	1.204	0.766	98.8	107	128.9
P07900	Heat shock protein HSP 90-alpha OS=Homo sapiens OX=9606 GN=HSP90AA1 PE=1 SV=5	0	388.161	53	41	365	23	1	732	84.6	5.02	986.99	41	cell organization and biogenesis;metabolic process;regulation of biological process;response to stimulus;transport	cytoplasm;cytosol;extracellular;membrane;nucleus;organelle lumen	catalytic activity;enzyme regulator activity;nucleotide binding;protein binding;RNA binding	Pf00183, Pf02518, Pf13589	3320	ENSG00000080824.18	HSP90AA1	14	NOD-like receptor signaling pathway; Progesterone-mediated oocyte maturation; Pathways in cancer; Prostate cancer; Protein processing in endoplasmic reticulum; Estrogen signaling pathway; PI3K-Akt signaling pathway; Antigen processing and presentation	Corticotropin-releasing hormone signaling pathway; TNF alpha Signaling Pathway; Focal Adhesion-PI3K-Akt-mTOR-signaling pathway; Aryl Hydrocarbon Receptor Pathway; VEGFA-VEGFR2 Signaling Pathway; Aryl Hydrocarbon Receptor; EBV LMP1 signaling; NRF2 pathway; Nucleotide-binding Oligomerization Domain (NOD) pathway; Constitutive Androstane Receptor Pathway	1	1.42	1.051	1.351	144.9	102.1	107.3
P04075	Fructose-bisphosphate aldolase A OS=Homo sapiens OX=9606 GN=ALDOA PE=1 SV=2	0	324.826	76	29	170	23	1	364	39.4	8.09	509.71	29	cell organization and biogenesis;cellular homeostasis;metabolic process;regulation of biological process;transport	cytoplasm;cytoskeleton;cytosol;extracellular;membrane;nucleus;organelle lumen	catalytic activity;protein binding;RNA binding	Pf00274	226	ENSG00000149925.17	ALDOA	16	HIF-1 signaling pathway; Carbon metabolism; Fructose and mannose metabolism; Pentose phosphate pathway; Glycolysis / Gluconeogenesis; Biosynthesis of amino acids; Metabolic pathways	Glycolysis and Gluconeogenesis; Sudden Infant Death Syndrome (SIDS) Susceptibility Pathways	6	1.703	0.948	1.796	134.2	78.8	74.7
P42765	3-ketoacyl-CoA thiolase, mitochondrial OS=Homo sapiens OX=9606 GN=ACAA2 PE=1 SV=2	0	306.793	70	23	110	23	1	397	41.9	8.09	326.62	23	cell organization and biogenesis;metabolic process;regulation of biological process;response to stimulus	membrane;mitochondrion;organelle lumen	catalytic activity;protein binding;RNA binding	Pf00108, Pf02801, Pf02803	10449	ENSG00000167315.17	ACAA2	18	Fatty acid degradation; Fatty acid elongation; Metabolic pathways; Valine, leucine and isoleucine degradation; Fatty acid metabolism	Fatty Acid Biosynthesis	0	1.494	0.945	1.58	120.9	80.9	76.5
P05091	Aldehyde dehydrogenase, mitochondrial OS=Homo sapiens OX=9606 GN=ALDH2 PE=1 SV=2	0	299.123	58	26	124	23	1	517	56.3	7.05	382.32	26	metabolic process	mitochondrion;organelle lumen	catalytic activity;nucleotide binding	Pf00171	217	ENSG00000111275.12	ALDH2	12	Fatty acid degradation; Ascorbate and aldarate metabolism; Lysine degradation; Histidine metabolism; beta-Alanine metabolism; Pyruvate metabolism; Glycerolipid metabolism; Glycolysis / Gluconeogenesis; Pentose and glucuronate interconversions; Metabolic pathways; Tryptophan metabolism; Arginine and proline metabolism; Valine, leucine and isoleucine degradation	Fatty Acid Omega Oxidation; Tryptophan metabolism	3	1.853	0.924	2.006	132.4	71.5	66
Q01518	Adenylyl cyclase-associated protein 1 OS=Homo sapiens OX=9606 GN=CAP1 PE=1 SV=5	0	227.466	49	24	108	23	1	475	51.9	8.06	304.47	24	cell organization and biogenesis;cellular component movement;regulation of biological process;response to stimulus;transport	cytoplasm;cytoskeleton;extracellular;membrane;organelle lumen	protein binding	Pf01213, Pf07986, Pf08603	10487	ENSG00000131236.16	CAP1	1		Angiopoietin Like Protein 8 Regulatory Pathway; Insulin Signaling	1	1.369	0.911	1.503	159.2	116.3	105.9
P55084	Trifunctional enzyme subunit beta, mitochondrial OS=Homo sapiens OX=9606 GN=HADHB PE=1 SV=3	0	224.949	47	23	132	23	1	474	51.3	9.41	322.92	23	metabolic process	endoplasmic reticulum;membrane;mitochondrion	catalytic activity;protein binding;RNA binding	Pf00108, Pf00109, Pf02803	3032	ENSG00000138029.13	HADHB	2	Fatty acid degradation; Fatty acid elongation; Metabolic pathways; Valine, leucine and isoleucine degradation; Fatty acid metabolism	Valproic acid pathway; Fatty Acid Beta Oxidation; Sudden Infant Death Syndrome (SIDS) Susceptibility Pathways	0	0.799	0.856	0.933	92.7	116.1	99.3
Q14651	Plastin-1 OS=Homo sapiens OX=9606 GN=PLS1 PE=1 SV=2	0	224.673	45	28	84	23	1	629	70.2	5.41	248.85	28	cell organization and biogenesis;regulation of biological process;transport	cytoplasm;cytoskeleton	metal ion binding;protein binding;structural molecule activity	Pf00036, Pf00307, Pf13202, Pf13405, Pf13499, Pf13833	5357	ENSG00000120756.12	PLS1	3			2	1.794	0.928	1.934	69.3	38.6	35.9
P00367	Glutamate dehydrogenase 1, mitochondrial OS=Homo sapiens OX=9606 GN=GLUD1 PE=1 SV=2	0	220.075	47	23	104	23	1	558	61.4	7.8	279.73	23	cell organization and biogenesis;metabolic process;regulation of biological process	cytoplasm;mitochondrion;organelle lumen	catalytic activity;nucleotide binding;protein binding	Pf00208, Pf02812	2746	ENSG00000148672.8	GLUD1	10	Arginine biosynthesis; Carbon metabolism; Proximal tubule bicarbonate reclamation; Alanine, aspartate and glutamate metabolism; Nitrogen metabolism; Metabolic pathways; D-Glutamine and D-glutamate metabolism	Urea cycle and metabolism of amino groups; Amino Acid metabolism	0	1.152	0.806	1.43	120.6	104.7	84.4
Q13263	Transcription intermediary factor 1-beta OS=Homo sapiens OX=9606 GN=TRIM28 PE=1 SV=5	0	209.454	44	23	89	23	1	835	88.5	5.77	252.8	23	cell organization and biogenesis;defense response;metabolic process;regulation of biological process;response to stimulus	chromosome;nucleus	catalytic activity;DNA binding;metal ion binding;protein binding;RNA binding	Pf00628, Pf00643	10155	ENSG00000130726.11	TRIM28	19		Corticotropin-releasing hormone signaling pathway; Mesodermal Commitment Pathway; ATM Signaling Network in Development and Disease	0	0.996	1.701	0.586	84	84.3	143.4
Q8NBS9	Thioredoxin domain-containing protein 5 OS=Homo sapiens OX=9606 GN=TXNDC5 PE=1 SV=2	0	194.426	53	23	142	23	1	432	47.6	5.97	414.64	23	cellular homeostasis;metabolic process;regulation of biological process;response to stimulus;transport	endoplasmic reticulum;extracellular;organelle lumen	catalytic activity;protein binding	Pf00085, Pf13098, Pf13905	81567	ENSG00000239264.8	TXNDC5	6	Protein processing in endoplasmic reticulum		0	1.332	0.919	1.45	87.1	65.4	60.1
P02679	Fibrinogen gamma chain OS=Homo sapiens OX=9606 GN=FGG PE=1 SV=3	0	188.501	57	23	119	23	1	453	51.5	5.62	321.37	23	cell organization and biogenesis;coagulation;metabolic process;regulation of biological process;response to stimulus;transport	cell surface;cytoplasm;extracellular;membrane;organelle lumen	catalytic activity;metal ion binding;protein binding;structural molecule activity	Pf00147, Pf08317, Pf08702, Pf15397	2266	ENSG00000171557.16	FGG	4	Complement and coagulation cascades; Staphylococcus aureus infection; Platelet activation	VEGFA-VEGFR2 Signaling Pathway; Blood Clotting Cascade	0	0.794	1.196	0.664	100.9	127.1	152
P29401	Transketolase OS=Homo sapiens OX=9606 GN=TKT PE=1 SV=3	0	187.444	41	23	108	23	1	623	67.8	7.66	311.01	23	metabolic process;regulation of biological process	cytosol	catalytic activity;metal ion binding;protein binding	Pf00456, Pf00676, Pf02775, Pf02779, Pf02780, Pf09364	7086	ENSG00000163931.15	TKT	3	Carbon metabolism; Pentose phosphate pathway; Biosynthesis of amino acids; Metabolic pathways	Pentose Phosphate Pathway	0	2.071	1.11	1.865	193.8	93.6	103.9
P02452	Collagen alpha-1(I) chain OS=Homo sapiens OX=9606 GN=COL1A1 PE=1 SV=5	0	186.976	21	23	152	23	1	1464	138.9	5.8	405.91	23	cell communication;cell differentiation;cell organization and biogenesis;cellular component movement;coagulation;metabolic process;regulation of biological process;response to stimulus;transport	cytoplasm;endoplasmic reticulum;extracellular;Golgi;organelle lumen	metal ion binding;protein binding;structural molecule activity	Pf00093, Pf01391, Pf01410	1277		COL1A1	17	Amoebiasis; Protein digestion and absorption; AGE-RAGE signaling pathway in diabetic complications; Focal adhesion; ECM-receptor interaction; PI3K-Akt signaling pathway; Platelet activation	Senescence and Autophagy in Cancer; Osteoblast Signaling; Focal Adhesion-PI3K-Akt-mTOR-signaling pathway; Inflammatory Response Pathway; Focal Adhesion; miR-509-3p alteration of YAP1/ECM axis	0	0.308	1.229	0.25	54.6	177.5	218.1
Q92945	Far upstream element-binding protein 2 OS=Homo sapiens OX=9606 GN=KHSRP PE=1 SV=4	0	184.51	44	28	57	23	1	711	73.1	7.3	168.88	28	metabolic process;regulation of biological process;response to stimulus;transport	cytoplasm;cytosol;membrane;nucleus	DNA binding;protein binding;RNA binding	Pf00013, Pf07650, Pf09005, Pf13014	8570	ENSG00000088247.17	KHSRP	19		Preimplantation Embryo	5	1.421	1.144	1.243	147.3	103.7	118.6
P11678	Eosinophil peroxidase OS=Homo sapiens OX=9606 GN=EPX PE=1 SV=2	0	180.203	30	26	114	23	1	715	81	10.29	287.08	26	cellular component movement;defense response;metabolic process;regulation of biological process;response to stimulus;transport	extracellular;organelle lumen	antioxidant activity;catalytic activity;metal ion binding	Pf03098	8288	ENSG00000121053.5	EPX	17	Asthma		4	1.514	1.564	0.968	126.8	83.8	131
P08123	Collagen alpha-2(I) chain OS=Homo sapiens OX=9606 GN=COL1A2 PE=1 SV=7	0	179.135	18	23	152	23	1	1366	129.2	8.95	499.26	23	cell organization and biogenesis;cellular component movement;coagulation;metabolic process;regulation of biological process;response to stimulus	endoplasmic reticulum;extracellular;organelle lumen	metal ion binding;protein binding;structural molecule activity	Pf01391, Pf01410	1278	ENSG00000164692.17	COL1A2	7	Amoebiasis; Protein digestion and absorption; AGE-RAGE signaling pathway in diabetic complications; Focal adhesion; ECM-receptor interaction; PI3K-Akt signaling pathway; Platelet activation	Inflammatory Response Pathway; Focal Adhesion; miRNA targets in ECM and membrane receptors; TGF-beta Signaling Pathway; Focal Adhesion-PI3K-Akt-mTOR-signaling pathway	0	0.341	1.359	0.251	55.8	163.7	222.5
Q32MZ4	Leucine-rich repeat flightless-interacting protein 1 OS=Homo sapiens OX=9606 GN=LRRFIP1 PE=1 SV=2	0	172.368	31	24	43	23	1	808	89.2	4.65	124.72	24	metabolic process;regulation of biological process	cytoplasm;cytoskeleton;cytosol;membrane;nucleus	DNA binding;protein binding;RNA binding	Pf04111, Pf09738, Pf12128, Pf13654	9208	ENSG00000124831.18	LRRFIP1	2			2	1.232	1.118	1.102	134.4	109.1	121.9
P48444	Coatomer subunit delta OS=Homo sapiens OX=9606 GN=ARCN1 PE=1 SV=1	0	167.186	37	23	66	23	1	511	57.2	6.21	184.82	23	response to stimulus;transport	cytoplasm;cytosol;endoplasmic reticulum;Golgi;membrane	RNA binding	Pf00928	372	ENSG00000095139.13	ARCN1	11		miR-517 relationship with ARCN1 and USP1	0	1.25	1.063	1.175	142.2	113.8	121
P06727	Apolipoprotein A-IV OS=Homo sapiens OX=9606 GN=APOA4 PE=1 SV=3	0	165.907	55	23	47	23	1	396	45.4	5.38	150.47	23	cell organization and biogenesis;defense response;metabolic process;regulation of biological process;response to stimulus;transport	cell surface;cytosol;endosome;extracellular;organelle lumen	antioxidant activity;catalytic activity;enzyme regulator activity;metal ion binding;protein binding;transporter activity	Pf01442, Pf06386, Pf07902	337		APOA4	11		Statin Pathway	0	0.877	0.897	0.978	131.2	149.6	134.2
P35998	26S proteasome regulatory subunit 7 OS=Homo sapiens OX=9606 GN=PSMC2 PE=1 SV=3	0	158.352	60	24	56	23	1	433	48.6	5.95	168.85	24	cell differentiation;metabolic process;regulation of biological process;response to stimulus;transport	cytoplasm;cytosol;extracellular;membrane;nucleus;organelle lumen;proteasome	catalytic activity;nucleotide binding;protein binding	Pf00004, Pf00158, Pf07724, Pf07726, Pf07728, Pf13191, Pf13401	5701	ENSG00000161057.11	PSMC2	7	Epstein-Barr virus infection; Proteasome	Proteasome Degradation; Parkin-Ubiquitin Proteasomal System pathway	0	1.35	1.076	1.254	141	104.4	112.4
P62191	26S proteasome regulatory subunit 4 OS=Homo sapiens OX=9606 GN=PSMC1 PE=1 SV=1	0	148.697	60	25	59	23	1	440	49.2	6.21	152.57	25	metabolic process;regulation of biological process;response to stimulus;transport	cytoplasm;cytosol;membrane;nucleus;proteasome	catalytic activity;nucleotide binding;protein binding;RNA binding	Pf00004, Pf00910, Pf01078, Pf05496, Pf05673, Pf05729, Pf07724, Pf07726, Pf07728, Pf13191, Pf13401	5700	ENSG00000100764.13	PSMC1	14	Viral carcinogenesis; Epstein-Barr virus infection; Proteasome	Parkin-Ubiquitin Proteasomal System pathway; Proteasome Degradation	2	1.218	1.067	1.142	132.2	108.5	115.8
O94979	Protein transport protein Sec31A OS=Homo sapiens OX=9606 GN=SEC31A PE=1 SV=3	0	140.344	21	23	51	23	1	1220	132.9	6.89	141.24	23	cell organization and biogenesis;response to stimulus;transport	cytoplasm;cytosol;endoplasmic reticulum;membrane	protein binding	Pf03154, Pf09770, Pf12931	22872	ENSG00000138674.16	SEC31A	4	Protein processing in endoplasmic reticulum	Sterol Regulatory Element-Binding Proteins (SREBP) signalling	0	1.265	1.074	1.178	134.2	106.1	113.9
P11387	DNA topoisomerase 1 OS=Homo sapiens OX=9606 GN=TOP1 PE=1 SV=2	0	131.625	31	23	50	23	1	765	90.7	9.31	138.17	23	cell death;cell division;cell organization and biogenesis;metabolic process;regulation of biological process;response to stimulus	chromosome;cytoplasm;nucleus	catalytic activity;DNA binding;nucleotide binding;protein binding;RNA binding	Pf01028, Pf02919, Pf14370	7150	ENSG00000198900.5	TOP1	20			0	1.336	1.346	0.993	132	98.7	132.9
Q15046	Lysine--tRNA ligase OS=Homo sapiens OX=9606 GN=KARS PE=1 SV=3	0	129.572	35	23	57	23	1	597	68	6.35	158.08	23	metabolic process;regulation of biological process;response to stimulus	cytoplasm;cytosol;extracellular;membrane;mitochondrion;nucleus;organelle lumen	catalytic activity;nucleotide binding;protein binding;RNA binding	Pf00152, Pf00587, Pf01336	3735	ENSG00000065427.14	KARS	16	Aminoacyl-tRNA biosynthesis		0	1.313	1.024	1.282	134.8	102.7	105.1
O00410	Importin-5 OS=Homo sapiens OX=9606 GN=IPO5 PE=1 SV=4	0	127.974	26	23	41	23	1	1097	123.6	4.94	113.41	23	regulation of biological process;response to stimulus;transport	cytoplasm;membrane;nucleus	enzyme regulator activity;protein binding;RNA binding;transporter activity	Pf02985, Pf12755, Pf13513, Pf13646	3843	ENSG00000065150.18	IPO5	13			0	1.173	1.33	0.882	116.8	99.5	132.4
O43242	26S proteasome non-ATPase regulatory subunit 3 OS=Homo sapiens OX=9606 GN=PSMD3 PE=1 SV=2	0	127.672	44	23	39	23	1	534	60.9	8.44	118.85	23	metabolic process;regulation of biological process;response to stimulus;transport	cytosol;extracellular;membrane;nucleus;organelle lumen;proteasome	catalytic activity;enzyme regulator activity;protein binding	Pf01399, Pf08375	5709	ENSG00000108344.14	PSMD3	17	Epstein-Barr virus infection; Proteasome	Proteasome Degradation; Parkin-Ubiquitin Proteasomal System pathway	0	1.2	1.086	1.105	131.1	109.3	118.7
P07384	Calpain-1 catalytic subunit OS=Homo sapiens OX=9606 GN=CAPN1 PE=1 SV=1	0	126.301	31	23	47	23	1	714	81.8	5.67	123.78	23	cell death;cell organization and biogenesis;metabolic process;regulation of biological process;transport	cytoplasm;cytosol;extracellular;membrane;mitochondrion;vacuole	catalytic activity;metal ion binding;protein binding	Pf00648, Pf01067, Pf13833	823	ENSG00000014216.15	CAPN1	11	Protein processing in endoplasmic reticulum; Apoptosis; Alzheimer's disease	Integrin-mediated Cell Adhesion; Focal Adhesion; Alzheimers Disease	0	1.219	0.942	1.294	140.4	115.2	108.5
Q96QK1	Vacuolar protein sorting-associated protein 35 OS=Homo sapiens OX=9606 GN=VPS35 PE=1 SV=2	0	124.127	31	23	47	23	1	796	91.6	5.49	131.88	23	cell organization and biogenesis;regulation of biological process;response to stimulus;transport	cytoplasm;cytosol;endosome;membrane;mitochondrion;vacuole	protein binding;transporter activity	Pf03635	55737	ENSG00000069329.16	VPS35	16	Endocytosis		0	1.137	0.994	1.144	134.4	118.2	117.5
O00429	Dynamin-1-like protein OS=Homo sapiens OX=9606 GN=DNM1L PE=1 SV=2	0	122.91	41	23	38	23	1	736	81.8	6.81	91.43	23	cell death;cell organization and biogenesis;regulation of biological process;response to stimulus;transport	cytoplasm;cytoskeleton;cytosol;endoplasmic reticulum;Golgi;membrane;mitochondrion	catalytic activity;enzyme regulator activity;nucleotide binding;protein binding	Pf00350, Pf01031, Pf02212	10059	ENSG00000087470.17	DNM1L	12	TNF signaling pathway; NOD-like receptor signaling pathway	Synaptic Vesicle Pathway	0	1.166	0.983	1.187	135.1	115.8	113.9
Q14571	Inositol 1,4,5-trisphosphate receptor type 2 OS=Homo sapiens OX=9606 GN=ITPR2 PE=1 SV=2	0	121.394	13	33	45	23	1	2701	307.9	6.43	111.33	33	cellular homeostasis;regulation of biological process;response to stimulus;transport	cytoplasm;endoplasmic reticulum;membrane;nucleus	metal ion binding;protein binding;receptor activity;signal transducer activity;transporter activity	Pf01365, Pf02815, Pf08454, Pf08709, Pf12670	3709	ENSG00000123104.11	ITPR2	12	Dopaminergic synapse; Serotonergic synapse; NOD-like receptor signaling pathway; Vascular smooth muscle contraction; Glutamatergic synapse; cGMP-PKG signaling pathway; Renin secretion; Oxytocin signaling pathway; Long-term potentiation; Gap junction; Phosphatidylinositol signaling system; Glucagon signaling pathway; Thyroid hormone synthesis; Pancreatic secretion; Apoptosis; Proteoglycans in canc…	Myometrial Relaxation and Contraction Pathways; Calcium Regulation in the Cardiac Cell; Alzheimers Disease	3	0.947	1.214	0.78	14	14.8	17.9
Q6P1M3	Lethal(2) giant larvae protein homolog 2 OS=Homo sapiens OX=9606 GN=LLGL2 PE=1 SV=2	0	121.273	23	23	38	23	1	1020	113.4	7.52	91.34	23	cell division;regulation of biological process;transport	cytoplasm;cytosol;membrane	enzyme regulator activity;protein binding	Pf08366	3993	ENSG00000073350.13	LLGL2	17	Tight junction; Hippo signaling pathway		0	0.958	0.899	1.065	116.8	121.9	109.6
Q9BXP5	Serrate RNA effector molecule homolog OS=Homo sapiens OX=9606 GN=SRRT PE=1 SV=1	0	120.201	27	23	41	23	1	876	100.6	5.96	105.38	23	cell proliferation;metabolic process;regulation of biological process;response to stimulus	cytoplasm;nucleus	DNA binding;protein binding;RNA binding	Pf04959, Pf12066	51593	ENSG00000087087.18	SRRT	7			0	1.47	1.14	1.29	142.1	96.6	110.1
P49750	YLP motif-containing protein 1 OS=Homo sapiens OX=9606 GN=YLPM1 PE=1 SV=4	0	119.214	14	23	33	23	1	2146	241.5	6.55	84.65	23											0	1.173	1.254	0.935	112.7	96.2	120.6
Q9H845	Acyl-CoA dehydrogenase family member 9, mitochondrial OS=Homo sapiens OX=9606 GN=ACAD9 PE=1 SV=1	0	114.419	34	23	39	23	1	621	68.7	7.96	99.33	23	cell organization and biogenesis;metabolic process	membrane;mitochondrion;nucleus	catalytic activity;nucleotide binding;protein binding	Pf00441, Pf02770, Pf02771, Pf08028	28976	ENSG00000177646.18	ACAD9	3			0	0.982	1.045	0.94	100.3	102.1	106.7
Q9NSD9	Phenylalanine--tRNA ligase beta subunit OS=Homo sapiens OX=9606 GN=FARSB PE=1 SV=3	0	113.164	38	24	48	23	1	589	66.1	6.84	136.2	24	cell organization and biogenesis;metabolic process	cytoplasm;cytosol;membrane	catalytic activity;metal ion binding;nucleotide binding;protein binding;RNA binding	Pf03483, Pf03484	10056	ENSG00000116120.9	FARSB	2	Aminoacyl-tRNA biosynthesis	Amino Acid metabolism	1	1.306	0.908	1.438	145.5	111.4	101.2
Q6P1N0	Coiled-coil and C2 domain-containing protein 1A OS=Homo sapiens OX=9606 GN=CC2D1A PE=1 SV=1	0	112.524	30	23	29	23	1	951	104	8.09	85.94	23	metabolic process;regulation of biological process;response to stimulus	cytoplasm;cytoskeleton;cytosol;membrane;nucleus	DNA binding;protein binding;signal transducer activity	Pf00168	54862	ENSG00000132024.17	CC2D1A	19		Sudden Infant Death Syndrome (SIDS) Susceptibility Pathways	0	1.456	0.925	1.574	152.9	105.1	97.2
Q9UIG0	Tyrosine-protein kinase BAZ1B OS=Homo sapiens OX=9606 GN=BAZ1B PE=1 SV=2	0	111.963	19	23	28	23	1	1483	170.8	8.48	78.52	23	cell organization and biogenesis;metabolic process;regulation of biological process;response to stimulus	chromosome;nucleus	catalytic activity;metal ion binding;nucleotide binding;protein binding	Pf00439, Pf00628, Pf10537, Pf15613, Pf15614	9031	ENSG00000009954.10	BAZ1B	7			0	0.988	1.491	0.663	99.1	100.3	149.6
Q6WCQ1	Myosin phosphatase Rho-interacting protein OS=Homo sapiens OX=9606 GN=MPRIP PE=1 SV=3	0	106.388	28	23	29	23	1	1025	116.5	6.21	73.79	23		cytoplasm;cytoskeleton;cytosol	protein binding	Pf00169	23164	ENSG00000133030.20	MPRIP	17			0	1.057	1.267	0.834	106.4	100.7	127.5
P10586	Receptor-type tyrosine-protein phosphatase F OS=Homo sapiens OX=9606 GN=PTPRF PE=1 SV=2	0	97.616	16	23	28	23	1	1907	212.7	6.3	76.29	23	cell organization and biogenesis;cellular component movement;metabolic process;regulation of biological process;response to stimulus	membrane	catalytic activity;protein binding;receptor activity;signal transducer activity	Pf00041, Pf00047, Pf00102, Pf07679, Pf13895, Pf13927, Pf14566	5792	ENSG00000142949.16	PTPRF	1	Insulin signaling pathway; Cell adhesion molecules (CAMs); Adherens junction; Insulin resistance	Brain-Derived Neurotrophic Factor (BDNF) signaling pathway; Insulin Signaling	0	0.89	0.946	0.941	111.9	125.6	118.9
Q9Y263	Phospholipase A-2-activating protein OS=Homo sapiens OX=9606 GN=PLAA PE=1 SV=2	0	95.519	35	23	31	23	1	795	87.1	6.37	59.66	23	cell communication;cellular homeostasis;defense response;metabolic process;regulation of biological process;response to stimulus	cytoplasm;nucleus	enzyme regulator activity;protein binding	Pf00400, Pf08324, Pf09070	9373	ENSG00000137055.14	PLAA	9	Protein processing in endoplasmic reticulum		0	1.146	1.091	1.05	131.3	114.7	125.1
Q8IVF2	Protein AHNAK2 OS=Homo sapiens OX=9606 GN=AHNAK2 PE=1 SV=2	0	82.93	16	24	30	23	1	5795	616.2	5.36	60.31	24	cell organization and biogenesis	cytoplasm;cytosol;membrane;nucleus	protein binding		113146	ENSG00000185567.6	AHNAK2	14			0	0.521	0.687	0.758	96.1	184.6	126.9
Q92841	Probable ATP-dependent RNA helicase DDX17 OS=Homo sapiens OX=9606 GN=DDX17 PE=1 SV=2	0	236.692	47	30	97	22	1	729	80.2	8.27	277.64	30	cell differentiation;cell organization and biogenesis;defense response;metabolic process;regulation of biological process;response to stimulus	cytoplasm;cytosol;membrane;nucleus	catalytic activity;nucleotide binding;protein binding;RNA binding	Pf00270, Pf00271	10521	ENSG00000100201.20	DDX17	22		RIG-I-like Receptor Signaling	0	1.358	1.199	1.133	132.8	97.8	117.2
Q01995	Transgelin OS=Homo sapiens OX=9606 GN=TAGLN PE=1 SV=4	0	236.329	88	22	207	22	1	201	22.6	8.84	526.14	22	cell differentiation	cytoplasm	protein binding	Pf00307, Pf00402	6876	ENSG00000149591.16	TAGLN	11			0	0.314	0.659	0.476	75.9	242.1	159.6
P05556	Integrin beta-1 OS=Homo sapiens OX=9606 GN=ITGB1 PE=1 SV=2	0	233.925	29	23	125	22	1	798	88.4	5.39	368.81	23	cell differentiation;cell growth;cell organization and biogenesis;cellular component movement;defense response;metabolic process;regulation of biological process;response to stimulus;transport	cell surface;cytoplasm;endosome;membrane	enzyme regulator activity;metal ion binding;protein binding;receptor activity;signal transducer activity	Pf00362, Pf07965, Pf08725	3688	ENSG00000150093.18	ITGB1	10	Arrhythmogenic right ventricular cardiomyopathy (ARVC); Pathogenic Escherichia coli infection; Dilated cardiomyopathy; Leishmaniasis; Rap1 signaling pathway; Cell adhesion molecules (CAMs); Pathways in cancer; Pertussis; Toxoplasmosis; Phagosome; Focal adhesion; Proteoglycans in cancer; Regulation of actin cytoskeleton; Leukocyte transendothelial migration; Bacterial invasion of epithelial cells;…	Primary Focal Segmental Glomerulosclerosis FSGS; VEGFA-VEGFR2 Signaling Pathway; Arrhythmogenic Right Ventricular Cardiomyopathy; TGF-beta Signaling Pathway; Focal Adhesion; Focal Adhesion-PI3K-Akt-mTOR-signaling pathway; Rac1/Pak1/p38/MMP-2 pathway; Neural Crest Differentiation; Pathogenic Escherichia coli infection; Prolactin Signaling Pathway; Signaling of Hepatocyte Growth Factor Receptor; In…	1	0.589	0.939	0.628	87.2	148	138.9
Q93052	Lipoma-preferred partner OS=Homo sapiens OX=9606 GN=LPP PE=1 SV=1	0	222.615	51	22	90	22	1	612	65.7	7.37	219.39	22		cytoplasm;cytosol;membrane;nucleus	metal ion binding;protein binding	Pf00412, Pf02318, Pf03154	4026	ENSG00000145012.13	LPP	3			0	0.636	0.758	0.839	111.3	175.1	132.8
P08559	Pyruvate dehydrogenase E1 component subunit alpha, somatic form, mitochondrial OS=Homo sapiens OX=9606 GN=PDHA1 PE=1 SV=3	0	181.647	56	22	80	22	1	390	43.3	8.06	212.5	22	metabolic process;regulation of biological process	mitochondrion;nucleus;organelle lumen	catalytic activity;protein binding	Pf00676	5160	ENSG00000131828.13	PDHA1	X	Citrate cycle (TCA cycle); HIF-1 signaling pathway; Central carbon metabolism in cancer; Carbon metabolism; Pyruvate metabolism; Glucagon signaling pathway; Glycolysis / Gluconeogenesis; Metabolic pathways	Amino Acid metabolism; Glycolysis and Gluconeogenesis; TCA Cycle and Deficiency of Pyruvate Dehydrogenase complex (PDHc); Acetylcholine Synthesis	0	1.124	1.011	1.112	104.7	93.1	94.1
Q02818	Nucleobindin-1 OS=Homo sapiens OX=9606 GN=NUCB1 PE=1 SV=4	0	181.636	52	22	54	22	1	461	53.8	5.25	164.58	22	metabolic process;regulation of biological process;response to stimulus	cytoplasm;endoplasmic reticulum;endosome;extracellular;Golgi;membrane;nucleus;organelle lumen	DNA binding;metal ion binding;protein binding		4924	ENSG00000104805.15	NUCB1	19			0	1.432	1.092	1.311	141.5	98.8	107.9
Q9UGI8	Testin OS=Homo sapiens OX=9606 GN=TES PE=1 SV=1	0	181.013	57	22	66	22	1	421	48	7.68	174.21	22	regulation of biological process	cytoplasm;cytosol;membrane;nucleus	metal ion binding;protein binding;RNA binding	Pf00412, Pf06297	26136	ENSG00000135269.17	TES	7			0	0.553	0.797	0.694	98.3	177.7	141.6
Q12931	Heat shock protein 75 kDa, mitochondrial OS=Homo sapiens OX=9606 GN=TRAP1 PE=1 SV=3	0	174.17	40	23	90	22	1	704	80.1	8.21	276.05	23	metabolic process;regulation of biological process;response to stimulus	membrane;mitochondrion;organelle lumen	nucleotide binding;protein binding;RNA binding	Pf00183, Pf02518, Pf13589	10131	ENSG00000126602.10	TRAP1	16		TGF-beta Signaling Pathway; TNF alpha Signaling Pathway	0	1.549	1.083	1.431	112.6	72.7	78.7
Q9Y230	RuvB-like 2 OS=Homo sapiens OX=9606 GN=RUVBL2 PE=1 SV=3	0	162.112	53	22	46	22	1	463	51.1	5.64	138.92	22	cell organization and biogenesis;metabolic process;regulation of biological process;response to stimulus	cytoplasm;cytosol;membrane;nucleus	catalytic activity;DNA binding;nucleotide binding;protein binding	Pf00004, Pf03796, Pf06068, Pf13481	10856	ENSG00000183207.13	RUVBL2	19			0	1.138	1.303	0.874	113.2	99.4	129.5
Q9NZN4	EH domain-containing protein 2 OS=Homo sapiens OX=9606 GN=EHD2 PE=1 SV=2	0	160.741	57	26	61	22	1	543	61.1	6.46	172.72	26	cell organization and biogenesis;coagulation;regulation of biological process;transport	cytoplasm;cytoskeleton;cytosol;endosome;membrane;nucleus	catalytic activity;metal ion binding;nucleotide binding;protein binding	Pf00350, Pf01926, Pf12763	30846	ENSG00000024422.11	EHD2	19	Endocytosis	Insulin Signaling	3	0.559	0.596	0.939	114.4	204.5	121.8
Q96PK6	RNA-binding protein 14 OS=Homo sapiens OX=9606 GN=RBM14 PE=1 SV=2	0	154.541	30	22	54	22	1	669	69.4	9.67	153.77	22	cell organization and biogenesis;defense response;metabolic process;regulation of biological process;response to stimulus	cytoplasm;nucleus	protein binding;RNA binding	Pf00076, Pf13893, Pf14259	10432; 100526737	ENSG00000239306.4	RBM14; RBM14-RBM4	11			0	1.205	1.519	0.793	108.8	90.3	137.2
P26641	Elongation factor 1-gamma OS=Homo sapiens OX=9606 GN=EEF1G PE=1 SV=3	0	153.174	51	22	80	22	1	437	50.1	6.67	188.27	22	metabolic process;response to stimulus	cytoplasm;cytosol;endoplasmic reticulum;membrane;nucleus	catalytic activity;protein binding;RNA binding	Pf00043, Pf00647, Pf02798, Pf13409, Pf13410, Pf13417, Pf14497	1937	ENSG00000254772.9	EEF1G	11	Legionellosis	Translation Factors	0	1.247	1.157	1.078	129.2	103.6	119.8
P45974	Ubiquitin carboxyl-terminal hydrolase 5 OS=Homo sapiens OX=9606 GN=USP5 PE=1 SV=2	0	148.702	32	22	49	22	1	858	95.7	5.03	134.95	22	metabolic process;regulation of biological process	cytosol;vacuole	catalytic activity;metal ion binding;protein binding	Pf00443, Pf00627, Pf02148, Pf13423	8078	ENSG00000111667.13	USP5	12			0	1.22	1.163	1.049	135.6	111.1	129.2
P55884	Eukaryotic translation initiation factor 3 subunit B OS=Homo sapiens OX=9606 GN=EIF3B PE=1 SV=3	0	147.69	36	22	46	22	1	814	92.4	5	135.33	22	cell organization and biogenesis;metabolic process;regulation of biological process	cytoplasm;cytosol	protein binding;RNA binding;structural molecule activity	Pf00076, Pf08662, Pf13893, Pf14259	8662	ENSG00000106263.17	EIF3B	7	RNA transport	Translation Factors	0	1.273	1.052	1.21	135.6	106.5	112.1
Q9BQS7	Hephaestin OS=Homo sapiens OX=9606 GN=HEPH PE=1 SV=3	0	147.139	22	22	55	22	1	1158	130.4	5.99	142.41	22	cellular homeostasis;metabolic process;transport	membrane	catalytic activity;metal ion binding	Pf00394, Pf07731, Pf07732	9843	ENSG00000089472.16	HEPH	X	Porphyrin and chlorophyll metabolism; Mineral absorption		0	0.822	1.08	0.761	97.4	118.5	128
P39023	60S ribosomal protein L3 OS=Homo sapiens OX=9606 GN=RPL3 PE=1 SV=2	0	142.874	46	22	68	22	1	403	46.1	10.18	179.04	22	cell organization and biogenesis;metabolic process;response to stimulus;transport	cytoplasm;cytosol;nucleus;ribosome	protein binding;RNA binding;structural molecule activity	Pf00297	6122	ENSG00000100316.15	RPL3	22	Ribosome	Cytoplasmic Ribosomal Proteins	0	1.416	1.104	1.283	139.7	98.7	108.9
P50991	T-complex protein 1 subunit delta OS=Homo sapiens OX=9606 GN=CCT4 PE=1 SV=4	0	139.418	46	23	44	22	1	539	57.9	7.83	128.88	23	metabolic process;regulation of biological process;transport	cytoplasm;cytoskeleton;cytosol	nucleotide binding;protein binding;RNA binding	Pf00118	10575	ENSG00000115484.14	CCT4	2			0	1.304	1.055	1.236	139	106.6	112.4
Q6ZRV2	Protein FAM83H OS=Homo sapiens OX=9606 GN=FAM83H PE=1 SV=3	0	128.47	26	22	30	22	1	1179	127	6.98	90.42	22	cell organization and biogenesis;regulation of biological process	cytoplasm;cytoskeleton	protein binding	Pf07894, Pf13091	286077	ENSG00000273889.2; ENSG00000180921.6	FAM83H	8; CHR_HSCHR8_3_CTG7			0	1.152	1.362	0.845	110	95.6	130.2
Q9NZ08	Endoplasmic reticulum aminopeptidase 1 OS=Homo sapiens OX=9606 GN=ERAP1 PE=1 SV=3	0	127.269	22	22	51	22	1	941	107.2	6.46	143.29	22	cell communication;cell differentiation;metabolic process;regulation of biological process;response to stimulus	cytoplasm;cytosol;endoplasmic reticulum;extracellular;membrane;organelle lumen	catalytic activity;metal ion binding;protein binding	Pf01433, Pf11838, Pf13485	51752	ENSG00000164307.12	ERAP1	5			0	1.213	1.039	1.167	124.5	102.6	106.6
Q9Y5K6	CD2-associated protein OS=Homo sapiens OX=9606 GN=CD2AP PE=1 SV=1	0	125.84	38	22	44	22	1	639	71.4	6.4	120.19	22	cell division;cell organization and biogenesis;cellular component movement;metabolic process;regulation of biological process;response to stimulus	cytoplasm;cytoskeleton;membrane	protein binding;structural molecule activity	Pf00018, Pf07653, Pf14604	23607	ENSG00000198087.7	CD2AP	6	Bacterial invasion of epithelial cells	Primary Focal Segmental Glomerulosclerosis FSGS	0	1.449	0.965	1.501	149.3	103	99.4
Q99613	Eukaryotic translation initiation factor 3 subunit C OS=Homo sapiens OX=9606 GN=EIF3C PE=1 SV=1	0	124.45	25	22	39	22	1	913	105.3	5.68	119.47	22	cell organization and biogenesis;metabolic process;regulation of biological process	cytoplasm;cytosol	protein binding;RNA binding	Pf01399, Pf05470	8663	ENSG00000184110.14	EIF3C	16	RNA transport	Translation Factors	0	1.15	0.96	1.199	130.4	113.4	108.8
P40763	Signal transducer and activator of transcription 3 OS=Homo sapiens OX=9606 GN=STAT3 PE=1 SV=2	0	118.851	32	22	39	22	1	770	88	6.3	99.45	22	cell differentiation;cell organization and biogenesis;cell proliferation;cellular component movement;defense response;metabolic process;regulation of biological process;reproduction;response to stimulus;transport	cytoplasm;cytosol;membrane;mitochondrion;nucleus	DNA binding;protein binding;signal transducer activity	Pf00017, Pf01017, Pf02864, Pf02865	6774	ENSG00000168610.14	STAT3	17	Viral carcinogenesis; Inflammatory bowel disease (IBD); Hepatitis B; HIF-1 signaling pathway; Pancreatic cancer; FoxO signaling pathway; Prolactin signaling pathway; MicroRNAs in cancer; Epstein-Barr virus infection; Acute myeloid leukemia; Pathways in cancer; AGE-RAGE signaling pathway in diabetic complications; EGFR tyrosine kinase inhibitor resistance; Toxoplasmosis; Jak-STAT signaling pathway…	Notch Signaling Pathway; Physiological and Pathological Hypertrophy of the Heart; IL-9 Signaling Pathway; Interferon type I signaling pathways; ESC Pluripotency Pathways; TGF-beta Receptor Signaling; Development of pulmonary dendritic cells and macrophage subsets; TCA Cycle Nutrient Utilization and Invasiveness of Ovarian Cancer; IL-4 Signaling Pathway; Rac1/Pak1/p38/MMP-2 pathway; Oncostatin M S…	0	1.046	1.125	0.93	121	115.7	130.2
O75410	Transforming acidic coiled-coil-containing protein 1 OS=Homo sapiens OX=9606 GN=TACC1 PE=1 SV=2	0	118.033	34	25	34	22	1	805	87.7	4.88	82.19	25	cell division;cell organization and biogenesis;cell proliferation;cellular component movement;regulation of biological process;transport	cytoplasm;cytoskeleton;membrane;nucleus	catalytic activity;motor activity;protein binding;transporter activity	Pf01496, Pf01576, Pf02463, Pf04012, Pf05010, Pf05262, Pf05557, Pf06637, Pf12037, Pf12128, Pf13851	6867	ENSG00000147526.19	TACC1	8			4	0.922	0.95	0.971	115.4	125.2	118.9
Q86SF2	N-acetylgalactosaminyltransferase 7 OS=Homo sapiens OX=9606 GN=GALNT7 PE=1 SV=1	0	116.905	36	22	47	22	1	657	75.3	7.11	123.78	22	metabolic process	Golgi;membrane	catalytic activity;metal ion binding	Pf00535, Pf00652, Pf02709, Pf10111	51809	ENSG00000109586.11	GALNT7	4	Mucin type O-glycan biosynthesis; Metabolic pathways		0	0.879	1.072	0.821	99.2	112.8	120.9
Q9NYF8	Bcl-2-associated transcription factor 1 OS=Homo sapiens OX=9606 GN=BCLAF1 PE=1 SV=2	0	112.396	25	23	50	22	1	920	106.1	9.98	121.36	23	cell death;metabolic process;regulation of biological process;response to stimulus	cytoplasm;nucleus	DNA binding;protein binding;RNA binding	Pf15440	9774	ENSG00000029363.16	BCLAF1	6		Interactome of polycomb repressive complex 2 (PRC2)	0	1.421	1.422	1	123.6	87	123.7
Q99459	Cell division cycle 5-like protein OS=Homo sapiens OX=9606 GN=CDC5L PE=1 SV=2	0	111.348	34	22	34	22	1	802	92.2	8.18	89.12	22	cell differentiation;cell organization and biogenesis;metabolic process;regulation of biological process;response to stimulus	cytoplasm;membrane;nucleus;spliceosomal complex	DNA binding;protein binding;RNA binding	Pf00249, Pf11831, Pf13921	988	ENSG00000096401.7	CDC5L	6	Spliceosome		0	1.351	1.188	1.138	131.8	97.5	115.8
Q9BQG0	Myb-binding protein 1A OS=Homo sapiens OX=9606 GN=MYBBP1A PE=1 SV=2	0	106.718	20	22	34	22	1	1328	148.8	9.28	80.61	22	cell communication;cell differentiation;metabolic process;regulation of biological process;response to stimulus;transport	cytoplasm;membrane;nucleus	catalytic activity;DNA binding;protein binding;RNA binding	Pf04931, Pf05793, Pf11593, Pf12815	10514	ENSG00000132382.14	MYBBP1A	17		Energy Metabolism	0	0.991	1.538	0.644	93.9	94.8	145.8
Q9BQS8	FYVE and coiled-coil domain-containing protein 1 OS=Homo sapiens OX=9606 GN=FYCO1 PE=1 SV=3	0	104.827	19	23	27	22	1	1478	166.9	4.92	71.83	23	cellular component movement;metabolic process;regulation of biological process;transport	endosome;Golgi;membrane;vacuole	metal ion binding;nucleotide binding;protein binding	Pf01363, Pf02759, Pf03961, Pf13897	79443	ENSG00000163820.14	FYCO1	3			0	0.884	0.937	0.943	109.9	124.4	116.5
Q8WYP5	Protein ELYS OS=Homo sapiens OX=9606 GN=AHCTF1 PE=1 SV=3	0	102.778	13	22	31	22	1	2266	252.3	6.6	79.87	22	cell division;cell organization and biogenesis;regulation of biological process;transport	chromosome;cytoplasm;cytosol;membrane;nucleus	DNA binding;protein binding	Pf13934	25909		AHCTF1	1		Gastric cancer network 2	0	0.991	1.338	0.74	100.8	101.8	136.3
Q08426	Peroxisomal bifunctional enzyme OS=Homo sapiens OX=9606 GN=EHHADH PE=1 SV=3	0	101.312	32	22	34	22	1	723	79.4	9.14	91.09	22	metabolic process	cytosol;mitochondrion;organelle lumen	catalytic activity;protein binding	Pf00378, Pf00725, Pf02737	1962	ENSG00000113790.10	EHHADH	3	Butanoate metabolism; Peroxisome; Fatty acid degradation; Propanoate metabolism; Carbon metabolism; Lysine degradation; PPAR signaling pathway; beta-Alanine metabolism; Metabolic pathways; Tryptophan metabolism; Valine, leucine and isoleucine degradation; Fatty acid metabolism	PPAR Alpha Pathway; PPAR signaling pathway; Valproic acid pathway; Constitutive Androstane Receptor Pathway; Mitochondrial LC-Fatty Acid Beta-Oxidation; Amino Acid metabolism	0	1.229	0.933	1.317	128.4	104.4	97.5
Q92621	Nuclear pore complex protein Nup205 OS=Homo sapiens OX=9606 GN=NUP205 PE=1 SV=3	0	99.293	12	22	30	22	1	2012	227.8	6.19	84.59	22	cell organization and biogenesis;metabolic process;regulation of biological process;transport	membrane;nucleus	protein binding;structural molecule activity	Pf11894	23165	ENSG00000155561.14	NUP205	7	RNA transport		0	0.929	1.388	0.669	91.6	98.6	136.8
Q8TCS8	Polyribonucleotide nucleotidyltransferase 1, mitochondrial OS=Homo sapiens OX=9606 GN=PNPT1 PE=1 SV=2	0	98.609	31	22	35	22	1	783	85.9	7.77	86.86	22	cell organization and biogenesis;metabolic process;regulation of biological process;response to stimulus;transport	cytoplasm;cytosol;membrane;mitochondrion;nucleus;ribosome	catalytic activity;protein binding;RNA binding	Pf00013, Pf00575, Pf01138, Pf03725, Pf03726	87178	ENSG00000138035.14	PNPT1	2	Purine metabolism; RNA degradation; Pyrimidine metabolism		0	1.505	1.082	1.392	120.7	80.2	86.7
P00966	Argininosuccinate synthase OS=Homo sapiens OX=9606 GN=ASS1 PE=1 SV=2	0	98.163	42	22	40	22	1	412	46.5	8.02	111.96	22	metabolic process;regulation of biological process;response to stimulus	cytoplasm;cytosol;mitochondrion	catalytic activity;nucleotide binding;protein binding;RNA binding	Pf00764, Pf03054, Pf06508	445	ENSG00000130707.17	ASS1	9	Arginine biosynthesis; Alanine, aspartate and glutamate metabolism; Biosynthesis of amino acids; Metabolic pathways	Urea cycle and metabolism of amino groups; Amino Acid metabolism; Alanine and aspartate metabolism	0	2.022	1.386	1.459	180	89	123.4
Q9UJC3	Protein Hook homolog 1 OS=Homo sapiens OX=9606 GN=HOOK1 PE=1 SV=2	0	90.833	33	22	30	22	1	728	84.6	5.15	72.52	22	cell differentiation;cell organization and biogenesis;development;transport	cytoplasm;cytoskeleton;cytosol	protein binding	Pf04156, Pf05622	51361	ENSG00000134709.10	HOOK1	1			0	1.088	1.044	1.042	121.5	111.7	116.6
Q9H583	HEAT repeat-containing protein 1 OS=Homo sapiens OX=9606 GN=HEATR1 PE=1 SV=3	0	89.747	10	22	27	22	1	2144	242.2	6.54	72.34	22	metabolic process;regulation of biological process	membrane;mitochondrion;nucleus	protein binding;RNA binding	Pf08146, Pf12397	55127	ENSG00000119285.10	HEATR1	1	Ribosome biogenesis in eukaryotes		0	1.019	1.518	0.671	95.4	93.5	142
Q14966	Zinc finger protein 638 OS=Homo sapiens OX=9606 GN=ZNF638 PE=1 SV=2	0	88.83	13	22	26	22	1	1978	220.5	6.38	56.83	22	metabolic process;regulation of biological process	cytoplasm;nucleus	DNA binding;metal ion binding;RNA binding	Pf00076, Pf12171, Pf13893, Pf14259	27332	ENSG00000075292.18	ZNF638	2			0	1.082	1.247	0.868	113.7	105.1	131
A6NHR9	Structural maintenance of chromosomes flexible hinge domain-containing protein 1 OS=Homo sapiens OX=9606 GN=SMCHD1 PE=1 SV=2	0	88.422	14	22	27	22	1	2005	226.2	7.3	63.5	22	cell organization and biogenesis;regulation of biological process	chromosome	catalytic activity;nucleotide binding;protein binding	Pf06470, Pf13589	23347	ENSG00000101596.14	SMCHD1	18			0	0.916	1.006	0.911	48.4	52.8	53.2
Q9Y2A7	Nck-associated protein 1 OS=Homo sapiens OX=9606 GN=NCKAP1 PE=1 SV=1	0	82.128	20	22	28	22	1	1128	128.7	6.62	68.03	22	cell death;cell organization and biogenesis;regulation of biological process;response to stimulus	cytosol;membrane	protein binding	Pf09735	10787	ENSG00000061676.14	NCKAP1	2	Regulation of actin cytoskeleton	Exercise-induced Circadian Regulation; Regulation of Actin Cytoskeleton	0	1.149	0.934	1.23	131.3	114.3	106.8
Q92538	Golgi-specific brefeldin A-resistance guanine nucleotide exchange factor 1 OS=Homo sapiens OX=9606 GN=GBF1 PE=1 SV=2	0	81.09	15	23	28	22	1	1859	206.3	5.73	62.77	23	cell organization and biogenesis;cellular component movement;metabolic process;regulation of biological process;response to stimulus;transport	cytoplasm;cytosol;Golgi;membrane;mitochondrion;organelle lumen	protein binding	Pf01369, Pf12783	8729	ENSG00000107862.4	GBF1	10	Endocytosis		0	0.916	1.104	0.83	110.8	120.9	133.4
Q86U86	Protein polybromo-1 OS=Homo sapiens OX=9606 GN=PBRM1 PE=1 SV=1	0	74.078	15	22	30	22	1	1689	192.8	6.89	66.48	22	cell organization and biogenesis;metabolic process;regulation of biological process	chromosome;nucleus	DNA binding;protein binding	Pf00439, Pf00505, Pf01426	55193	ENSG00000163939.18	PBRM1	3			0	1.117	1.252	0.892	119.5	107.1	134
Q9BTC0	Death-inducer obliterator 1 OS=Homo sapiens OX=9606 GN=DIDO1 PE=1 SV=5	0	62.226	13	22	22	22	1	2240	243.7	7.88	52.91	22	cell death;metabolic process;regulation of biological process;response to stimulus	cytoplasm;cytoskeleton;nucleus	metal ion binding;protein binding;RNA binding	Pf00628, Pf07500, Pf07744, Pf09770	11083	ENSG00000101191.16	DIDO1	20			0	1.199	1.35	0.888	121.3	101.2	136.6
P06733	Alpha-enolase OS=Homo sapiens OX=9606 GN=ENO1 PE=1 SV=2	0	296.743	70	24	221	21	1	434	47.1	7.39	616.29	24	metabolic process;regulation of biological process;response to stimulus	cell surface;cytoplasm;cytosol;membrane;nucleus	catalytic activity;DNA binding;metal ion binding;protein binding;RNA binding	Pf00113, Pf03952, Pf13378	2023	ENSG00000074800.13	ENO1	1	HIF-1 signaling pathway; Carbon metabolism; Glycolysis / Gluconeogenesis; RNA degradation; Biosynthesis of amino acids; Metabolic pathways	Glycolysis and Gluconeogenesis	3	2.016	1.038	1.941	204	101.2	105.1
P31930	Cytochrome b-c1 complex subunit 1, mitochondrial OS=Homo sapiens OX=9606 GN=UQCRC1 PE=1 SV=3	0	248.778	59	22	128	21	1	480	52.6	6.37	399.47	22	metabolic process;response to stimulus;transport	cytosol;membrane;mitochondrion	catalytic activity;metal ion binding;protein binding;transporter activity	Pf00675, Pf05193, Pf08367	7384	ENSG00000010256.10	UQCRC1	3	Huntington's disease; Parkinson's disease; Alzheimer's disease; Oxidative phosphorylation; Non-alcoholic fatty liver disease (NAFLD); Metabolic pathways; Cardiac muscle contraction	Electron Transport Chain	1	0.799	0.865	0.923	95.2	119.1	103.1
P22695	Cytochrome b-c1 complex subunit 2, mitochondrial OS=Homo sapiens OX=9606 GN=UQCRC2 PE=1 SV=3	0	240.831	58	21	123	21	1	453	48.4	8.63	345.48	21	metabolic process;transport	membrane;mitochondrion	catalytic activity;metal ion binding;protein binding	Pf00675, Pf05193	7385	ENSG00000140740.10; ENSG00000284493.1	UQCRC2	16; CHR_HG926_PATCH	Huntington's disease; Parkinson's disease; Alzheimer's disease; Oxidative phosphorylation; Non-alcoholic fatty liver disease (NAFLD); Metabolic pathways; Cardiac muscle contraction	Electron Transport Chain	0	0.918	0.917	1.001	101.5	110.6	101.4
P00352	Retinal dehydrogenase 1 OS=Homo sapiens OX=9606 GN=ALDH1A1 PE=1 SV=2	0	189.255	53	23	77	21	1	501	54.8	6.73	197.65	23	metabolic process;regulation of biological process	cytoplasm;cytosol	catalytic activity;enzyme regulator activity;nucleotide binding	Pf00171, Pf05893, Pf07368	216	ENSG00000165092.12	ALDH1A1	9	Retinol metabolism; Metabolic pathways	Dopaminergic Neurogenesis; Vitamin A and Carotenoid Metabolism; Fatty Acid Omega Oxidation; Amino Acid metabolism; Folate-Alcohol and Cancer Pathway; Tryptophan metabolism	0	1.335	0.565	2.363	179.2	134.2	75.8
P01009	Alpha-1-antitrypsin OS=Homo sapiens OX=9606 GN=SERPINA1 PE=1 SV=3	0	187.476	58	22	95	21	1	418	46.7	5.59	282.86	22	cell organization and biogenesis;coagulation;defense response;metabolic process;regulation of biological process;response to stimulus;transport	endoplasmic reticulum;extracellular;Golgi;membrane;organelle lumen	enzyme regulator activity;protein binding	Pf00079	5265	ENSG00000197249.13	SERPINA1	14	Complement and coagulation cascades	Lung fibrosis; Complement and Coagulation Cascades; NRF2 pathway	0	1.176	0.775	1.518	133.9	113.8	88.2
P61978	Heterogeneous nuclear ribonucleoprotein K OS=Homo sapiens OX=9606 GN=HNRNPK PE=1 SV=1	0	183.613	43	21	123	21	1	463	50.9	5.54	336.28	21	metabolic process;regulation of biological process;response to stimulus	cytoplasm;membrane;nucleus;spliceosomal complex	DNA binding;protein binding;RNA binding	Pf00013, Pf08067, Pf13014, Pf13083	3190	ENSG00000165119.20	HNRNPK	9	Viral carcinogenesis; MicroRNAs in cancer; Spliceosome; Herpes simplex infection	mRNA Processing	0	1.632	1.211	1.347	151.3	92.7	112.3
P06744	Glucose-6-phosphate isomerase OS=Homo sapiens OX=9606 GN=GPI PE=1 SV=4	0	173.041	39	21	84	21	1	558	63.1	8.32	240.37	21	metabolic process;regulation of biological process;response to stimulus;transport	cytoplasm;cytosol;extracellular;membrane;organelle lumen	catalytic activity;protein binding	Pf00342	2821	ENSG00000105220.14	GPI	19	Carbon metabolism; Starch and sucrose metabolism; Pentose phosphate pathway; Glycolysis / Gluconeogenesis; Amino sugar and nucleotide sugar metabolism; Metabolic pathways	Cori Cycle; Glycolysis and Gluconeogenesis	0	1.661	0.945	1.758	183.9	110.7	104.6
P12830	Cadherin-1 OS=Homo sapiens OX=9606 GN=CDH1 PE=1 SV=3	0	161.087	30	23	78	21	1	882	97.4	4.73	208.82	23	cell organization and biogenesis;regulation of biological process;response to stimulus	cytoplasm;cytoskeleton;endosome;extracellular;Golgi;membrane	metal ion binding;protein binding	Pf00028, Pf01049, Pf08758	999	ENSG00000039068.18	CDH1	16	Pathogenic Escherichia coli infection; Hippo signaling pathway; Rap1 signaling pathway; Cell adhesion molecules (CAMs); Endometrial cancer; Pathways in cancer; Melanoma; Adherens junction; Bacterial invasion of epithelial cells; Bladder cancer; Thyroid cancer	Preimplantation Embryo; Integrated Breast Cancer Pathway; Pathogenic Escherichia coli infection; H19 action Rb-E2F1 signaling and CDK-beta-catenin activity; Neural Crest Differentiation; Bladder Cancer; Cell Cycle	3	1.16	1.135	1.022	125.4	108.1	122.7
P07602	Prosaposin OS=Homo sapiens OX=9606 GN=PSAP PE=1 SV=2	0	154.996	39	21	98	21	1	524	58.1	5.17	253.86	21	cell differentiation;metabolic process;regulation of biological process;response to stimulus;transport	extracellular;membrane;mitochondrion;organelle lumen;vacuole	catalytic activity;enzyme regulator activity;protein binding	Pf02199, Pf03489, Pf05184	5660	ENSG00000197746.13	PSAP	10	Lysosome		0	1.468	0.983	1.493	157.7	107.4	105.6
P49189	4-trimethylaminobutyraldehyde dehydrogenase OS=Homo sapiens OX=9606 GN=ALDH9A1 PE=1 SV=3	0	154.756	45	21	60	21	1	494	53.8	5.87	173.1	21	metabolic process	cytoplasm;cytosol	catalytic activity	Pf00171	223		ALDH9A1	1	Fatty acid degradation; Ascorbate and aldarate metabolism; Lysine degradation; Histidine metabolism; beta-Alanine metabolism; Pyruvate metabolism; Glycerolipid metabolism; Glycolysis / Gluconeogenesis; Metabolic pathways; Tryptophan metabolism; Arginine and proline metabolism; Valine, leucine and isoleucine degradation	Tryptophan metabolism	0	1.336	0.754	1.771	151.9	113.7	85.8
P35611	Alpha-adducin OS=Homo sapiens OX=9606 GN=ADD1 PE=1 SV=2	0	150.755	34	22	45	21	1	737	80.9	5.83	132.86	22	cell differentiation;cell organization and biogenesis;cellular homeostasis;metabolic process;regulation of biological process;response to stimulus;transport	cytoplasm;cytoskeleton;cytosol;membrane;nucleus	protein binding;RNA binding;structural molecule activity	Pf00596	118	ENSG00000087274.16	ADD1	4			1	0.762	0.836	0.912	111.2	145.8	121.9
Q86UE4	Protein LYRIC OS=Homo sapiens OX=9606 GN=MTDH PE=1 SV=2	0	149.613	42	21	60	21	1	582	63.8	9.32	178.99	21	cell organization and biogenesis;regulation of biological process;response to stimulus	cytoplasm;endoplasmic reticulum;membrane;nucleus	protein binding;RNA binding		92140	ENSG00000147649.9	MTDH	8		Gastric cancer network 2	0	1.025	1.411	0.726	104.1	101.6	143.3
P61247	40S ribosomal protein S3a OS=Homo sapiens OX=9606 GN=RPS3A PE=1 SV=2	0	142.672	63	21	86	21	1	264	29.9	9.73	218.28	21	cell differentiation;cell organization and biogenesis;metabolic process;regulation of biological process;transport	cytoplasm;cytosol;endoplasmic reticulum;nucleus;ribosome	protein binding;RNA binding;structural molecule activity	Pf01015	6189	ENSG00000145425.9	RPS3A	4	Ribosome	Cytoplasmic Ribosomal Proteins	0	1.339	1.058	1.266	140.3	104.7	110.8
Q14258	E3 ubiquitin/ISG15 ligase TRIM25 OS=Homo sapiens OX=9606 GN=TRIM25 PE=1 SV=2	0	139.506	36	21	42	21	1	630	70.9	8.09	140.61	21	defense response;metabolic process;regulation of biological process;response to stimulus	cytoplasm;cytosol	catalytic activity;metal ion binding;motor activity;protein binding;RNA binding	Pf00097, Pf00622, Pf01576, Pf13445, Pf13639, Pf13765, Pf13920, Pf13923, Pf14634, Pf15227	7706	ENSG00000121060.16	TRIM25	17	NF-kappa B signaling pathway; RIG-I-like receptor signaling pathway; Influenza A	RIG-I-like Receptor Signaling	0	0.964	1.063	0.907	116.3	120.7	128.3
Q8TAQ2	SWI/SNF complex subunit SMARCC2 OS=Homo sapiens OX=9606 GN=SMARCC2 PE=1 SV=1	0	138.513	25	27	52	21	1	1214	132.8	5.69	119.04	27	cell organization and biogenesis;metabolic process;regulation of biological process	nucleus	DNA binding;protein binding	Pf04433	6601	ENSG00000139613.11	SMARCC2	12			6	1.022	1.073	0.952	119.3	116.8	125.3
P17301	Integrin alpha-2 OS=Homo sapiens OX=9606 GN=ITGA2 PE=1 SV=1	0	135.935	20	21	42	21	1	1181	129.2	5.31	114.92	21	cell differentiation;cell organization and biogenesis;cell proliferation;cellular component movement;coagulation;regulation of biological process;response to stimulus	cell surface;membrane;nucleus	metal ion binding;protein binding;receptor activity;signal transducer activity	Pf00092, Pf01839, Pf08441, Pf13517, Pf13519	3673		ITGA2	5	Arrhythmogenic right ventricular cardiomyopathy (ARVC); Dilated cardiomyopathy; Hematopoietic cell lineage; Pathways in cancer; Phagosome; Focal adhesion; Proteoglycans in cancer; Regulation of actin cytoskeleton; Small cell lung cancer; ECM-receptor interaction; PI3K-Akt signaling pathway; Hypertrophic cardiomyopathy (HCM); Platelet activation	Interleukin-11 Signaling Pathway; TGF-beta Signaling Pathway; Integrin-mediated Cell Adhesion; Arrhythmogenic Right Ventricular Cardiomyopathy; Focal Adhesion	0	0.934	1.288	0.725	93.4	100	128.9
Q9BUJ2	Heterogeneous nuclear ribonucleoprotein U-like protein 1 OS=Homo sapiens OX=9606 GN=HNRNPUL1 PE=1 SV=2	0	134.981	29	21	51	21	1	856	95.7	6.92	137.45	21	metabolic process;regulation of biological process;response to stimulus	nucleus	protein binding;RNA binding	Pf00622, Pf02037, Pf13671	11100	ENSG00000105323.16	HNRNPUL1	19	Influenza A		0	1.282	1.396	0.918	121.6	94.9	132.4
Q13409	Cytoplasmic dynein 1 intermediate chain 2 OS=Homo sapiens OX=9606 GN=DYNC1I2 PE=1 SV=3	0	133.966	37	21	40	21	1	638	71.4	5.2	121.01	21	cell division;cell organization and biogenesis;cellular component movement;regulation of biological process;transport	cytoplasm;cytoskeleton;cytosol;extracellular;Golgi;mitochondrion;organelle lumen	catalytic activity;motor activity;protein binding	Pf00400, Pf11540	1781	ENSG00000077380.15	DYNC1I2	2	Phagosome; Salmonella infection; Vasopressin-regulated water reabsorption		0	1.03	0.992	1.038	123.7	120.1	119.1
Q13724	Mannosyl-oligosaccharide glucosidase OS=Homo sapiens OX=9606 GN=MOGS PE=1 SV=5	0	133.806	25	21	47	21	1	837	91.9	8.9	129.85	21	metabolic process	endoplasmic reticulum;membrane	catalytic activity	Pf03200	7841	ENSG00000115275.11	MOGS	2	N-Glycan biosynthesis; Protein processing in endoplasmic reticulum; Metabolic pathways		0	0.819	1.244	0.658	58.6	71.5	89
P08240	Signal recognition particle receptor subunit alpha OS=Homo sapiens OX=9606 GN=SRPRA PE=1 SV=2	0	132.004	33	21	38	21	1	638	69.8	8.95	102.43	21	cell organization and biogenesis;transport	endoplasmic reticulum;membrane	catalytic activity;nucleotide binding;RNA binding	Pf00448, Pf02881, Pf03308, Pf04086	6734	ENSG00000182934.11	SRPR; SRPRA	11	Protein export		0	1.039	1.537	0.676	96.6	93	142.9
O00515	Ladinin-1 OS=Homo sapiens OX=9606 GN=LAD1 PE=1 SV=2	0	127.012	43	21	40	21	1	517	57.1	9.67	119.24	21		extracellular	protein binding;structural molecule activity		3898	ENSG00000159166.13	LAD1	1			0	1.414	1.255	1.126	27.3	19.3	24.3
Q92667	A-kinase anchor protein 1, mitochondrial OS=Homo sapiens OX=9606 GN=AKAP1 PE=1 SV=1	0	126.166	26	21	39	21	1	903	97.3	4.94	110.89	21	coagulation;regulation of biological process	cytosol;membrane;mitochondrion	protein binding;RNA binding	Pf00013, Pf00567, Pf12072, Pf13014	8165	ENSG00000121057.12	AKAP1	17		G Protein Signaling Pathways	0	0.876	1.247	0.702	92.3	105.4	131.4
P20042	Eukaryotic translation initiation factor 2 subunit 2 OS=Homo sapiens OX=9606 GN=EIF2S2 PE=1 SV=2	0	123.534	58	21	39	21	1	333	38.4	5.8	102.83	21	cell proliferation;metabolic process;transport	cytoplasm;cytosol;nucleus	metal ion binding;protein binding;RNA binding	Pf01873, Pf04147	8894	ENSG00000125977.6	EIF2S2	20	RNA transport	Brain-Derived Neurotrophic Factor (BDNF) signaling pathway; Translation Factors	0	1.67	1.179	1.417	154.7	92.6	109.2
A0MZ66	Shootin-1 OS=Homo sapiens OX=9606 GN=SHTN1 PE=1 SV=4	0	120.639	38	21	33	21	1	631	71.6	5.33	87.32	21	cell organization and biogenesis;cellular component movement;development;regulation of biological process;response to stimulus	cytoplasm;cytoskeleton	protein binding		57698	ENSG00000187164.19	KIAA1598; SHTN1	10			0	1.37	0.987	1.388	151.9	110.9	109.4
P38606	V-type proton ATPase catalytic subunit A OS=Homo sapiens OX=9606 GN=ATP6V1A PE=1 SV=2	0	120.562	41	21	44	21	1	617	68.3	5.52	117.18	21	cellular homeostasis;metabolic process;regulation of biological process;response to stimulus;transport	cytosol;membrane;mitochondrion	catalytic activity;nucleotide binding;transporter activity	Pf00006, Pf00306, Pf02874	523	ENSG00000114573.9	ATP6V1A	3	Phagosome; mTOR signaling pathway; Oxidative phosphorylation; Vibrio cholerae infection; Metabolic pathways; Epithelial cell signaling in Helicobacter pylori infection; Collecting duct acid secretion; Synaptic vesicle cycle; Rheumatoid arthritis		0	1.046	1.016	1.03	124.3	118.8	120.8
Q9NSK0	Kinesin light chain 4 OS=Homo sapiens OX=9606 GN=KLC4 PE=1 SV=3	0	118.613	42	24	37	21	1	619	68.6	6.18	104.34	24		cytoplasm;cytoskeleton	catalytic activity;motor activity;protein binding	Pf00515, Pf09311, Pf13374, Pf13414, Pf13424, Pf13432, Pf14559	89953	ENSG00000137171.14	KLC4	6	Salmonella infection		3	1.17	0.96	1.219	137.3	117.4	112.6
Q14254	Flotillin-2 OS=Homo sapiens OX=9606 GN=FLOT2 PE=1 SV=2	0	116.838	51	21	43	21	1	428	47	5.25	119.35	21	cell organization and biogenesis;regulation of biological process	cytoskeleton;endosome;membrane	protein binding	Pf01145	2319	ENSG00000132589.15	FLOT2	17	Insulin signaling pathway	Insulin Signaling; Angiopoietin Like Protein 8 Regulatory Pathway	0	0.73	1.019	0.716	90.4	123.8	126.2
P05107	Integrin beta-2 OS=Homo sapiens OX=9606 GN=ITGB2 PE=1 SV=2	0	115.205	31	22	42	21	1	769	84.7	6.95	107.59	22	cell communication;cell death;cell differentiation;cell organization and biogenesis;cellular component movement;defense response;metabolic process;regulation of biological process;response to stimulus;transport	cell surface;membrane	metal ion binding;protein binding;receptor activity;signal transducer activity	Pf00362, Pf07965, Pf08725	3689		ITGB2	21	Amoebiasis; Hippo signaling pathway; Leishmaniasis; Rap1 signaling pathway; Cell adhesion molecules (CAMs); Natural killer cell mediated cytotoxicity; Tuberculosis; Pertussis; HTLV-I infection; Phagosome; Malaria; Complement and coagulation cascades; Regulation of actin cytoskeleton; Leukocyte transendothelial migration; Viral myocarditis; Staphylococcus aureus infection; Legionellosis; Rheumatoi…	Microglia Pathogen Phagocytosis Pathway; Focal Adhesion; TYROBP Causal Network; Focal Adhesion-PI3K-Akt-mTOR-signaling pathway; Integrin-mediated Cell Adhesion	1	0.917	1.509	0.608	98.2	107.2	161.7
Q9NTJ5	Phosphatidylinositide phosphatase SAC1 OS=Homo sapiens OX=9606 GN=SACM1L PE=1 SV=2	0	112.728	36	21	49	21	1	587	66.9	7.12	124.84	21	metabolic process	endoplasmic reticulum;Golgi;membrane	catalytic activity;protein binding;receptor activity;signal transducer activity	Pf02383	22908	ENSG00000211456.10	SACM1L	3			0	0.75	1.034	0.725	92.9	123.9	128.1
Q8TD43	Transient receptor potential cation channel subfamily M member 4 OS=Homo sapiens OX=9606 GN=TRPM4 PE=1 SV=1	0	112.389	23	21	37	21	1	1214	134.2	8.15	95.39	21	cellular component movement;cellular homeostasis;metabolic process;regulation of biological process;response to stimulus;transport	cytosol;endoplasmic reticulum;Golgi;membrane	nucleotide binding;protein binding;transporter activity	Pf00520	54795	ENSG00000130529.15	TRPM4	19	Insulin secretion		0	0.796	0.78	1.021	107.4	134.9	105.2
Q8NE62	Choline dehydrogenase, mitochondrial OS=Homo sapiens OX=9606 GN=CHDH PE=1 SV=2	0	110.988	40	21	42	21	1	594	65.3	8.28	117.52	21	metabolic process	membrane;mitochondrion	catalytic activity;nucleotide binding;protein binding	Pf00732, Pf05199, Pf05834	55349	ENSG00000016391.10	CHDH	3	Glycine, serine and threonine metabolism; Metabolic pathways	One carbon metabolism and related pathways	0	1.256	0.949	1.323	65.4	52.1	49.5
Q8TBA6	Golgin subfamily A member 5 OS=Homo sapiens OX=9606 GN=GOLGA5 PE=1 SV=3	0	107.89	34	21	28	21	1	731	83	5.83	74.71	21	cell organization and biogenesis;metabolic process;regulation of biological process;transport	Golgi;membrane	catalytic activity;motor activity;protein binding;structural molecule activity;transporter activity	Pf00038, Pf01496, Pf01576, Pf02463, Pf03961, Pf04111, Pf04156, Pf04912, Pf05557, Pf05701, Pf07888, Pf08317, Pf09726, Pf09787, Pf10174, Pf11559, Pf12128, Pf13166, Pf13514, Pf13654	9950	ENSG00000066455.12	GOLGA5	14			0	1.004	1.17	0.857	105.9	105.5	123.5
P00747	Plasminogen OS=Homo sapiens OX=9606 GN=PLG PE=1 SV=2	0	105.475	29	22	45	21	1	810	90.5	7.24	116.22	22	cell differentiation;cell organization and biogenesis;cellular component movement;cellular homeostasis;coagulation;metabolic process;regulation of biological process;transport	cell surface;extracellular;membrane;organelle lumen	catalytic activity;protein binding	Pf00024, Pf00051, Pf00089, Pf09342, Pf13365	5340	ENSG00000122194.18	PLG	6	Neuroactive ligand-receptor interaction; Complement and coagulation cascades; Staphylococcus aureus infection; Influenza A	Complement and Coagulation Cascades; Selenium Micronutrient Network; Vitamin B12 Metabolism; Folate Metabolism; Blood Clotting Cascade	0	0.873	1.223	0.714	109.4	125.3	153.2
Q9H3S7	Tyrosine-protein phosphatase non-receptor type 23 OS=Homo sapiens OX=9606 GN=PTPN23 PE=1 SV=1	0	103.408	15	21	31	21	1	1636	178.9	6.92	79.92	21	cell organization and biogenesis;metabolic process;regulation of biological process;transport	cytoplasm;cytoskeleton;cytosol;endosome;nucleus	catalytic activity;protein binding	Pf00102, Pf03097, Pf05823, Pf13949	25930	ENSG00000076201.14	PTPN23	3			0	1.045	1.055	0.99	119.1	113.9	120.3
P53992	Protein transport protein Sec24C OS=Homo sapiens OX=9606 GN=SEC24C PE=1 SV=3	0	102.212	23	22	36	21	1	1094	118.2	7.06	112.47	22	cell organization and biogenesis;regulation of biological process;transport	cytoplasm;cytosol;endoplasmic reticulum;membrane	metal ion binding;protein binding	Pf00626, Pf03154, Pf04503, Pf04652, Pf04810, Pf04811, Pf04815, Pf07223, Pf08033, Pf09606, Pf09770, Pf15449	9632	ENSG00000176986.15	SEC24C	10	Protein processing in endoplasmic reticulum	Sterol Regulatory Element-Binding Proteins (SREBP) signalling	1	1.022	1.081	0.945	112	109.6	118.5
O14976	Cyclin-G-associated kinase OS=Homo sapiens OX=9606 GN=GAK PE=1 SV=2	0	101.673	18	21	31	21	1	1311	143.1	5.73	79.46	21	cell organization and biogenesis;metabolic process;regulation of biological process;transport	cytoplasm;cytosol;Golgi;membrane	catalytic activity;nucleotide binding;protein binding	Pf00069, Pf00226, Pf07714, Pf10409	2580	ENSG00000178950.16	GAK	4			0	1.062	1.143	0.929	114	107.3	122.7
Q96TA1	Niban-like protein 1 OS=Homo sapiens OX=9606 GN=FAM129B PE=1 SV=3	0	100.742	32	21	32	21	1	746	84.1	6.19	85.39	21	cell differentiation;cellular component movement;metabolic process;regulation of biological process;transport	cytoplasm;cytosol;membrane;nucleus	protein binding		64855	ENSG00000136830.11	FAM129B	9			0	1.176	0.958	1.227	138	117.4	112.5
P26639	Threonine--tRNA ligase, cytoplasmic OS=Homo sapiens OX=9606 GN=TARS PE=1 SV=3	0	100.497	33	22	36	21	1	723	83.4	6.67	88.51	22	metabolic process	cytoplasm;cytoskeleton;cytosol	catalytic activity;nucleotide binding;protein binding;RNA binding	Pf00587, Pf02824, Pf03129, Pf07973	6897	ENSG00000113407.13	TARS	5	Aminoacyl-tRNA biosynthesis		1	1.381	1.023	1.35	154.8	112.1	114.7
O00186	Syntaxin-binding protein 3 OS=Homo sapiens OX=9606 GN=STXBP3 PE=1 SV=2	0	97.303	38	21	33	21	1	592	67.7	7.8	88.08	21	cell organization and biogenesis;regulation of biological process;response to stimulus;transport	cytoplasm;cytosol;membrane	protein binding	Pf00995	6814	ENSG00000116266.10	STXBP3	1		Insulin Signaling	0	0.906	1.067	0.85	99.1	109.3	116.6
Q13428	Treacle protein OS=Homo sapiens OX=9606 GN=TCOF1 PE=1 SV=3	0	96.866	17	21	33	21	1	1488	152	9.04	80.3	21	cell organization and biogenesis;regulation of biological process;transport	cytosol;nucleus	protein binding;RNA binding;transporter activity	Pf03546	6949	ENSG00000070814.17	TCOF1	5	Ribosome biogenesis in eukaryotes		0	1.31	1.181	1.109	137.4	104.9	124
P30876	DNA-directed RNA polymerase II subunit RPB2 OS=Homo sapiens OX=9606 GN=POLR2B PE=1 SV=1	0	96.754	20	21	33	21	1	1174	133.8	6.87	91.61	21	metabolic process;regulation of biological process;response to stimulus	membrane;nucleus	catalytic activity;DNA binding;metal ion binding;protein binding;RNA binding	Pf00562, Pf04560, Pf04561, Pf04563, Pf04565, Pf04566, Pf04567	5431	ENSG00000047315.15	POLR2B	4	Epstein-Barr virus infection; Huntington's disease; Purine metabolism; RNA polymerase; Metabolic pathways; Pyrimidine metabolism	Eukaryotic Transcription Initiation	0	0.949	1.132	0.838	104.8	110.4	125
Q8WUM0	Nuclear pore complex protein Nup133 OS=Homo sapiens OX=9606 GN=NUP133 PE=1 SV=2	0	96.556	22	21	30	21	1	1156	128.9	5.1	78.28	21	cell differentiation;cell organization and biogenesis;metabolic process;regulation of biological process;transport	chromosome;cytosol;membrane;nucleus	protein binding;structural molecule activity;transporter activity	Pf03177, Pf08801	55746	ENSG00000069248.11	NUP133	1	RNA transport		0	0.844	1.282	0.658	91.4	108.4	138.9
Q96T23	Remodeling and spacing factor 1 OS=Homo sapiens OX=9606 GN=RSF1 PE=1 SV=2	0	95.454	19	21	28	21	1	1441	163.7	5.01	71.81	21	cell organization and biogenesis;metabolic process;regulation of biological process	nucleus	catalytic activity;metal ion binding;protein binding	Pf00628, Pf15612, Pf15613	51773	ENSG00000048649.13	RSF1	11			0	0.996	1.237	0.805	102.8	103.2	127.7
Q9H2D6	TRIO and F-actin-binding protein OS=Homo sapiens OX=9606 GN=TRIOBP PE=1 SV=3	0	83.932	9	21	32	21	1	2365	261.2	8.48	72.32	21	cell division;cell organization and biogenesis;metabolic process;regulation of biological process	cytoplasm;cytoskeleton;nucleus	protein binding;RNA binding	Pf00169, Pf04156, Pf04514, Pf05109, Pf05110, Pf11559	11078	ENSG00000100106.19	TRIOBP	22			0	1.029	0.956	1.076	66.1	64.2	61.4
O95359	Transforming acidic coiled-coil-containing protein 2 OS=Homo sapiens OX=9606 GN=TACC2 PE=1 SV=3	0	81.283	10	24	28	21	1	2948	309.2	4.79	55.64	24	cell organization and biogenesis;cell proliferation;cellular component movement;regulation of biological process;transport	cytoplasm;cytoskeleton;cytosol;membrane;nucleus	catalytic activity;motor activity;protein binding	Pf01576, Pf02463, Pf04156, Pf05010, Pf05557, Pf05816, Pf06160, Pf07926, Pf08317, Pf09728, Pf09731, Pf10174, Pf12037, Pf12072, Pf12128, Pf13851, Pf13863, Pf13868, Pf15272, Pf15619	10579	ENSG00000138162.18	TACC2	10			0	1.085	1.008	1.075	129.6	119.5	120.5
P24043	Laminin subunit alpha-2 OS=Homo sapiens OX=9606 GN=LAMA2 PE=1 SV=4	0	72.137	8	21	27	21	1	3122	343.7	6.4	49.64	21	cell differentiation;cell organization and biogenesis;cellular component movement;metabolic process;regulation of biological process;response to stimulus;transport	cytoplasm;cytoskeleton;extracellular;membrane	catalytic activity;motor activity;protein binding;signal transducer activity;structural molecule activity	Pf00015, Pf00052, Pf00053, Pf00054, Pf00055, Pf00261, Pf00769, Pf01442, Pf01540, Pf01576, Pf01920, Pf02210, Pf02463, Pf03357, Pf04740, Pf04912, Pf05478, Pf05483, Pf05557, Pf05622, Pf05667, Pf05701, Pf06008, Pf06009, Pf06160, Pf07926, Pf08317, Pf10174, Pf10368, Pf12128, Pf12718, Pf12889, Pf13166, Pf13385, Pf13514, Pf13863, Pf13949, Pf14265, Pf15450	3908	ENSG00000196569.11	LAMA2	6	Amoebiasis; Arrhythmogenic right ventricular cardiomyopathy (ARVC); Dilated cardiomyopathy; Pathways in cancer; Toxoplasmosis; Focal adhesion; Small cell lung cancer; ECM-receptor interaction; Viral myocarditis; PI3K-Akt signaling pathway; Hypertrophic cardiomyopathy (HCM)	Arrhythmogenic Right Ventricular Cardiomyopathy; Alpha 6 Beta 4 signaling pathway; Focal Adhesion; Focal Adhesion-PI3K-Akt-mTOR-signaling pathway	0	0.646	0.717	0.901	111.7	172.7	123.9
O60271	C-Jun-amino-terminal kinase-interacting protein 4 OS=Homo sapiens OX=9606 GN=SPAG9 PE=1 SV=4	0	71.949	16	21	26	21	1	1321	146.1	5.15	61.92	21	cell differentiation;cell organization and biogenesis;regulation of biological process;transport	cytoplasm;cytosol	protein binding;structural molecule activity	Pf09744	9043	ENSG00000008294.20	SPAG9	17			0	1.107	1.047	1.057	128.8	116.3	121.8
P04406	Glyceraldehyde-3-phosphate dehydrogenase OS=Homo sapiens OX=9606 GN=GAPDH PE=1 SV=3	0	287.347	64	20	247	20	1	335	36	8.46	667.37	20	cell death;cell organization and biogenesis;defense response;metabolic process;regulation of biological process;response to stimulus	cytoplasm;cytoskeleton;cytosol;membrane;nucleus	catalytic activity;enzyme regulator activity;nucleotide binding;protein binding	Pf00044, Pf02800	2597	ENSG00000111640.14	GAPDH	12	HIF-1 signaling pathway; Carbon metabolism; Alzheimer's disease; Glycolysis / Gluconeogenesis; Biosynthesis of amino acids; Metabolic pathways	Cori Cycle; Glycolysis and Gluconeogenesis; Alzheimers Disease; Sudden Infant Death Syndrome (SIDS) Susceptibility Pathways	0	1.717	1.019	1.685	186.7	108.7	110.8
Q15084	Protein disulfide-isomerase A6 OS=Homo sapiens OX=9606 GN=PDIA6 PE=1 SV=1	0	237.66	55	20	103	20	1	440	48.1	5.08	331.09	20	cellular homeostasis;metabolic process;regulation of biological process;response to stimulus;transport	cytosol;endoplasmic reticulum;membrane;organelle lumen	catalytic activity;protein binding	Pf00085, Pf13098, Pf13848, Pf13899, Pf13905	10130	ENSG00000143870.12	PDIA6	2	Protein processing in endoplasmic reticulum	Photodynamic therapy-induced unfolded protein response	0	1.339	1.035	1.295	138.9	103.7	107.3
P48735	Isocitrate dehydrogenase [NADP], mitochondrial OS=Homo sapiens OX=9606 GN=IDH2 PE=1 SV=2	0	207.792	49	21	132	20	1	452	50.9	8.69	344.2	21	cell organization and biogenesis;metabolic process;regulation of biological process	cytosol;membrane;mitochondrion;organelle lumen	catalytic activity;metal ion binding;nucleotide binding	Pf00180	3418	ENSG00000182054.9	IDH2	15	Peroxisome; Citrate cycle (TCA cycle); Carbon metabolism; Glutathione metabolism; Biosynthesis of amino acids; 2-Oxocarboxylic acid metabolism; Metabolic pathways	TCA Cycle	1	1.613	0.8	2.015	139.9	86.7	69.4
P04844	Dolichyl-diphosphooligosaccharide--protein glycosyltransferase subunit 2 OS=Homo sapiens OX=9606 GN=RPN2 PE=1 SV=3	0	201.82	45	20	64	20	1	631	69.2	5.69	208.05	20	metabolic process;response to stimulus	endoplasmic reticulum;membrane	catalytic activity;protein binding	Pf05817	6185	ENSG00000118705.16	RPN2	20	N-Glycan biosynthesis; Protein processing in endoplasmic reticulum; Metabolic pathways	Proteasome Degradation	0	0.804	1.335	0.602	84.7	105.3	140.6
O95782	AP-2 complex subunit alpha-1 OS=Homo sapiens OX=9606 GN=AP2A1 PE=1 SV=3	0	192.008	33	31	61	20	1	977	107.5	7.03	172.44	31	cell organization and biogenesis;cellular component movement;metabolic process;regulation of biological process;response to stimulus;transport	cytosol;membrane	protein binding;transporter activity	Pf01602, Pf02296, Pf02883, Pf13646	160	ENSG00000196961.12	AP2A1	19	Endocytosis; Huntington's disease; Endocrine and other factor-regulated calcium reabsorption; Synaptic vesicle cycle	EGF/EGFR Signaling Pathway; Synaptic Vesicle Pathway	8	0.988	1.09	0.906	112.7	114.1	124.4
P54868	Hydroxymethylglutaryl-CoA synthase, mitochondrial OS=Homo sapiens OX=9606 GN=HMGCS2 PE=1 SV=1	0	186.809	49	21	115	20	1	508	56.6	8.16	312.74	21	metabolic process;regulation of biological process	membrane;mitochondrion;organelle lumen	catalytic activity	Pf01154, Pf08540, Pf08545	3158	ENSG00000134240.11	HMGCS2	1	Butanoate metabolism; PPAR signaling pathway; Synthesis and degradation of ketone bodies; Terpenoid backbone biosynthesis; Metabolic pathways; Valine, leucine and isoleucine degradation	PPAR signaling pathway; Synthesis and Degradation of Ketone Bodies; Amino Acid metabolism	1	1.71	0.53	3.224	129.7	75.8	40.2
P27797	Calreticulin OS=Homo sapiens OX=9606 GN=CALR PE=1 SV=1	0	178.901	57	20	155	20	1	417	48.1	4.44	416.83	20	cell differentiation;cell organization and biogenesis;cellular homeostasis;metabolic process;regulation of biological process;response to stimulus;transport	cell surface;cytoplasm;cytosol;endoplasmic reticulum;extracellular;Golgi;membrane;nucleus;organelle lumen	DNA binding;metal ion binding;protein binding;RNA binding	Pf00262	811	ENSG00000179218.13	CALR	19	Chagas disease (American trypanosomiasis); Protein processing in endoplasmic reticulum; HTLV-I infection; Phagosome; Antigen processing and presentation	Calcium Regulation in the Cardiac Cell; Photodynamic therapy-induced unfolded protein response; Androgen receptor signaling pathway	0	1.571	1.07	1.468	147.6	94	100.6
P49821	NADH dehydrogenase [ubiquinone] flavoprotein 1, mitochondrial OS=Homo sapiens OX=9606 GN=NDUFV1 PE=1 SV=4	0	171.633	49	20	64	20	1	464	50.8	8.21	185.47	20	cell organization and biogenesis;metabolic process;transport	cytosol;membrane;mitochondrion	catalytic activity;metal ion binding;nucleotide binding	Pf01512, Pf10531, Pf10589	4723	ENSG00000167792.11	NDUFV1	11	Huntington's disease; Parkinson's disease; Alzheimer's disease; Oxidative phosphorylation; Non-alcoholic fatty liver disease (NAFLD); Metabolic pathways	Oxidative phosphorylation; Electron Transport Chain	0	0.711	0.787	0.903	62.8	88.4	69.5
Q02252	Methylmalonate-semialdehyde dehydrogenase [acylating], mitochondrial OS=Homo sapiens OX=9606 GN=ALDH6A1 PE=1 SV=2	0	162.555	42	20	57	20	1	535	57.8	8.5	172.04	20	cell differentiation;metabolic process	mitochondrion;organelle lumen	catalytic activity;RNA binding	Pf00171	4329	ENSG00000119711.12	ALDH6A1	14	Propanoate metabolism; Carbon metabolism; beta-Alanine metabolism; Inositol phosphate metabolism; Metabolic pathways; Valine, leucine and isoleucine degradation		0	1.52	0.785	1.936	124.1	81.6	64.1
Q9Y3I0	tRNA-splicing ligase RtcB homolog OS=Homo sapiens OX=9606 GN=RTCB PE=1 SV=1	0	155.805	44	20	55	20	1	505	55.2	7.23	175.87	20	metabolic process	cytoplasm;cytosol;membrane;nucleus	catalytic activity;metal ion binding;nucleotide binding;protein binding;RNA binding	Pf01139	51493	ENSG00000100220.11	C22orf28; RTCB	22			0	1.392	1.071	1.3	142.9	102.7	110
P23142	Fibulin-1 OS=Homo sapiens OX=9606 GN=FBLN1 PE=1 SV=4	0	150.865	36	20	46	20	1	703	77.2	5.22	127.85	20	cell organization and biogenesis;metabolic process;regulation of biological process;response to stimulus	extracellular	enzyme regulator activity;metal ion binding;protein binding;structural molecule activity	Pf01821, Pf07645, Pf12662, Pf14670	2192	ENSG00000077942.18	FBLN1	22			0	0.676	1.372	0.492	95.7	141.6	194.3
O15438	Canalicular multispecific organic anion transporter 2 OS=Homo sapiens OX=9606 GN=ABCC3 PE=1 SV=3	0	150.105	18	21	35	20	1	1527	169.2	7.2	97.9	21	transport	membrane	catalytic activity;nucleotide binding;transporter activity	Pf00005, Pf00664	8714	ENSG00000108846.15	ABCC3	17	Bile secretion; Antifolate resistance; ABC transporters	Fluoropyrimidine Activity; NRF2 pathway; Constitutive Androstane Receptor Pathway; Codeine and Morphine Metabolism; Nuclear Receptors in Lipid Metabolism and Toxicity; Photodynamic therapy-induced NFE2L2 (NRF2) survival signaling; Drug Induction of Bile Acid Pathway	1	0.87	0.899	0.967	103.3	118.7	106.8
P00505	Aspartate aminotransferase, mitochondrial OS=Homo sapiens OX=9606 GN=GOT2 PE=1 SV=3	0	149.674	47	20	65	20	1	430	47.5	9.01	185.13	20	metabolic process;response to stimulus;transport	cell surface;membrane;mitochondrion;organelle lumen	catalytic activity;protein binding;RNA binding	Pf00155	2806	ENSG00000125166.12	GOT2	16	Fat digestion and absorption; Phenylalanine, tyrosine and tryptophan biosynthesis; Arginine biosynthesis; Tyrosine metabolism; Carbon metabolism; Alanine, aspartate and glutamate metabolism; Phenylalanine metabolism; Biosynthesis of amino acids; 2-Oxocarboxylic acid metabolism; Metabolic pathways; Cysteine and methionine metabolism; Arginine and proline metabolism	Glycolysis and Gluconeogenesis; Amino Acid metabolism; Alanine and aspartate metabolism	0	1.989	0.969	2.052	146.8	73.8	71.5
P62195	26S proteasome regulatory subunit 8 OS=Homo sapiens OX=9606 GN=PSMC5 PE=1 SV=1	0	149.347	58	22	51	20	1	406	45.6	7.55	149.92	22	metabolic process;regulation of biological process;response to stimulus;transport	cytoplasm;cytosol;membrane;nucleus;proteasome	catalytic activity;nucleotide binding;protein binding;RNA binding	Pf00004, Pf00910, Pf01057, Pf01078, Pf05496, Pf06068, Pf06414, Pf07724, Pf07726, Pf07728, Pf13191, Pf13207, Pf13401	5705	ENSG00000087191.12	PSMC5	17	Epstein-Barr virus infection; Proteasome	Proteasome Degradation; Parkin-Ubiquitin Proteasomal System pathway	0	1.177	1.04	1.132	131.9	112.1	116.5
P23396	40S ribosomal protein S3 OS=Homo sapiens OX=9606 GN=RPS3 PE=1 SV=2	0	142.985	79	20	85	20	1	243	26.7	9.66	230.37	20	cell death;cell division;cell organization and biogenesis;metabolic process;regulation of biological process;response to stimulus;transport	cytoplasm;cytoskeleton;cytosol;endoplasmic reticulum;membrane;mitochondrion;nucleus;organelle lumen;ribosome	catalytic activity;DNA binding;protein binding;RNA binding;structural molecule activity	Pf00189, Pf07650	6188	ENSG00000149273.14	RPS3	11	Ribosome	Cytoplasmic Ribosomal Proteins	0	1.358	1.042	1.304	139.4	102.6	106.9
P36578	60S ribosomal protein L4 OS=Homo sapiens OX=9606 GN=RPL4 PE=1 SV=5	0	140.434	48	20	68	20	1	427	47.7	11.06	188.62	20	cell organization and biogenesis;metabolic process;transport	cytoplasm;cytosol;endoplasmic reticulum;membrane;nucleus;ribosome	protein binding;RNA binding;structural molecule activity	Pf00573, Pf14374	6124	ENSG00000174444.14	RPL4	15	Ribosome	Cytoplasmic Ribosomal Proteins	0	0.987	1.012	0.976	114.6	116.1	117.4
Q8NC51	Plasminogen activator inhibitor 1 RNA-binding protein OS=Homo sapiens OX=9606 GN=SERBP1 PE=1 SV=2	0	138.601	49	20	54	20	1	408	44.9	8.65	152.89	20	regulation of biological process	cytoplasm;cytosol;membrane;nucleus	protein binding;RNA binding	Pf04774	26135	ENSG00000142864.14	SERBP1	1		Apoptosis-related network due to altered Notch3 in ovarian cancer	0	1.836	1.129	1.626	165.4	90.1	101.7
Q9Y2X3	Nucleolar protein 58 OS=Homo sapiens OX=9606 GN=NOP58 PE=1 SV=1	0	137.51	41	20	48	20	1	529	59.5	8.92	145.23	20	cell growth;metabolic process	cytosol;membrane;nucleus	protein binding;RNA binding	Pf01798, Pf08060, Pf08156	51602	ENSG00000055044.10	NOP58	2	Ribosome biogenesis in eukaryotes		0	1.04	1.433	0.725	93.4	89.8	128.7
Q8WX93	Palladin OS=Homo sapiens OX=9606 GN=PALLD PE=1 SV=3	0	137.28	18	20	50	20	1	1383	150.5	7.09	143.34	20	cell organization and biogenesis;cellular component movement	cytoplasm;cytoskeleton;cytosol;membrane;nucleus	protein binding	Pf00047, Pf07679, Pf13895, Pf13927	23022		PALLD	4			0	0.458	0.824	0.556	90.9	198.4	163.5
Q9NY33	Dipeptidyl peptidase 3 OS=Homo sapiens OX=9606 GN=DPP3 PE=1 SV=2	0	136.478	36	20	36	20	1	737	82.5	5.1	101.66	20	metabolic process	cytoplasm;cytosol;membrane	catalytic activity;metal ion binding;protein binding	Pf03571	10072	ENSG00000254986.7	DPP3	11			0	1.988	1.046	1.9	189.6	95.4	99.8
Q9UHB9	Signal recognition particle subunit SRP68 OS=Homo sapiens OX=9606 GN=SRP68 PE=1 SV=2	0	134.631	40	20	40	20	1	627	70.7	8.56	109.5	20	cell organization and biogenesis;response to stimulus;transport	cytoplasm;cytosol;endoplasmic reticulum;nucleus;ribosome	protein binding;RNA binding		6730	ENSG00000167881.14	SRP68	17	Protein export		0	1.171	1.097	1.067	126.1	107.7	118.2
P17980	26S proteasome regulatory subunit 6A OS=Homo sapiens OX=9606 GN=PSMC3 PE=1 SV=3	0	132.257	51	20	48	20	1	439	49.2	5.24	139.46	20	metabolic process;regulation of biological process;response to stimulus;transport	cytoplasm;cytosol;extracellular;membrane;nucleus;organelle lumen;proteasome	catalytic activity;enzyme regulator activity;nucleotide binding;protein binding	Pf00004, Pf01078, Pf05496, Pf07724, Pf07728, Pf13191	5702	ENSG00000165916.8	PSMC3	11	Epstein-Barr virus infection; Proteasome	Proteasome Degradation; Parkin-Ubiquitin Proteasomal System pathway	0	1.358	1.101	1.233	141.7	104.3	114.9
O95340	Bifunctional 3'-phosphoadenosine 5'-phosphosulfate synthase 2 OS=Homo sapiens OX=9606 GN=PAPSS2 PE=1 SV=2	0	131.03	36	21	51	20	1	614	69.5	8.03	133.52	21	coagulation;metabolic process	cytosol	catalytic activity;nucleotide binding	Pf01583, Pf01747, Pf13207, Pf13238, Pf13671, Pf14306	9060	ENSG00000198682.12	PAPSS2	10	Purine metabolism; Selenocompound metabolism; Sulfur metabolism; Metabolic pathways	Sulfation Biotransformation Reaction; RANKL/RANK (Receptor activator of NFKB (ligand)) Signaling Pathway	1	1.428	0.81	1.762	174.8	122.5	99.2
Q02487	Desmocollin-2 OS=Homo sapiens OX=9606 GN=DSC2 PE=1 SV=1	0	126.013	26	20	41	20	1	901	99.9	5.34	99.3	20	cell communication;cell death;regulation of biological process;response to stimulus	cytoskeleton;membrane	metal ion binding;protein binding	Pf00028, Pf01049, Pf08758	1824	ENSG00000134755.14	DSC2	18	Arrhythmogenic right ventricular cardiomyopathy (ARVC)	Arrhythmogenic Right Ventricular Cardiomyopathy	0	1.029	0.962	1.069	112.5	109.4	105.2
Q96B97	SH3 domain-containing kinase-binding protein 1 OS=Homo sapiens OX=9606 GN=SH3KBP1 PE=1 SV=2	0	125.3	29	20	34	20	1	665	73.1	6.62	98.39	20	cell communication;cell death;cell organization and biogenesis;cellular component movement;metabolic process;regulation of biological process;transport	cytoplasm;cytoskeleton;cytosol;membrane	catalytic activity;protein binding	Pf00018, Pf07653, Pf14604	30011	ENSG00000147010.17	SH3KBP1	X	Endocytosis	EGF/EGFR Signaling Pathway	0	1.577	0.991	1.592	158.9	100.7	99.8
P00488	Coagulation factor XIII A chain OS=Homo sapiens OX=9606 GN=F13A1 PE=1 SV=4	0	124.605	31	21	44	20	1	732	83.2	6.09	124.48	21	coagulation;metabolic process;response to stimulus;transport	cytoplasm;extracellular;organelle lumen	catalytic activity;metal ion binding	Pf00868, Pf00927, Pf01841	2162		F13A1	6	Complement and coagulation cascades		1	0.553	0.681	0.812	111	200.8	136.8
Q13418	Integrin-linked protein kinase OS=Homo sapiens OX=9606 GN=ILK PE=1 SV=2	0	121.168	44	20	46	20	1	452	51.4	8.07	121.9	20	cell organization and biogenesis;cell proliferation;cellular component movement;development;metabolic process;regulation of biological process;response to stimulus	cytoplasm;cytosol;membrane	catalytic activity;nucleotide binding;protein binding;signal transducer activity	Pf00023, Pf00069, Pf07714, Pf12796, Pf13606, Pf13637, Pf13857	3611	ENSG00000166333.13	ILK	11	PPAR signaling pathway; Endometrial cancer; Focal adhesion; Bacterial invasion of epithelial cells; Axon guidance	Factors and pathways affecting insulin-like growth factor (IGF1)-Akt signaling; Eukaryotic Transcription Initiation; Integrin-mediated Cell Adhesion; PPAR signaling pathway; Primary Focal Segmental Glomerulosclerosis FSGS; Focal Adhesion	0	0.47	0.71	0.662	93.3	198.6	141
P48147	Prolyl endopeptidase OS=Homo sapiens OX=9606 GN=PREP PE=1 SV=2	0	119.666	34	20	41	20	1	710	80.6	5.86	115.27	20	metabolic process	cytoplasm;cytosol;membrane;nucleus	catalytic activity;protein binding	Pf00326, Pf02897	5550	ENSG00000085377.13	PREP	6	Renin-angiotensin system		0	1.643	0.942	1.745	160.8	97.8	92.1
P27216	Annexin A13 OS=Homo sapiens OX=9606 GN=ANXA13 PE=1 SV=3	0	116.94	65	21	39	20	1	316	35.4	5.6	104.94	21	cell differentiation;regulation of biological process	membrane	metal ion binding	Pf00191	312	ENSG00000104537.16	ANXA13	8			1	0.937	1.069	0.877	102	108.8	116.3
Q02790	Peptidyl-prolyl cis-trans isomerase FKBP4 OS=Homo sapiens OX=9606 GN=FKBP4 PE=1 SV=3	0	116.809	52	20	47	20	1	459	51.8	5.43	115.49	20	cell organization and biogenesis;metabolic process;regulation of biological process;response to stimulus;transport	cytoplasm;cytoskeleton;cytosol;mitochondrion;nucleus	catalytic activity;nucleotide binding;protein binding;RNA binding	Pf00254, Pf00515, Pf07719, Pf13174, Pf13371, Pf13414, Pf13424, Pf13432, Pf14559	2288	ENSG00000004478.7	FKBP4	12	Estrogen signaling pathway	Androgen receptor signaling pathway	0	1.539	1.136	1.355	154.1	100.1	113.7
P42566	Epidermal growth factor receptor substrate 15 OS=Homo sapiens OX=9606 GN=EPS15 PE=1 SV=2	0	114.017	26	20	31	20	1	896	98.6	4.64	91.75	20	cell organization and biogenesis;cell proliferation;metabolic process;regulation of biological process;response to stimulus;transport	cytoplasm;cytoskeleton;cytosol;endosome;membrane;nucleus	catalytic activity;DNA binding;metal ion binding;motor activity;protein binding	Pf00769, Pf01576, Pf02609, Pf03131, Pf03938, Pf03962, Pf04111, Pf04156, Pf04849, Pf05557, Pf05701, Pf06160, Pf06818, Pf07321, Pf07926, Pf08317, Pf10186, Pf11559, Pf12325, Pf12763, Pf12795, Pf13863, Pf14282, Pf15035, Pf15619	2060	ENSG00000085832.16	EPS15	1	Endocytosis	EGF/EGFR Signaling Pathway; VEGFA-VEGFR2 Signaling Pathway	0	1.013	1.026	0.987	120.2	118.7	121.8
Q8TE67	Epidermal growth factor receptor kinase substrate 8-like protein 3 OS=Homo sapiens OX=9606 GN=EPS8L3 PE=1 SV=2	0	113.662	43	20	35	20	1	593	66.8	7.99	110.05	20	regulation of biological process	cytoplasm	protein binding	Pf00018, Pf07653, Pf08239, Pf08416, Pf14604, Pf15502	79574	ENSG00000198758.10	EPS8L3	1			0	1.25	1.375	0.909	118.1	94.5	130
P13611	Versican core protein OS=Homo sapiens OX=9606 GN=VCAN PE=1 SV=3	0	110.475	6	20	41	20	1	3396	372.6	4.51	118.24	20	cell differentiation;cell organization and biogenesis;cellular component movement;development;metabolic process	extracellular;membrane;organelle lumen	metal ion binding;protein binding;structural molecule activity	Pf00008, Pf00059, Pf00084, Pf00193, Pf07645, Pf12947	1462	ENSG00000038427.15	VCAN	5	Cell adhesion molecules (CAMs)	Spinal Cord Injury	0	0.807	1.935	0.417	94.3	116.8	226
Q13217	DnaJ homolog subfamily C member 3 OS=Homo sapiens OX=9606 GN=DNAJC3 PE=1 SV=1	0	108.764	37	20	40	20	1	504	57.5	6.15	111.03	20	defense response;metabolic process;regulation of biological process;response to stimulus;transport	cytoplasm;cytosol;endoplasmic reticulum;extracellular;membrane;organelle lumen	enzyme regulator activity;protein binding	Pf00226, Pf00515, Pf12569, Pf13371, Pf13414, Pf13432, Pf14559	5611	ENSG00000102580.14	DNAJC3	13	Protein processing in endoplasmic reticulum; Influenza A	Photodynamic therapy-induced unfolded protein response	0	1.376	1.259	1.093	132.9	96.6	121.6
Q12797	Aspartyl/asparaginyl beta-hydroxylase OS=Homo sapiens OX=9606 GN=ASPH PE=1 SV=3	0	107.855	32	20	42	20	1	758	85.8	5.01	111.49	20	metabolic process;regulation of biological process;response to stimulus;transport	cytoplasm;endoplasmic reticulum;membrane;organelle lumen	catalytic activity;metal ion binding;protein binding;structural molecule activity	Pf05118, Pf05279, Pf13414, Pf13428, Pf13432, Pf14559	444	ENSG00000198363.17	ASPH	8			0	0.842	1.572	0.536	79.4	94.2	148.1
Q9H307	Pinin OS=Homo sapiens OX=9606 GN=PNN PE=1 SV=5	0	107.366	26	20	40	20	1	717	81.6	7.14	111.45	20											0	1.13	1.304	0.866	109.5	97	126.5
A0AVT1	Ubiquitin-like modifier-activating enzyme 6 OS=Homo sapiens OX=9606 GN=UBA6 PE=1 SV=1	0	106.372	21	20	38	20	1	1052	117.9	6.14	98.18	20	metabolic process;response to stimulus	cytoplasm;cytosol	catalytic activity;nucleotide binding;protein binding	Pf00899, Pf02134, Pf09358, Pf10585	55236	ENSG00000033178.12	UBA6	4	Ubiquitin mediated proteolysis		0	1.017	1.176	0.865	115.9	113.9	133.9
O76094	Signal recognition particle subunit SRP72 OS=Homo sapiens OX=9606 GN=SRP72 PE=1 SV=3	0	103.296	31	20	30	20	1	671	74.6	9.26	73.89	20	cell organization and biogenesis;response to stimulus;transport	cytoplasm;cytosol;endoplasmic reticulum	protein binding;RNA binding	Pf08492, Pf12569, Pf12895, Pf13424, Pf14559	6731	ENSG00000174780.15	SRP72	4	Protein export		0	1.15	1.119	1.028	125.1	108.7	121.6
O75976	Carboxypeptidase D OS=Homo sapiens OX=9606 GN=CPD PE=1 SV=2	0	101.439	15	20	32	20	1	1380	152.8	6.05	85.12	20	metabolic process	membrane	catalytic activity;metal ion binding	Pf00246, Pf04952, Pf13620, Pf13715	1362	ENSG00000108582.11	CPD	17			0	0.965	1.254	0.769	95.7	99.2	124.3
Q8N766	ER membrane protein complex subunit 1 OS=Homo sapiens OX=9606 GN=EMC1 PE=1 SV=1	0	101.346	23	20	31	20	1	993	111.7	7.66	89.85	20	metabolic process	endoplasmic reticulum;membrane		Pf07774, Pf13360	23065	ENSG00000127463.13	EMC1	1			0	0.916	1.216	0.753	100.5	109.8	133.5
Q6UXG2	UPF0577 protein KIAA1324 OS=Homo sapiens OX=9606 GN=KIAA1324 PE=2 SV=2	0	101.123	25	20	31	20	1	1013	111.3	6.55	74.62	20	cell communication;cell organization and biogenesis;metabolic process;regulation of biological process;response to stimulus	endosome;Golgi;membrane;vacuole	RNA binding	Pf03302, Pf07699	57535	ENSG00000116299.16	KIAA1324	1			0	0.983	1.039	0.946	93.5	95.2	98.9
Q15020	Squamous cell carcinoma antigen recognized by T-cells 3 OS=Homo sapiens OX=9606 GN=SART3 PE=1 SV=1	0	96.697	26	20	29	20	1	963	109.9	5.57	75.52	20	cell organization and biogenesis;cell proliferation;metabolic process;regulation of biological process	cytoplasm;nucleus	protein binding;RNA binding	Pf00076, Pf13893, Pf14259	9733	ENSG00000075856.11	SART3	12			0	1.152	1.092	1.056	125.9	109.2	119.2
Q4V328	GRIP1-associated protein 1 OS=Homo sapiens OX=9606 GN=GRIPAP1 PE=1 SV=2	0	94.404	29	20	29	20	1	841	95.9	5.11	77.96	20											0	1.184	1.09	1.086	129.1	109.1	118.9
Q96G03	Phosphoglucomutase-2 OS=Homo sapiens OX=9606 GN=PGM2 PE=1 SV=4	0	93.106	34	20	34	20	1	612	68.2	6.73	80.95	20	metabolic process;transport	cytoplasm;cytosol;extracellular;organelle lumen	catalytic activity;metal ion binding;protein binding	Pf00408, Pf02878, Pf02879, Pf02880	55276	ENSG00000169299.13	PGM2	4	Purine metabolism; Galactose metabolism; Starch and sucrose metabolism; Pentose phosphate pathway; Glycolysis / Gluconeogenesis; Amino sugar and nucleotide sugar metabolism; Metabolic pathways	Glucuronidation	0	1.631	0.931	1.752	177	108.5	101
P49959	Double-strand break repair protein MRE11 OS=Homo sapiens OX=9606 GN=MRE11 PE=1 SV=3	0	92.963	29	20	31	20	1	708	80.5	5.9	77.78	20	cell organization and biogenesis;cell proliferation;metabolic process;regulation of biological process;response to stimulus	chromosome;cytoplasm;cytosol;nucleus	catalytic activity;DNA binding;metal ion binding;protein binding	Pf00149, Pf04152	4361	ENSG00000020922.12	MRE11A; MRE11	11	Homologous recombination; Non-homologous end-joining	DNA Damage Response; DDX1 as a regulatory component of the Drosha microprocessor; Homologous recombination; miRNA Regulation of DNA Damage Response; ATM Signaling Network in Development and Disease; Non-homologous end joining	0	1.411	1.116	1.264	138	97.8	109.1
O14841	5-oxoprolinase OS=Homo sapiens OX=9606 GN=OPLAH PE=1 SV=3	0	91.739	20	20	27	20	1	1288	137.4	6.58	62.93	20	metabolic process	cytosol	catalytic activity;nucleotide binding	Pf01968, Pf02538, Pf05378	26873	ENSG00000178814.16	OPLAH	8	Glutathione metabolism	Glutathione metabolism	0	1.28	0.99	1.293	142.3	111.2	110
P16157	Ankyrin-1 OS=Homo sapiens OX=9606 GN=ANK1 PE=1 SV=3	0	89.829	14	21	28	20	1	1881	206.1	6.01	68.96	21	cell organization and biogenesis;regulation of biological process;response to stimulus;transport	cytoplasm;cytoskeleton;cytosol;endoplasmic reticulum;membrane;nucleus	protein binding;structural molecule activity	Pf00023, Pf00531, Pf00791, Pf12796, Pf13606, Pf13637, Pf13857	286	ENSG00000029534.19	ANK1	8	Proteoglycans in cancer		0	0.802	0.972	0.825	42.4	52.9	51.4
Q9H3U1	Protein unc-45 homolog A OS=Homo sapiens OX=9606 GN=UNC45A PE=1 SV=1	0	88.003	24	20	27	20	1	944	103	6.07	65.79	20	cell differentiation;development;metabolic process	cytoplasm;cytosol;Golgi;nucleus	protein binding	Pf00515, Pf07719, Pf11701, Pf12895, Pf13181, Pf13414, Pf13424, Pf13432, Pf14559	55898	ENSG00000140553.17	UNC45A	15			0	0.966	1.062	0.909	116.4	120.5	128
Q9H2M9	Rab3 GTPase-activating protein non-catalytic subunit OS=Homo sapiens OX=9606 GN=RAB3GAP2 PE=1 SV=1	0	87.817	16	21	29	20	1	1393	155.9	5.62	73.38	21	regulation of biological process;transport	cytoplasm;cytosol;membrane	enzyme regulator activity;protein binding	Pf14655, Pf14656	25782	ENSG00000118873.15	RAB3GAP2	1			1	0.916	1.211	0.756	106.3	116.1	140.6
Q8IX12	Cell division cycle and apoptosis regulator protein 1 OS=Homo sapiens OX=9606 GN=CCAR1 PE=1 SV=2	0	85.358	18	20	26	20	1	1150	132.7	5.76	66.62	20	cell death;metabolic process;regulation of biological process	cytoplasm	DNA binding;protein binding;RNA binding	Pf02037, Pf14443, Pf14444	55749	ENSG00000060339.13	CCAR1	10			0	1.258	1.079	1.165	131.2	104.3	112.5
Q8IUD2	ELKS/Rab6-interacting/CAST family member 1 OS=Homo sapiens OX=9606 GN=ERC1 PE=1 SV=1	0	84.08	20	21	29	20	1	1116	128	5.97	72.79	21	development;metabolic process;regulation of biological process;transport	cytoplasm;endoplasmic reticulum;Golgi;membrane	protein binding;transporter activity	Pf01496, Pf04156, Pf05529, Pf05557, Pf05622, Pf07888, Pf09457, Pf09726, Pf10174, Pf10186, Pf12128, Pf13166	23085	ENSG00000283017.1; ENSG00000082805.19	ERC1	12; CHR_HSCHR12_2_CTG1	NF-kappa B signaling pathway		1	1.056	1.102	0.959	125.8	119.1	131.3
P42285	Exosome RNA helicase MTR4 OS=Homo sapiens OX=9606 GN=MTREX PE=1 SV=3	0	83.925	22	20	31	20	1	1042	117.7	6.52	66.27	20	metabolic process	nucleus;spliceosomal complex	catalytic activity;DNA binding;nucleotide binding;protein binding;RNA binding	Pf00270, Pf04851, Pf08148, Pf13234	23517	ENSG00000039123.15	SKIV2L2	5	RNA degradation		0	1.142	1.126	1.015	120.7	105.6	118.9
Q5T7N2	LINE-1 type transposase domain-containing protein 1 OS=Homo sapiens OX=9606 GN=L1TD1 PE=1 SV=1	0	75.284	24	20	24	20	1	865	98.8	4.93	54.96	20			RNA binding	Pf02994	54596	ENSG00000240563.1	L1TD1	1			0	1.437	1.158	1.241	94.5	65.7	76.2
Q8WWM7	Ataxin-2-like protein OS=Homo sapiens OX=9606 GN=ATXN2L PE=1 SV=2	0	73.462	23	20	26	20	1	1075	113.3	8.59	60.83	20	cell organization and biogenesis;regulation of biological process	cytoplasm;cytosol;membrane;nucleus	protein binding;RNA binding	Pf06741, Pf07145, Pf09770, Pf14438	11273	ENSG00000168488.18	ATXN2L	16			0	1.457	1.293	1.128	144.1	98.9	127.8
Q8TEM1	Nuclear pore membrane glycoprotein 210 OS=Homo sapiens OX=9606 GN=NUP210 PE=1 SV=3	0	65.697	12	20	27	20	1	1887	205	6.81	69.12	20	cell organization and biogenesis;metabolic process;regulation of biological process;transport	endoplasmic reticulum;membrane;nucleus	protein binding	Pf02368	23225	ENSG00000132182.11	NUP210	3	RNA transport		0	0.945	1.464	0.645	96	101.7	148.8
P40926	Malate dehydrogenase, mitochondrial OS=Homo sapiens OX=9606 GN=MDH2 PE=1 SV=3	0	246.345	68	19	206	19	1	338	35.5	8.68	590.84	19	metabolic process	membrane;mitochondrion;nucleus;organelle lumen	catalytic activity;nucleotide binding;protein binding;RNA binding	Pf00056, Pf01073, Pf01118, Pf02866, Pf13460	4191	ENSG00000146701.11	MDH2	7	Citrate cycle (TCA cycle); Carbon metabolism; Pyruvate metabolism; Metabolic pathways; Cysteine and methionine metabolism; Glyoxylate and dicarboxylate metabolism	TCA Cycle; Glycolysis and Gluconeogenesis; Amino Acid metabolism	0	2.057	0.951	2.163	131.8	64.1	60.9
P21796	Voltage-dependent anion-selective channel protein 1 OS=Homo sapiens OX=9606 GN=VDAC1 PE=1 SV=2	0	244.235	75	20	189	19	1	283	30.8	8.54	574.86	20	cell communication;cell death;cell differentiation;defense response;metabolic process;regulation of biological process;response to stimulus;transport	membrane;mitochondrion;nucleus	protein binding;transporter activity	Pf01459	7416	ENSG00000213585.10	VDAC1	5	NOD-like receptor signaling pathway; cGMP-PKG signaling pathway; Huntington's disease; HTLV-I infection; Parkinson's disease; Influenza A; Calcium signaling pathway		1	0.877	1.568	0.559	70.2	80	125.5
O43390	Heterogeneous nuclear ribonucleoprotein R OS=Homo sapiens OX=9606 GN=HNRNPR PE=1 SV=1	0	243.354	41	25	85	19	1	633	70.9	8.13	258.03	25	metabolic process;regulation of biological process	cytoplasm;endoplasmic reticulum;nucleus;spliceosomal complex	protein binding;RNA binding	Pf00076, Pf13893, Pf14259	10236	ENSG00000282958.1; ENSG00000125944.18	HNRNPR	1; CHR_HSCHR1_4_CTG3		mRNA Processing	7	1.522	1.304	1.167	136.8	89.9	117.2
P50454	Serpin H1 OS=Homo sapiens OX=9606 GN=SERPINH1 PE=1 SV=2	0	208.773	55	19	94	19	1	418	46.4	8.69	310.9	19	cell organization and biogenesis;metabolic process;regulation of biological process;response to stimulus	cytoplasm;endoplasmic reticulum;membrane;organelle lumen	enzyme regulator activity;protein binding;RNA binding	Pf00079	871	ENSG00000149257.13	SERPINH1	11		Endochondral Ossification	0	0.935	2.052	0.455	73.9	79.1	162.3
P07954	Fumarate hydratase, mitochondrial OS=Homo sapiens OX=9606 GN=FH PE=1 SV=3	0	198.286	44	19	84	19	1	510	54.6	8.76	231.15	19	metabolic process	cytoplasm;mitochondrion;organelle lumen	catalytic activity;protein binding	Pf00206, Pf10415	2271	ENSG00000091483.6	FH	1	Citrate cycle (TCA cycle); Carbon metabolism; Pyruvate metabolism; Pathways in cancer; Renal cell carcinoma; Metabolic pathways	TCA Cycle and Deficiency of Pyruvate Dehydrogenase complex (PDHc); Amino Acid metabolism; TCA Cycle	0	1.716	0.741	2.315	150.2	87.5	64.9
P09622	Dihydrolipoyl dehydrogenase, mitochondrial OS=Homo sapiens OX=9606 GN=DLD PE=1 SV=2	0	192.9	43	19	86	19	1	509	54.1	7.85	249.39	19	cellular homeostasis;metabolic process;regulation of biological process	mitochondrion;organelle lumen	catalytic activity;nucleotide binding;protein binding	Pf00070, Pf00890, Pf01134, Pf02852, Pf03486, Pf07992, Pf12831, Pf13450	1738	ENSG00000091140.13	DLD	7	Propanoate metabolism; Citrate cycle (TCA cycle); Carbon metabolism; Glycine, serine and threonine metabolism; Pyruvate metabolism; Glycolysis / Gluconeogenesis; Metabolic pathways; Glyoxylate and dicarboxylate metabolism; Valine, leucine and isoleucine degradation	TCA Cycle and Deficiency of Pyruvate Dehydrogenase complex (PDHc); Fatty Acid Beta Oxidation; Amino Acid metabolism; Glycolysis and Gluconeogenesis; TCA Cycle	0	1.375	0.931	1.477	99.6	72.4	67.4
P04083	Annexin A1 OS=Homo sapiens OX=9606 GN=ANXA1 PE=1 SV=2	0	180.772	55	19	56	19	1	346	38.7	7.02	176.84	19	cell differentiation;cell organization and biogenesis;cellular component movement;defense response;metabolic process;regulation of biological process;response to stimulus;transport	cell surface;cytoplasm;cytoskeleton;cytosol;endosome;extracellular;membrane;nucleus;vacuole	catalytic activity;DNA binding;enzyme regulator activity;metal ion binding;protein binding;RNA binding;structural molecule activity	Pf00191	301	ENSG00000135046.13	ANXA1	9		Prostaglandin Synthesis and Regulation; Integrated Breast Cancer Pathway; VEGFA-VEGFR2 Signaling Pathway; Spinal Cord Injury	0	1.742	1.04	1.676	187.6	107.6	111.9
Q9Y265	RuvB-like 1 OS=Homo sapiens OX=9606 GN=RUVBL1 PE=1 SV=1	0	178.416	55	19	46	19	1	456	50.2	6.42	152.88	19	cell division;cell organization and biogenesis;metabolic process;regulation of biological process;response to stimulus	cytoplasm;cytoskeleton;cytosol;membrane;nucleus	catalytic activity;nucleotide binding;protein binding	Pf00004, Pf01078, Pf01695, Pf05496, Pf06068, Pf06414, Pf07726, Pf13191, Pf13238, Pf13245, Pf13481	8607	ENSG00000175792.11	RUVBL1	3	Wnt signaling pathway	Gastric Cancer Network 1	0	1.077	1.251	0.86	109.8	102	127.7
P13861	cAMP-dependent protein kinase type II-alpha regulatory subunit OS=Homo sapiens OX=9606 GN=PRKAR2A PE=1 SV=2	0	170.03	59	21	54	19	1	404	45.5	5.07	138.74	21	coagulation;metabolic process;regulation of biological process;response to stimulus	cytoplasm;cytosol;membrane	catalytic activity;enzyme regulator activity;nucleotide binding;protein binding	Pf00027, Pf02197	5576	ENSG00000114302.15	PRKAR2A	3	Insulin signaling pathway	miRs in Muscle Cell Differentiation; Calcium Regulation in the Cardiac Cell; Myometrial Relaxation and Contraction Pathways; Sudden Infant Death Syndrome (SIDS) Susceptibility Pathways; TGF-beta Signaling Pathway; G Protein Signaling Pathways	2	0.949	1.095	0.866	67.2	70.8	77.5
P14866	Heterogeneous nuclear ribonucleoprotein L OS=Homo sapiens OX=9606 GN=HNRNPL PE=1 SV=2	0	166.561	49	19	74	19	1	589	64.1	8.22	201.26	19	metabolic process;regulation of biological process	cytoplasm;membrane;nucleus	DNA binding;protein binding;RNA binding	Pf00076, Pf13893, Pf14259	3191	ENSG00000282947.1; ENSG00000104824.16	HNRNPL	19; CHR_HG26_PATCH		mRNA Processing	0	1.377	1.308	1.053	129.2	93.8	122.7
Q14151	Scaffold attachment factor B2 OS=Homo sapiens OX=9606 GN=SAFB2 PE=1 SV=1	0	165.801	30	29	65	19	1	953	107.4	6.16	174.3	29	cell differentiation;metabolic process;regulation of biological process	cytoplasm;nucleus	DNA binding;protein binding;RNA binding	Pf00076, Pf02037, Pf13893, Pf14259	9667	ENSG00000130254.11	SAFB2	19			10	1.12	1.358	0.825	43.8	39.2	53.2
Q99623	Prohibitin-2 OS=Homo sapiens OX=9606 GN=PHB2 PE=1 SV=2	0	160.5	70	19	95	19	1	299	33.3	9.83	277.75	19	cell organization and biogenesis;metabolic process;regulation of biological process;response to stimulus;transport	cell surface;cytoplasm;membrane;mitochondrion;nucleus	protein binding	Pf01145	11331	ENSG00000215021.8	PHB2	12			0	0.929	1.277	0.727	89.1	95.9	122.5
Q9HCC0	Methylcrotonoyl-CoA carboxylase beta chain, mitochondrial OS=Homo sapiens OX=9606 GN=MCCC2 PE=1 SV=1	0	160.327	38	19	53	19	1	563	61.3	7.68	141.41	19	cell organization and biogenesis;metabolic process	cytosol;mitochondrion;organelle lumen	catalytic activity;nucleotide binding;protein binding	Pf01039	64087	ENSG00000131844.15	MCCC2	5	Metabolic pathways; Valine, leucine and isoleucine degradation		0	1.313	0.976	1.345	111.9	85.3	83.2
Q15233	Non-POU domain-containing octamer-binding protein OS=Homo sapiens OX=9606 GN=NONO PE=1 SV=4	0	160.235	44	23	91	19	1	471	54.2	8.95	209.27	23	defense response;metabolic process;regulation of biological process;response to stimulus	membrane;nucleus	DNA binding;protein binding;RNA binding	Pf00076, Pf08075, Pf13893, Pf14259	4841	ENSG00000147140.15	NONO	X		mRNA Processing	2	1.408	1.157	1.217	136.1	96.7	111.9
P54920	Alpha-soluble NSF attachment protein OS=Homo sapiens OX=9606 GN=NAPA PE=1 SV=3	0	155.323	73	19	48	19	1	295	33.2	5.36	144	19	cell communication;cell differentiation;cell organization and biogenesis;regulation of biological process;transport	cytosol;membrane	protein binding	Pf14938	8775	ENSG00000105402.7	NAPA	19	Synaptic vesicle cycle	Synaptic Vesicle Pathway	0	0.869	1.204	0.722	100.9	116.1	139.8
P13489	Ribonuclease inhibitor OS=Homo sapiens OX=9606 GN=RNH1 PE=1 SV=2	0	152.393	54	19	65	19	1	461	49.9	4.82	214.51	19	metabolic process;regulation of biological process	cytoplasm;cytosol	enzyme regulator activity;protein binding		6050	ENSG00000276230.4; ENSG00000023191.16	RNH1	11; CHR_HSCHR11_1_CTG8			0	1.241	0.942	1.318	155.1	125	117.7
Q53EL6	Programmed cell death protein 4 OS=Homo sapiens OX=9606 GN=PDCD4 PE=1 SV=2	0	149.544	52	19	46	19	1	469	51.7	5.21	131.03	19	cell death;cell organization and biogenesis;regulation of biological process;response to stimulus	cytoplasm;cytosol;nucleus	protein binding;RNA binding	Pf02847	27250	ENSG00000150593.17	PDCD4	10	MicroRNAs in cancer; Proteoglycans in cancer	Interferon type I signaling pathways	0	1.315	0.734	1.791	162.9	123.9	91
Q9H2U2	Inorganic pyrophosphatase 2, mitochondrial OS=Homo sapiens OX=9606 GN=PPA2 PE=1 SV=2	0	149.445	60	20	66	19	1	334	37.9	7.39	180.19	20	metabolic process	cytoplasm;mitochondrion;organelle lumen	catalytic activity;metal ion binding	Pf00719	27068	ENSG00000138777.19	PPA2	4	Oxidative phosphorylation		1	1.614	0.862	1.872	124.5	77.1	66.5
O75874	Isocitrate dehydrogenase [NADP] cytoplasmic OS=Homo sapiens OX=9606 GN=IDH1 PE=1 SV=2	0	146.715	48	20	81	19	1	414	46.6	7.01	212.08	20	metabolic process;regulation of biological process;response to stimulus;transport	cytoplasm;cytosol;extracellular;mitochondrion;organelle lumen	catalytic activity;metal ion binding;nucleotide binding;protein binding	Pf00180	3417	ENSG00000138413.13	IDH1	2	Peroxisome; Citrate cycle (TCA cycle); Central carbon metabolism in cancer; Carbon metabolism; Glutathione metabolism; Biosynthesis of amino acids; 2-Oxocarboxylic acid metabolism; Metabolic pathways	Amino Acid metabolism; Glutathione metabolism; TCA Cycle and Deficiency of Pyruvate Dehydrogenase complex (PDHc)	0	1.924	0.785	2.452	206.8	107.5	84.4
P51858	Hepatoma-derived growth factor OS=Homo sapiens OX=9606 GN=HDGF PE=1 SV=1	0	142.794	66	20	54	19	1	240	26.8	4.73	144.33	20	cell proliferation;metabolic process;regulation of biological process;response to stimulus	cytoplasm;extracellular;nucleus	DNA binding;nucleotide binding;protein binding;RNA binding	Pf00855	3068	ENSG00000143321.18	HDGF	1			1	1.937	1.102	1.758	178.7	92.3	101.6
P22059	Oxysterol-binding protein 1 OS=Homo sapiens OX=9606 GN=OSBP PE=1 SV=1	0	136.05	28	19	41	19	1	807	89.4	7.3	118.67	19	metabolic process;regulation of biological process;transport	cytoplasm;cytosol;endoplasmic reticulum;Golgi;membrane;nucleus	protein binding;transporter activity	Pf00169, Pf01237, Pf15406, Pf15409, Pf15413	5007	ENSG00000110048.11	OSBP	11			0	0.893	1.074	0.831	110.8	124.1	133.3
Q14677	Clathrin interactor 1 OS=Homo sapiens OX=9606 GN=CLINT1 PE=1 SV=1	0	131.919	30	19	47	19	1	625	68.2	6.42	130.86	19	cell organization and biogenesis;transport	cytoplasm;cytosol;Golgi;membrane	protein binding	Pf01417, Pf07651	9685	ENSG00000113282.13	CLINT1	5			0	1.097	1.082	1.014	114.4	104.3	112.8
P48449	Lanosterol synthase OS=Homo sapiens OX=9606 GN=LSS PE=1 SV=1	0	129.65	28	19	40	19	1	732	83.3	6.61	109.74	19	metabolic process;regulation of biological process	endoplasmic reticulum;membrane	catalytic activity	Pf00432, Pf09492, Pf13243, Pf13249	4047	ENSG00000160285.14	LSS	21	Steroid biosynthesis; Metabolic pathways	Cholesterol Biosynthesis; Sterol Regulatory Element-Binding Proteins (SREBP) signalling	0	0.884	1.191	0.742	30	33.9	40.4
Q6YN16	Hydroxysteroid dehydrogenase-like protein 2 OS=Homo sapiens OX=9606 GN=HSDL2 PE=1 SV=1	0	126.57	44	19	50	19	1	418	45.4	7.99	143.05	19	metabolic process	membrane;mitochondrion	catalytic activity	Pf00106, Pf02036, Pf13561, Pf14864	84263	ENSG00000119471.14	HSDL2	9			0	1.564	0.907	1.724	127.7	81.6	74.1
Q8NBJ4	Golgi membrane protein 1 OS=Homo sapiens OX=9606 GN=GOLM1 PE=1 SV=1	0	124.188	36	19	52	19	1	401	45.3	4.97	139.13	19	cell organization and biogenesis;metabolic process;regulation of biological process	Golgi;membrane;organelle lumen	protein binding		51280	ENSG00000135052.16	GOLM1	9			0	0.912	1.101	0.828	110.4	121.1	133.3
Q9UEY8	Gamma-adducin OS=Homo sapiens OX=9606 GN=ADD3 PE=1 SV=1	0	123.649	34	19	37	19	1	706	79.1	6.32	100.76	19	cell organization and biogenesis;transport	chromosome;cytoplasm;cytoskeleton;cytosol;membrane	protein binding;structural molecule activity	Pf00596	120	ENSG00000148700.14	ADD3	10			0	0.819	0.843	0.971	113.2	138.2	116.5
P43686	26S proteasome regulatory subunit 6B OS=Homo sapiens OX=9606 GN=PSMC4 PE=1 SV=2	0	123.085	46	20	39	19	1	418	47.3	5.21	118.3	20	metabolic process;regulation of biological process;response to stimulus;transport	cytoplasm;cytosol;membrane;nucleus;proteasome	catalytic activity;nucleotide binding;protein binding;RNA binding	Pf00004, Pf00006, Pf00910, Pf01057, Pf01078, Pf05496, Pf07724, Pf07726, Pf07728, Pf13191	5704	ENSG00000281221.2; ENSG00000013275.7	PSMC4	19; CHR_HG2021_PATCH	Epstein-Barr virus infection; Proteasome	Parkin-Ubiquitin Proteasomal System pathway; Proteasome Degradation	0	1.342	1.148	1.169	135.7	101.1	116.1
P34897	Serine hydroxymethyltransferase, mitochondrial OS=Homo sapiens OX=9606 GN=SHMT2 PE=1 SV=3	0	120.579	41	19	47	19	1	504	56	8.53	121.52	19	cell organization and biogenesis;metabolic process;regulation of biological process;response to stimulus	cytoplasm;cytoskeleton;membrane;mitochondrion;nucleus;organelle lumen	catalytic activity;protein binding	Pf00464	6472	ENSG00000182199.10	SHMT2	12	Carbon metabolism; Glycine, serine and threonine metabolism; Antifolate resistance; Biosynthesis of amino acids; One carbon pool by folate; Metabolic pathways; Glyoxylate and dicarboxylate metabolism	Vitamin B12 Metabolism; Folate Metabolism; Trans-sulfuration and one carbon metabolism; One Carbon Metabolism; One carbon metabolism and related pathways	0	1.605	1.137	1.412	134.2	83.6	95.1
P30153	Serine/threonine-protein phosphatase 2A 65 kDa regulatory subunit A alpha isoform OS=Homo sapiens OX=9606 GN=PPP2R1A PE=1 SV=4	0	119.471	44	22	43	19	1	589	65.3	5.11	101.96	22	cell death;cell organization and biogenesis;metabolic process;regulation of biological process;response to stimulus	chromosome;cytoplasm;cytoskeleton;cytosol;membrane;mitochondrion;nucleus	catalytic activity;enzyme regulator activity;protein binding	Pf02985, Pf13513, Pf13646	5518	ENSG00000105568.17	PPP2R1A	19	Dopaminergic synapse; Chagas disease (American trypanosomiasis); TGF-beta signaling pathway; Tight junction; Hippo signaling pathway; Adrenergic signaling in cardiomyocytes; AMPK signaling pathway; Long-term depression; mRNA surveillance pathway; Oocyte meiosis; Sphingolipid signaling pathway; Hepatitis C; PI3K-Akt signaling pathway	Glycogen Metabolism; Focal Adhesion-PI3K-Akt-mTOR-signaling pathway; Wnt Signaling Pathway and Pluripotency	3	1.152	1.003	1.149	134.1	116.4	116.7
Q6NUM9	All-trans-retinol 13,14-reductase OS=Homo sapiens OX=9606 GN=RETSAT PE=1 SV=2	0	105.51	31	19	28	19	1	610	66.8	8.28	87.15	19	metabolic process	endoplasmic reticulum;membrane	catalytic activity	Pf13450	54884	ENSG00000042445.13	RETSAT	2	Retinol metabolism	Vitamin A and Carotenoid Metabolism	0	0.796	0.893	0.891	109.9	138.1	123.3
O00534	von Willebrand factor A domain-containing protein 5A OS=Homo sapiens OX=9606 GN=VWA5A PE=2 SV=2	0	104.763	29	19	32	19	1	786	86.4	6.58	82.18	19				Pf00092, Pf08487, Pf13519, Pf13757, Pf13768	4013	ENSG00000110002.15	VWA5A	11			0	1.322	0.857	1.542	153	115.8	99.3
Q15124	Phosphoglucomutase-like protein 5 OS=Homo sapiens OX=9606 GN=PGM5 PE=1 SV=2	0	104.348	34	19	60	19	1	567	62.2	7.21	134.54	19	metabolic process	cytoplasm;cytoskeleton;cytosol;membrane	catalytic activity;metal ion binding;structural molecule activity	Pf02878, Pf02879, Pf02880	5239	ENSG00000154330.12	PGM5	9		Glucuronidation	0	0.38	0.626	0.607	83.8	220.7	138.2
P01008	Antithrombin-III OS=Homo sapiens OX=9606 GN=SERPINC1 PE=1 SV=1	0	101.771	43	19	33	19	1	464	52.6	6.71	81.85	19	coagulation;defense response;metabolic process;regulation of biological process;response to stimulus;transport	extracellular;membrane;organelle lumen	enzyme regulator activity;protein binding	Pf00079	462	ENSG00000117601.13	SERPINC1	1	Complement and coagulation cascades	Complement and Coagulation Cascades	0	0.822	0.871	0.943	120.4	146.5	127.6
P17655	Calpain-2 catalytic subunit OS=Homo sapiens OX=9606 GN=CAPN2 PE=1 SV=6	0	101.714	36	19	35	19	1	700	79.9	4.98	106.02	19	cell organization and biogenesis;metabolic process;regulation of biological process;response to stimulus	chromosome;cytoplasm;cytoskeleton;cytosol;endoplasmic reticulum;Golgi;membrane;nucleus;vacuole	catalytic activity;metal ion binding;protein binding	Pf00648, Pf01067, Pf13833	824	ENSG00000162909.17	CAPN2	1	Protein processing in endoplasmic reticulum; Apoptosis; Focal adhesion; Alzheimer's disease	VEGFA-VEGFR2 Signaling Pathway; Alzheimers Disease; Integrin-mediated Cell Adhesion	0	1.095	0.851	1.287	143.6	131.1	111.6
P46087	Probable 28S rRNA (cytosine(4447)-C(5))-methyltransferase OS=Homo sapiens OX=9606 GN=NOP2 PE=1 SV=2	0	99.758	25	19	35	19	1	812	89.2	9.23	90.7	19	cell organization and biogenesis;metabolic process;regulation of biological process	nucleus	catalytic activity;protein binding;RNA binding	Pf01189, Pf12847	4839	ENSG00000111641.11	NOP2	12		Imatinib and Chronic Myeloid Leukemia	0	1.299	1.96	0.663	103.8	79.9	156.6
O14617	AP-3 complex subunit delta-1 OS=Homo sapiens OX=9606 GN=AP3D1 PE=1 SV=1	0	97.706	19	19	24	19	1	1153	130.1	8.48	73.66	19	cell organization and biogenesis;cellular component movement;metabolic process;regulation of biological process;transport	cytoplasm;Golgi;membrane	transporter activity	Pf01602, Pf06375	8943	ENSG00000065000.15	AP3D1	19	Lysosome		0	1.222	1.063	1.149	135.8	111.2	118.2
P05198	Eukaryotic translation initiation factor 2 subunit 1 OS=Homo sapiens OX=9606 GN=EIF2S1 PE=1 SV=3	0	96.079	60	19	38	19	1	315	36.1	5.08	94.24	19	cell communication;metabolic process;regulation of biological process;response to stimulus;transport	cytoplasm;cytosol;membrane;nucleus;ribosome	protein binding;RNA binding	Pf00575, Pf07541	1965	ENSG00000134001.12	EIF2S1	14	Protein processing in endoplasmic reticulum; Apoptosis; Non-alcoholic fatty liver disease (NAFLD); RNA transport; Measles; Herpes simplex infection; Hepatitis C; Influenza A	Brain-Derived Neurotrophic Factor (BDNF) signaling pathway; Translation Factors	0	1.433	1.108	1.294	146.5	102.2	113.2
O75923	Dysferlin OS=Homo sapiens OX=9606 GN=DYSF PE=1 SV=1	0	95.816	13	23	27	19	1	2080	237.1	5.64	65.81	23	cell organization and biogenesis	endosome;membrane	metal ion binding;protein binding	Pf00168, Pf06398, Pf08150, Pf08151, Pf08165	8291	ENSG00000135636.13	DYSF	2			0	0.675	0.992	0.681	94.7	140.3	139.1
P15144	Aminopeptidase N OS=Homo sapiens OX=9606 GN=ANPEP PE=1 SV=4	0	95.227	19	19	32	19	1	967	109.5	5.48	84.64	19	cell communication;cell differentiation;development;metabolic process;regulation of biological process;response to stimulus;transport	membrane;nucleus	catalytic activity;metal ion binding;receptor activity	Pf01433, Pf10023, Pf11838, Pf13485	290	ENSG00000166825.13	ANPEP	15	Hematopoietic cell lineage; Glutathione metabolism; Renin-angiotensin system; Metabolic pathways	Cardiac Progenitor Differentiation; Glutathione metabolism	0	0.785	1.233	0.637	102.5	130.5	160.9
P82094	TATA element modulatory factor OS=Homo sapiens OX=9606 GN=TMF1 PE=1 SV=2	0	95.021	19	19	30	19	1	1093	122.8	4.92	65.9	19	cell differentiation;cell organization and biogenesis;cellular component movement;defense response;metabolic process;regulation of biological process;response to stimulus;transport	cytoplasm;cytosol;endoplasmic reticulum;Golgi;membrane;nucleus	DNA binding;protein binding	Pf12325, Pf12329	7110	ENSG00000144747.15	TMF1	3			0	0.974	1.022	0.953	113.2	116.2	118.8
Q96I24	Far upstream element-binding protein 3 OS=Homo sapiens OX=9606 GN=FUBP3 PE=1 SV=2	0	94.489	40	22	36	19	1	572	61.6	8.38	94.7	22	metabolic process;regulation of biological process	cytoplasm;membrane;nucleus	DNA binding;protein binding;RNA binding	Pf00013, Pf07650, Pf13014	8939	ENSG00000107164.15	FUBP3	9			0	1.144	1.475	0.775	112.7	98.6	145.4
Q96GQ7	Probable ATP-dependent RNA helicase DDX27 OS=Homo sapiens OX=9606 GN=DDX27 PE=1 SV=2	0	94.417	28	19	27	19	1	796	89.8	9.28	69.42	19	metabolic process	chromosome;cytoplasm;nucleus	catalytic activity;nucleotide binding;protein binding;RNA binding	Pf00270, Pf00271, Pf06862	55661	ENSG00000124228.14	DDX27	20			0	1.188	2.026	0.586	92.3	77.7	157.4
Q14566	DNA replication licensing factor MCM6 OS=Homo sapiens OX=9606 GN=MCM6 PE=1 SV=1	0	92.88	25	19	24	19	1	821	92.8	5.41	69.98	19	metabolic process	nucleus	catalytic activity;DNA binding;nucleotide binding;protein binding	Pf00493, Pf01078, Pf07728, Pf14551	4175	ENSG00000076003.4	MCM6	2	DNA replication; Cell cycle	DNA Replication; G1 to S cell cycle control; Retinoblastoma (RB) in Cancer; Cell Cycle	0	1.543	1.107	1.395	157.1	101.8	112.6
O75694	Nuclear pore complex protein Nup155 OS=Homo sapiens OX=9606 GN=NUP155 PE=1 SV=1	0	92.6	18	19	29	19	1	1391	155.1	6.16	68.73	19	cell organization and biogenesis;metabolic process;regulation of biological process;transport	membrane;nucleus	protein binding;structural molecule activity;transporter activity	Pf03177, Pf08801	9631	ENSG00000113569.15	NUP155	5	RNA transport		0	0.956	1.241	0.77	99.2	103.8	128.8
Q9H4G0	Band 4.1-like protein 1 OS=Homo sapiens OX=9606 GN=EPB41L1 PE=1 SV=2	0	89.52	29	20	31	19	1	881	98.4	5.62	73.43	20	cell organization and biogenesis	cytoplasm;cytoskeleton;cytosol;membrane	protein binding;structural molecule activity	Pf00373, Pf04382, Pf05902, Pf08736, Pf09379, Pf09380	2036	ENSG00000088367.21	EPB41L1	20	Tight junction		0	1.108	1.108	1	120.6	108.9	120.7
Q15833	Syntaxin-binding protein 2 OS=Homo sapiens OX=9606 GN=STXBP2 PE=1 SV=2	0	88.959	42	21	26	19	1	593	66.4	6.55	77.9	21	regulation of biological process;transport	cytosol;extracellular;membrane;vacuole	protein binding	Pf00995	6813	ENSG00000076944.15	STXBP2	19		Insulin Signaling	2	1.084	1.178	0.92	122.6	113.1	133.3
Q9UDT6	CAP-Gly domain-containing linker protein 2 OS=Homo sapiens OX=9606 GN=CLIP2 PE=1 SV=1	0	84.269	21	22	28	19	1	1046	115.8	6.73	63.55	22	metabolic process;regulation of biological process	cytoplasm;cytoskeleton;Golgi	catalytic activity;motor activity;protein binding	Pf01302, Pf01576, Pf02463, Pf04111, Pf05557, Pf08317, Pf10174, Pf12128, Pf15070	7461	ENSG00000106665.15	CLIP2	7			0	1.252	0.956	1.31	146.1	116.7	111.5
Q13751	Laminin subunit beta-3 OS=Homo sapiens OX=9606 GN=LAMB3 PE=1 SV=1	0	82.736	18	19	27	19	1	1172	129.5	7.21	65.83	19	cell differentiation;cell organization and biogenesis	extracellular	protein binding;structural molecule activity	Pf00053, Pf00055, Pf13514	3914	ENSG00000196878.14	LAMB3	1	Amoebiasis; Pathways in cancer; Toxoplasmosis; Focal adhesion; Small cell lung cancer; ECM-receptor interaction; PI3K-Akt signaling pathway	Focal Adhesion; Focal Adhesion-PI3K-Akt-mTOR-signaling pathway; Alpha 6 Beta 4 signaling pathway	0	1.148	1.205	0.953	108.8	94.7	114.2
Q9P2B2	Prostaglandin F2 receptor negative regulator OS=Homo sapiens OX=9606 GN=PTGFRN PE=1 SV=2	0	82.619	23	19	28	19	1	879	98.5	6.61	85.23	19	cell organization and biogenesis	cell surface;endoplasmic reticulum;Golgi;membrane	protein binding	Pf07679	5738	ENSG00000134247.9	PTGFRN	1			0	0.718	0.835	0.86	99.9	139.1	116.1
Q9NZN5	Rho guanine nucleotide exchange factor 12 OS=Homo sapiens OX=9606 GN=ARHGEF12 PE=1 SV=1	0	81.758	14	19	24	19	1	1544	173.1	5.74	58.85	19	regulation of biological process;response to stimulus	cytoplasm;cytosol;membrane	enzyme regulator activity;protein binding	Pf00595, Pf00621, Pf09128, Pf13180	23365	ENSG00000196914.8	ARHGEF12	11	Vascular smooth muscle contraction; Pathways in cancer; Tuberculosis; Proteoglycans in cancer; Regulation of actin cytoskeleton; Axon guidance; Platelet activation		0	0.846	1.189	0.712	100.1	118.4	140.7
Q9BXJ9	N-alpha-acetyltransferase 15, NatA auxiliary subunit OS=Homo sapiens OX=9606 GN=NAA15 PE=1 SV=1	0	77.717	26	24	33	19	1	866	101.2	7.42	76.24	24	cell differentiation;development;metabolic process;regulation of biological process	cytoplasm;cytosol;membrane;nucleus	catalytic activity;protein binding;RNA binding	Pf12569, Pf13414	80155	ENSG00000164134.12	NAA15	4			4	1.373	1.159	1.184	142.1	103.5	119.9
P22626	Heterogeneous nuclear ribonucleoproteins A2/B1 OS=Homo sapiens OX=9606 GN=HNRNPA2B1 PE=1 SV=2	0	225.117	61	22	174	18	1	353	37.4	8.95	504.33	22	metabolic process;regulation of biological process;response to stimulus;transport	cytoplasm;extracellular;membrane;nucleus;spliceosomal complex	DNA binding;protein binding;RNA binding	Pf00076, Pf13893, Pf14259	3181	ENSG00000122566.20	HNRNPA2B1	7		mRNA Processing	3	1.633	1.584	1.031	134.2	82.2	130.2
P62258	14-3-3 protein epsilon OS=Homo sapiens OX=9606 GN=YWHAE PE=1 SV=1	0	223.245	74	21	147	18	1	255	29.2	4.74	391.9	21	cell organization and biogenesis;cellular component movement;cellular homeostasis;metabolic process;regulation of biological process;response to stimulus;transport	cytoplasm;cytosol;membrane;mitochondrion;nucleus	protein binding;RNA binding	Pf00244	7531	ENSG00000108953.16; ENSG00000274474.3	YWHAE	17; CHR_HSCHR17_2_CTG2	Viral carcinogenesis; Epstein-Barr virus infection; Neurotrophin signaling pathway; Hippo signaling pathway; Oocyte meiosis; Cell cycle; PI3K-Akt signaling pathway	Cell Cycle; Sudden Infant Death Syndrome (SIDS) Susceptibility Pathways; Myometrial Relaxation and Contraction Pathways; VEGFA-VEGFR2 Signaling Pathway; Calcium Regulation in the Cardiac Cell	4	1.464	0.932	1.571	164.1	112.1	104.5
Q16555	Dihydropyrimidinase-related protein 2 OS=Homo sapiens OX=9606 GN=DPYSL2 PE=1 SV=1	0	220.12	59	23	82	18	1	572	62.3	6.38	256.92	23	cell differentiation;cell organization and biogenesis;cellular component movement;development;metabolic process;regulation of biological process;response to stimulus;transport	cytoplasm;cytoskeleton;cytosol;membrane	catalytic activity;protein binding	Pf01979, Pf07969, Pf13147, Pf13594	1808	ENSG00000092964.17	DPYSL2	8	Axon guidance	Regulation of Microtubule Cytoskeleton; Brain-Derived Neurotrophic Factor (BDNF) signaling pathway	6	0.902	0.822	1.098	136.7	151.6	124.6
P50570	Dynamin-2 OS=Homo sapiens OX=9606 GN=DNM2 PE=1 SV=2	0	191.629	39	32	71	18	1	870	98	7.44	186.82	32	cell organization and biogenesis;metabolic process;regulation of biological process;response to stimulus;transport	cytoplasm;cytoskeleton;cytosol;endosome;Golgi;membrane;nucleus	catalytic activity;nucleotide binding;protein binding	Pf00169, Pf00350, Pf01031, Pf02212	1785	ENSG00000079805.16	DNM2	19	Endocytosis; Phospholipase D signaling pathway; Endocrine and other factor-regulated calcium reabsorption; Bacterial invasion of epithelial cells; Fc gamma R-mediated phagocytosis; Synaptic vesicle cycle	Synaptic Vesicle Pathway	14	1.097	0.893	1.228	128.2	116.8	104.4
Q15424	Scaffold attachment factor B1 OS=Homo sapiens OX=9606 GN=SAFB PE=1 SV=4	0	189.423	29	28	72	18	1	915	102.6	5.47	190.37	28	cell organization and biogenesis;metabolic process;regulation of biological process;response to stimulus	nucleus	DNA binding;protein binding;RNA binding	Pf00076, Pf02037, Pf13893, Pf14259	6294	ENSG00000160633.12	SAFB	19		Structural Pathway of Interleukin 1 (IL-1)	0	1.214	1.466	0.828	107.9	88.9	130.3
Q9UJS0	Calcium-binding mitochondrial carrier protein Aralar2 OS=Homo sapiens OX=9606 GN=SLC25A13 PE=1 SV=2	0	187.265	40	26	67	18	1	675	74.1	8.62	199.79	26	metabolic process;response to stimulus;transport	membrane;mitochondrion	metal ion binding;transporter activity	Pf00153, Pf13499	10165	ENSG00000004864.13	SLC25A13	7			8	0.873	1.41	0.619	83.2	95.4	134.4
P10645	Chromogranin-A OS=Homo sapiens OX=9606 GN=CHGA PE=1 SV=7	0	182.795	62	19	52	18	1	457	50.7	4.6	154.28	19	cell organization and biogenesis;cellular component movement;defense response;regulation of biological process;response to stimulus;transport	extracellular;membrane;vacuole		Pf01271	1113	ENSG00000100604.12; ENSG00000276781.3	CHGA	14; CHR_HSCHR14_7_CTG1			1	0.872	0.287	3.032	201	230.7	66.3
P11940	Polyadenylate-binding protein 1 OS=Homo sapiens OX=9606 GN=PABPC1 PE=1 SV=2	0	180.513	38	24	95	18	1	636	70.6	9.5	232.52	24	metabolic process;regulation of biological process	cytoplasm;cytosol;membrane;nucleus;spliceosomal complex	protein binding;RNA binding;translation regulator activity	Pf00076, Pf00658, Pf13893, Pf14259	26986	ENSG00000070756.15	PABPC1	8	RNA degradation; mRNA surveillance pathway; RNA transport	Endoderm Differentiation; Translation Factors	6	1.49	1.272	1.171	140.3	94.2	119.8
Q9NYL9	Tropomodulin-3 OS=Homo sapiens OX=9606 GN=TMOD3 PE=1 SV=1	0	177.397	59	19	46	18	1	352	39.6	5.19	144.49	19	cell organization and biogenesis;regulation of biological process	cytoplasm;cytoskeleton	protein binding	Pf03250	29766	ENSG00000138594.13	TMOD3	15			1	0.963	1.091	0.883	108.6	112.8	123.1
O43852	Calumenin OS=Homo sapiens OX=9606 GN=CALU PE=1 SV=2	0	162.768	58	18	81	18	1	315	37.1	4.64	230.3	18	metabolic process	endoplasmic reticulum;extracellular;Golgi;membrane;organelle lumen	metal ion binding;protein binding	Pf13499	813	ENSG00000128595.16	CALU	7		NOTCH1 regulation of human endothelial cell calcification	0	1.379	1.478	0.933	126.8	91.9	135.8
P14550	Aldo-keto reductase family 1 member A1 OS=Homo sapiens OX=9606 GN=AKR1A1 PE=1 SV=3	0	160.521	66	19	57	18	1	325	36.6	6.79	163.43	19	metabolic process	cytosol;membrane	catalytic activity;protein binding	Pf00248	10327	ENSG00000117448.13	AKR1A1	1	Glycerolipid metabolism; Glycolysis / Gluconeogenesis; Pentose and glucuronate interconversions; Metabolic pathways	Metapathway biotransformation; Benzo(a)pyrene metabolism	2	1.749	0.963	1.816	182.8	104.5	100.7
Q15181	Inorganic pyrophosphatase OS=Homo sapiens OX=9606 GN=PPA1 PE=1 SV=2	0	157.107	75	19	78	18	1	289	32.6	5.86	217.26	19	metabolic process	cytoplasm;cytosol	catalytic activity;metal ion binding	Pf00719	5464	ENSG00000180817.11	PPA1	10	Oxidative phosphorylation		0	2.31	1.402	1.648	161.5	69.9	98
P24752	Acetyl-CoA acetyltransferase, mitochondrial OS=Homo sapiens OX=9606 GN=ACAT1 PE=1 SV=1	0	151.547	48	18	75	18	1	427	45.2	8.85	195.92	18	cell organization and biogenesis;metabolic process;response to stimulus	membrane;mitochondrion;organelle lumen	catalytic activity;metal ion binding;protein binding	Pf00108, Pf00109, Pf02803	38	ENSG00000075239.13	ACAT1	11	Butanoate metabolism; Fatty acid degradation; Propanoate metabolism; Carbon metabolism; Lysine degradation; Pyruvate metabolism; Synthesis and degradation of ketone bodies; Terpenoid backbone biosynthesis; Metabolic pathways; Glyoxylate and dicarboxylate metabolism; Tryptophan metabolism; Valine, leucine and isoleucine degradation; Fatty acid metabolism	Synthesis and Degradation of Ketone Bodies; Tryptophan metabolism; Fatty Acid Beta Oxidation	0	1.587	0.739	2.149	155.8	98.2	72.5
P14314	Glucosidase 2 subunit beta OS=Homo sapiens OX=9606 GN=PRKCSH PE=1 SV=2	0	149.957	37	18	98	18	1	528	59.4	4.41	247.54	18	metabolic process;regulation of biological process;response to stimulus	endoplasmic reticulum;organelle lumen	metal ion binding;protein binding	Pf07915, Pf12999, Pf13015	5589	ENSG00000130175.9	PRKCSH	19	Protein processing in endoplasmic reticulum		0	1.322	1.063	1.244	132.2	100	106.3
Q15293	Reticulocalbin-1 OS=Homo sapiens OX=9606 GN=RCN1 PE=1 SV=1	0	146.032	56	18	68	18	1	331	38.9	5	201.09	18	metabolic process	endoplasmic reticulum;organelle lumen	metal ion binding;protein binding	Pf13499	5954	ENSG00000049449.8	RCN1	11			0	1.612	1.55	1.04	121.5	75.4	116.9
Q6DD88	Atlastin-3 OS=Homo sapiens OX=9606 GN=ATL3 PE=1 SV=1	0	144.939	42	18	43	18	1	541	60.5	5.66	121.94	18	cell organization and biogenesis;regulation of biological process;transport	endoplasmic reticulum;membrane	catalytic activity;nucleotide binding;protein binding	Pf02263	25923	ENSG00000184743.12	ATL3	11			0	0.622	1.074	0.579	82.2	132	141.9
Q9UQ80	Proliferation-associated protein 2G4 OS=Homo sapiens OX=9606 GN=PA2G4 PE=1 SV=3	0	144.224	51	18	79	18	1	394	43.8	6.55	192.06	18	cell proliferation;metabolic process;regulation of biological process;transport	cytoplasm;extracellular;membrane;nucleus;organelle lumen	DNA binding;protein binding;RNA binding	Pf00557	5036	ENSG00000170515.13	PA2G4	12			0	1.765	1.057	1.669	175.6	99.5	105.2
P31146	Coronin-1A OS=Homo sapiens OX=9606 GN=CORO1A PE=1 SV=4	0	138.124	42	20	73	18	1	461	51	6.68	206.97	20	cell organization and biogenesis;cellular component movement;defense response;regulation of biological process;response to stimulus;transport	cytoplasm;cytoskeleton;cytosol;endosome;membrane;nucleus	protein binding;RNA binding	Pf00400, Pf08953, Pf08954, Pf13094, Pf13863	11151	ENSG00000102879.15	CORO1A	16	Tuberculosis; Phagosome		1	1.026	0.928	1.105	142.5	138.9	129
O60547	GDP-mannose 4,6 dehydratase OS=Homo sapiens OX=9606 GN=GMDS PE=1 SV=1	0	136.061	54	18	58	18	1	372	41.9	7.31	159.96	18	metabolic process;regulation of biological process;response to stimulus	cytoplasm;cytosol	catalytic activity;nucleotide binding;protein binding	Pf01370, Pf04321, Pf13460	2762	ENSG00000112699.10	GMDS	6	Fructose and mannose metabolism; Amino sugar and nucleotide sugar metabolism; Metabolic pathways		0	1.671	0.925	1.806	166.9	99.9	92.4
P49257	Protein ERGIC-53 OS=Homo sapiens OX=9606 GN=LMAN1 PE=1 SV=2	0	133.879	39	19	73	18	1	510	57.5	6.77	218.01	19	cell organization and biogenesis;coagulation;metabolic process;regulation of biological process;transport	endoplasmic reticulum;Golgi;membrane	metal ion binding;protein binding	Pf03388	3998	ENSG00000074695.5	LMAN1	18	Protein processing in endoplasmic reticulum	Complement and Coagulation Cascades	0	0.795	1.175	0.677	61	76.7	90.1
O75746	Calcium-binding mitochondrial carrier protein Aralar1 OS=Homo sapiens OX=9606 GN=SLC25A12 PE=1 SV=2	0	132.883	41	26	48	18	1	678	74.7	8.38	116.59	26	metabolic process;response to stimulus;transport	membrane;mitochondrion	metal ion binding;transporter activity	Pf00153, Pf13499	8604	ENSG00000115840.13	SLC25A12	2			0	0.632	0.914	0.691	85.4	135.2	123.6
Q13561	Dynactin subunit 2 OS=Homo sapiens OX=9606 GN=DCTN2 PE=1 SV=4	0	132.843	51	18	41	18	1	401	44.2	5.21	117	18	cell organization and biogenesis;cell proliferation;regulation of biological process;transport	chromosome;cytoplasm;cytoskeleton;cytosol;membrane	catalytic activity;motor activity;protein binding	Pf04912	10540	ENSG00000175203.15	DCTN2	12	Huntington's disease; Vasopressin-regulated water reabsorption		0	1.124	0.931	1.207	134.8	119.9	111.7
Q96AE4	Far upstream element-binding protein 1 OS=Homo sapiens OX=9606 GN=FUBP1 PE=1 SV=3	0	131.014	36	24	57	18	1	644	67.5	7.61	152.38	24	metabolic process;regulation of biological process	nucleus	DNA binding;protein binding;RNA binding	Pf00013, Pf07650, Pf13014	8880	ENSG00000162613.16	FUBP1	1			1	1.543	0.996	1.549	165.1	107	106.6
Q9Y2J2	Band 4.1-like protein 3 OS=Homo sapiens OX=9606 GN=EPB41L3 PE=1 SV=2	0	129.392	27	23	43	18	1	1087	120.6	5.19	125.77	23	cell death;cell organization and biogenesis;regulation of biological process	cytoplasm;cytoskeleton;cytosol;membrane	protein binding;structural molecule activity	Pf00373, Pf04382, Pf05902, Pf08736, Pf09379, Pf09380	23136	ENSG00000082397.17	EPB41L3	18	Tight junction		2	0.865	0.696	1.244	141.6	163.7	113.9
P22234	Multifunctional protein ADE2 OS=Homo sapiens OX=9606 GN=PAICS PE=1 SV=3	0	127.7	40	18	37	18	1	425	47	7.23	105.34	18	metabolic process	cytoplasm;cytosol;membrane	catalytic activity;nucleotide binding;protein binding	Pf00731, Pf01259	10606	ENSG00000128050.8	PAICS	4	Purine metabolism; Metabolic pathways		0	1.234	1.083	1.139	130.2	105.5	114.3
P37837	Transaldolase OS=Homo sapiens OX=9606 GN=TALDO1 PE=1 SV=2	0	123.607	48	18	64	18	1	337	37.5	6.81	173.64	18	metabolic process;regulation of biological process;response to stimulus	cytoplasm;cytosol;nucleus	catalytic activity;protein binding	Pf00923	6888	ENSG00000177156.10	TALDO1	11	Carbon metabolism; Pentose phosphate pathway; Biosynthesis of amino acids; Metabolic pathways	Pentose Phosphate Pathway; Cori Cycle	0	1.942	0.954	2.036	198	102	97.2
P19971	Thymidine phosphorylase OS=Homo sapiens OX=9606 GN=TYMP PE=1 SV=2	0	121.596	49	18	29	18	1	482	49.9	5.53	82.11	18	cell differentiation;cell organization and biogenesis;cellular homeostasis;development;metabolic process;regulation of biological process;response to stimulus;transport	cytosol;membrane;mitochondrion;organelle lumen	catalytic activity;metal ion binding;protein binding	Pf00591, Pf02885, Pf07831	1890; 9997	ENSG00000025708.13	TYMP; SCO2	22	Bladder cancer; Metabolic pathways; Pyrimidine metabolism; Drug metabolism - other enzymes	Bladder Cancer; Fluoropyrimidine Activity	0	1.228	1.218	1.008	146	118.9	144.8
P43490	Nicotinamide phosphoribosyltransferase OS=Homo sapiens OX=9606 GN=NAMPT PE=1 SV=1	0	120.307	44	18	41	18	1	491	55.5	7.15	122.38	18	cell communication;metabolic process;regulation of biological process;response to stimulus	cytoplasm;cytosol;extracellular;nucleus	catalytic activity;protein binding	Pf04095	10135	ENSG00000105835.11	NAMPT	7	NOD-like receptor signaling pathway; Nicotinate and nicotinamide metabolism; Metabolic pathways	Adipogenesis; NAD+ metabolism; NAD+ biosynthetic pathways; NAD metabolism, sirtuins and aging	0	1.903	1.548	1.229	163	85.6	132.6
O43615	Mitochondrial import inner membrane translocase subunit TIM44 OS=Homo sapiens OX=9606 GN=TIMM44 PE=1 SV=2	0	119.458	43	18	36	18	1	452	51.3	8.32	112.47	18	transport	membrane;mitochondrion;organelle lumen	nucleotide binding;protein binding	Pf04280, Pf07091	10469	ENSG00000104980.7	TIMM44	19			0	0.912	1.288	0.708	90.5	99.2	127.7
P11310	Medium-chain specific acyl-CoA dehydrogenase, mitochondrial OS=Homo sapiens OX=9606 GN=ACADM PE=1 SV=1	0	119.413	37	18	40	18	1	421	46.6	8.37	122.8	18	metabolic process;regulation of biological process	membrane;mitochondrion;nucleus;organelle lumen	catalytic activity;nucleotide binding;protein binding	Pf00441, Pf02770, Pf02771, Pf08028, Pf11794	34	ENSG00000117054.13	ACADM	1	Fatty acid degradation; Propanoate metabolism; Carbon metabolism; PPAR signaling pathway; beta-Alanine metabolism; Metabolic pathways; Valine, leucine and isoleucine degradation; Fatty acid metabolism	Mitochondrial LC-Fatty Acid Beta-Oxidation; PPAR signaling pathway; PPAR Alpha Pathway; Sudden Infant Death Syndrome (SIDS) Susceptibility Pathways; Fatty Acid Beta Oxidation; Amino Acid metabolism	0	1.719	0.894	1.922	137.7	80.1	71.6
P09960	Leukotriene A-4 hydrolase OS=Homo sapiens OX=9606 GN=LTA4H PE=1 SV=2	0	117.645	33	18	42	18	1	611	69.2	6.18	117.77	18	metabolic process;transport	cytoplasm;cytosol;extracellular;nucleus	catalytic activity;metal ion binding;protein binding;RNA binding	Pf01433, Pf09127, Pf13485	4048	ENSG00000111144.9	LTA4H	12	Arachidonic acid metabolism; Metabolic pathways	Eicosanoid Synthesis	0	1.275	0.973	1.311	146.6	115	111.8
P08758	Annexin A5 OS=Homo sapiens OX=9606 GN=ANXA5 PE=1 SV=2	0	117.215	66	19	82	18	1	320	35.9	5.05	223.42	19	coagulation;regulation of biological process;response to stimulus;transport	cytoplasm;cytosol;extracellular;membrane	enzyme regulator activity;metal ion binding;protein binding	Pf00191	308	ENSG00000164111.14	ANXA5	4		Apoptosis-related network due to altered Notch3 in ovarian cancer; Simplified Interaction Map Between LOXL4 and Oxidative Stress Pathway; Prostaglandin Synthesis and Regulation	0	1.509	0.915	1.648	177.9	117.9	107.9
A1L0T0	Acetolactate synthase-like protein OS=Homo sapiens OX=9606 GN=ILVBL PE=1 SV=2	0	116.267	38	18	31	18	1	632	67.8	8.15	92.87	18		membrane	catalytic activity;metal ion binding;protein binding	Pf00205, Pf02775, Pf02776	10994	ENSG00000105135.15	ILVBL	19			0	0.851	1.131	0.752	92.1	108.3	122.5
Q9UGP8	Translocation protein SEC63 homolog OS=Homo sapiens OX=9606 GN=SEC63 PE=1 SV=2	0	115.004	28	18	40	18	1	760	87.9	5.31	120.44	18	cell organization and biogenesis;metabolic process;response to stimulus;transport	cytosol;endoplasmic reticulum;membrane;spliceosomal complex	nucleotide binding;protein binding;receptor activity;RNA binding;transporter activity	Pf00183, Pf00226, Pf02724, Pf02889, Pf04774, Pf04889	11231	ENSG00000025796.13	SEC63	6	Protein export; Protein processing in endoplasmic reticulum		0	0.818	1.231	0.665	90.7	110.9	136.4
Q9P2R7	Succinate--CoA ligase [ADP-forming] subunit beta, mitochondrial OS=Homo sapiens OX=9606 GN=SUCLA2 PE=1 SV=3	0	114.903	33	18	46	18	1	463	50.3	7.42	137.93	18	metabolic process	mitochondrion;organelle lumen	catalytic activity;metal ion binding;nucleotide binding;protein binding	Pf00549, Pf01071, Pf02222, Pf08442, Pf13535, Pf13549	8803	ENSG00000136143.14	SUCLA2	13	Propanoate metabolism; Citrate cycle (TCA cycle); Carbon metabolism; Metabolic pathways		0	1.537	0.959	1.602	118.6	77.2	74
Q9ULV4	Coronin-1C OS=Homo sapiens OX=9606 GN=CORO1C PE=1 SV=1	0	113.826	42	20	40	18	1	474	53.2	7.08	87.69	20	cell organization and biogenesis;cellular component movement;regulation of biological process;response to stimulus;transport	cytoplasm;cytoskeleton;membrane	protein binding	Pf00400, Pf08953, Pf08954	23603	ENSG00000110880.10	CORO1C	12			2	0.763	0.864	0.883	126.3	165.5	143
Q12965	Unconventional myosin-Ie OS=Homo sapiens OX=9606 GN=MYO1E PE=1 SV=2	0	112.245	20	22	38	18	1	1108	127	8.92	92.42	22	cell differentiation;cell organization and biogenesis;cellular component movement;metabolic process;regulation of biological process;response to stimulus;transport	cytoplasm;cytoskeleton	catalytic activity;motor activity;nucleotide binding;protein binding	Pf00018, Pf00063, Pf06017, Pf07653, Pf14604	4643	ENSG00000157483.8	MYO1E	15		Primary Focal Segmental Glomerulosclerosis FSGS	4	1.095	1.194	0.918	113.2	103.3	123.4
Q9Y4P3	Transducin beta-like protein 2 OS=Homo sapiens OX=9606 GN=TBL2 PE=1 SV=1	0	109.117	36	18	38	18	1	447	49.8	9.44	105.87	18	cell communication;regulation of biological process;response to stimulus	endoplasmic reticulum	protein binding;RNA binding	Pf00400	26608	ENSG00000106638.15	TBL2	7			0	0.95	1.443	0.658	92.8	97.7	141
P83111	Serine beta-lactamase-like protein LACTB, mitochondrial OS=Homo sapiens OX=9606 GN=LACTB PE=1 SV=2	0	105.644	32	18	29	18	1	547	60.7	8.53	91.93	18	metabolic process;regulation of biological process	cytosol;mitochondrion	catalytic activity;protein binding	Pf00144	114294	ENSG00000103642.11	LACTB	15			0	0.867	0.971	0.892	91.3	105.3	102.3
Q5SSJ5	Heterochromatin protein 1-binding protein 3 OS=Homo sapiens OX=9606 GN=HP1BP3 PE=1 SV=1	0	104.665	30	18	47	18	1	553	61.2	9.67	128.57	18	cell organization and biogenesis;regulation of biological process;response to stimulus	chromosome;nucleus	DNA binding;protein binding	Pf00538	50809	ENSG00000127483.17	HP1BP3	1			0	0.959	0.88	1.089	79.6	83	73.1
Q8N1G4	Leucine-rich repeat-containing protein 47 OS=Homo sapiens OX=9606 GN=LRRC47 PE=1 SV=1	0	103.438	35	18	29	18	1	583	63.4	8.28	89.25	18	metabolic process		catalytic activity;protein binding;RNA binding	Pf03483, Pf12799, Pf13855	57470	ENSG00000130764.9	LRRC47	1			0	1.351	0.971	1.391	152.1	112.6	109.3
Q96CM8	Acyl-CoA synthetase family member 2, mitochondrial OS=Homo sapiens OX=9606 GN=ACSF2 PE=1 SV=2	0	103.374	33	18	31	18	1	615	68.1	7.55	94.28	18	metabolic process	mitochondrion;organelle lumen	catalytic activity;nucleotide binding;protein binding	Pf00501, Pf13193	80221	ENSG00000167107.12	ACSF2	17		Mitochondrial LC-Fatty Acid Beta-Oxidation	0	1.225	0.849	1.443	120.8	98.6	83.7
Q9NQX4	Unconventional myosin-Vc OS=Homo sapiens OX=9606 GN=MYO5C PE=1 SV=2	0	102.699	14	22	36	18	1	1742	202.7	7.71	81.79	22	cell organization and biogenesis;metabolic process;regulation of biological process;transport	cytoplasm;cytoskeleton	catalytic activity;motor activity;nucleotide binding;protein binding;structural molecule activity;transporter activity	Pf00038, Pf00063, Pf00612, Pf00769, Pf01496, Pf01540, Pf01576, Pf01843, Pf02463, Pf03961, Pf04111, Pf05483, Pf05557, Pf05622, Pf05667, Pf05769, Pf05911, Pf06008, Pf06160, Pf07888, Pf09726, Pf09731, Pf10174, Pf11932, Pf12128, Pf12252, Pf13166, Pf13514, Pf13654, Pf15619	55930	ENSG00000128833.12	MYO5C	15			1	0.862	0.833	1.036	103.3	119.8	99.8
Q9H4A4	Aminopeptidase B OS=Homo sapiens OX=9606 GN=RNPEP PE=1 SV=2	0	101.064	31	18	39	18	1	650	72.5	5.74	116.9	18	metabolic process	extracellular;membrane	catalytic activity;metal ion binding	Pf01433, Pf09127, Pf13485	6051	ENSG00000176393.10	RNPEP	1			0	1.208	0.883	1.368	149.9	124.1	109.6
A0FGR8	Extended synaptotagmin-2 OS=Homo sapiens OX=9606 GN=ESYT2 PE=1 SV=1	0	101.048	20	18	30	18	1	921	102.3	9.26	78.76	18	metabolic process;transport	endoplasmic reticulum;membrane	metal ion binding;protein binding	Pf00168	57488		ESYT2	7			0	0.805	1.276	0.631	91.5	113.6	145
Q16666	Gamma-interferon-inducible protein 16 OS=Homo sapiens OX=9606 GN=IFI16 PE=1 SV=3	0	100.962	26	19	41	18	1	785	88.2	9.28	97.49	19	cell communication;cell death;cell differentiation;cell proliferation;defense response;metabolic process;regulation of biological process;response to stimulus	cytoplasm;cytosol;membrane;nucleus	DNA binding;protein binding;RNA binding	Pf02758, Pf02760	3428	ENSG00000163565.18	IFI16	1	NOD-like receptor signaling pathway	Senescence and Autophagy in Cancer	1	1.301	1.154	1.128	138.6	106.5	122.9
Q9Y6D6	Brefeldin A-inhibited guanine nucleotide-exchange protein 1 OS=Homo sapiens OX=9606 GN=ARFGEF1 PE=1 SV=2	0	100.182	15	24	30	18	1	1849	208.6	5.85	70.26	24	cell organization and biogenesis;regulation of biological process;transport	cytoplasm;cytosol;Golgi;membrane;nucleus	enzyme regulator activity;protein binding	Pf01369, Pf09324, Pf12783	10565	ENSG00000066777.8	ARFGEF1	8	Endocytosis		6	1.073	1.134	0.946	121.6	113.3	128.6
Q86UX7	Fermitin family homolog 3 OS=Homo sapiens OX=9606 GN=FERMT3 PE=1 SV=1	0	100.166	32	18	31	18	1	667	75.9	6.98	70.3	18	cell organization and biogenesis;regulation of biological process;response to stimulus;transport	extracellular;membrane;organelle lumen	protein binding	Pf00169, Pf00373	83706	ENSG00000149781.12	FERMT3	11	Platelet activation		0	1.093	0.955	1.143	132.7	121.4	116
Q8NFW8	N-acylneuraminate cytidylyltransferase OS=Homo sapiens OX=9606 GN=CMAS PE=1 SV=2	0	99.891	38	18	32	18	1	434	48.3	7.93	101.09	18	metabolic process	membrane;nucleus	catalytic activity	Pf02348, Pf12804	55907	ENSG00000111726.12	CMAS	12	Amino sugar and nucleotide sugar metabolism; Metabolic pathways		0	1.469	0.946	1.553	152.5	103.9	98.2
P25685	DnaJ homolog subfamily B member 1 OS=Homo sapiens OX=9606 GN=DNAJB1 PE=1 SV=4	0	98.565	51	19	33	18	1	340	38	8.63	86.12	19	cell communication;cell organization and biogenesis;cellular homeostasis;coagulation;metabolic process;regulation of biological process;response to stimulus	cytoplasm;cytosol;membrane;mitochondrion;nucleus	catalytic activity;enzyme regulator activity;metal ion binding;nucleotide binding;protein binding	Pf00226, Pf01556	3337	ENSG00000132002.7	DNAJB1	19	Protein processing in endoplasmic reticulum; Influenza A	NRF2 pathway	1	1.482	1.153	1.285	138.1	93.2	107.4
Q7L0Y3	tRNA methyltransferase 10 homolog C OS=Homo sapiens OX=9606 GN=TRMT10C PE=1 SV=2	0	98.359	47	18	34	18	1	403	47.3	9.36	95.67	18	cell organization and biogenesis;metabolic process;regulation of biological process	mitochondrion;organelle lumen	catalytic activity;protein binding;RNA binding	Pf01746	54931	ENSG00000174173.6	TRMT10C	3			0	1.377	1.235	1.115	104.2	75.7	93.5
P07686	Beta-hexosaminidase subunit beta OS=Homo sapiens OX=9606 GN=HEXB PE=1 SV=3	0	97.767	35	19	46	18	1	556	63.1	6.76	112.13	19	cell organization and biogenesis;cellular component movement;cellular homeostasis;metabolic process;regulation of biological process;reproduction;response to stimulus;transport	extracellular;membrane;organelle lumen;vacuole	catalytic activity;protein binding	Pf00728, Pf14845	3074		HEXB	5	Lysosome; Glycosphingolipid biosynthesis - ganglio series; Glycosaminoglycan degradation; Amino sugar and nucleotide sugar metabolism; Other glycan degradation; Metabolic pathways; Glycosphingolipid biosynthesis - globo and isoglobo series		1	1.632	0.882	1.85	165.7	101.5	89.6
Q9NTI5	Sister chromatid cohesion protein PDS5 homolog B OS=Homo sapiens OX=9606 GN=PDS5B PE=1 SV=1	0	97.727	15	21	30	18	1	1447	164.6	8.47	78.78	21	cell division;cell organization and biogenesis;cell proliferation;metabolic process;regulation of biological process;response to stimulus	chromosome;cytosol;nucleus	DNA binding;nucleotide binding;protein binding		23047	ENSG00000083642.18	PDS5B	13			3	1.071	1.184	0.905	116.3	108.5	128.4
Q96HC4	PDZ and LIM domain protein 5 OS=Homo sapiens OX=9606 GN=PDLIM5 PE=1 SV=5	0	96.855	38	18	31	18	1	596	63.9	8.21	78.28	18	cell growth;regulation of biological process	cytoplasm;cytoskeleton;cytosol;membrane	metal ion binding;protein binding	Pf00412, Pf00595, Pf13180	10611	ENSG00000163110.14	PDLIM5	4			0	1.219	1.261	0.967	130.7	107.2	135.2
Q96T51	RUN and FYVE domain-containing protein 1 OS=Homo sapiens OX=9606 GN=RUFY1 PE=1 SV=2	0	96.811	31	20	27	18	1	708	79.8	5.74	79.71	20	metabolic process;regulation of biological process;transport	cytoplasm;cytosol;endosome;membrane	metal ion binding;protein binding;transporter activity	Pf01363, Pf02759, Pf14634	80230	ENSG00000176783.14; ENSG00000284260.1	RUFY1	5; CHR_HG30_PATCH	Endocytosis		2	0.946	1.135	0.833	110.8	117.2	133
P56192	Methionine--tRNA ligase, cytoplasmic OS=Homo sapiens OX=9606 GN=MARS PE=1 SV=2	0	93.866	27	18	33	18	1	900	101.1	6.16	88.14	18	cell communication;metabolic process;regulation of biological process;response to stimulus	cytoplasm;cytosol;membrane	catalytic activity;nucleotide binding;protein binding;RNA binding	Pf00043, Pf00133, Pf00458, Pf09334, Pf10978, Pf13409, Pf13410, Pf14497	4141	ENSG00000166986.14	MARS	12	Selenocompound metabolism; Aminoacyl-tRNA biosynthesis		0	1.14	1.222	0.933	114.6	100.5	122.9
Q12802	A-kinase anchor protein 13 OS=Homo sapiens OX=9606 GN=AKAP13 PE=1 SV=2	0	93.196	8	18	25	18	1	2813	307.4	5.24	56.15	18	cell differentiation;metabolic process;regulation of biological process;response to stimulus;transport	cytoplasm;cytoskeleton;cytosol;membrane;nucleus	catalytic activity;metal ion binding;protein binding;signal transducer activity;structural molecule activity	Pf00130, Pf00169, Pf00621	11214	ENSG00000170776.21	AKAP13	15		G Protein Signaling Pathways	0	0.97	1.043	0.93	114.6	118.2	123.2
Q9BVJ6	U3 small nucleolar RNA-associated protein 14 homolog A OS=Homo sapiens OX=9606 GN=UTP14A PE=1 SV=1	0	92.716	27	18	23	18	1	771	87.9	7.87	64.07	18	metabolic process	cytosol;nucleus	protein binding;RNA binding	Pf04615	10813	ENSG00000156697.12	UTP14A	X	Ribosome biogenesis in eukaryotes		0	1.302	1.794	0.726	104.6	80.4	144.1
Q96PC5	Melanoma inhibitory activity protein 2 OS=Homo sapiens OX=9606 GN=MIA2 PE=1 SV=4	0	89.607	15	19	33	18	1	1412	159.7	4.69	76.82	19	cell organization and biogenesis;metabolic process;regulation of biological process;transport	endoplasmic reticulum;membrane	enzyme regulator activity;protein binding;transporter activity	Pf04111, Pf04156, Pf05010, Pf06409, Pf07653, Pf07798, Pf07926, Pf09726, Pf12128, Pf12718, Pf13870, Pf15233, Pf15619	4253	ENSG00000258941.4	CTAGE5; MIA2	14			1	0.962	1.146	0.839	100.3	104.3	119.5
P33121	Long-chain-fatty-acid--CoA ligase 1 OS=Homo sapiens OX=9606 GN=ACSL1 PE=1 SV=1	0	89.336	27	19	31	18	1	698	77.9	7.15	83.17	19	metabolic process;regulation of biological process;response to stimulus;transport	endoplasmic reticulum;membrane;mitochondrion	catalytic activity;nucleotide binding	Pf00501	2180	ENSG00000151726.13	ACSL1	4	Peroxisome; Fatty acid degradation; PPAR signaling pathway; Fatty acid biosynthesis; Metabolic pathways; Adipocytokine signaling pathway; Fatty acid metabolism	Fatty Acid Biosynthesis; PPAR signaling pathway; Mitochondrial LC-Fatty Acid Beta-Oxidation; Fatty Acid Beta Oxidation	0	0.674	1.041	0.648	85.6	126.9	132.2
O43290	U4/U6.U5 tri-snRNP-associated protein 1 OS=Homo sapiens OX=9606 GN=SART1 PE=1 SV=1	0	88.004	24	18	25	18	1	800	90.2	6.13	67.33	18	cell organization and biogenesis;metabolic process;regulation of biological process;response to stimulus	cytoplasm;cytosol;Golgi;nucleus;spliceosomal complex	protein binding;RNA binding	Pf03343	9092	ENSG00000175467.14	SART1	11	Spliceosome		0	1.4	1.278	1.095	133.2	95.1	121.6
O60568	Multifunctional procollagen lysine hydroxylase and glycosyltransferase LH3 OS=Homo sapiens OX=9606 GN=PLOD3 PE=1 SV=1	0	87.054	28	18	26	18	1	738	84.7	6.05	78.15	18	cell organization and biogenesis;metabolic process;response to stimulus	endoplasmic reticulum;Golgi;membrane	catalytic activity;metal ion binding;protein binding	Pf03171	8985	ENSG00000106397.11	PLOD3	7	Lysine degradation; Other types of O-glycan biosynthesis		0	1.092	1.582	0.69	95.9	87.8	138.9
P14735	Insulin-degrading enzyme OS=Homo sapiens OX=9606 GN=IDE PE=1 SV=4	0	85.893	17	18	31	18	1	1019	117.9	6.61	77.01	18	cell organization and biogenesis;cellular homeostasis;metabolic process;regulation of biological process;response to stimulus	cell surface;cytoplasm;cytosol;extracellular;membrane;mitochondrion;nucleus;organelle lumen;proteasome	catalytic activity;metal ion binding;nucleotide binding;protein binding;receptor activity	Pf00675, Pf05193	3416	ENSG00000119912.15	IDE	10	Alzheimer's disease	Alzheimers Disease	0	1.54	1.12	1.375	155.1	100.7	112.7
Q16706	Alpha-mannosidase 2 OS=Homo sapiens OX=9606 GN=MAN2A1 PE=1 SV=2	0	84.541	16	18	30	18	1	1144	131.1	7.58	79.41	18	cell organization and biogenesis;metabolic process;regulation of biological process	Golgi;membrane	catalytic activity;metal ion binding	Pf01074, Pf07748, Pf09261	4124	ENSG00000112893.9	MAN2A1	5	N-Glycan biosynthesis; Metabolic pathways		0	0.845	1.117	0.757	99.4	117.6	131.3
Q96AC1	Fermitin family homolog 2 OS=Homo sapiens OX=9606 GN=FERMT2 PE=1 SV=1	0	81.125	36	19	28	18	1	680	77.8	6.7	73.89	19	cell organization and biogenesis;regulation of biological process;response to stimulus	cell surface;cytoplasm;cytoskeleton;cytosol;membrane;nucleus	protein binding	Pf00169, Pf00373	10979	ENSG00000073712.14	FERMT2	14			1	0.535	0.631	0.847	110.3	206.4	130.2
Q8NEU8	DCC-interacting protein 13-beta OS=Homo sapiens OX=9606 GN=APPL2 PE=1 SV=3	0	81.002	34	18	25	18	1	664	74.4	4.94	67.43	18	cell proliferation;regulation of biological process;response to stimulus	cytoplasm;endosome;membrane;nucleus	protein binding	Pf00169, Pf00640	55198	ENSG00000136044.11	APPL2	12			0	1.192	0.978	1.218	139.6	117.1	114.6
Q96JM3	Chromosome alignment-maintaining phosphoprotein 1 OS=Homo sapiens OX=9606 GN=CHAMP1 PE=1 SV=2	0	79.024	23	18	25	18	1	812	89	8.44	60.34	18	cell organization and biogenesis	chromosome;cytoplasm;cytoskeleton;nucleus	metal ion binding;protein binding	Pf00096	283489	ENSG00000198824.5	CHAMP1	13			0	1.011	1.213	0.834	108.7	107.5	130.4
O60879	Protein diaphanous homolog 2 OS=Homo sapiens OX=9606 GN=DIAPH2 PE=1 SV=1	0	78.483	17	18	27	18	1	1101	125.5	6.58	66.32	18	cell differentiation;cell organization and biogenesis;development	cytoplasm;cytosol;endoplasmic reticulum;endosome	protein binding	Pf02181, Pf06367, Pf06371	1730	ENSG00000147202.17	DIAPH2	X	Regulation of actin cytoskeleton		0	1.084	1.177	0.921	112.8	104.1	122.5
Q8NBJ5	Procollagen galactosyltransferase 1 OS=Homo sapiens OX=9606 GN=COLGALT1 PE=1 SV=1	0	76.114	26	18	32	18	1	622	71.6	7.31	80.08	18		endoplasmic reticulum;membrane;organelle lumen	catalytic activity	Pf00535, Pf01755, Pf13641	79709	ENSG00000130309.10	COLGALT1; GLT25D1	19	Lysine degradation; Other types of O-glycan biosynthesis		0	1.087	1.362	0.798	108.2	99.5	135.5
Q9BZQ8	Protein Niban OS=Homo sapiens OX=9606 GN=FAM129A PE=1 SV=1	0	75.682	23	18	23	18	1	928	103.1	4.78	54.48	18	regulation of biological process;response to stimulus	cytoplasm;cytosol;membrane	protein binding		116496	ENSG00000135842.16	FAM129A	1			0	0.478	0.58	0.823	99.6	208.6	121.1
Q92888	Rho guanine nucleotide exchange factor 1 OS=Homo sapiens OX=9606 GN=ARHGEF1 PE=1 SV=2	0	71.994	22	18	30	18	1	912	102.4	5.66	62.64	18	cell proliferation;regulation of biological process;response to stimulus	cytoplasm;cytosol;membrane	enzyme regulator activity;protein binding;RNA binding	Pf00621, Pf09128	9138	ENSG00000076928.17	ARHGEF1	19	Vascular smooth muscle contraction; Pathways in cancer; Proteoglycans in cancer; Regulation of actin cytoskeleton; Platelet activation	G13 Signaling Pathway; Regulation of Actin Cytoskeleton; EGF/EGFR Signaling Pathway; G Protein Signaling Pathways	0	0.979	1.128	0.868	113.6	116	130.8
P23588	Eukaryotic translation initiation factor 4B OS=Homo sapiens OX=9606 GN=EIF4B PE=1 SV=2	0	70.428	33	18	31	18	1	611	69.1	5.73	79.62	18	cell organization and biogenesis;metabolic process;regulation of biological process	cytosol	catalytic activity;protein binding;RNA binding	Pf00076, Pf14259	1975	ENSG00000063046.17	EIF4B	12	Proteoglycans in cancer; mTOR signaling pathway; RNA transport; PI3K-Akt signaling pathway	Focal Adhesion-PI3K-Akt-mTOR-signaling pathway; Translation Factors; Interferon type I signaling pathways	0	1.646	1.189	1.384	159.9	97.1	115.5
O14776	Transcription elongation regulator 1 OS=Homo sapiens OX=9606 GN=TCERG1 PE=1 SV=2	0	69.514	16	18	24	18	1	1098	123.8	8.65	53	18	metabolic process;regulation of biological process	nucleus	protein binding;RNA binding	Pf00397, Pf01846, Pf13949	10915	ENSG00000113649.11	TCERG1	5	Spliceosome		0	1.351	1.045	1.293	147.3	109	113.9
Q9NY15	Stabilin-1 OS=Homo sapiens OX=9606 GN=STAB1 PE=1 SV=3	0	69.32	10	18	22	18	1	2570	275.3	6.49	45.72	18	cell communication;defense response;metabolic process;regulation of biological process;response to stimulus;transport	membrane	catalytic activity;metal ion binding;protein binding;receptor activity	Pf00193, Pf02469, Pf12947	23166	ENSG00000010327.10	STAB1	3			0	0.734	0.823	0.893	111	151.1	124.3
Q13753	Laminin subunit gamma-2 OS=Homo sapiens OX=9606 GN=LAMC2 PE=1 SV=2	0	67.223	17	18	20	18	1	1193	130.9	6.19	46.71	18	cell organization and biogenesis;metabolic process;regulation of biological process	extracellular;membrane	catalytic activity;motor activity	Pf00052, Pf00053, Pf01576, Pf05262, Pf05557, Pf08429, Pf12128, Pf13514	3918	ENSG00000058085.14	LAMC2	1	Amoebiasis; Pathways in cancer; Toxoplasmosis; Focal adhesion; Small cell lung cancer; ECM-receptor interaction; PI3K-Akt signaling pathway	Focal Adhesion-PI3K-Akt-mTOR-signaling pathway; Focal Adhesion; Inflammatory Response Pathway; Alpha 6 Beta 4 signaling pathway	0	1.419	1.28	1.109	39.3	27.7	35.4
P54652	Heat shock-related 70 kDa protein 2 OS=Homo sapiens OX=9606 GN=HSPA2 PE=1 SV=1	0	257.965	49	32	211	17	1	639	70	5.74	552.79	32	cell differentiation;cell organization and biogenesis;metabolic process;regulation of biological process;response to stimulus	cell surface;cytoplasm;cytoskeleton;cytosol;membrane;mitochondrion;nucleus	nucleotide binding;protein binding	Pf00012, Pf06723	3306	ENSG00000126803.9	HSPA2	14	Endocytosis; Longevity regulating pathway - multiple species; Epstein-Barr virus infection; Spliceosome; MAPK signaling pathway; Protein processing in endoplasmic reticulum; Toxoplasmosis; Measles; Influenza A; Estrogen signaling pathway; Legionellosis; Antigen processing and presentation	Parkin-Ubiquitin Proteasomal System pathway	0	0.977	0.862	1.134	139.3	142.6	122.8
P12277	Creatine kinase B-type OS=Homo sapiens OX=9606 GN=CKB PE=1 SV=1	0	249.049	60	17	129	17	1	381	42.6	5.59	395.16	17	cellular homeostasis;metabolic process	cytoplasm;cytosol;mitochondrion;nucleus	catalytic activity;nucleotide binding;protein binding	Pf00217, Pf02807	1152	ENSG00000166165.12	CKB	14	Metabolic pathways; Arginine and proline metabolism	Urea cycle and metabolism of amino groups	0	1.176	0.624	1.885	155.8	132.5	82.7
P21397	Amine oxidase [flavin-containing] A OS=Homo sapiens OX=9606 GN=MAOA PE=1 SV=1	0	198.728	45	22	109	17	1	527	59.6	7.85	329.78	22	metabolic process	membrane;mitochondrion	catalytic activity	Pf01593, Pf13450	4128	ENSG00000189221.9	MAOA	X	Dopaminergic synapse; Serotonergic synapse; Tyrosine metabolism; Glycine, serine and threonine metabolism; Amphetamine addiction; Histidine metabolism; Drug metabolism - cytochrome P450; Phenylalanine metabolism; Cocaine addiction; Alcoholism; Metabolic pathways; Tryptophan metabolism; Arginine and proline metabolism	Biogenic Amine Synthesis; Amino Acid metabolism; Dopamine metabolism; Sudden Infant Death Syndrome (SIDS) Susceptibility Pathways; Oxidative Stress; Melatonin metabolism and effects; Serotonin Transporter Activity	4	0.561	0.639	0.878	87.8	156.6	100
P30837	Aldehyde dehydrogenase X, mitochondrial OS=Homo sapiens OX=9606 GN=ALDH1B1 PE=1 SV=3	0	194.595	48	19	86	17	1	517	57.2	6.8	270.73	19	metabolic process	mitochondrion;organelle lumen	catalytic activity;nucleotide binding	Pf00171	219		ALDH1B1	9	Fatty acid degradation; Ascorbate and aldarate metabolism; Lysine degradation; Histidine metabolism; beta-Alanine metabolism; Pyruvate metabolism; Glycerolipid metabolism; Glycolysis / Gluconeogenesis; Pentose and glucuronate interconversions; Metabolic pathways; Tryptophan metabolism; Arginine and proline metabolism; Valine, leucine and isoleucine degradation		1	1.55	1.169	1.326	103.4	66.7	78
P50395	Rab GDP dissociation inhibitor beta OS=Homo sapiens OX=9606 GN=GDI2 PE=1 SV=2	0	178.82	57	24	67	17	1	445	50.6	6.47	193.49	24	metabolic process;regulation of biological process;response to stimulus;transport	cytoplasm;cytosol;extracellular;membrane;organelle lumen	catalytic activity;enzyme regulator activity;protein binding;RNA binding	Pf00996	2665	ENSG00000057608.16	GDI2	10			8	1.565	0.996	1.57	176	112.5	112.1
O00151	PDZ and LIM domain protein 1 OS=Homo sapiens OX=9606 GN=PDLIM1 PE=1 SV=4	0	175.025	70	17	85	17	1	329	36	7.02	239.08	17	regulation of biological process;response to stimulus	cytoplasm;cytoskeleton	metal ion binding;protein binding	Pf00412, Pf00595, Pf13180	9124	ENSG00000107438.8	PDLIM1	10			0	1.181	1.172	1.008	132.6	112.2	131.6
Q6NZI2	Caveolae-associated protein 1 OS=Homo sapiens OX=9606 GN=CAVIN1 PE=1 SV=1	0	164.057	37	17	95	17	1	390	43.5	5.6	248.71	17	metabolic process;regulation of biological process	cytoplasm;cytosol;endoplasmic reticulum;membrane;mitochondrion;nucleus	protein binding;RNA binding	Pf15237	284119	ENSG00000177469.12	PTRF; CAVIN1	17			0	0.457	0.543	0.842	98.4	215.2	116.9
P37802	Transgelin-2 OS=Homo sapiens OX=9606 GN=TAGLN2 PE=1 SV=3	0	164.018	89	17	69	17	1	199	22.4	8.25	191.02	17	cell differentiation;transport	cytosol;extracellular	protein binding	Pf00307, Pf00402	8407	ENSG00000158710.14	TAGLN2	1			0	1.801	1.091	1.651	188.4	104.6	114.1
P35232	Prohibitin OS=Homo sapiens OX=9606 GN=PHB PE=1 SV=1	0	146.796	56	17	88	17	1	272	29.8	5.76	245.74	17	cell differentiation;cell organization and biogenesis;metabolic process;regulation of biological process;response to stimulus;transport	cell surface;cytoplasm;endosome;membrane;mitochondrion;nucleus	DNA binding;protein binding	Pf01145	5245	ENSG00000167085.11	PHB	17		Integrated Breast Cancer Pathway	0	0.788	1.313	0.6	11.8	15	19.7
P52209	6-phosphogluconate dehydrogenase, decarboxylating OS=Homo sapiens OX=9606 GN=PGD PE=1 SV=3	0	145.416	42	17	66	17	1	483	53.1	7.23	187.12	17	metabolic process	cytoplasm;cytosol;nucleus	catalytic activity	Pf00393, Pf03446	5226	ENSG00000142657.20	PGD	1	Carbon metabolism; Glutathione metabolism; Pentose phosphate pathway; Metabolic pathways	Pentose Phosphate Pathway; NRF2 pathway	0	1.986	1.079	1.841	191.9	96.6	104.2
O94973	AP-2 complex subunit alpha-2 OS=Homo sapiens OX=9606 GN=AP2A2 PE=1 SV=2	0	145.309	33	28	52	17	1	939	103.9	6.96	129.04	28	cell organization and biogenesis;cellular component movement;metabolic process;regulation of biological process;response to stimulus;transport	cytosol;membrane	protein binding;transporter activity	Pf01602, Pf02296, Pf02883, Pf13646	161	ENSG00000183020.13	AP2A2	11	Endocytosis; Huntington's disease; Endocrine and other factor-regulated calcium reabsorption; Synaptic vesicle cycle	Synaptic Vesicle Pathway	0	0.9	0.876	1.027	118	131.2	115
Q96KP4	Cytosolic non-specific dipeptidase OS=Homo sapiens OX=9606 GN=CNDP2 PE=1 SV=2	0	144.34	41	17	43	17	1	475	52.8	5.97	134.64	17	metabolic process	cytoplasm;cytosol	catalytic activity;metal ion binding	Pf01546, Pf07687	55748	ENSG00000133313.14	CNDP2	18	Histidine metabolism; beta-Alanine metabolism; Metabolic pathways; Arginine and proline metabolism		0	1.528	0.932	1.64	164.4	107.6	100.2
P50995	Annexin A11 OS=Homo sapiens OX=9606 GN=ANXA11 PE=1 SV=1	0	140.94	39	19	53	17	1	505	54.4	7.65	142.16	19	cell division;response to stimulus;transport	cytoplasm;cytoskeleton;cytosol;membrane;nucleus;vacuole	metal ion binding;protein binding;RNA binding	Pf00191	311	ENSG00000122359.17	ANXA11	10			1	1.655	0.941	1.758	168.3	101.7	95.8
P22033	Methylmalonyl-CoA mutase, mitochondrial OS=Homo sapiens OX=9606 GN=MMUT PE=1 SV=4	0	138.823	27	17	40	17	1	750	83.1	6.93	107.92	17	metabolic process	mitochondrion;organelle lumen	catalytic activity;metal ion binding	Pf01642, Pf02310	4594	ENSG00000146085.7	MUT	6	Propanoate metabolism; Carbon metabolism; Metabolic pathways; Glyoxylate and dicarboxylate metabolism; Valine, leucine and isoleucine degradation	Amino Acid metabolism; Vitamin B12 Metabolism	0	1.587	0.849	1.869	135.3	85.2	72.4
P27695	DNA-(apurinic or apyrimidinic site) lyase OS=Homo sapiens OX=9606 GN=APEX1 PE=1 SV=2	0	136.623	47	17	40	17	1	318	35.5	8.12	122.15	17	cell organization and biogenesis;cellular homeostasis;metabolic process;regulation of biological process;response to stimulus	cytoplasm;endoplasmic reticulum;mitochondrion;nucleus;ribosome	catalytic activity;DNA binding;metal ion binding;protein binding;RNA binding	Pf03372, Pf14529	328	ENSG00000100823.11	APEX1	14	Base excision repair	Human Thyroid Stimulating Hormone (TSH) signaling pathway; Spinal Cord Injury	0	1.497	0.935	1.601	156.5	104.5	97.7
Q9UH99	SUN domain-containing protein 2 OS=Homo sapiens OX=9606 GN=SUN2 PE=1 SV=3	0	134.766	32	17	36	17	1	717	80.3	6.73	105.04	17	cell organization and biogenesis;cellular component movement;regulation of biological process;transport	chromosome;endosome;membrane;nucleus	protein binding	Pf07738	25777	ENSG00000100242.15	SUN2	22			0	0.778	1.048	0.742	94.2	121.1	126.9
O00231	26S proteasome non-ATPase regulatory subunit 11 OS=Homo sapiens OX=9606 GN=PSMD11 PE=1 SV=3	0	132.193	45	17	38	17	1	422	47.4	6.48	108.9	17	cell differentiation;cell organization and biogenesis;metabolic process;regulation of biological process;response to stimulus;transport	cytoplasm;cytosol;extracellular;membrane;nucleus;organelle lumen;proteasome	catalytic activity;protein binding;structural molecule activity	Pf01399	5717	ENSG00000108671.9	PSMD11	17	Epstein-Barr virus infection; Proteasome	Parkin-Ubiquitin Proteasomal System pathway; Proteasome Degradation	0	1.158	1.064	1.089	129.5	111.8	119
P50552	Vasodilator-stimulated phosphoprotein OS=Homo sapiens OX=9606 GN=VASP PE=1 SV=3	0	131.671	46	17	38	17	1	380	39.8	8.94	95.68	17	cell organization and biogenesis;cellular component movement;regulation of biological process	cytoplasm;cytoskeleton;cytosol;membrane	protein binding	Pf00568	7408	ENSG00000125753.13	VASP	19	cGMP-PKG signaling pathway; Rap1 signaling pathway; Focal adhesion; Leukocyte transendothelial migration; Fc gamma R-mediated phagocytosis; Platelet activation	Focal Adhesion; Integrin-mediated Cell Adhesion	0	1.295	0.96	1.349	148.3	114.6	110
Q06323	Proteasome activator complex subunit 1 OS=Homo sapiens OX=9606 GN=PSME1 PE=1 SV=1	0	122.792	60	17	52	17	1	249	28.7	6.02	161.23	17	metabolic process;regulation of biological process;response to stimulus;transport	cytoplasm;cytosol;proteasome	enzyme regulator activity;protein binding	Pf02251, Pf02252	5720	ENSG00000092010.14	PSME1	14	Proteasome; Antigen processing and presentation	Proteasome Degradation	0	1.457	0.976	1.493	160.7	110.3	107.6
Q16181	Septin-7 OS=Homo sapiens OX=9606 GN=SEPT7 PE=1 SV=2	0	122.521	41	18	55	17	1	437	50.6	8.63	145.63	18	cell differentiation;cell division;cell organization and biogenesis;regulation of biological process	chromosome;cytoplasm;cytoskeleton;cytosol;membrane;nucleus	nucleotide binding;protein binding;structural molecule activity	Pf00735, Pf01926, Pf10211	989		SEPT7	7			1	0.977	0.736	1.326	46.1	47.2	34.7
Q15437	Protein transport protein Sec23B OS=Homo sapiens OX=9606 GN=SEC23B PE=1 SV=2	0	122.464	32	19	40	17	1	767	86.4	6.89	105.6	19	transport	cytoplasm;cytosol;endoplasmic reticulum;membrane	metal ion binding;protein binding	Pf00626, Pf04810, Pf04811, Pf04815, Pf08033	10483	ENSG00000101310.14	SEC23B	20	Protein processing in endoplasmic reticulum	Sterol Regulatory Element-Binding Proteins (SREBP) signalling	3	1.093	0.995	1.099	122.5	112	111.5
P35237	Serpin B6 OS=Homo sapiens OX=9606 GN=SERPINB6 PE=1 SV=3	0	122.295	59	17	39	17	1	376	42.6	5.27	120.24	17	regulation of biological process;response to stimulus;transport	cytoplasm;cytosol;extracellular;membrane;nucleus	enzyme regulator activity;protein binding	Pf00079	5269	ENSG00000124570.17	SERPINB6	6	Amoebiasis	Ectoderm Differentiation	0	2.025	1.052	1.925	186.7	92.2	97
P51608	Methyl-CpG-binding protein 2 OS=Homo sapiens OX=9606 GN=MECP2 PE=1 SV=1	0	120.131	45	17	35	17	1	486	52.4	9.95	99.1	17	cell communication;cell differentiation;cell organization and biogenesis;defense response;metabolic process;regulation of biological process;response to stimulus;transport	cytoplasm;cytosol;mitochondrion;nucleus	DNA binding;nucleotide binding;protein binding;RNA binding	Pf01429	4204	ENSG00000169057.21	MECP2	X		Mecp2 and Associated Rett Syndrome; Sudden Infant Death Syndrome (SIDS) Susceptibility Pathways; Lung fibrosis; Ectoderm Differentiation	0	0.804	0.807	0.996	113.7	141.4	114.1
P04792	Heat shock protein beta-1 OS=Homo sapiens OX=9606 GN=HSPB1 PE=1 SV=2	0	119.773	81	17	94	17	1	205	22.8	6.4	279.51	17	cellular component movement;metabolic process;regulation of biological process;response to stimulus	cytoplasm;cytoskeleton;cytosol;membrane;nucleus;proteasome	enzyme regulator activity;protein binding;RNA binding	Pf00011	3315	ENSG00000106211.8	HSPB1	7	Amoebiasis; Epstein-Barr virus infection; VEGF signaling pathway; MAPK signaling pathway	MAPK Signaling Pathway; VEGFA-VEGFR2 Signaling Pathway; p38 MAPK Signaling Pathway; Fas Ligand (FasL) pathway and Stress induction of Heat Shock Proteins (HSP) regulation; ATM Signaling Network in Development and Disease; Apoptosis-related network due to altered Notch3 in ovarian cancer	0	0.5	1.032	0.484	22.6	45.1	46.6
O00116	Alkyldihydroxyacetonephosphate synthase, peroxisomal OS=Homo sapiens OX=9606 GN=AGPS PE=1 SV=1	0	118.218	35	17	33	17	1	658	72.9	7.34	96.1	17	metabolic process	membrane;mitochondrion;organelle lumen	catalytic activity;nucleotide binding;protein binding	Pf01565, Pf02913	8540	ENSG00000018510.13	AGPS	2	Peroxisome; Ether lipid metabolism; Metabolic pathways	Triacylglyceride Synthesis	0	0.935	1.225	0.763	97.5	104.2	127.7
Q9HDC9	Adipocyte plasma membrane-associated protein OS=Homo sapiens OX=9606 GN=APMAP PE=1 SV=2	0	117.953	41	17	57	17	1	416	46.5	6.16	166.7	17	metabolic process	cell surface;endoplasmic reticulum;membrane	catalytic activity	Pf03088, Pf08450	57136	ENSG00000101474.11	APMAP	20			0	0.789	1.387	0.569	77.6	98.3	136.3
Q9BS26	Endoplasmic reticulum resident protein 44 OS=Homo sapiens OX=9606 GN=ERP44 PE=1 SV=1	0	116.716	43	18	58	17	1	406	46.9	5.26	153.59	18	cellular homeostasis;metabolic process;regulation of biological process;response to stimulus;transport	cell surface;endoplasmic reticulum;extracellular;membrane;organelle lumen	catalytic activity;metal ion binding;protein binding	Pf00085, Pf01216, Pf07449, Pf13098, Pf13848	23071	ENSG00000023318.7	ERP44	9			1	1.472	1.099	1.339	117.2	79.7	87.5
P49419	Alpha-aminoadipic semialdehyde dehydrogenase OS=Homo sapiens OX=9606 GN=ALDH7A1 PE=1 SV=5	0	116.035	43	17	44	17	1	539	58.5	7.99	132.25	17	metabolic process	cytoplasm;cytosol;mitochondrion;nucleus;organelle lumen	catalytic activity;protein binding	Pf00171	501	ENSG00000164904.17	ALDH7A1	5	Fatty acid degradation; Lysine biosynthesis; Ascorbate and aldarate metabolism; Lysine degradation; Glycine, serine and threonine metabolism; Histidine metabolism; beta-Alanine metabolism; Pyruvate metabolism; Glycerolipid metabolism; Glycolysis / Gluconeogenesis; Biosynthesis of amino acids; Metabolic pathways; Tryptophan metabolism; Arginine and proline metabolism; Valine, leucine and isoleucin…	Amino Acid metabolism	0	1.366	0.843	1.621	129.6	94.9	80
P30041	Peroxiredoxin-6 OS=Homo sapiens OX=9606 GN=PRDX6 PE=1 SV=3	0	115.188	50	17	54	17	1	224	25	6.38	150.98	17	cellular homeostasis;metabolic process;regulation of biological process;response to stimulus;transport	cytoplasm;cytosol;extracellular;membrane;nucleus;organelle lumen;vacuole	antioxidant activity;catalytic activity;protein binding	Pf00578, Pf08534, Pf10417	9588	ENSG00000117592.8	PRDX6	1	Metabolic pathways	NRF2 pathway	0	1.565	0.792	1.974	193.7	123.8	98.1
P12268	Inosine-5'-monophosphate dehydrogenase 2 OS=Homo sapiens OX=9606 GN=IMPDH2 PE=1 SV=2	0	115.133	38	17	29	17	1	514	55.8	6.9	101.48	17	cell organization and biogenesis;cell proliferation;metabolic process;response to stimulus;transport	cytoplasm;cytosol;extracellular;membrane;nucleus;organelle lumen	catalytic activity;DNA binding;metal ion binding;nucleotide binding;protein binding;RNA binding	Pf00478, Pf00571, Pf00977, Pf01070, Pf03060	3615	ENSG00000178035.11	IMPDH2	3	Purine metabolism; Metabolic pathways; Drug metabolism - other enzymes		0	1.34	1.251	1.071	137.3	102.4	128.2
Q01813	ATP-dependent 6-phosphofructokinase, platelet type OS=Homo sapiens OX=9606 GN=PFKP PE=1 SV=2	0	110.356	26	19	31	17	1	784	85.5	7.55	80	19	metabolic process	cytoplasm;cytosol;membrane;nucleus	catalytic activity;metal ion binding;nucleotide binding;protein binding	Pf00365	5214	ENSG00000067057.16	PFKP	10	Central carbon metabolism in cancer; Carbon metabolism; Galactose metabolism; Thyroid hormone signaling pathway; Fructose and mannose metabolism; Pentose phosphate pathway; AMPK signaling pathway; Glycolysis / Gluconeogenesis; RNA degradation; Biosynthesis of amino acids; Metabolic pathways	Glycolysis and Gluconeogenesis; Cori Cycle	0	1.202	0.876	1.371	147.9	123.1	107.9
P09543	2',3'-cyclic-nucleotide 3'-phosphodiesterase OS=Homo sapiens OX=9606 GN=CNP PE=1 SV=2	0	109.012	41	18	31	17	1	421	47.5	9.07	92.64	18	cell communication;cell differentiation;cell organization and biogenesis;metabolic process;response to stimulus	cytoplasm;membrane	catalytic activity;nucleotide binding;RNA binding	Pf01591, Pf05881, Pf08302, Pf13207, Pf13671	1267	ENSG00000173786.16	CNP	17		Glial Cell Differentiation; Mecp2 and Associated Rett Syndrome	1	0.764	0.915	0.835	104.3	136.5	124.9
P30740	Leukocyte elastase inhibitor OS=Homo sapiens OX=9606 GN=SERPINB1 PE=1 SV=1	0	107.729	41	17	34	17	1	379	42.7	6.28	99.3	17	regulation of biological process;transport	cytoplasm;extracellular;membrane;organelle lumen	enzyme regulator activity	Pf00079	1992	ENSG00000021355.12	SERPINB1	6	Amoebiasis		0	2.969	1.119	2.653	205.1	69.1	77.3
Q16134	Electron transfer flavoprotein-ubiquinone oxidoreductase, mitochondrial OS=Homo sapiens OX=9606 GN=ETFDH PE=1 SV=2	0	106.808	34	17	41	17	1	617	68.5	7.55	107.47	17	metabolic process;response to stimulus;transport	membrane;mitochondrion;organelle lumen	catalytic activity;metal ion binding;nucleotide binding	Pf00890, Pf01266, Pf01494, Pf01946, Pf03486, Pf05187, Pf05834, Pf07992, Pf12831, Pf12838, Pf13450, Pf13454, Pf13738	2110	ENSG00000171503.11	ETFDH	4			0	0.691	0.788	0.876	85.5	123.7	97.6
P20073	Annexin A7 OS=Homo sapiens OX=9606 GN=ANXA7 PE=1 SV=3	0	105.8	40	18	40	17	1	488	52.7	5.68	108.45	18	cell differentiation;cell organization and biogenesis;cell proliferation;cellular homeostasis;metabolic process;regulation of biological process;response to stimulus	cytosol;membrane;nucleus	metal ion binding;protein binding;RNA binding	Pf00191	310	ENSG00000138279.15	ANXA7	10			0	1.444	0.941	1.535	154.5	107	100.6
Q14554	Protein disulfide-isomerase A5 OS=Homo sapiens OX=9606 GN=PDIA5 PE=1 SV=1	0	105.701	34	17	34	17	1	519	59.6	7.91	111.81	17	cellular homeostasis;metabolic process;regulation of biological process;response to stimulus	endoplasmic reticulum;membrane;organelle lumen	catalytic activity;protein binding	Pf00085, Pf11009, Pf13098, Pf13899, Pf13905	10954	ENSG00000065485.19	PDIA5	3			0	1.524	0.985	1.547	146.3	95.9	94.5
P80303	Nucleobindin-2 OS=Homo sapiens OX=9606 GN=NUCB2 PE=1 SV=3	0	104.414	49	17	34	17	1	420	50.2	5.12	94.3	17		cytoplasm;cytosol;endoplasmic reticulum;Golgi;membrane;nucleus	DNA binding;metal ion binding;protein binding	Pf13499	4925	ENSG00000070081.15	NUCB2	11			0	1.489	0.862	1.726	162.5	109.1	94.1
Q14766	Latent-transforming growth factor beta-binding protein 1 OS=Homo sapiens OX=9606 GN=LTBP1 PE=1 SV=4	0	103.963	14	18	31	17	1	1721	186.7	5.96	72.1	18	metabolic process;regulation of biological process;response to stimulus	cell surface;extracellular;membrane;organelle lumen	catalytic activity;metal ion binding;protein binding;receptor activity;signal transducer activity	Pf00683, Pf06247, Pf07645, Pf12662, Pf12947	4052	ENSG00000049323.15	LTBP1	2	TGF-beta signaling pathway	TGF-beta Receptor Signaling; Hypothesized Pathways in Pathogenesis of Cardiovascular Disease	1	0.986	2.115	0.466	83.5	84.7	179.1
O95573	Long-chain-fatty-acid--CoA ligase 3 OS=Homo sapiens OX=9606 GN=ACSL3 PE=1 SV=3	0	101.527	34	19	32	17	1	720	80.4	8.38	87.31	19	cell organization and biogenesis;metabolic process;regulation of biological process;response to stimulus;transport	endoplasmic reticulum;Golgi;membrane;mitochondrion	catalytic activity;nucleotide binding;protein binding	Pf00501	2181	ENSG00000123983.13	ACSL3	2	Peroxisome; Fatty acid degradation; PPAR signaling pathway; Fatty acid biosynthesis; Metabolic pathways; Adipocytokine signaling pathway; Fatty acid metabolism	PPAR signaling pathway; Fatty Acid Biosynthesis; Mitochondrial LC-Fatty Acid Beta-Oxidation; Fatty Acid Beta Oxidation	2	0.848	1.466	0.578	90.8	107.1	157.1
Q96RQ3	Methylcrotonoyl-CoA carboxylase subunit alpha, mitochondrial OS=Homo sapiens OX=9606 GN=MCCC1 PE=1 SV=3	0	100.553	31	17	30	17	1	725	80.4	7.78	87.36	17	cell organization and biogenesis;metabolic process	cytosol;membrane;mitochondrion;organelle lumen	catalytic activity;metal ion binding;nucleotide binding;protein binding	Pf00289, Pf00364, Pf01071, Pf02222, Pf02655, Pf02785, Pf02786, Pf07478, Pf08443, Pf13533, Pf13535, Pf15632	56922	ENSG00000078070.12	MCCC1	3	Metabolic pathways; Valine, leucine and isoleucine degradation	Amino Acid metabolism	0	1.196	0.881	1.358	114.3	95.6	84.2
Q9NR12	PDZ and LIM domain protein 7 OS=Homo sapiens OX=9606 GN=PDLIM7 PE=1 SV=1	0	98.647	46	17	60	17	1	457	49.8	8.41	128.89	17	cell differentiation;cell organization and biogenesis;cellular component movement;development;regulation of biological process;transport	cytoplasm;cytoskeleton;cytosol;nucleus	metal ion binding;protein binding	Pf00412, Pf00595	9260	ENSG00000196923.13	PDLIM7	5		EBV LMP1 signaling	0	0.309	0.666	0.464	74.2	239.9	159.8
O75306	NADH dehydrogenase [ubiquinone] iron-sulfur protein 2, mitochondrial OS=Homo sapiens OX=9606 GN=NDUFS2 PE=1 SV=2	0	96.673	44	17	38	17	1	463	52.5	7.55	99.7	17	cell organization and biogenesis;metabolic process;response to stimulus;transport	membrane;mitochondrion;organelle lumen	catalytic activity;metal ion binding;nucleotide binding;protein binding	Pf00346	4720	ENSG00000158864.12	NDUFS2	1	Huntington's disease; Parkinson's disease; Alzheimer's disease; Oxidative phosphorylation; Non-alcoholic fatty liver disease (NAFLD); Metabolic pathways	Electron Transport Chain; Oxidative phosphorylation	0	0.692	0.839	0.825	15.3	22.1	18.5
P29350	Tyrosine-protein phosphatase non-receptor type 6 OS=Homo sapiens OX=9606 GN=PTPN6 PE=1 SV=1	0	96.66	33	17	33	17	1	595	67.5	7.78	81.51	17	cell death;cell differentiation;cell proliferation;cellular component movement;defense response;metabolic process;regulation of biological process;response to stimulus;transport	cytoplasm;cytosol;extracellular;membrane;nucleus;organelle lumen	catalytic activity;protein binding;receptor activity;signal transducer activity	Pf00017, Pf00102, Pf00782, Pf14566	5777	ENSG00000111679.16	PTPN6	12	T cell receptor signaling pathway; B cell receptor signaling pathway; Leishmaniasis; Natural killer cell mediated cytotoxicity; Jak-STAT signaling pathway; Proteoglycans in cancer; Adherens junction	T-Cell antigen Receptor (TCR) pathway during Staphylococcus aureus infection; VEGFA-VEGFR2 Signaling Pathway; Prolactin Signaling Pathway; IL-4 Signaling Pathway; IL-3 Signaling Pathway; Microglia Pathogen Phagocytosis Pathway; Regulation of toll-like receptor signaling pathway; T-Cell Receptor and Co-stimulatory Signaling; Interferon type I signaling pathways; Kit receptor signaling pathway; B C…	0	1.204	1.047	1.15	139.4	115.8	121.3
Q6PI48	Aspartate--tRNA ligase, mitochondrial OS=Homo sapiens OX=9606 GN=DARS2 PE=1 SV=1	0	95.431	31	17	27	17	1	645	73.5	8.02	78.33	17	metabolic process	cytoplasm;mitochondrion;nucleus;organelle lumen	catalytic activity;nucleotide binding;protein binding;RNA binding	Pf00152, Pf00587, Pf01336, Pf02938	55157	ENSG00000117593.9	DARS2	1	Aminoacyl-tRNA biosynthesis		0	1.366	0.87	1.569	117.2	85.8	74.7
Q9UNF0	Protein kinase C and casein kinase substrate in neurons protein 2 OS=Homo sapiens OX=9606 GN=PACSIN2 PE=1 SV=2	0	93.239	29	17	35	17	1	486	55.7	5.2	91.37	17	cell organization and biogenesis;regulation of biological process;transport	cytoplasm;cytoskeleton;cytosol;endosome;membrane	protein binding;transporter activity	Pf00018, Pf00611, Pf07653, Pf14604	11252	ENSG00000100266.18	PACSIN2	22			0	1.265	0.676	1.873	173.6	137.3	92.7
P11171	Protein 4.1 OS=Homo sapiens OX=9606 GN=EPB41 PE=1 SV=4	0	93.224	26	18	34	17	1	864	97	5.58	84.85	18	cell division;cell organization and biogenesis;regulation of biological process;transport	cytoplasm;cytoskeleton;cytosol;membrane;nucleus	protein binding;structural molecule activity	Pf00373, Pf04382, Pf05902, Pf08736, Pf09379, Pf09380	2035	ENSG00000159023.19	EPB41	1	Tight junction		0	1.018	0.981	1.038	115.8	113.8	111.6
P55010	Eukaryotic translation initiation factor 5 OS=Homo sapiens OX=9606 GN=EIF5 PE=1 SV=2	0	93.182	39	17	26	17	1	431	49.2	5.58	71.09	17	cell organization and biogenesis;metabolic process;regulation of biological process	cytoplasm;cytosol;membrane;nucleus	catalytic activity;nucleotide binding;protein binding;RNA binding	Pf01873, Pf02020	1983	ENSG00000100664.10	EIF5	14	RNA transport	Translation Factors	0	1.491	1.023	1.457	154.3	103.5	105.9
Q86XP3	ATP-dependent RNA helicase DDX42 OS=Homo sapiens OX=9606 GN=DDX42 PE=1 SV=1	0	92.49	22	17	23	17	1	938	102.9	7.02	69.66	17	metabolic process;regulation of biological process	cytoplasm;cytosol;membrane;nucleus	catalytic activity;nucleotide binding;protein binding;RNA binding	Pf00270, Pf00271, Pf13307	11325	ENSG00000198231.12	DDX42	17	Spliceosome		0	1.46	1.106	1.321	141.5	96.9	107.1
P17174	Aspartate aminotransferase, cytoplasmic OS=Homo sapiens OX=9606 GN=GOT1 PE=1 SV=3	0	92.083	45	17	34	17	1	413	46.2	7.01	86.22	17	metabolic process;regulation of biological process;response to stimulus	cytoplasm;cytosol;mitochondrion;nucleus;vacuole	catalytic activity	Pf00155	2805	ENSG00000120053.10	GOT1	10	Phenylalanine, tyrosine and tryptophan biosynthesis; Arginine biosynthesis; Tyrosine metabolism; Carbon metabolism; Alanine, aspartate and glutamate metabolism; Phenylalanine metabolism; Biosynthesis of amino acids; 2-Oxocarboxylic acid metabolism; Metabolic pathways; Cysteine and methionine metabolism; Arginine and proline metabolism	Trans-sulfuration pathway; Alanine and aspartate metabolism; Glycolysis and Gluconeogenesis; Amino Acid metabolism	0	1.564	0.788	1.986	189.7	121.3	95.5
Q9UNM6	26S proteasome non-ATPase regulatory subunit 13 OS=Homo sapiens OX=9606 GN=PSMD13 PE=1 SV=2	0	90.372	41	17	32	17	1	376	42.9	5.81	89.21	17	cell organization and biogenesis;metabolic process;regulation of biological process;response to stimulus;transport	cytosol;extracellular;membrane;nucleus;organelle lumen;proteasome	catalytic activity;protein binding;structural molecule activity	Pf01399	5719	ENSG00000185627.17	PSMD13	11	Epstein-Barr virus infection; Proteasome	Proteasome Degradation; Parkin-Ubiquitin Proteasomal System pathway	0	1.158	1.08	1.072	127.6	110.2	119.1
A6NC98	Coiled-coil domain-containing protein 88B OS=Homo sapiens OX=9606 GN=CCDC88B PE=1 SV=1	0	87.557	14	17	19	17	1	1476	164.7	5.11	49	17	cell organization and biogenesis;defense response;metabolic process;regulation of biological process;response to stimulus;transport	cytoplasm;cytoskeleton;endoplasmic reticulum;Golgi;membrane	protein binding	Pf04111	283234	ENSG00000168071.21	CCDC88B	11			0	1.039	2.175	0.478	91.1	87.7	190.8
Q9P2R3	Rabankyrin-5 OS=Homo sapiens OX=9606 GN=ANKFY1 PE=1 SV=2	0	87.529	16	17	29	17	1	1169	128.3	6.1	79.86	17	cell organization and biogenesis;regulation of biological process;transport	cytoplasm;cytosol;endosome;membrane	metal ion binding;protein binding	Pf00023, Pf00651, Pf01363, Pf07707, Pf12796, Pf13606, Pf13637, Pf13857	51479	ENSG00000185722.16	ANKFY1	17			0	0.807	0.886	0.91	109.6	135.9	120.4
P61221	ATP-binding cassette sub-family E member 1 OS=Homo sapiens OX=9606 GN=ABCE1 PE=1 SV=1	0	87.166	27	17	26	17	1	599	67.3	8.34	71.25	17	cell organization and biogenesis;metabolic process;regulation of biological process;transport	cytoplasm;cytosol;membrane;mitochondrion;organelle lumen	catalytic activity;enzyme regulator activity;metal ion binding;nucleotide binding;protein binding	Pf00005, Pf04068, Pf13304, Pf13671	6059	ENSG00000164163.10	ABCE1	4			0	1.23	1.197	1.028	128.3	104.3	124.9
Q9UHX1	Poly(U)-binding-splicing factor PUF60 OS=Homo sapiens OX=9606 GN=PUF60 PE=1 SV=1	0	87.15	36	17	39	17	1	559	59.8	5.29	88.23	17	cell death;cellular homeostasis;metabolic process;regulation of biological process	nucleus	catalytic activity;DNA binding;protein binding;RNA binding	Pf00076, Pf13893, Pf14259	22827	ENSG00000274081.4; ENSG00000179950.13	PUF60	8; CHR_HSCHR8_3_CTG7	Spliceosome		0	1.328	1.086	1.222	141.5	106.6	115.7
Q9NUB1	Acetyl-coenzyme A synthetase 2-like, mitochondrial OS=Homo sapiens OX=9606 GN=ACSS1 PE=1 SV=2	0	86.261	31	17	33	17	1	689	74.8	7.11	84.39	17	metabolic process	mitochondrion;organelle lumen	catalytic activity;nucleotide binding;protein binding	Pf00501, Pf13193	84532	ENSG00000154930.14	ACSS1	20	Propanoate metabolism; Carbon metabolism; Pyruvate metabolism; Glycolysis / Gluconeogenesis; Metabolic pathways	Amino Acid metabolism; Statin Pathway; Sterol Regulatory Element-Binding Proteins (SREBP) signalling	0	1.32	1.246	1.059	109.6	83	103.5
Q9H9E3	Conserved oligomeric Golgi complex subunit 4 OS=Homo sapiens OX=9606 GN=COG4 PE=1 SV=3	0	83.495	25	18	24	17	1	785	89	5.19	54.95	18	cell organization and biogenesis;transport	endoplasmic reticulum;Golgi;membrane	protein binding	Pf08318	25839		COG4	16			1	0.994	1.063	0.935	117.3	118	125.4
Q8TCJ2	Dolichyl-diphosphooligosaccharide--protein glycosyltransferase subunit STT3B OS=Homo sapiens OX=9606 GN=STT3B PE=1 SV=1	0	83.434	16	17	34	17	1	826	93.6	8.91	81.59	17	metabolic process;response to stimulus	endoplasmic reticulum;membrane	catalytic activity;metal ion binding	Pf02516, Pf13231	201595	ENSG00000163527.9	STT3B	3	N-Glycan biosynthesis; Protein processing in endoplasmic reticulum; Metabolic pathways		0	0.804	1.148	0.7	87.3	108.7	124.7
Q96RP9	Elongation factor G, mitochondrial OS=Homo sapiens OX=9606 GN=GFM1 PE=1 SV=2	0	83.168	23	17	35	17	1	751	83.4	7.01	82.48	17	metabolic process	mitochondrion;organelle lumen	catalytic activity;nucleotide binding;protein binding;RNA binding	Pf00009, Pf00679, Pf03144, Pf03764, Pf14492	85476	ENSG00000168827.14	GFM1	3			0	1.465	0.961	1.525	130.3	88.9	85.4
Q9Y2H6	Fibronectin type-III domain-containing protein 3A OS=Homo sapiens OX=9606 GN=FNDC3A PE=1 SV=4	0	81.709	19	17	22	17	1	1198	131.8	6.71	64.98	17		cytosol;Golgi;membrane	protein binding;RNA binding	Pf00041	22862	ENSG00000102531.16	FNDC3A	13			0	0.908	1.184	0.767	97.7	107.5	127.3
Q29RF7	Sister chromatid cohesion protein PDS5 homolog A OS=Homo sapiens OX=9606 GN=PDS5A PE=1 SV=1	0	79.364	18	20	27	17	1	1337	150.7	7.91	65.44	20	cell division;cell organization and biogenesis;metabolic process;regulation of biological process;response to stimulus	chromosome;cytosol;membrane;nucleus	protein binding		23244	ENSG00000121892.14	PDS5A	4			0	1.134	1.148	0.988	124.3	109.6	125.8
Q6PKG0	La-related protein 1 OS=Homo sapiens OX=9606 GN=LARP1 PE=1 SV=2	0	77.955	16	17	30	17	1	1096	123.4	8.82	77.52	17	cell proliferation;metabolic process;regulation of biological process;response to stimulus	cytoplasm;membrane	protein binding;RNA binding;translation regulator activity	Pf05383	23367		LARP1	5			0	1.285	1.218	1.055	130.8	101.8	124
O43747	AP-1 complex subunit gamma-1 OS=Homo sapiens OX=9606 GN=AP1G1 PE=1 SV=5	0	76.963	22	18	32	17	1	822	91.3	6.8	83.45	18	cell organization and biogenesis;regulation of biological process;transport	cytoplasm;cytosol;endosome;Golgi;membrane	protein binding;transporter activity	Pf01602, Pf02883	164	ENSG00000166747.12	AP1G1	16	Lysosome		1	1.019	1.056	0.965	114.3	112.1	118.4
Q12769	Nuclear pore complex protein Nup160 OS=Homo sapiens OX=9606 GN=NUP160 PE=1 SV=3	0	76.089	13	17	24	17	1	1436	162	5.5	50.81	17	cell organization and biogenesis;metabolic process;regulation of biological process;transport	chromosome;cytosol;nucleus	protein binding;transporter activity	Pf11715	23279	ENSG00000030066.13	NUP160	11	RNA transport		0	0.938	1.372	0.683	93.7	99.9	137
O43719	HIV Tat-specific factor 1 OS=Homo sapiens OX=9606 GN=HTATSF1 PE=1 SV=1	0	73.25	26	17	24	17	1	755	85.8	4.4	65.69	17	metabolic process;regulation of biological process	nucleus;spliceosomal complex	RNA binding	Pf00076, Pf13893, Pf14259	27336	ENSG00000102241.11	HTATSF1	X			0	1.455	1.163	1.251	142	97.6	113.5
Q86X29	Lipolysis-stimulated lipoprotein receptor OS=Homo sapiens OX=9606 GN=LSR PE=1 SV=4	0	72.513	32	17	27	17	1	649	71.4	7.97	59.21	17	regulation of biological process	membrane			51599	ENSG00000105699.16	LSR	19			0	0.965	1.147	0.841	107.4	111.3	127.7
Q9BUQ8	Probable ATP-dependent RNA helicase DDX23 OS=Homo sapiens OX=9606 GN=DDX23 PE=1 SV=3	0	72.144	23	17	24	17	1	820	95.5	9.55	63.49	17	cell organization and biogenesis;metabolic process	cytoplasm;nucleus;spliceosomal complex	catalytic activity;DNA binding;nucleotide binding;protein binding;RNA binding	Pf00270, Pf00271, Pf04851	9416	ENSG00000174243.9	DDX23	12	Spliceosome		0	1.292	1.204	1.074	127.4	98.6	118.7
A2RRP1	Neuroblastoma-amplified sequence OS=Homo sapiens OX=9606 GN=NBAS PE=1 SV=2	0	71.431	9	17	23	17	1	2371	268.4	5.96	57.14	17	metabolic process;regulation of biological process;transport	cytoplasm;cytosol;endoplasmic reticulum;membrane	protein binding	Pf08314, Pf15492	51594	ENSG00000151779.12	NBAS	2			0	0.921	1.114	0.827	101.3	110	122.5
Q99615	DnaJ homolog subfamily C member 7 OS=Homo sapiens OX=9606 GN=DNAJC7 PE=1 SV=2	0	70.715	32	17	22	17	1	494	56.4	6.96	51.67	17	metabolic process;regulation of biological process	cytoplasm;cytoskeleton;cytosol;membrane;nucleus	enzyme regulator activity;protein binding	Pf00226, Pf00515, Pf07719, Pf13414, Pf13424, Pf13431, Pf13432	7266	ENSG00000168259.14	DNAJC7	17		Constitutive Androstane Receptor Pathway	0	1.298	1.131	1.147	140.8	108.5	122.8
Q9Y3L3	SH3 domain-binding protein 1 OS=Homo sapiens OX=9606 GN=SH3BP1 PE=1 SV=3	0	64.971	34	17	21	17	1	701	75.7	6.77	53.39	17	cell differentiation;cell organization and biogenesis;cellular component movement;regulation of biological process;response to stimulus;transport	cytoplasm;cytosol;nucleus	enzyme regulator activity;protein binding	Pf00620, Pf03114	23616	ENSG00000100092.20	SH3BP1	22			0	1.169	0.895	1.307	138.9	118.8	106.3
Q9H6S3	Epidermal growth factor receptor kinase substrate 8-like protein 2 OS=Homo sapiens OX=9606 GN=EPS8L2 PE=1 SV=2	0	63.641	32	17	25	17	1	715	80.6	6.84	63.12	17	regulation of biological process;response to stimulus	cytoplasm;cytosol;membrane	protein binding	Pf00018, Pf07653, Pf08416, Pf14604	64787	ENSG00000177106.14	EPS8L2	11			0	1.269	0.994	1.277	140.8	110.9	110.2
O94855	Protein transport protein Sec24D OS=Homo sapiens OX=9606 GN=SEC24D PE=1 SV=2	0	62.658	20	18	22	17	1	1032	112.9	7.25	55.93	18	cell organization and biogenesis;transport	cytoplasm;cytosol;endoplasmic reticulum;membrane	metal ion binding;protein binding	Pf00626, Pf04810, Pf04811, Pf04815, Pf08033	9871	ENSG00000150961.14	SEC24D	4	Protein processing in endoplasmic reticulum	Sterol Regulatory Element-Binding Proteins (SREBP) signalling	0	1.034	1.068	0.968	122.3	118.3	126.4
O00443	Phosphatidylinositol 4-phosphate 3-kinase C2 domain-containing subunit alpha OS=Homo sapiens OX=9606 GN=PIK3C2A PE=1 SV=2	0	62.179	11	17	21	17	1	1686	190.6	8.02	44.02	17	cell organization and biogenesis;cellular component movement;metabolic process;regulation of biological process;response to stimulus;transport	cytoplasm;cytosol;Golgi;membrane;nucleus	catalytic activity;nucleotide binding;protein binding	Pf00168, Pf00454, Pf00613, Pf00787, Pf00792, Pf00794	5286	ENSG00000011405.13	PIK3C2A	11	Phosphatidylinositol signaling system; Inositol phosphate metabolism; Metabolic pathways	Microglia Pathogen Phagocytosis Pathway; Signaling Pathways in Glioblastoma; DNA Damage Response (only ATM dependent); Regulation of Actin Cytoskeleton; Focal Adhesion-PI3K-Akt-mTOR-signaling pathway; Angiopoietin Like Protein 8 Regulatory Pathway; Insulin Signaling	0	1.095	1.39	0.788	107.4	98.2	136.4
Q99797	Mitochondrial intermediate peptidase OS=Homo sapiens OX=9606 GN=MIPEP PE=1 SV=2	0	60.363	19	17	26	17	1	713	80.6	7.05	54.03	17	metabolic process	mitochondrion;organelle lumen	catalytic activity;metal ion binding	Pf01432	4285	ENSG00000027001.9	MIPEP	13			0	1.194	1.264	0.945	105.2	88.1	111.4
Q14767	Latent-transforming growth factor beta-binding protein 2 OS=Homo sapiens OX=9606 GN=LTBP2 PE=1 SV=3	0	59.596	12	17	18	17	1	1821	194.9	5.19	39.66	17	cell organization and biogenesis;regulation of biological process;response to stimulus;transport	cell surface;extracellular;membrane	metal ion binding;protein binding	Pf00683, Pf06247, Pf07645, Pf12662	4053	ENSG00000119681.11	LTBP2	14		Hypothesized Pathways in Pathogenesis of Cardiovascular Disease	0	1.001	2.252	0.444	23.4	23.4	52.7
P42345	Serine/threonine-protein kinase mTOR OS=Homo sapiens OX=9606 GN=MTOR PE=1 SV=1	0	58.867	7	17	20	17	1	2549	288.7	7.17	42.52	17	cell communication;cell death;cell organization and biogenesis;metabolic process;regulation of biological process;response to stimulus	cytoplasm;cytosol;endoplasmic reticulum;Golgi;membrane;mitochondrion;nucleus;vacuole	catalytic activity;DNA binding;nucleotide binding;protein binding	Pf00454, Pf02259, Pf02260, Pf08771, Pf11865	2475	ENSG00000198793.12	MTOR	1	Longevity regulating pathway - multiple species; Insulin signaling pathway; HIF-1 signaling pathway; Central carbon metabolism in cancer; MicroRNAs in cancer; Phospholipase D signaling pathway; Acute myeloid leukemia; Breast cancer; Type II diabetes mellitus; ErbB signaling pathway; Pathways in cancer; Prostate cancer; Thyroid hormone signaling pathway; Glioma; EGFR tyrosine kinase inhibitor resi…	Mecp2 and Associated Rett Syndrome; MicroRNAs in cardiomyocyte hypertrophy; Integrated Breast Cancer Pathway; ErbB Signaling Pathway; Type II diabetes mellitus; Interferon type I signaling pathways; Angiopoietin Like Protein 8 Regulatory Pathway; EGF/EGFR Signaling Pathway; Extracellular vesicle-mediated signaling in recipient cells; Alpha 6 Beta 4 signaling pathway; Focal Adhesion-PI3K-Akt-mTOR-…	0	0.963	1.055	0.913	114.8	119.2	125.8
Q05655	Protein kinase C delta type OS=Homo sapiens OX=9606 GN=PRKCD PE=1 SV=2	0	58.107	28	18	25	17	1	676	77.5	7.75	55.41	18	cell death;cell organization and biogenesis;cell proliferation;cellular component movement;defense response;metabolic process;regulation of biological process;response to stimulus;transport	cytoplasm;cytosol;endoplasmic reticulum;extracellular;membrane;nucleus;organelle lumen	catalytic activity;enzyme regulator activity;metal ion binding;nucleotide binding;protein binding	Pf00069, Pf00130, Pf00433, Pf07714, Pf14531	5580	ENSG00000163932.13	PRKCD	3	NOD-like receptor signaling pathway; Tight junction; Vascular smooth muscle contraction; Neurotrophin signaling pathway; Type II diabetes mellitus; AGE-RAGE signaling pathway in diabetic complications; Inflammatory mediator regulation of TRP channels; Fc gamma R-mediated phagocytosis; GnRH signaling pathway; Chemokine signaling pathway; Estrogen signaling pathway; Insulin resistance	AGE/RAGE pathway; Type II interferon signaling (IFNG); Insulin Signaling; Wnt Signaling Pathway; MAPK Signaling Pathway; Chemokine signaling pathway; Myometrial Relaxation and Contraction Pathways; Type II diabetes mellitus; T-Cell antigen Receptor (TCR) Signaling Pathway; Brain-Derived Neurotrophic Factor (BDNF) signaling pathway; B Cell Receptor Signaling Pathway; Corticotropin-releasing hormon…	1	0.984	1.051	0.937	119.2	121.1	127.3
O75691	Small subunit processome component 20 homolog OS=Homo sapiens OX=9606 GN=UTP20 PE=1 SV=3	0	56.801	6	17	18	17	1	2785	318.2	7.39	46.21	17	metabolic process;regulation of biological process	cytoplasm;membrane;nucleus	protein binding;RNA binding	Pf07539	27340	ENSG00000120800.4	UTP20	12			0	1.112	1.4	0.794	105.7	95	133
Q8N3C0	Activating signal cointegrator 1 complex subunit 3 OS=Homo sapiens OX=9606 GN=ASCC3 PE=1 SV=3	0	48.968	8	17	20	17	1	2202	251.3	7.09	32.7	17	cell proliferation;metabolic process;regulation of biological process;response to stimulus	cytosol;membrane;nucleus	catalytic activity;nucleotide binding;protein binding;RNA binding	Pf00270, Pf00271, Pf02889, Pf13401	10973	ENSG00000112249.13	ASCC3	6		Mesodermal Commitment Pathway	0	1.039	1.271	0.818	105.9	101.8	129.4
P68104	Elongation factor 1-alpha 1 OS=Homo sapiens OX=9606 GN=EEF1A1 PE=1 SV=1	0	226.582	43	23	136	16	1	462	50.1	9.01	398.01	23	metabolic process;regulation of biological process;response to stimulus;transport	cytoplasm;cytoskeleton;cytosol;extracellular;membrane;nucleus;organelle lumen	catalytic activity;nucleotide binding;protein binding;RNA binding	Pf00009, Pf03143, Pf03144	1915	ENSG00000156508.17	EEF1A1	6	RNA transport; Legionellosis	Translation Factors	6	1.548	1.085	1.427	162	104.6	113.5
O60506	Heterogeneous nuclear ribonucleoprotein Q OS=Homo sapiens OX=9606 GN=SYNCRIP PE=1 SV=2	0	210.941	40	22	82	16	1	623	69.6	8.59	271.28	22	cell differentiation;metabolic process;regulation of biological process;response to stimulus	cytoplasm;endoplasmic reticulum;membrane;nucleus;spliceosomal complex	protein binding;RNA binding	Pf00076, Pf13893, Pf14259	10492	ENSG00000135316.17	SYNCRIP	6			0	1.685	1.453	1.16	141.9	84.2	122.4
P61158	Actin-related protein 3 OS=Homo sapiens OX=9606 GN=ACTR3 PE=1 SV=3	0	190.255	55	20	95	16	1	418	47.3	5.88	268.04	20	cell division;cell organization and biogenesis;cellular component movement;regulation of biological process;response to stimulus	cytoplasm;cytoskeleton;cytosol;membrane	nucleotide binding;protein binding;structural molecule activity	Pf00022	10096	ENSG00000115091.11	ACTR3	2		Association Between Physico-Chemical Features and Toxicity Associated Pathways	4	1.156	1.065	1.085	131.7	114	121.4
Q14195	Dihydropyrimidinase-related protein 3 OS=Homo sapiens OX=9606 GN=DPYSL3 PE=1 SV=1	0	183.377	52	21	66	16	1	570	61.9	6.49	186.48	21	cell organization and biogenesis;regulation of biological process;response to stimulus	cytoplasm;cytosol	catalytic activity;protein binding	Pf01979, Pf04909, Pf13147, Pf13594	1809	ENSG00000113657.12	DPYSL3	5			1	0.74	0.976	0.758	118.7	160.5	156.7
P05026	Sodium/potassium-transporting ATPase subunit beta-1 OS=Homo sapiens OX=9606 GN=ATP1B1 PE=1 SV=1	0	157.919	43	16	100	16	1	303	35	8.53	257.58	16	cell communication;cell organization and biogenesis;cellular component movement;cellular homeostasis;metabolic process;regulation of biological process;response to stimulus;transport	membrane	catalytic activity;enzyme regulator activity;metal ion binding;nucleotide binding;protein binding;transporter activity	Pf00287	481	ENSG00000143153.12	ATP1B1	1	Bile secretion; cGMP-PKG signaling pathway; Endocrine and other factor-regulated calcium reabsorption; Protein digestion and absorption; Proximal tubule bicarbonate reclamation; Thyroid hormone signaling pathway; Insulin secretion; Adrenergic signaling in cardiomyocytes; Thyroid hormone synthesis; Pancreatic secretion; Aldosterone-regulated sodium reabsorption; Carbohydrate digestion and absorpti…	Calcium Regulation in the Cardiac Cell	0	0.756	0.956	0.791	73.7	97.5	93.2
P00338	L-lactate dehydrogenase A chain OS=Homo sapiens OX=9606 GN=LDHA PE=1 SV=2	0	150.697	49	17	82	16	1	332	36.7	8.27	243.57	17	metabolic process;regulation of biological process;response to stimulus	cytoplasm;cytosol;membrane;nucleus	catalytic activity;nucleotide binding;protein binding	Pf00056, Pf02866	3939	ENSG00000134333.13	LDHA	11	Propanoate metabolism; HIF-1 signaling pathway; Central carbon metabolism in cancer; Pyruvate metabolism; Glucagon signaling pathway; Glycolysis / Gluconeogenesis; Metabolic pathways; Cysteine and methionine metabolism	Photodynamic therapy-induced HIF-1 survival signaling; Amino Acid metabolism; Glycolysis and Gluconeogenesis; Cori Cycle	0	1.999	1.315	1.519	179.8	89.9	118.3
P16219	Short-chain specific acyl-CoA dehydrogenase, mitochondrial OS=Homo sapiens OX=9606 GN=ACADS PE=1 SV=1	0	147.702	42	16	56	16	1	412	44.3	7.99	166.32	16	metabolic process	mitochondrion;nucleus;organelle lumen	catalytic activity;nucleotide binding	Pf00441, Pf02770, Pf02771, Pf08028	35	ENSG00000122971.8	ACADS	12	Butanoate metabolism; Fatty acid degradation; Carbon metabolism; Metabolic pathways; Valine, leucine and isoleucine degradation; Fatty acid metabolism	Mitochondrial LC-Fatty Acid Beta-Oxidation; Fatty Acid Beta Oxidation	0	1.636	0.757	2.162	147.6	90.2	68.3
P46777	60S ribosomal protein L5 OS=Homo sapiens OX=9606 GN=RPL5 PE=1 SV=3	0	147.397	47	16	63	16	1	297	34.3	9.72	152.72	16	cell organization and biogenesis;metabolic process;regulation of biological process;transport	cytoplasm;cytosol;membrane;nucleus;ribosome	protein binding;RNA binding;structural molecule activity	Pf00861, Pf14204	6125	ENSG00000122406.12	RPL5	1	Ribosome	Cytoplasmic Ribosomal Proteins	0	1.348	1.21	1.113	97.6	72.4	87.7
P07195	L-lactate dehydrogenase B chain OS=Homo sapiens OX=9606 GN=LDHB PE=1 SV=2	0	140.518	43	17	83	16	1	334	36.6	6.05	230.24	17	metabolic process	cytoplasm;cytosol;membrane;mitochondrion	catalytic activity;nucleotide binding;protein binding	Pf00056, Pf02866	3945	ENSG00000111716.12	LDHB	12	Propanoate metabolism; Pyruvate metabolism; Glucagon signaling pathway; Glycolysis / Gluconeogenesis; Metabolic pathways; Cysteine and methionine metabolism	Glycolysis and Gluconeogenesis	1	1.542	1.049	1.469	174.4	113.1	118.7
P63244	Receptor of activated protein C kinase 1 OS=Homo sapiens OX=9606 GN=RACK1 PE=1 SV=3	0	134.377	54	16	73	16	1	317	35.1	7.69	208.97	16	cell death;cellular homeostasis;development;metabolic process;regulation of biological process;response to stimulus	cytoplasm;cytosol;membrane;mitochondrion;nucleus;ribosome	enzyme regulator activity;protein binding;RNA binding;structural molecule activity	Pf00400	10399	ENSG00000204628.11	GNB2L1; RACK1	5	Measles	VEGFA-VEGFR2 Signaling Pathway; Interferon type I signaling pathways; Brain-Derived Neurotrophic Factor (BDNF) signaling pathway; Androgen receptor signaling pathway	0	1.676	1.127	1.488	160.8	95.9	108.1
[truncated: 5,033 more rows]
