# Supplementary material for: Exploration of the Key Proteins in the Normal-Adenoma-Carcinoma Sequence of Colorectal Cancer Evolution Using In-Depth Quantitative Proteomics
Source: J Oncol. 2021 Jun 11;2021:5570058. doi: 10.1155/2021/5570058 (PMC8214504; doi:10.1155/2021/5570058)
Supplement: Supplementary Materials — Supplementary File 1: quantitative analysis of the identified proteins in the first replicate. Supplementary File 2: quantitative analysis of the identified proteins in the second replicate. Supplementary File 3: quantitative analysis of the identified proteins in the third replicate. Supplementary File 4: the intersected proteins in the N-A and A-C processes. Supplementary File 5: the enrichment annotation of each protein of the MCODE clusters in the N-A-C sequence. Table S1: clinical and pathological characteristics of the patients. Supplementary Figure 1: workflow of this study. Supplementary Figure 2: the primary and member biological process and pathway enrichment of MCODE1 in the N-A process. Supplementary Figure 3: integrating analysis of downregulated DEPs in the N-A and A-C processes. Supplementary Figure 4: ROC curves of RRP12 and SERPINH1 based on GEO database. [file 5570058.f1.zip › Supplementary file 4.xlsx]

## Sheet: Intersection proteins in N-A
YARS2
XRN2
USP54
TMEM97
SLC7A5
SLC12A2
S100P
S100A11
RRS1
RRP12
REG4
RCL1
RANGAP1
PYCR1
PUS1
PPP1R13L
PLBD1
NOLC1
NOC2L
NEBL
MTHFD1L
MET
MARCKSL1
LYZ
LCN2
KIAA0391
GAR1
GALNT6
FHL2
FDFT1
FBL
FAM83H
EXOSC5
EPHB3
DUOXA2
DUOX2
DOCK6
DDX21
DACH1
CCDC86
BSPRY
BOP1
BAIAP2L1
ANXA3
ANKRD22

## Sheet: Intersection proteins in A-C
RAB31
SPARC
AEBP1
COL12A1
VCAN
FSTL1
SLC2A1
MMP14
LOXL2
PLOD2
IGFBP7
RAI14
ATAD2
STAT1
TPX2
LBR
EIF2AK2
SFXN3
RAE1
CDK1
SERPINH1
ATP11A
ACSL3
RPN2
ZDHHC20
MTHFD1L
KIF23
GTPBP4
KRR1
