# Supplementary material for: Exploration of the Key Proteins in the Normal-Adenoma-Carcinoma Sequence of Colorectal Cancer Evolution Using In-Depth Quantitative Proteomics
Source: J Oncol. 2021 Jun 11;2021:5570058. doi: 10.1155/2021/5570058 (PMC8214504; doi:10.1155/2021/5570058)
Supplement: Supplementary Materials — Supplementary File 1: quantitative analysis of the identified proteins in the first replicate. Supplementary File 2: quantitative analysis of the identified proteins in the second replicate. Supplementary File 3: quantitative analysis of the identified proteins in the third replicate. Supplementary File 4: the intersected proteins in the N-A and A-C processes. Supplementary File 5: the enrichment annotation of each protein of the MCODE clusters in the N-A-C sequence. Table S1: clinical and pathological characteristics of the patients. Supplementary Figure 1: workflow of this study. Supplementary Figure 2: the primary and member biological process and pathway enrichment of MCODE1 in the N-A process. Supplementary Figure 3: integrating analysis of downregulated DEPs in the N-A and A-C processes. Supplementary Figure 4: ROC curves of RRP12 and SERPINH1 based on GEO database. [file 5570058.f1.zip › Supplementary file 5.xlsx]

## Sheet: MCODE1 in N-A
MyList	Gene ID	Type	Tax ID	Homologene Gene ID	Homologene Gene Tax ID	Gene Symbol	Description	Biological Process (GO)	Protein Function (Protein Atlas)	Subcellular Location (Protein Atlas)	Drug (DrugBank)	Canonical Pathways	Hallmark Gene Sets	GO:0042254 ribosome biogenesis	GO:0034470 ncRNA processing	R-HSA-8868773 rRNA processing in the nucleus	GO:0016074 snoRNA metabolic process	GO:0090501 RNA phosphodiester bond hydrol
EXOSC5	56915	symbol	H. sapiens	56915	H. sapiens	EXOSC5	exosome component 5	GO:0071051 polyadenylation-dependent snoRNA 3'-end processing;GO:0034475 U4 snRNA 3'-end processing;GO:0034427 nuclear-transcribed mRNA catabolic process, exonucleolytic, 3'-5'	Predicted intracellular proteins	Nucleoli (reliability']); Additional: Nucleoplasm			(M5928)HALLMARK MYC TARGETS V2; (M5922)HALLMARK UNFOLDED PROTEIN RESPONSE	1	1	1	1	1
NOC2L	26155	symbol	H. sapiens	26155	H. sapiens	NOC2L	NOC2 like nucleolar associated transcriptional repressor	GO:0002903 negative regulation of B cell apoptotic process;GO:0035067 negative regulation of histone acetylation;GO:2000757 negative regulation of peptidyl-lysine acetylation	Predicted intracellular proteins	Nucleoli (reliability'])		(M256)PID TAP63 PATHWAY		1	0	0	0	1
CCDC86	79080	symbol	H. sapiens	79080	H. sapiens	CCDC86	coiled-coil domain containing 86	GO:0016032 viral process;GO:0044403 symbiont process;GO:0044419 interspecies interaction between organisms	Predicted intracellular proteins	Nucleoli (reliability']); Additional: Nucleoplasm				0	0	0	0	0
RRS1	23212	symbol	H. sapiens	23212	H. sapiens	RRS1	ribosome biogenesis regulator 1 homolog	GO:0000055 ribosomal large subunit export from nucleus;GO:0000447 endonucleolytic cleavage in ITS1 to separate SSU-rRNA from 5.8S rRNA and LSU-rRNA from tricistronic rRNA transcript (SSU-rRNA, 5.8S rRNA, LSU-rRNA);GO:1902570 protein localization to nucleolus	Predicted intracellular proteins	Nucleoli (reliability'])				1	1	0	0	1
GAR1	54433	symbol	H. sapiens	54433	H. sapiens	GAR1	GAR1 ribonucleoprotein	GO:0000454 snoRNA guided rRNA pseudouridine synthesis;GO:0031118 rRNA pseudouridine synthesis;GO:0001522 pseudouridine synthesis	Predicted intracellular proteins	Nucleoli fibrillar center;Nucleoplasm (reliability'])				1	1	1	1	0
RCL1	10171	symbol	H. sapiens	10171	H. sapiens	RCL1	RNA terminal phosphate cyclase like 1	GO:0000480 endonucleolytic cleavage in 5'-ETS of tricistronic rRNA transcript (SSU-rRNA, 5.8S rRNA, LSU-rRNA);GO:0000447 endonucleolytic cleavage in ITS1 to separate SSU-rRNA from 5.8S rRNA and LSU-rRNA from tricistronic rRNA transcript (SSU-rRNA, 5.8S rRNA, LSU-rRNA);GO:0000478 endonucleolytic cleavage involved in rRNA processing	Predicted intracellular proteins	Nucleoplasm (reliability'])			(M5928)HALLMARK MYC TARGETS V2; (M5945)HALLMARK HEME METABOLISM	1	1	1	0	1
NOLC1	9221	symbol	H. sapiens	9221	H. sapiens	NOLC1	nucleolar and coiled-body phosphoprotein 1	GO:0033979 box H/ACA snoRNA metabolic process;GO:0007000 nucleolus organization;GO:0014029 neural crest formation	Predicted intracellular proteins	Nucleoli fibrillar center (reliability'])	Doxorubicin	(M295)SIG PIP3 SIGNALING IN CARDIAC MYOCTES	(M5928)HALLMARK MYC TARGETS V2; (M5922)HALLMARK UNFOLDED PROTEIN RESPONSE; (M5901)HALLMARK G2M CHECKPOINT	1	1	0	1	0
FBL	2091	symbol	H. sapiens	2091	H. sapiens	FBL	fibrillarin	GO:0000494 box C/D snoRNA 3'-end processing;GO:0033967 box C/D snoRNA metabolic process;GO:0034963 box C/D snoRNA processing	Predicted intracellular proteins	Nucleoli fibrillar center (reliability'])			(M5926)HALLMARK MYC TARGETS V1	1	1	1	1	0
BOP1	23246	symbol	H. sapiens	23246	H. sapiens	BOP1	BOP1 ribosomal biogenesis factor	GO:0000448 cleavage in ITS2 between 5.8S rRNA and LSU-rRNA of tricistronic rRNA transcript (SSU-rRNA, 5.8S rRNA, LSU-rRNA);GO:0000463 maturation of LSU-rRNA from tricistronic rRNA transcript (SSU-rRNA, 5.8S rRNA, LSU-rRNA);GO:0000478 endonucleolytic cleavage involved in rRNA processing	Predicted intracellular proteins	Nucleoli (reliability']); Additional: Nucleoplasm				1	1	1	0	1
XRN2	22803	symbol	H. sapiens	22803	H. sapiens	XRN2	5'-3' exoribonuclease 2	GO:0000738 DNA catabolic process, exonucleolytic;GO:0006308 DNA catabolic process;GO:0090503 RNA phosphodiester bond hydrolysis, exonucleolytic	Predicted intracellular proteins	Nucleoli (reliability']); Additional: Nucleoplasm				1	1	1	0	1
MTHFD1L	25902	symbol	H. sapiens	25902	H. sapiens	MTHFD1L	methylenetetrahydrofolate dehydrogenase (NADP+ dependent) 1 like	GO:0009257 10-formyltetrahydrofolate biosynthetic process;GO:0009256 10-formyltetrahydrofolate metabolic process;GO:0015942 formate metabolic process	Predicted intracellular proteins; ENZYME proteins:Ligase; Enzymes	Mitochondria (reliability'])				0	0	0	0	0
RRP12	23223	symbol	H. sapiens	23223	H. sapiens	RRP12	ribosomal RNA processing 12 homolog	GO:0006364 rRNA processing;GO:0016072 rRNA metabolic process;GO:0042254 ribosome biogenesis	Predicted intracellular proteins	Nucleoli (reliability']); Additional: Cytosol;Plasma membrane;Vesicles			(M5928)HALLMARK MYC TARGETS V2; (M5908)HALLMARK ANDROGEN RESPONSE; (M5906)HALLMARK ESTROGEN RESPONSE EARLY	1	1	0	0	0
DDX21	9188	symbol	H. sapiens	9188	H. sapiens	DDX21	DExD-box helicase 21	GO:0002733 regulation of myeloid dendritic cell cytokine production;GO:0002735 positive regulation of myeloid dendritic cell cytokine production;GO:0002372 myeloid dendritic cell cytokine production	ENZYME proteins:Hydrolases; Predicted intracellular proteins; Enzymes	Nucleoli (reliability']); Additional: Nucleoplasm			(M5941)HALLMARK UV RESPONSE UP; (M5926)HALLMARK MYC TARGETS V1	1	1	1	1	0
PUS1	80324	symbol	H. sapiens	80324	H. sapiens	PUS1	pseudouridine synthase 1	GO:0070902 mitochondrial tRNA pseudouridine synthesis;GO:1990481 mRNA pseudouridine synthesis;GO:0031119 tRNA pseudouridine synthesis	Predicted intracellular proteins; ENZYME proteins:Isomerase; Disease related genes; Enzymes; Potential drug targets	Mitochondria;Nucleoplasm (reliability'])			(M5928)HALLMARK MYC TARGETS V2; (M5947)HALLMARK IL2 STAT5 SIGNALING	0	1	1	0	0

## Sheet: MCODE1 in A-C
MyList	Gene ID	Type	Tax ID	Homologene Gene ID	Homologene Gene Tax ID	Gene Symbol	Description	Biological Process (GO)	Protein Function (Protein Atlas)	Subcellular Location (Protein Atlas)	Drug (DrugBank)	Canonical Pathways	Hallmark Gene Sets	R-HSA-1474244 Extracellular matrix organizat	M5884 NABA CORE MATRISOME	R-HSA-8957275 Post-translational protein pho	M5885 NABA MATRISOME ASSOCIATED
VCAN	1462	symbol	H. sapiens	1462	H. sapiens	VCAN	versican	GO:0030208 dermatan sulfate biosynthetic process;GO:0030205 dermatan sulfate metabolic process;GO:0030207 chondroitin sulfate catabolic process	Disease related genes; Predicted secreted proteins; Predicted intracellular proteins	Vesicles (reliability'])	Hyaluronic acid	(M264)PID TOLL ENDOGENOUS PATHWAY; (M5882)NABA PROTEOGLYCANS; (M223)PID BETA CATENIN NUC PATHWAY	(M5944)HALLMARK ANGIOGENESIS; (M5915)HALLMARK APICAL JUNCTION; (M5930)HALLMARK EPITHELIAL MESENCHYMAL TRANSITION	1	1	1	0
IGFBP7	3490	symbol	H. sapiens	3490	H. sapiens	IGFBP7	insulin like growth factor binding protein 7	GO:0051414 response to cortisol;GO:0007566 embryo implantation;GO:0050810 regulation of steroid biosynthetic process	Disease related genes; Predicted secreted proteins	Golgi apparatus (reliability'])	Insulin pork	(M3008)NABA ECM GLYCOPROTEINS; (M5884)NABA CORE MATRISOME; (M5889)NABA MATRISOME	(M5909)HALLMARK MYOGENESIS	0	1	1	0
SPARC	6678	symbol	H. sapiens	6678	H. sapiens	SPARC	secreted protein acidic and cysteine rich	GO:0033591 response to L-ascorbic acid;GO:0009629 response to gravity;GO:0010288 response to lead ion	Cancer-related genes:Candidate cancer biomarkers; Disease related genes; Predicted secreted proteins; Predicted intracellular proteins	Vesicles (reliability'])	Calcium citrate; Calcium Phosphate; Calcium phosphate dihydrate	(M3008)NABA ECM GLYCOPROTEINS; (M5884)NABA CORE MATRISOME; (M5889)NABA MATRISOME	(M5946)HALLMARK COAGULATION; (M5909)HALLMARK MYOGENESIS; (M5930)HALLMARK EPITHELIAL MESENCHYMAL TRANSITION	1	1	0	0
FSTL1	11167	symbol	H. sapiens	11167	H. sapiens	FSTL1	follistatin like 1	GO:0030510 regulation of BMP signaling pathway;GO:0030509 BMP signaling pathway;GO:0071772 response to BMP	Predicted secreted proteins; Predicted intracellular proteins	Cytosol;Vesicles (reliability'])		(M5883)NABA SECRETED FACTORS; (M5885)NABA MATRISOME ASSOCIATED; (M5889)NABA MATRISOME	(M5944)HALLMARK ANGIOGENESIS; (M5930)HALLMARK EPITHELIAL MESENCHYMAL TRANSITION	0	0	1	1
COL12A1	1303	symbol	H. sapiens	1303	H. sapiens	COL12A1	collagen type XII alpha 1 chain	GO:0035987 endodermal cell differentiation;GO:0030199 collagen fibril organization;GO:0001706 endoderm formation	Disease related genes; Predicted secreted proteins; Predicted intracellular proteins	Nucleoplasm (reliability'])		(M3005)NABA COLLAGENS; (M198)PID SYNDECAN 1 PATHWAY; (M160)PID AVB3 INTEGRIN PATHWAY	(M5930)HALLMARK EPITHELIAL MESENCHYMAL TRANSITION	1	1	0	0
SERPINH1	871	symbol	H. sapiens	871	H. sapiens	SERPINH1	serpin family H member 1	GO:0003433 chondrocyte development involved in endochondral bone morphogenesis;GO:0003413 chondrocyte differentiation involved in endochondral bone morphogenesis;GO:0060351 cartilage development involved in endochondral bone morphogenesis	Disease related genes; Predicted intracellular proteins	Endoplasmic reticulum (reliability'])		(M3468)NABA ECM REGULATORS; (M5885)NABA MATRISOME ASSOCIATED; (M5889)NABA MATRISOME	(M5924)HALLMARK MTORC1 SIGNALING; (M5930)HALLMARK EPITHELIAL MESENCHYMAL TRANSITION	1	0	0	1
MMP14	4323	symbol	H. sapiens	4323	H. sapiens	MMP14	matrix metallopeptidase 14	GO:1990834 response to odorant;GO:0043615 astrocyte cell migration;GO:0045579 positive regulation of B cell differentiation	Predicted intracellular proteins; FDA approved drug targets:Small molecule drugs; Disease related genes; ENZYME proteins:Hydrolases; Cancer-related genes:Candidate cancer biomarkers; Enzymes; Peptidases:Metallopeptidases	Cytosol (reliability']); Additional: Intermediate filaments	Marimastat	(M44)PID HIF2PATHWAY; (M281)PID FAK PATHWAY; (M3468)NABA ECM REGULATORS	(M5946)HALLMARK COAGULATION; (M5941)HALLMARK UV RESPONSE UP; (M5921)HALLMARK COMPLEMENT	1	0	0	1

## Sheet: MCODE2 in A-C
MyList	Gene ID	Type	Tax ID	Homologene Gene ID	Homologene Gene Tax ID	Gene Symbol	Description	Biological Process (GO)	Kinase Class (UniProt)	Protein Function (Protein Atlas)	Subcellular Location (Protein Atlas)	Drug (DrugBank)	Canonical Pathways	Hallmark Gene Sets	R-HSA-69278 Cell Cycle, Mitotic	GO:0032147 activation of protein kinase a
LBR	3930	symbol	H. sapiens	3930	H. sapiens	LBR	lamin B receptor	GO:0030223 neutrophil differentiation;GO:0030851 granulocyte differentiation;GO:0006695 cholesterol biosynthetic process		Disease related genes; Predicted intracellular proteins	Nuclear membrane (reliability'])			(M5901)HALLMARK G2M CHECKPOINT; (M5925)HALLMARK E2F TARGETS	1	0
EIF2AK2	5610	symbol	H. sapiens	5610	H. sapiens	EIF2AK2	eukaryotic translation initiation factor 2 alpha kinase 2	GO:0019049 evasion or tolerance of host defenses by virus;GO:0020012 evasion or tolerance of host immune response;GO:0030683 evasion or tolerance by virus of host immune response	Other	Predicted intracellular proteins; ENZYME proteins:Transferases; Kinases; Enzymes	Cytosol (reliability'])	Fostamatinib	(M91)PID TCPTP PATHWAY; (M144)PID CERAMIDE PATHWAY; (M186)PID PDGFRB PATHWAY	(M5911)HALLMARK INTERFERON ALPHA RESPONSE; (M5913)HALLMARK INTERFERON GAMMA RESPONSE; (M5932)HALLMARK INFLAMMATORY RESPONSE	0	1
ATAD2	29028	symbol	H. sapiens	29028	H. sapiens	ATAD2	ATPase family AAA domain containing 2	GO:0031936 negative regulation of chromatin silencing;GO:0031935 regulation of chromatin silencing;GO:0060969 negative regulation of gene silencing		ENZYME proteins:Hydrolases; Predicted intracellular proteins; Enzymes	Nucleoplasm (reliability'])			(M5925)HALLMARK E2F TARGETS	0	0
KIF23	9493	symbol	H. sapiens	9493	H. sapiens	KIF23	kinesin family member 23	GO:0000912 assembly of actomyosin apparatus involved in cytokinesis;GO:0000915 actomyosin contractile ring assembly;GO:0044837 actomyosin contractile ring organization		Predicted intracellular proteins	Nucleoplasm (reliability']); Additional: Midbody ring;Mitotic spindle		(M14)PID AURORA B PATHWAY	(M5893)HALLMARK MITOTIC SPINDLE; (M5901)HALLMARK G2M CHECKPOINT	1	0
TPX2	22974	symbol	H. sapiens	22974	H. sapiens	TPX2	TPX2 microtubule nucleation factor	GO:0007026 negative regulation of microtubule depolymerization;GO:0007020 microtubule nucleation;GO:0031114 regulation of microtubule depolymerization		Cancer-related genes:Candidate cancer biomarkers; Predicted intracellular proteins; Cancer-related genes:Mutated cancer genes	Nucleoplasm (reliability']); Additional: Cytokinetic bridge;Mitotic spindle		(M242)PID AURORA A PATHWAY; (M129)PID PLK1 PATHWAY	(M5893)HALLMARK MITOTIC SPINDLE; (M5901)HALLMARK G2M CHECKPOINT	1	1
CDK1	983	symbol	H. sapiens	983	H. sapiens	CDK1	cyclin dependent kinase 1	GO:0000741 karyogamy;GO:0007344 pronuclear fusion;GO:0014038 regulation of Schwann cell differentiation	CMGC Ser/Thr protein kinase family	Predicted intracellular proteins; Kinases:CMGC Ser/Thr protein kinases; Cancer-related genes:Candidate cancer biomarkers; Enzymes; Transporters:Transporter channels and pores; ENZYME proteins:Transferases	Cytosol (reliability']); Additional: Nucleoplasm	Indirubin-3'-monoxime; Olomoucine; Hymenialdisine; SU9516; Alvocidib; Alsterpaullone; Seliciclib; AT-7519; Fostamatinib	(M10154)SA G2 AND M PHASES; (M207)PID RETINOIC ACID PATHWAY; (M176)PID FOXM1 PATHWAY	(M5923)HALLMARK PI3K AKT MTOR SIGNALING; (M5951)HALLMARK SPERMATOGENESIS; (M5893)HALLMARK MITOTIC SPINDLE	1	1
SERPINH1	871	symbol	H. sapiens	871	H. sapiens	SERPINH1	serpin family H member 1	GO:0003433 chondrocyte development involved in endochondral bone morphogenesis;GO:0003413 chondrocyte differentiation involved in endochondral bone morphogenesis;GO:0060351 cartilage development involved in endochondral bone morphogenesis		Disease related genes; Predicted intracellular proteins	Endoplasmic reticulum (reliability'])		(M3468)NABA ECM REGULATORS; (M5885)NABA MATRISOME ASSOCIATED; (M5889)NABA MATRISOME	(M5924)HALLMARK MTORC1 SIGNALING; (M5930)HALLMARK EPITHELIAL MESENCHYMAL TRANSITION	0	0
RAE1	8480	symbol	H. sapiens	8480	H. sapiens	RAE1	ribonucleic acid export 1	GO:0000972 transcription-dependent tethering of RNA polymerase II gene DNA at nuclear periphery;GO:0006409 tRNA export from nucleus;GO:0071431 tRNA-containing ribonucleoprotein complex export from nucleus		Predicted intracellular proteins; Transporters:Transporter channels and pores	Nucleoli fibrillar center (reliability']); Additional: Nucleoplasm			(M5898)HALLMARK DNA REPAIR	1	1
